# Supplementary material for: Cereal grain mineral micronutrient and soil chemistry data from GeoNutrition surveys in Ethiopia and Malawi
Source: Sci Data. 2022 Jul 25;9:443. doi: 10.1038/s41597-022-01500-5 (PMC9314434; doi:10.1038/s41597-022-01500-5)
Supplement: Supplementary file 2 — Supplementary file 4 [file 41597_2022_1500_MOESM2_ESM.xlsx]

## Sheet: Notes
Supplementary file 4. Descriptive statistics of cereal crop elemental concentrations and soil properties collected by the GeoNutrition project from Ethiopia and Malawi.
Please refer to the main Ethiopia and Malawi dataset for descriptions of the crop elemental concentration, soil chemistry and units of measurement

## Sheet: ETH_CropElementalConcentration
Number of crop samples (n), % of the total n, minimum, maximum, mean, median, standard deviation and skewness of the elemental concentration by crop and source of cereal grain (field stack, standing crop, store) in Ethiopia, 2017 and 2018 rainfed harvesting season. Units of elemental concentration are in mg/kg dry matter basis.
Crop	GrainSource	Descriptive	Elements
			Ag_grain	Al_grain	As_grain	Ba_grain	Be_grain	Ca_grain	Cd_grain	Co_grain	Cr_grain	Cs_grain	Cu_grain	Fe_grain	K_grain	Li_grain	Mg_grain	Mn_grain	Mo_grain	Ni_grain	P_grain	Pb_grain	Rb_grain	S_grain	Se_grain	Sr_grain	Tl_grain	U_grain	V_grain	Zn_grain
Barley	Field stack	n	14	108	39	111	3	111	5	95	77	46	111	111	111	10	111	111	102	49	111	39	111	111	57	111	4	14	111	111
		% of total n	0.0392157	0.0895522	0.0942029	0.0874704	0.0508475	0.0821006	0.0373134	0.0816151	0.101183	0.076412	0.0821006	0.0823442	0.0821006	0.0662252	0.0821006	0.0821006	0.0875536	0.0620253	0.0821006	0.134948	0.0821006	0.0821006	0.0568295	0.0821006	0.0465116	0.0673077	0.0864486	0.0822222
		Minimum	0.00225762	6.47045	0.0038825	0.276224	0.0400695	66.7334	0.00588074	0.00724601	0.235312	0.000843588	1.45415	22.4636	2532.98	0.031539	646.884	3.66609	0.0156442	0.257084	1398.86	0.0105654	0.54724	790.865	0.00844872	0.255985	0.000628566	0.000254295	0.0373986	12.2308
		Maximum	0.0153155	453.323	0.0903487	255.491	0.0462385	1306.7	0.0233783	0.248799	19.3019	0.0197237	11.7451	453.311	9160.16	0.170823	1815.61	30.5175	9.18915	3.8378	5578.4	0.119495	18.4688	2534.46	0.154467	6.7147	0.0014937	0.00283352	1.10422	66.7866
		Mean	0.00660844	39.5312	0.013811	7.34548	0.0426785	436.358	0.0141034	0.0382161	1.24016	0.00394405	5.13138	72.7253	5347.69	0.0832282	1258.54	15.3314	1.00883	0.802944	3485.73	0.0522842	5.58525	1654.92	0.036797	2.5828	0.00107831	0.00107649	0.189023	28.0851
		Median	0.00511244	20.8027	0.00879153	4.86329	0.0417275	423.094	0.0146282	0.029907	0.791448	0.00254852	4.82799	55.5418	5356.12	0.0705053	1250.31	14.826	0.196581	0.696177	3523.19	0.0457091	4.44451	1759.5	0.022669	2.39825	0.00109548	0.000624256	0.148145	27.0031
		Std. Deviation	0.00410623	59.6972	0.0153616	23.9585	0.00319255	126.236	0.00806618	0.0358757	2.24545	0.00368035	1.74632	61.2022	1060.91	0.0439094	196.802	3.58119	1.85903	0.602337	789.825	0.0283079	3.97375	425.259	0.036209	0.919029	0.000467651	0.000942442	0.154557	8.3515
		Skewness	0.862459	4.55007	3.69743	10.2833	1.22155	3.10386	-0.0059862	4.11202	7.17809	2.47046	1.20629	4.26589	0.482025	1.00169	0.148245	0.772071	2.69807	3.80172	0.177505	0.741085	1.09912	-0.319157	1.9193	1.31165	-0.0314138	0.963864	3.19019	1.17092
	Standing crop	n	2	31	10	32	2	32	1	29	23	11	32	32	32	3	32	32	29	12	32	15	32	32	17	32		2	32	32
		% of total n	0.00560224	0.0257048	0.0241546	0.0252167	0.0338983	0.0236686	0.00746269	0.0249141	0.0302234	0.0182724	0.0236686	0.0237389	0.0236686	0.0198675	0.0236686	0.0236686	0.0248927	0.0151899	0.0236686	0.0519031	0.0236686	0.0236686	0.0169492	0.0236686		0.00961538	0.0249221	0.0237037
		Minimum	0.0123	4.99284	0.00366466	0.109859	0.0293685	81.2597	0.0229212	0.00845587	0.22451	0.00114718	1.19073	23.9282	3618.24	0.0490167	925.142	8.34651	0.01504	0.291677	2070.58	0.0107054	0.610506	791.892	0.00631069	0.346345		0.000399668	0.0122124	12.8675
		Maximum	0.0182149	244.727	0.0178279	617.043	0.0466429	779.706	0.0229212	0.192173	155.45	0.0244716	11.9032	303.145	9371.79	0.0775867	1615.41	23.255	13.1755	3.30149	5205.65	0.663219	21.1467	2213.28	0.157765	9.06813		0.00114532	0.795682	45.2135
		Mean	0.0152574	30.344	0.0094453	24.3264	0.0380057	408.152	0.0229212	0.0295283	7.5407	0.00531031	5.05746	63.0137	5612.31	0.0590481	1290.16	14.6306	1.28442	0.961265	3535.99	0.106176	5.58972	1598.33	0.0406848	2.83074		0.000772495	0.148925	29.1413
		Median	0.0152574	16.7632	0.00777502	5.10818	0.0380057	405.18	0.0229212	0.0236522	0.611169	0.00315941	4.80607	51.5555	5507.33	0.0505409	1302.43	13.9625	0.133703	0.787053	3567.83	0.0402809	4.57562	1691.76	0.0200368	2.5161		0.000772495	0.114448	27.3204
		Std. Deviation	0.00418245	42.5357	0.00487319	108.194	0.0122148	130.065		0.0342204	32.2493	0.00671599	2.11447	48.2522	1173.62	0.016073	177.037	4.15972	2.74342	0.784097	809.357	0.179404	4.28401	452.804	0.0417521	1.62447		0.000527257	0.138807	9.16698
		Skewness		4.536	0.810208	5.65097		0.461354		4.18554	4.79285	2.73512	1.12156	4.18848	1.02442	1.71454	-0.281694	0.346578	3.33289	2.7615	0.0345232	2.68041	1.62559	-0.482921	2.11191	2.18858			3.41115	0.102556
	Store	n	3	32	10	32	1	32	4	19	22	13	32	32	32	5	32	32	31	10	32	12	32	32	21	32	1	13	32	32
		% of total n	0.00840336	0.026534	0.0241546	0.0252167	0.0169492	0.0236686	0.0298507	0.016323	0.0289093	0.0215947	0.0236686	0.0237389	0.0236686	0.0331126	0.0236686	0.0236686	0.0266094	0.0126582	0.0236686	0.0415225	0.0236686	0.0236686	0.0209372	0.0236686	0.0116279	0.0625	0.0249221	0.0237037
		Minimum	0.00247828	7.95998	0.00622994	0.756031	0.0453753	297.632	0.00814158	0.0139871	0.313333	0.00150184	2.79682	26.1421	3785.27	0.050672	971.716	10.4743	0.0191941	0.390977	2522.79	0.0138891	0.800861	859.07	0.00616872	1.51409	0.000705577	0.000289109	0.0593274	17.9146
		Maximum	0.00458273	613.985	0.0490445	10.6146	0.0453753	564.646	0.0681942	0.258846	5.00705	0.00795365	10.1607	597.088	6533.09	0.101515	1509.18	25.5581	0.697264	7.30587	5211.97	0.265239	13.6114	2325.13	0.133456	6.00701	0.000705577	0.00426648	2.68339	61.8832
		Mean	0.00322431	75.9243	0.0178002	4.73376	0.0453753	399.278	0.0232411	0.0782695	1.30787	0.00296898	4.81482	121.4	5132.55	0.0729923	1241.19	16.4023	0.194705	1.87945	3592.62	0.067808	4.62239	1747.09	0.042809	2.65529	0.000705577	0.0010852	0.374679	29.9015
		Median	0.00261191	32.4768	0.0158304	4.70435	0.0453753	396.33	0.00831433	0.0497637	0.950034	0.00241067	4.19758	61.7488	5226.14	0.0664578	1207.31	15.9026	0.154847	0.733728	3561.68	0.0472973	3.60012	1765.59	0.0245891	2.36801	0.000705577	0.000802893	0.195489	27.4555
		Std. Deviation	0.00117833	134.263	0.0114875	2.12382		61.3298	0.0299689	0.078587	1.02939	0.00189742	1.75747	157.614	697.605	0.0242063	149.478	3.67638	0.180668	2.26687	621.304	0.0675066	3.32312	326.666	0.0401448	0.903612		0.00101931	0.550924	9.97214
		Skewness	1.70702	3.15311	2.61571	0.359251		0.703015	1.99994	1.37776	2.41917	2.07492	1.79409	2.56737	0.0102923	0.361283	0.206851	0.755251	1.24549	1.92734	0.487665	2.59215	1.12082	-0.668507	1.32904	2.23035		2.90446	3.1346	1.6302
	Total	n	19	171	59	175	6	175	10	143	122	70	175	175	175	18	175	175	162	71	175	66	175	175	95	175	5	29	175	175
		% of total n	0.0532213	0.141791	0.142512	0.137904	0.101695	0.129438	0.0746269	0.122852	0.160315	0.116279	0.129438	0.129822	0.129438	0.119205	0.129438	0.129438	0.139056	0.0898734	0.129438	0.228374	0.129438	0.129438	0.0947159	0.129438	0.0581395	0.139423	0.136293	0.12963
		Minimum	0.00225762	4.99284	0.00366466	0.109859	0.0293685	66.7334	0.00588074	0.00724601	0.22451	0.000843588	1.19073	22.4636	2532.98	0.031539	646.884	3.66609	0.01504	0.257084	1398.86	0.0105654	0.54724	790.865	0.00616872	0.255985	0.000628566	0.000254295	0.0122124	12.2308
		Maximum	0.0182149	613.985	0.0903487	617.043	0.0466429	1306.7	0.0681942	0.258846	155.45	0.0244716	11.9032	597.088	9371.79	0.170823	1815.61	30.5175	13.1755	7.30587	5578.4	0.663219	21.1467	2534.46	0.157765	9.06813	0.0014937	0.00426648	2.68339	66.7866
		Mean	0.00698453	44.6761	0.0137472	9.97299	0.0415704	424.42	0.0186402	0.041776	2.44018	0.00397766	5.05998	79.85	5356.74	0.0763549	1261.15	15.3991	0.902374	0.981324	3514.47	0.0673549	5.41	1661.42	0.0388217	2.6414	0.00100376	0.00105943	0.215639	28.6103
		Median	0.0046062	21.65	0.00938419	4.86329	0.0435514	414.34	0.0114985	0.0279771	0.792591	0.00250776	4.7301	56.0573	5341.21	0.0651525	1253.34	14.9716	0.190469	0.703177	3530.12	0.0434398	4.4022	1756.26	0.022936	2.40272	0.000720855	0.000721512	0.157807	27.194
		Std. Deviation	0.00483474	78.0233	0.0135939	49.9655	0.00652934	118.381	0.0187396	0.0456408	14.0904	0.0040586	1.81358	87.2393	1031.96	0.0356785	185.154	3.72761	1.90078	1.06942	762.618	0.0930383	3.91911	414.7	0.0377804	1.07629	0.000437959	0.000934839	0.280234	8.79296
		Skewness	0.986186	4.7403	3.73467	11.1148	-1.65187	2.58121	2.41412	3.2418	10.7723	3.09015	1.25245	4.35265	0.686667	1.34409	0.097973	0.60629	3.52778	4.01374	0.15195	4.87817	1.23194	-0.436984	1.76246	2.15361	0.580586	1.94819	5.56008	1.08612
Finger millet	Field stack	n	18	26	9	26	3	26	8	26	23	19	26	26	26	3	26	26	24	25	26	5	26	26	16	26	2	5	26	26
		% of total n	0.0504202	0.0215589	0.0217391	0.0204886	0.0508475	0.0192308	0.0597015	0.0223368	0.0302234	0.0315615	0.0192308	0.0192878	0.0192308	0.0198675	0.0192308	0.0192308	0.0206009	0.0316456	0.0192308	0.017301	0.0192308	0.0192308	0.0159521	0.0192308	0.0232558	0.0240385	0.0202492	0.0192593
		Minimum	0.00228361	7.46958	0.00724568	8.80777	0.0250314	3379.34	0.00729554	0.0305304	0.194035	0.00134351	4.44292	31.6718	3220.19	0.0850789	1405.3	80.8482	0.0341997	0.473857	2167.14	0.0126081	0.836367	1036.11	0.00684845	7.01783	0.000870019	0.00069531	0.0207018	14.2728
		Maximum	0.0837093	2726.55	0.283797	53.8905	0.124484	5799.42	0.0605761	2.64982	16.123	0.0699383	9.67455	3626.02	7028.04	0.67812	2346.28	607.271	1.37348	21.9467	3893.08	0.2946	18.8828	2021.49	0.580713	33.1495	0.00450748	0.0283493	12.6031	32.1753
		Mean	0.0142321	161.185	0.0708155	25.7648	0.0617365	4753.64	0.023031	0.284892	1.9802	0.0111043	6.0193	228.745	5178.68	0.292674	1970.88	245.698	0.461211	2.47084	3044.69	0.0873104	5.28013	1563.85	0.116595	17.712	0.00268875	0.00798648	0.670012	21.4777
		Median	0.00743	36.5639	0.021357	25.0032	0.0356938	4726.2	0.0170177	0.181066	0.649585	0.00615254	5.83114	64.5935	5182.9	0.114822	2001.17	168.562	0.388757	1.18227	3056.88	0.045918	3.85325	1589.07	0.0642537	16.8825	0.00268875	0.00229325	0.12892	21.4566
		Std. Deviation	0.0187462	526.369	0.100495	10.7701	0.0546021	536.163	0.0189951	0.497331	3.70886	0.0156533	1.18726	697.149	1114.55	0.334137	230.189	170.649	0.365992	4.43522	407.03	0.117451	4.83279	240.532	0.154696	5.96635	0.00257208	0.0116105	2.44019	4.01869
		Skewness	3.30994	5.0032	1.67673	0.684714	1.65804	-0.260457	1.32135	4.63071	3.19202	3.28348	1.22014	5.00168	-0.122277	1.71662	-0.377527	0.995221	1.06287	3.95514	-0.140929	2.08969	1.93556	-0.395658	2.32146	0.837067		2.03401	5.05709	0.456871
	Standing crop	n	1	4	1	4		4		4	2	3	4	4	4		4	4		1	4		4	4	1	4			4	4
		% of total n	0.00280112	0.00331675	0.00241546	0.00315209		0.00295858		0.00343643	0.00262812	0.00498339	0.00295858	0.00296736	0.00295858		0.00295858	0.00295858		0.00126582	0.00295858		0.00295858	0.00295858	0.000997009	0.00295858			0.00311526	0.00296296
		Minimum	0.0489715	14.9779	0.0035075	11.5354		3401.06		0.100507	0.418275	0.00258042	3.57386	29.0199	3687.07		1476.33	272.264		0.787646	2015.33		2.4404	945.928	0.0120102	9.5172			0.0357286	16.4777
		Maximum	0.0489715	49.1225	0.0035075	30.3937		4804.21		0.265539	0.746031	0.0102939	7.38462	78.5522	6583.14		2016.23	386.467		0.787646	2873.08		11.6218	1848.59	0.0120102	20.8256			0.302602	22.2746
		Mean	0.0489715	34.2151	0.0035075	22.1453		4087.24		0.150197	0.582153	0.00626052	5.1506	57.56	4802.33		1729.63	332.793		0.787646	2523.7		6.38412	1388.46	0.0120102	15.5245			0.197941	19.374
		Median	0.0489715	36.38	0.0035075	23.3262		4071.85		0.117371	0.582153	0.00590723	4.82196	61.3341	4469.56		1712.98	336.221		0.787646	2603.2		5.73714	1379.65	0.0120102	15.8775			0.226717	19.3719
		Std. Deviation		14.1732		7.85083		580.38		0.0778775	0.231759	0.00386887	1.88852	20.7065	1270.21		290.765	51.3539			413.764		3.99106	501.354		5.20037			0.125662	2.38354
		Skewness		-0.885037		-0.860477		0.151059		1.85578		0.407499	0.415172	-1.04074	1.29573		0.0527902	-0.26209			-0.55533		0.777265	0.00852997		-0.237228			-0.787737	0.00524279
	Store	n	3	7	4	7	1	7	3	7	7	4	7	7	7	2	7	7	7	6	7	3	7	7	5	7	1	4	7	7
		% of total n	0.00840336	0.00580431	0.00966184	0.00551615	0.0169492	0.00517751	0.0223881	0.00601375	0.00919842	0.00664452	0.00517751	0.00519288	0.00517751	0.013245	0.00517751	0.00517751	0.00600858	0.00759494	0.00517751	0.0103806	0.00517751	0.00517751	0.00498504	0.00517751	0.0116279	0.0192308	0.00545171	0.00518519
		Minimum	0.00494428	21.4332	0.0254215	3.17017	0.0244876	3202.75	0.00524234	0.0348079	0.547352	0.00589901	1.88495	49.417	5120.74	0.142341	1795.97	103.968	0.0492166	0.566948	2464.29	0.0621052	1.14826	1429.17	0.0341835	11.0304	0.000802036	0.00148475	0.05373	16.3382
		Maximum	0.00695616	1514.76	0.123241	21.4783	0.0244876	6263.96	0.0410139	1.40466	28.9951	0.0187534	8.83444	2054.38	7310.47	0.425268	2615.02	394.747	1.07869	11.7734	3960.81	1.93445	8.32286	2030.84	0.675565	37.7398	0.000802036	0.00796951	6.84794	35.5852
		Mean	0.00601024	418.85	0.0769142	12.8945	0.0244876	4602.14	0.0236394	0.601022	8.11461	0.0104632	6.25538	576.176	6045.26	0.283804	2165.73	174.132	0.429973	4.92446	2977.16	0.693163	4.85284	1659.59	0.27713	17.1977	0.000802036	0.00524989	1.75961	25.3118
		Median	0.00613027	231.609	0.0794974	14.0417	0.0244876	4506.08	0.024662	0.503084	1.43218	0.00860016	6.39614	233.969	5905.55	0.283804	2057.28	128.367	0.383654	2.95504	2866.81	0.0829338	6.10138	1576.56	0.0979151	14.4191	0.000802036	0.00577265	0.666389	24.3529
		Std. Deviation	0.0010113	514.975	0.0443336	6.80906		905.153	0.0179077	0.537077	10.7662	0.00578353	2.39869	703.818	737.635	0.200059	381.842	104.675	0.345787	4.94092	476.473	1.07504	2.795	197.658	0.300907	9.25563		0.00272606	2.36769	6.33934
		Skewness	-0.526592	2.03244	-0.219308	-0.602714		0.576898	-0.256129	0.783697	1.49676	1.51719	-0.887	1.95009	0.534507		0.227922	1.99931	1.05242	0.74605	1.7166	1.73132	-0.254199	1.14513	0.721001	2.41405		-1.07611	2.12249	0.394959
	Total	n	22	37	14	37	4	37	11	37	32	26	37	37	37	5	37	37	31	32	37	8	37	37	22	37	3	9	37	37
		% of total n	0.0616246	0.0306799	0.0338164	0.0291568	0.0677966	0.0273669	0.0820896	0.0317869	0.0420499	0.0431894	0.0273669	0.0274481	0.0273669	0.0331126	0.0273669	0.0273669	0.0266094	0.0405063	0.0273669	0.0276817	0.0273669	0.0273669	0.0219342	0.0273669	0.0348837	0.0432692	0.0288162	0.0274074
		Minimum	0.00228361	7.46958	0.0035075	3.17017	0.0244876	3202.75	0.00524234	0.0305304	0.194035	0.00134351	1.88495	29.0199	3220.19	0.0850789	1405.3	80.8482	0.0341997	0.473857	2015.33	0.0126081	0.836367	945.928	0.00684845	7.01783	0.000802036	0.00069531	0.0207018	14.2728
		Maximum	0.0837093	2726.55	0.283797	53.8905	0.124484	6263.96	0.0605761	2.64982	28.9951	0.0699383	9.67455	3626.02	7310.47	0.67812	2615.02	607.271	1.37348	21.9467	3960.81	1.93445	18.8828	2030.84	0.675565	37.7398	0.00450748	0.0283493	12.6031	35.5852
		Mean	0.01469	196.206	0.0677502	22.9386	0.0524243	4652.94	0.023197	0.330139	3.23473	0.0104468	5.97005	275.969	5301.94	0.289126	1981.67	241.574	0.454157	2.87829	2975.59	0.314505	5.31864	1563	0.148326	17.3782	0.00205985	0.00677022	0.825117	21.9756
		Median	0.00688624	45.1938	0.0242175	22.4571	0.0303626	4609.25	0.0227115	0.181917	0.741429	0.0065579	5.96707	68.0185	5326.21	0.142341	1996.86	169.787	0.38585	1.21007	2947.32	0.0616461	4.19046	1576.56	0.0642537	16.1594	0.000870019	0.00547685	0.163768	21.4648
		Std. Deviation	0.0187479	500.063	0.0837757	10.9028	0.0483163	638.464	0.0177985	0.489579	6.26077	0.013567	1.52553	666.74	1110.82	0.256619	286.133	155.21	0.356069	4.50023	439.651	0.660608	4.36097	269.88	0.199856	6.45913	0.00211999	0.00850111	2.30252	4.63485
		Skewness	2.85818	4.32603	1.71002	0.624382	1.93359	-0.0044976	1.00057	3.58784	2.95133	3.66836	0.0435987	4.27227	-0.17429	1.09548	0.223249	0.963391	1.0246	3.07012	0.112544	2.73168	1.81137	-0.636059	1.79376	1.35046	1.73005	2.47688	4.4407	0.87861
Maize	Field stack	n	23	128	11	148	1	194	15	150	77	29	194	191	194	2	194	194	169	99	194	9	194	194	111	194		2	148	194
		% of total n	0.0644258	0.106136	0.02657	0.116627	0.0169492	0.143491	0.11194	0.128866	0.101183	0.0481728	0.143491	0.141691	0.143491	0.013245	0.143491	0.143491	0.145064	0.125316	0.143491	0.0311419	0.143491	0.143491	0.110668	0.143491		0.00961538	0.115265	0.143704
		Minimum	0.00269173	2.31718	0.00245078	0.0486923	0.0332354	24.3513	0.0212177	0.00237321	0.0343274	0.00117343	0.404129	9.27792	2560.26	0.078639	643.209	2.8718	0.0165961	0.202656	1496.14	0.0113206	0.350425	737.617	0.00698461	0.0520447		0.000332683	0.0100764	10.8658
		Maximum	0.0811206	46.7971	0.0438239	21.9264	0.0332354	1340.12	7.74649	0.589254	45.25	0.0195265	47.2414	202.638	5341.89	0.105966	1977.95	383.876	8.26235	13.2115	4734.88	0.689434	18.0336	2276.12	1.18367	5.29637		0.000405107	0.32831	49.8003
		Mean	0.00829449	9.04799	0.0127145	0.543766	0.0332354	70.8952	0.737321	0.0274456	1.55759	0.00531665	2.38487	23.947	3496.76	0.0923025	1030.97	6.93679	0.584064	0.914145	2584.82	0.202463	3.21288	1415.09	0.103366	0.302151		0.000368895	0.127378	18.7922
		Median	0.00404576	7.08636	0.00388232	0.293981	0.0332354	63.1254	0.217009	0.0149222	0.406822	0.00257713	1.52505	19.5402	3435.89	0.0923025	997.944	4.73986	0.292077	0.611167	2581.53	0.0441182	2.54386	1462.2	0.0490824	0.252598		0.000368895	0.131603	18.1219
		Std. Deviation	0.0162365	7.00015	0.0144037	1.79431		93.9362	1.9445	0.056678	5.89865	0.00558242	5.12896	21.3646	516.699	0.0193231	205.857	27.2339	1.15275	1.40156	577.327	0.277383	2.51081	334.54	0.170572	0.384948		5.1212e-05	0.0708672	4.72903
		Skewness	4.47762	2.49402	1.44091	11.6717		12.909	3.83585	7.80608	6.50366	1.65295	7.11795	6.50723	0.811545		1.20881	13.8804	5.26519	7.17835	0.409796	1.29437	2.18688	-0.12773	4.03798	11.4642			0.275811	1.98558
	Standing crop	n	2	7	5	17		19	1	19	8	4	19	18	19		19	19	15	14	19		19	19	6	19			9	19
		% of total n	0.00560224	0.00580431	0.0120773	0.0133964		0.0140533	0.00746269	0.016323	0.0105125	0.00664452	0.0140533	0.0133531	0.0140533		0.0140533	0.0140533	0.0128755	0.0177215	0.0140533		0.0140533	0.0140533	0.00598205	0.0140533			0.00700935	0.0140741
		Minimum	0.00453451	3.04452	0.00280001	0.0896216		32.3867	0.00608578	0.00616156	0.244774	0.00209405	1.06916	13.301	2795.12		689.711	3.2362	0.0423477	0.257359	1276.11		0.312371	819.572	0.00998022	0.0892922			0.00878443	10.3323
		Maximum	0.0117258	19.0792	0.0104936	11.4069		1621.37	0.00608578	0.0401496	1.82537	0.0161227	15.0085	60.8145	5809.93		1956.54	50.7416	1.58072	4.14203	4471.16		10.688	2616.8	0.187438	6.6493			0.234437	34.5338
		Mean	0.00813014	7.57893	0.00491264	1.03842		136.834	0.00608578	0.017563	0.861671	0.00658339	2.74869	20.9411	3891.91		1060.95	7.01388	0.367032	0.742473	2610.84		3.80044	1232.99	0.0526165	0.565351			0.15242	17.0835
		Median	0.00813014	4.87073	0.00321492	0.282906		52.6273	0.00608578	0.0137088	0.601634	0.00405843	1.46576	18.4409	3599.89		1000.15	4.52362	0.208406	0.406147	2479.69		3.00139	1106.57	0.0265241	0.204947			0.18792	16.0954
		Std. Deviation	0.00508498	5.66883	0.00321942	2.7067		359.873		0.0108802	0.674107	0.00642917	3.46822	10.4885	913.621		290.484	10.6312	0.416616	1.00046	803.096		2.88685	411.32	0.0672867	1.4773			0.0856224	5.74703
		Skewness		1.70999	1.9281	3.95963		4.34379		1.05676	0.591601	1.868	2.92554	3.56267	0.826268		1.69706	4.30206	2.0869	3.46844	0.625262		1.45729	2.2345	2.25671	4.32018			-0.587437	1.63655
	Store	n	5	67	3	51	1	77	4	57	47	16	77	77	77		77	77	64	29	77	3	77	77	48	77		2	74	77
		% of total n	0.0140056	0.0555556	0.00724638	0.0401891	0.0169492	0.0569527	0.0298507	0.0489691	0.0617608	0.0265781	0.0569527	0.0571217	0.0569527		0.0569527	0.0569527	0.0549356	0.0367089	0.0569527	0.0103806	0.0569527	0.0569527	0.0478564	0.0569527		0.00961538	0.0576324	0.057037
		Minimum	0.00310597	2.56555	0.00482429	0.0790251	0.0254625	41.2323	0.0052773	0.00286918	0.0410556	0.00138168	0.251095	11.5901	2771.35		722.161	2.88674	0.0275257	0.21722	1564.54	0.0442964	0.379075	870.171	0.0106785	0.0841124		0.000394662	0.00730889	12.0214
		Maximum	0.00791282	50.7917	0.0215234	5.7609	0.0254625	411.291	0.131839	0.0911973	4.59003	0.0324347	20.9959	76.5597	5371.71		1652.66	43.7045	1.52171	1.78818	4353.99	0.599781	20.4804	1968.79	0.392826	2.36917		0.000741514	0.312558	31.7573
		Mean	0.00485864	10.1037	0.0127888	0.420846	0.0254625	77.0954	0.0529292	0.0204168	0.746596	0.00885887	1.88898	24.9316	3641.35		1065.04	5.4807	0.505645	0.59697	2694.97	0.376413	3.78464	1535.2	0.125205	0.305567		0.000568088	0.125933	20.3885
		Median	0.00361451	7.90422	0.0120188	0.227575	0.0254625	69.6937	0.0373001	0.0174188	0.581766	0.00632668	1.56984	23.1461	3533.01		1032.37	4.80773	0.479175	0.496611	2638.87	0.485162	3.0589	1575.83	0.101763	0.246663		0.000568088	0.132193	19.9626
		Std. Deviation	0.00220855	7.0933	0.00837613	0.787543		43.7203	0.0594722	0.0152652	0.803706	0.00913924	2.4182	9.29621	538.206		196.504	4.58879	0.346396	0.360143	627.096	0.293275	3.54639	251.866	0.111194	0.265792		0.000245261	0.0757242	4.07831
		Skewness	0.800672	3.18689	0.410195	6.48019		6.02492	0.948692	3.01411	3.26259	1.90748	6.90026	2.58128	1.27004		0.919688	7.7996	0.850003	1.69123	0.622366	-1.4392	2.2395	-0.684751	0.961611	6.39606			0.164802	0.45086
	Total	n	30	202	19	216	2	290	20	226	132	49	290	286	290	2	290	290	248	142	290	12	290	290	165	290		4	231	290
		% of total n	0.0840336	0.167496	0.0458937	0.170213	0.0338983	0.214497	0.149254	0.194158	0.173456	0.0813953	0.214497	0.212166	0.214497	0.013245	0.214497	0.214497	0.212876	0.179747	0.214497	0.0415225	0.214497	0.214497	0.164506	0.214497		0.0192308	0.179907	0.214815
		Minimum	0.00269173	2.31718	0.00245078	0.0486923	0.0254625	24.3513	0.0052773	0.00237321	0.0343274	0.00117343	0.251095	9.27792	2560.26	0.078639	643.209	2.8718	0.0165961	0.202656	1276.11	0.0113206	0.312371	737.617	0.00698461	0.0520447		0.000332683	0.00730889	10.3323
		Maximum	0.0811206	50.7917	0.0438239	21.9264	0.0332354	1621.37	7.74649	0.589254	45.25	0.0324347	47.2414	202.638	5809.93	0.105966	1977.95	383.876	8.26235	13.2115	4734.88	0.689434	20.4804	2616.8	1.18367	6.6493		0.000741514	0.32831	49.8003
		Mean	0.00771089	9.34725	0.0106731	0.553674	0.0293489	76.8616	0.563881	0.0248421	1.22665	0.0065767	2.27704	24.0229	3561.04	0.0923025	1041.98	6.55523	0.5507	0.832444	2615.77	0.245951	3.40319	1435.05	0.107874	0.320302		0.000468492	0.127891	19.1041
		Median	0.00405305	7.22193	0.00482429	0.285637	0.0293489	64.4692	0.16473	0.0156912	0.494008	0.00421788	1.53505	20.2513	3464.91	0.0923025	1002.58	4.73902	0.339648	0.559702	2590.66	0.0492898	2.68702	1492.35	0.0527951	0.246815		0.000399885	0.131826	18.5368
		Std. Deviation	0.0142562	6.98561	0.0117417	1.70691	0.00549628	121.335	1.69756	0.0469972	4.53786	0.00703983	4.46288	18.2957	564.045	0.0193231	209.659	22.5457	0.973451	1.22484	607.034	0.2789	2.84781	328	0.153002	0.507637		0.0001848	0.0728679	4.70524
		Skewness	5.03558	2.68316	1.82541	10.5577		11.1857	4.41223	9.20353	8.41604	2.03985	7.6067	6.99679	1.10958		1.21769	16.3733	6.03001	7.74803	0.508233	0.707167	2.28598	-0.0978424	3.80656	10.2674		1.81578	0.202646	1.49198
Pearl millet	Standing crop	n	1	1		1		1		1			1	1	1		1	1	1	1	1		1	1	1	1			1	1
		% of total n	0.00280112	0.000829187		0.000788022		0.000739645		0.000859107			0.000739645	0.00074184	0.000739645		0.000739645	0.000739645	0.000858369	0.00126582	0.000739645		0.000739645	0.000739645	0.000997009	0.000739645			0.000778816	0.000740741
		Minimum	0.0094464	9.96398		20.4074		4559.7		0.136358			4.72525	33.3838	4030.3		1939	128.467	0.280583	0.82849	3395.13		1.50342	1180.6	1.75811	39.9354			0.0341389	19.6379
		Maximum	0.0094464	9.96398		20.4074		4559.7		0.136358			4.72525	33.3838	4030.3		1939	128.467	0.280583	0.82849	3395.13		1.50342	1180.6	1.75811	39.9354			0.0341389	19.6379
		Mean	0.0094464	9.96398		20.4074		4559.7		0.136358			4.72525	33.3838	4030.3		1939	128.467	0.280583	0.82849	3395.13		1.50342	1180.6	1.75811	39.9354			0.0341389	19.6379
		Median	0.0094464	9.96398		20.4074		4559.7		0.136358			4.72525	33.3838	4030.3		1939	128.467	0.280583	0.82849	3395.13		1.50342	1180.6	1.75811	39.9354			0.0341389	19.6379
		Std. Deviation
		Skewness
	Total	n	1	1		1		1		1			1	1	1		1	1	1	1	1		1	1	1	1			1	1
		% of total n	0.00280112	0.000829187		0.000788022		0.000739645		0.000859107			0.000739645	0.00074184	0.000739645		0.000739645	0.000739645	0.000858369	0.00126582	0.000739645		0.000739645	0.000739645	0.000997009	0.000739645			0.000778816	0.000740741
		Minimum	0.0094464	9.96398		20.4074		4559.7		0.136358			4.72525	33.3838	4030.3		1939	128.467	0.280583	0.82849	3395.13		1.50342	1180.6	1.75811	39.9354			0.0341389	19.6379
		Maximum	0.0094464	9.96398		20.4074		4559.7		0.136358			4.72525	33.3838	4030.3		1939	128.467	0.280583	0.82849	3395.13		1.50342	1180.6	1.75811	39.9354			0.0341389	19.6379
		Mean	0.0094464	9.96398		20.4074		4559.7		0.136358			4.72525	33.3838	4030.3		1939	128.467	0.280583	0.82849	3395.13		1.50342	1180.6	1.75811	39.9354			0.0341389	19.6379
		Median	0.0094464	9.96398		20.4074		4559.7		0.136358			4.72525	33.3838	4030.3		1939	128.467	0.280583	0.82849	3395.13		1.50342	1180.6	1.75811	39.9354			0.0341389	19.6379
		Std. Deviation
		Skewness
Rice	Field stack	n	4	7	7	7		7	3	7	7	3	7	7	7		7	7	3	5	7	1	7	7	7	7			7	7
		% of total n	0.0112045	0.00580431	0.0169082	0.00551615		0.00517751	0.0223881	0.00601375	0.00919842	0.00498339	0.00517751	0.00519288	0.00517751		0.00517751	0.00517751	0.00257511	0.00632911	0.00517751	0.00346021	0.00517751	0.00517751	0.00697906	0.00517751			0.00545171	0.00518519
		Minimum	0.00928078	21.9646	0.00361193	0.737003		226.247	0.0226114	0.0305548	4.40558	0.00282643	1.62131	66.0436	3001.01		1081.51	13.8695	1.02718	0.88528	2587.96	0.0433377	2.78691	681.551	0.0426279	0.937939			0.0845689	17.5067
		Maximum	0.0271896	104.522	0.0174515	2.69901		336.038	0.0477299	0.067446	8.66666	0.0092963	3.36766	159.639	4289.51		1617.94	126.641	1.34366	1.80707	3540.18	0.0433377	48.3807	997.277	0.178423	1.86199			0.39215	24.1208
		Mean	0.0179323	42.0171	0.0093198	1.36108		288.704	0.03207	0.0542831	6.93897	0.00709219	2.68603	106.623	3713.8		1327.4	73.3062	1.13598	1.38282	3131.44	0.0433377	14.628	870.573	0.0911665	1.53888			0.185566	20.0794
		Median	0.0176294	27.2714	0.00684565	1.16231		293.564	0.0258686	0.0615614	7.46155	0.00915384	2.85143	103.86	3751.09		1359.53	74.7487	1.03711	1.28249	3237.14	0.0433377	3.47366	874.395	0.0639959	1.63552			0.138577	20.6432
		Std. Deviation	0.00733701	30.8918	0.00515631	0.647835		35.9897	0.0136593	0.0145542	1.73144	0.00369494	0.576268	31.8632	404.014		188.265	46.1545	0.17992	0.381092	341.578		17.793	117.549	0.0560656	0.331959			0.129508	2.38892
		Skewness	0.244809	1.79582	0.57486	1.75109		-0.602748	1.6219	-0.922727	-0.849726	-1.72916	-1.01226	0.647923	-0.60806		-0.0917851	-0.25576	1.72612	-0.0986845	-0.708157		1.48905	-0.498011	1.03922	-1.00846			1.07378	0.556032
	Store	n		1		1		1		1	1	1	1	1	1		1	1	1	1	1		1	1	1	1			1	1
		% of total n		0.000829187		0.000788022		0.000739645		0.000859107	0.00131406	0.00166113	0.000739645	0.00074184	0.000739645		0.000739645	0.000739645	0.000858369	0.00126582	0.000739645		0.000739645	0.000739645	0.000997009	0.000739645			0.000778816	0.000740741
		Minimum		44.6228		0.328286		127.071		0.075539	1.98251	0.0582084	5.51614	67.727	2429.77		1171.9	18.7747	0.216349	5.3928	2580.88		14.2754	1751.64	0.0418863	0.320657			0.137574	20.539
		Maximum		44.6228		0.328286		127.071		0.075539	1.98251	0.0582084	5.51614	67.727	2429.77		1171.9	18.7747	0.216349	5.3928	2580.88		14.2754	1751.64	0.0418863	0.320657			0.137574	20.539
		Mean		44.6228		0.328286		127.071		0.075539	1.98251	0.0582084	5.51614	67.727	2429.77		1171.9	18.7747	0.216349	5.3928	2580.88		14.2754	1751.64	0.0418863	0.320657			0.137574	20.539
		Median		44.6228		0.328286		127.071		0.075539	1.98251	0.0582084	5.51614	67.727	2429.77		1171.9	18.7747	0.216349	5.3928	2580.88		14.2754	1751.64	0.0418863	0.320657			0.137574	20.539
		Std. Deviation
		Skewness
	Total	n	4	8	7	8		8	3	8	8	4	8	8	8		8	8	4	6	8	1	8	8	8	8			8	8
		% of total n	0.0112045	0.0066335	0.0169082	0.00630418		0.00591716	0.0223881	0.00687285	0.0105125	0.00664452	0.00591716	0.00593472	0.00591716		0.00591716	0.00591716	0.00343348	0.00759494	0.00591716	0.00346021	0.00591716	0.00591716	0.00797607	0.00591716			0.00623053	0.00592593
		Minimum	0.00928078	21.9646	0.00361193	0.328286		127.071	0.0226114	0.0305548	1.98251	0.00282643	1.62131	66.0436	2429.77		1081.51	13.8695	0.216349	0.88528	2580.88	0.0433377	2.78691	681.551	0.0418863	0.320657			0.0845689	17.5067
		Maximum	0.0271896	104.522	0.0174515	2.69901		336.038	0.0477299	0.075539	8.66666	0.0582084	5.51614	159.639	4289.51		1617.94	126.641	1.34366	5.3928	3540.18	0.0433377	48.3807	1751.64	0.178423	1.86199			0.39215	24.1208
		Mean	0.0179323	42.3428	0.0093198	1.23198		268.5	0.03207	0.0569401	6.31941	0.0198713	3.03979	101.761	3553.3		1307.96	66.4897	0.906075	2.05115	3062.62	0.0433377	14.5839	980.707	0.0850065	1.3866			0.179567	20.1369
		Median	0.0176294	29.3448	0.00684565	1.13727		287.359	0.0258686	0.0619436	7.2567	0.00922507	2.92514	95.3597	3722.13		1349.28	73.5682	1.03215	1.50268	3170.58	0.0433377	7.40884	917.664	0.0600219	1.51865			0.138076	20.5911
		Std. Deviation	0.00733701	28.6151	0.00515631	0.702188		66.1503	0.0136593	0.0154286	2.37496	0.0257356	1.13395	32.5475	588.218		182.765	46.8789	0.482714	1.67218	371.346		16.4736	329.969	0.0547528	0.529115			0.121096	2.21768
		Skewness	0.244809	1.79908	0.57486	1.26136		-1.59276	1.6219	-0.830853	-0.929606	1.9157	1.55861	0.773769	-1.01972		0.228032	0.0872381	-1.42429	2.22284	-0.319671		1.54234	2.2161	1.22415	-1.3405			1.2587	0.46543
Sorghum	Field stack	n	25	60	11	57	1	63	3	38	31	42	63	63	63	1	63	63	62	24	63	5	63	63	52	63		6	63	62
		% of total n	0.070028	0.0497512	0.02657	0.0449173	0.0169492	0.0465976	0.0223881	0.032646	0.0407359	0.0697674	0.0465976	0.0467359	0.0465976	0.00662252	0.0465976	0.0465976	0.0532189	0.0303797	0.0465976	0.017301	0.0465976	0.0465976	0.0518445	0.0465976		0.0288462	0.0490654	0.0459259
		Minimum	0.00228501	5.28254	0.00378414	0.0729856	0.0340984	98.6794	0.0224241	0.00873531	0.106536	0.00125999	0.889187	19.7011	2586.64	0.0395671	907.911	6.1697	0.0498282	0.228145	1633.99	0.0527499	0.856357	565.351	0.0143891	0.151105		0.000314578	0.0125094	11.3909
		Maximum	0.0739946	153.874	0.0560277	6.55274	0.0340984	476.401	0.114241	0.48409	37.2881	0.0274793	5.01755	445.828	5761.23	0.0395671	2018.91	22.4086	15.2772	4.76833	3944.43	0.424555	14.8326	2226.54	1.18411	2.83762		0.00291534	1.3955	34.4103
		Mean	0.0257095	24.1216	0.0137104	0.533434	0.0340984	189.298	0.0581322	0.0485238	2.05653	0.00688182	2.01518	50.6121	4424.63	0.0395671	1480.02	12.0641	1.0491	1.17458	3105.3	0.139264	4.38056	1294.8	0.215152	0.839773		0.000923385	0.173295	18.9737
		Median	0.021007	15.1906	0.0104587	0.332603	0.0340984	179.077	0.0377318	0.0267973	0.521646	0.00438951	1.68279	37.0366	4404.14	0.0395671	1444.07	11.933	0.380425	0.846817	3182.15	0.0728062	4.01016	1330.29	0.146248	0.752109		0.00054595	0.149224	18.0719
		Std. Deviation	0.0219119	27.8998	0.0145011	0.904133		64.102	0.0491905	0.0844694	6.60558	0.0064907	0.839153	57.7309	524.081		232.32	3.51754	2.48022	0.972905	512.559	0.159759	2.75512	342.433	0.22653	0.506521		0.000996058	0.178544	4.89783
		Skewness	0.779827	3.19363	2.94	5.74082		1.70748	1.54526	4.44514	5.39544	1.58535	1.42169	5.59357	-0.426754		0.129743	0.878583	4.44008	2.50337	-0.771636	2.21652	1.64002	-0.282215	2.40806	1.50093		2.23894	5.42196	1.20148
	Standing crop	n	12	23	4	23		25		21	13	13	25	25	25		25	25	24	11	25		25	25	23	25		1	25	24
		% of total n	0.0336134	0.0190713	0.00966184	0.0181245		0.0184911		0.0180412	0.0170828	0.0215947	0.0184911	0.018546	0.0184911		0.0184911	0.0184911	0.0206009	0.0139241	0.0184911		0.0184911	0.0184911	0.0229312	0.0184911		0.00480769	0.0194704	0.0177778
		Minimum	0.00268234	5.77252	0.00376358	0.107844		71.8364		0.0103727	0.0884454	0.000845385	1.21969	21.7133	3084.07		1085.6	7.14082	0.0342376	0.210062	2072.94		1.27895	645.051	0.0161908	0.262965		0.000342178	0.0129097	11.1735
		Maximum	0.103871	38.4687	0.0305395	6.24379		1125.46		0.0520283	1.62409	0.0184147	6.30163	65.2247	6247.57		2049.88	39.6931	31.6333	1.55698	4283.93		12.4753	1776.37	0.686625	4.96018		0.000342178	0.304531	33.7088
		Mean	0.0312226	16.4976	0.0118303	0.771609		210.077		0.0245644	0.572072	0.00770392	2.48887	38.2209	4458.82		1500.72	14.6821	3.75849	0.936375	3132.28		4.72797	1278.46	0.195182	0.952931		0.000342178	0.115605	19.8909
		Median	0.0192139	12.539	0.00650907	0.335438		161.397		0.0204826	0.416776	0.00359807	2.33238	36.5709	4538.27		1485.49	13.9287	0.388001	0.886575	3298.44		4.08123	1406.33	0.101086	0.645545		0.000342178	0.0978796	20.4422
		Std. Deviation	0.0347857	9.75398	0.0125527	1.49317		202.96		0.0127158	0.472664	0.00659324	1.17179	10.9981	716.721		257.574	7.16998	7.52902	0.476986	560.613		2.9672	381.168	0.203005	0.952941			0.0777397	4.83376
		Skewness	1.38897	0.975223	1.92358	3.23951		4.17183		0.791782	1.45214	0.390576	1.58988	0.51742	0.348062		0.351894	1.85596	2.69136	-0.199661	0.0348775		1.16912	-0.416666	1.29658	3.51659			0.972197	0.802924
	Store	n	15	46	14	46	3	47	2	37	31	40	47	47	47	6	47	47	46	23	47	7	47	47	36	47	4	21	47	47
		% of total n	0.0420168	0.0381426	0.0338164	0.036249	0.0508475	0.0347633	0.0149254	0.0317869	0.0407359	0.0664452	0.0347633	0.0348665	0.0347633	0.0397351	0.0347633	0.0347633	0.039485	0.0291139	0.0347633	0.0242215	0.0347633	0.0347633	0.0358923	0.0347633	0.0465116	0.100962	0.0366044	0.0348148
		Minimum	0.00277864	9.40511	0.00749896	0.147844	0.0244885	121.055	0.00516784	0.00636526	0.0726429	0.00107971	1.06805	22.1524	2874.22	0.0396832	1156.41	6.80984	0.113091	0.405352	2037.19	0.0260013	1.55942	711.089	0.0216895	0.277988	0.000650783	0.000268204	0.0447243	13.5918
		Maximum	0.0429712	903.557	0.128231	3.09373	0.0739616	1587.25	0.0220288	1.48819	5.56949	0.0689951	7.28626	717.668	5465.11	0.511102	1929.77	32.8602	5.57076	3.35168	4023.45	2.02569	11.5435	1989.14	0.594649	4.0247	0.00418551	0.00805764	2.06433	35.6742
		Mean	0.0104135	90.0911	0.0429304	0.671633	0.0414914	232.757	0.0135983	0.101444	1.39278	0.00869688	2.54203	126.072	4502.45	0.192888	1548.33	13.7476	0.732663	1.28506	3136.6	0.451772	4.22761	1421.15	0.206247	1.0267	0.00205765	0.00205661	0.356542	21.4401
		Median	0.00653797	43.542	0.0294979	0.455533	0.0260241	201.887	0.0135983	0.0457676	0.933208	0.00499029	2.19826	65.9397	4582.41	0.109819	1492.43	12.5195	0.555199	0.995267	3198.74	0.062152	3.49141	1404.63	0.181017	0.870531	0.00169715	0.00104297	0.211593	19.0355
		Std. Deviation	0.0106106	142.967	0.0407259	0.588976	0.0281305	208.838	0.0119225	0.241252	1.54582	0.0118143	1.16538	153.816	488.378	0.177283	227.195	4.52492	0.924021	0.864155	469.729	0.726279	2.4984	258.986	0.149716	0.691389	0.00154612	0.00236358	0.39971	5.51644
		Skewness	2.32171	4.41563	1.35302	2.46662	1.72625	6.17791		5.56949	1.57625	3.87015	1.79566	2.62601	-0.966449	1.4775	0.164255	2.10213	4.13314	1.40748	-0.412339	2.20295	1.36969	-0.539041	1.02604	2.77933	1.13977	1.7066	2.70853	0.894556
	Total	n	52	129	29	126	4	135	5	96	75	95	135	135	135	7	135	135	132	58	135	12	135	135	111	135	4	28	135	133
		% of total n	0.145658	0.106965	0.0700483	0.0992908	0.0677966	0.0998521	0.0373134	0.0824742	0.0985545	0.157807	0.0998521	0.100148	0.0998521	0.0463576	0.0998521	0.0998521	0.113305	0.0734177	0.0998521	0.0415225	0.0998521	0.0998521	0.110668	0.0998521	0.0465116	0.134615	0.10514	0.0985185
		Minimum	0.00228501	5.28254	0.00376358	0.0729856	0.0244885	71.8364	0.00516784	0.00636526	0.0726429	0.000845385	0.889187	19.7011	2586.64	0.0395671	907.911	6.1697	0.0342376	0.210062	1633.99	0.0260013	0.856357	565.351	0.0143891	0.151105	0.000650783	0.000268204	0.0125094	11.1735
		Maximum	0.103871	903.557	0.128231	6.55274	0.0739616	1587.25	0.114241	1.48819	37.2881	0.0689951	7.28626	717.668	6247.57	0.511102	2049.88	39.6931	31.6333	4.76833	4283.93	2.02569	14.8326	2226.54	1.18411	4.96018	0.00418551	0.00805764	2.06433	35.6742
		Mean	0.0225694	46.2863	0.0275573	0.627364	0.0396432	208.276	0.0403186	0.0636791	1.52488	0.00775856	2.28632	74.5887	4458.06	0.170985	1507.63	13.135	1.43144	1.17321	3121.19	0.32156	4.39164	1335.76	0.208126	0.925807	0.00205765	0.00175255	0.226409	20.0108
		Median	0.0124269	18.9166	0.0123087	0.369479	0.0300613	181.084	0.0224241	0.028458	0.504703	0.00461614	2.00712	41.1125	4512.81	0.0979881	1469.34	12.2806	0.436314	0.935718	3196.2	0.0705756	3.89252	1372.08	0.146163	0.785646	0.00169715	0.000884768	0.158431	18.7055
		Std. Deviation	0.024161	92.953	0.0330283	0.944498	0.023264	156.942	0.0428995	0.160793	4.35655	0.00908591	1.05029	105.51	549.709	0.171899	235.632	4.80401	3.78721	0.852028	503.8	0.568237	2.69488	327.507	0.198054	0.672783	0.00154612	0.00214948	0.283257	5.19585
		Skewness	1.63226	6.71503	2.11689	4.6119	1.81306	6.68949	1.84	7.71318	7.69927	3.84245	1.72773	4.14532	-0.275096	1.63354	0.171803	2.11779	5.31254	2.07231	-0.47633	2.85645	1.4441	-0.492598	2.04955	3.0767	1.13977	2.00445	4.01521	0.997037
Teff	Field stack	n	93	284	177	287	20	287	28	285	176	170	287	287	287	69	287	287	244	229	287	111	287	287	271	287	49	79	285	287
		% of total n	0.260504	0.235489	0.427536	0.226162	0.338983	0.212278	0.208955	0.244845	0.231275	0.282392	0.212278	0.212908	0.212278	0.456954	0.212278	0.212278	0.209442	0.289873	0.212278	0.384083	0.212278	0.212278	0.270189	0.212278	0.569767	0.379808	0.221963	0.212593
		Minimum	0.00233698	4.658	0.00319198	0.271777	0.0183468	46.7654	0.00573135	0.00716115	0.138043	0.000814721	1.28713	16.2652	2996.82	0.0261026	911.915	4.86004	0.0335146	0.280309	2299.82	0.0104681	0.974541	765.522	0.00644455	0.20621	0.000519403	0.000346512	0.00983146	16.715
		Maximum	0.0592934	2674	0.726832	85.0424	0.133966	2358.84	1.36654	3.42011	50.7057	0.0825937	11.8811	3086.16	6352.46	1.00036	2833.19	431.101	43.5023	23.9898	5501.47	3.46689	20.1207	3120.65	1.916	25.4145	0.00949825	0.0670322	7.81712	49.7439
		Mean	0.00912301	147.306	0.0340045	16.0025	0.0565181	1471.7	0.105979	0.165002	2.27243	0.00838362	6.30676	199.909	4456.27	0.153258	1916.53	110.553	2.51881	2.60206	3900.81	0.136397	4.46701	2005.56	0.158467	6.95172	0.00203443	0.00710071	0.464892	27.8789
		Median	0.00531898	46.1892	0.0158618	14.8701	0.0470965	1465.28	0.0259513	0.0908703	1.16155	0.00416744	6.26052	84.5727	4404.01	0.0994914	1923.66	75.8138	0.371565	2.1666	3973.55	0.0542391	3.59421	2033.25	0.0612596	6.63553	0.00151732	0.00323042	0.244453	27.83
		Std. Deviation	0.0103702	280.274	0.0670958	7.68916	0.0276164	242.742	0.257723	0.270619	4.4776	0.0126998	1.4146	323.452	616.988	0.164665	237.872	82.8005	4.93997	2.44982	613.91	0.361807	2.951	440.395	0.243114	2.41934	0.00177255	0.00958768	0.787989	5.48196
		Skewness	3.05359	4.65084	7.05449	2.84853	1.42447	-0.521725	4.64974	7.32875	7.85637	3.41044	0.318451	4.73509	0.375219	2.84956	-0.121221	1.2285	3.52061	4.83811	-0.228341	7.8213	1.84933	-0.0269605	3.37954	2.14979	2.16864	3.56912	4.813	0.420747
	Standing crop	n	8	34	15	34	2	34	4	34	18	20	34	34	34	10	34	34	30	25	34	14	34	34	32	34	5	10	34	34
		% of total n	0.022409	0.0281924	0.0362319	0.0267928	0.0338983	0.0251479	0.0298507	0.0292096	0.0236531	0.0332226	0.0251479	0.0252226	0.0251479	0.0662252	0.0251479	0.0251479	0.0257511	0.0316456	0.0251479	0.0484429	0.0251479	0.0251479	0.0319043	0.0251479	0.0581395	0.0480769	0.0264798	0.0251852
		Minimum	0.00307912	6.49712	0.00242775	0.896455	0.038311	1085.43	0.00665762	0.0192501	0.237827	0.000945356	3.825	28.9849	2975.69	0.0457418	1526.87	16.6623	0.0492232	0.65795	2086.56	0.0170769	0.914992	1411.39	0.00684364	3.67895	0.000841318	0.00143563	0.0161346	17.6135
		Maximum	0.0275449	1080.72	0.16867	28.4941	0.0578276	2104.63	0.156548	0.963852	7.04	0.0351029	10.497	1871.85	5950.91	0.25885	2472.1	369.211	5.44401	5.03819	4779.91	1.51785	19.8543	2771.84	0.421857	12.2394	0.00465287	0.0434064	4.66065	37.2372
		Mean	0.00923076	139.207	0.0334767	13.1085	0.0480693	1504.91	0.0532835	0.144838	1.84413	0.00867675	6.35442	221.267	4620.93	0.116276	1926.85	80.3002	0.691665	2.15105	3846.34	0.181626	5.05229	2064.42	0.0929235	6.74919	0.00247703	0.00899289	0.524881	27.0119
		Median	0.00516394	33.9224	0.0228597	12.9021	0.0480693	1473.57	0.0249643	0.0882402	1.00945	0.00386422	6.46553	70.7964	4599.88	0.111886	1948.09	56.3245	0.247873	1.64113	3937.75	0.0629956	4.15326	2116.2	0.0720228	6.05157	0.00149556	0.00190544	0.269296	27.0799
		Std. Deviation	0.00836039	243.34	0.0408402	5.563	0.0138003	233.361	0.0697444	0.180594	2.00857	0.0103155	1.39162	407.781	610.497	0.0621835	203.046	69.8626	1.23995	1.25917	591.854	0.38943	3.89289	432.352	0.0965785	2.12348	0.00182327	0.0133466	1.02458	4.69257
		Skewness	1.8273	2.68602	2.89295	0.42265		0.366605	1.85016	3.18148	1.78152	1.91996	0.618074	3.3625	-0.372802	1.28427	0.703886	2.5307	2.7577	0.747402	-0.843953	3.58798	2.08465	-0.0571929	2.43724	0.862846	0.563428	2.28085	3.45098	-0.141957
	Store	n	23	41	37	41	16	41	11	40	41	38	41	41	41	33	41	41	41	39	41	36	41	41	41	41	19	34	41	41
		% of total n	0.0644258	0.0339967	0.089372	0.0323089	0.271186	0.0303254	0.0820896	0.0343643	0.0538765	0.0631229	0.0303254	0.0304154	0.0303254	0.218543	0.0303254	0.0303254	0.0351931	0.0493671	0.0303254	0.124567	0.0303254	0.0303254	0.0408774	0.0303254	0.22093	0.163462	0.0319315	0.0303704
		Minimum	0.00232893	8.26576	0.0142131	6.20203	0.0250711	1146.25	0.00507124	0.0108817	0.278392	0.00174581	2.07815	33.7448	2896.7	0.0610899	1435.83	15.0908	0.0462818	0.227571	2177.24	0.0174783	1.52779	1748.02	0.0169859	3.85892	0.000863906	0.000649638	0.115197	20.2155
		Maximum	0.0358742	5146.5	2.09574	27.96	0.127385	7924.59	0.0277804	2.4785	36.4539	0.14805	10.1295	4987.42	5401.02	3.56046	3042.98	368.788	1.95086	29.7597	4748.64	1.24498	13.5019	2824.78	0.785798	15.4799	0.0180984	0.077081	13.2805	43.5184
		Mean	0.00630742	980.993	0.181931	15.5013	0.0681751	1735.24	0.0105481	0.649304	7.18695	0.0369659	7.28299	1060.81	4393.37	0.497526	2007.46	103.091	0.550142	5.71709	3699.58	0.264693	4.71122	2235.16	0.174073	8.8406	0.0068457	0.0207166	2.92413	31.652
		Median	0.00365149	523.197	0.0708687	15.5925	0.0616115	1546.85	0.00823227	0.423298	4.81114	0.0168558	7.43206	605.929	4420.01	0.250148	2063	75.3932	0.465622	4.70337	3732.42	0.120318	4.37956	2247.03	0.122318	9.05198	0.00373702	0.0104506	1.75466	31.0975
		Std. Deviation	0.00723389	1168.17	0.352036	6.10335	0.0312137	1014.19	0.00629353	0.584704	7.15484	0.0448074	1.66226	1078.38	573.716	0.721176	364.835	72.5512	0.416904	5.05829	664.947	0.305618	2.68289	233.731	0.174641	2.92942	0.00564123	0.0216639	3.08469	5.03406
		Skewness	3.45309	2.04998	4.74606	0.309172	0.564437	5.96269	2.33985	1.47898	2.20266	1.59021	-0.933449	1.78253	-0.449197	3.06974	0.514759	1.79011	1.08182	3.08338	-0.293376	1.81889	1.30911	-0.067676	2.09136	0.146283	0.572268	1.37546	1.5376	0.265126
	Total	n	124	359	229	362	38	362	43	359	235	228	362	362	362	112	362	362	315	293	362	161	362	362	344	362	73	123	360	362
		% of total n	0.347339	0.297678	0.55314	0.285264	0.644068	0.267751	0.320896	0.308419	0.308804	0.378738	0.267751	0.268546	0.267751	0.741722	0.267751	0.267751	0.270386	0.370886	0.267751	0.557093	0.267751	0.267751	0.342971	0.267751	0.848837	0.591346	0.280374	0.268148
		Minimum	0.00232893	4.658	0.00242775	0.271777	0.0183468	46.7654	0.00507124	0.00716115	0.138043	0.000814721	1.28713	16.2652	2896.7	0.0261026	911.915	4.86004	0.0335146	0.227571	2086.56	0.0104681	0.914992	765.522	0.00644455	0.20621	0.000519403	0.000346512	0.00983146	16.715
		Maximum	0.0592934	5146.5	2.09574	85.0424	0.133966	7924.59	1.36654	3.42011	50.7057	0.14805	11.8811	4987.42	6352.46	3.56046	3042.98	431.101	43.5023	29.7597	5501.47	3.46689	20.1207	3120.65	1.916	25.4145	0.0180984	0.077081	13.2805	49.7439
		Mean	0.00860772	241.751	0.0578708	15.6739	0.0609816	1504.67	0.0766645	0.217054	3.09705	0.013173	6.4218	299.421	4464.62	0.251392	1927.8	106.867	2.08856	2.97821	3872.9	0.169017	4.54964	2037.09	0.15423	7.14663	0.003317	0.0110183	0.750638	28.2248
		Median	0.00484526	56.481	0.0195385	14.3009	0.0481382	1472.53	0.0133624	0.100129	1.49975	0.00467858	6.39051	100.808	4419.93	0.11668	1934.73	73.6356	0.363115	2.27811	3964.74	0.0710747	3.72698	2107.93	0.0704263	6.69336	0.00173938	0.00470576	0.268304	28.1521
		Std. Deviation	0.00974629	539.155	0.16163	7.38279	0.0288779	415.37	0.211722	0.349106	5.25363	0.0238737	1.47096	548.842	612.422	0.438752	253.311	80.8694	4.43721	3.05249	619.432	0.354347	3.01898	426.745	0.226577	2.52412	0.00383269	0.015341	1.50235	5.49517
		Skewness	3.09205	5.10364	9.52979	2.63168	1.00952	10.1827	5.65849	4.58719	5.10646	3.78614	0.214828	4.23689	0.23661	5.16829	0.242071	1.35206	4.02293	4.5611	-0.293251	6.21905	1.87884	-0.142052	3.45837	1.70189	2.12995	2.52779	4.31006	0.351741
Triticale	Field stack	n	2	8	2	12		12		11	2	9	12	12	12		12	12	4	3	12		12	12	9	12			12	12
		% of total n	0.00560224	0.0066335	0.00483092	0.00945626		0.00887574		0.00945017	0.00262812	0.0149502	0.00887574	0.00890208	0.00887574		0.00887574	0.00887574	0.00343348	0.00379747	0.00887574		0.00887574	0.00887574	0.00897308	0.00887574			0.00934579	0.00888889
		Minimum	0.00888102	6.05126	0.00386442	1.87166		291.029		0.00806112	0.367078	0.00170658	3.79093	22.9847	4587.95		865.725	14.919	0.0948312	0.301296	1984.84		2.58941	871.056	0.0113089	1.55593			0.00909404	15.7818
		Maximum	0.0280343	14.1448	0.00600137	7.95308		424.598		0.0346534	1.76545	0.0106338	6.51714	55.5556	6472.06		1480.61	69.5319	8.88764	0.599407	4290.42		13.088	2245.85	0.0482176	3.4507			0.221547	38.5954
		Mean	0.0184577	9.04442	0.00493289	4.74958		352.916		0.0185477	1.06626	0.00560499	4.91658	32.9053	5143.47		1086.96	38.853	2.32821	0.427152	3011.16		8.5917	1321.94	0.0220164	2.13038			0.0489641	22.7542
		Median	0.0184577	8.14694	0.00493289	4.3674		349.941		0.0155381	1.06626	0.00668631	4.83774	29.4895	5016.03		1075.67	39.2908	0.165188	0.380753	2862.04		9.2846	1244.14	0.0183753	1.94769			0.0216005	20.8721
		Std. Deviation	0.0135434	3.02919	0.00151105	2.06529		45.052		0.00856148	0.988795	0.00299297	0.846692	8.65013	552.005		170.092	13.0301	4.37309	0.154376	684.701		3.77545	424.565	0.0113624	0.565136			0.0670725	6.47077
		Skewness		0.815681		0.188704		0.17045		0.948078		0.111588	0.398212	1.70915	1.43014		0.966199	0.589274	1.99963	1.23033	0.437044		-0.389072	1.46346	1.7234	1.27918			2.19264	1.56023
	Standing crop	n	2	2	2	4		4		4		2	4	4	4		4	4	4	3	4		4	4	2	4			3	4
		% of total n	0.00560224	0.00165837	0.00483092	0.00315209		0.00295858		0.00343643		0.00332226	0.00295858	0.00296736	0.00295858		0.00295858	0.00295858	0.00343348	0.00379747	0.00295858		0.00295858	0.00295858	0.00199402	0.00295858			0.00233645	0.00296296
		Minimum	0.00729734	8.88739	0.00252433	3.46343		268.861		0.0183771		0.00118759	3.17309	30.7052	4144.45		1016.37	39.467	0.0877282	0.260623	3372.87		2.54157	1219.87	0.0146086	1.00458			0.0161137	20.244
		Maximum	0.00732294	11.5367	0.00501673	4.98312		426.972		0.0283278		0.0144519	6.69235	32.6036	6875.77		1262.74	64.963	0.184117	0.686037	3850.12		18.0937	1655.19	0.0390742	1.98272			0.0318523	26.3239
		Mean	0.00731014	10.2121	0.00377053	4.02682		326.732		0.0234216		0.00781976	4.97226	31.8473	5809.11		1130.25	50.8052	0.120889	0.509189	3654.78		8.59228	1394.4	0.0268414	1.4456			0.0226267	23.9717
		Median	0.00731014	10.2121	0.00377053	3.83037		305.547		0.0234907		0.00781976	5.0118	32.0401	6108.12		1120.95	49.3954	0.105855	0.580907	3698.07		6.86691	1351.26	0.0268414	1.39756			0.0199142	24.6595
		Std. Deviation	1.81036e-05	1.87335	0.0017624	0.662404		72.5726		0.00430366		0.0093793	1.45518	0.807022	1172.47		105.135	11.1916	0.0444119	0.22159	204.465		6.75253	186.127	0.0172998	0.415586			0.00821246	2.89235
		Skewness				1.55123		1.21865		-0.0753953			-0.154983	-1.3199	-1.37048		0.446313	0.567706	1.46831	-1.30388	-1.11254		1.31116	1.24434		0.599566			1.32417	-0.782303
	Store	n	2	3	2	3	1	3	1	3	3	1	3	3	3		3	3	3	3	3	1	3	3	2	3			3	3
		% of total n	0.00560224	0.00248756	0.00483092	0.00236407	0.0169492	0.00221893	0.00746269	0.00257732	0.00394218	0.00166113	0.00221893	0.00222552	0.00221893		0.00221893	0.00221893	0.00257511	0.00379747	0.00221893	0.00346021	0.00221893	0.00221893	0.00199402	0.00221893			0.00233645	0.00222222
		Minimum	0.00426264	179.642	0.0143897	0.99594	0.0350154	404.773	0.0128323	0.141957	1.52301	0.00333655	5.45807	239.403	6326.8		1409.88	21.5313	0.0803177	0.820752	3982.19	0.0152063	1.24492	1438.6	0.0129006	2.62419			0.778577	28.4917
		Maximum	0.00582242	459.882	0.0198525	5.02633	0.0350154	651.774	0.0128323	0.488764	9.08083	0.00333655	5.8857	517.163	6881.41		2024.32	33.2202	0.428016	10.8196	4748.9	0.0152063	4.21462	1706.02	0.0211477	12.137			1.02241	34.1334
		Mean	0.00504253	304.935	0.0171211	3.33218	0.0350154	518.605	0.0128323	0.27117	4.12771	0.00333655	5.61463	374.306	6526.85		1620.27	27.1991	0.206271	4.25896	4464	0.0152063	2.71951	1573.83	0.0170241	6.15767			0.910721	31.0303
		Median	0.00504253	275.279	0.0171211	3.97426	0.0350154	499.267	0.0128323	0.18279	1.77929	0.00333655	5.50012	366.351	6372.34		1426.6	26.8458	0.11048	1.13656	4660.9	0.0152063	2.69899	1576.87	0.0170241	3.71177			0.931177	30.4656
		Std. Deviation	0.00110293	142.454	0.00386279	2.0905		124.631		0.189545	4.29144		0.235695	139.051	307.9		350.022	5.85247	0.192628	5.68384	419.569		1.48496	133.735	0.00583154	5.20677			0.123197	2.8629
		Skewness		0.896194		-1.25176		0.681414		1.64206	1.7251		1.67022	0.256588	1.68952		1.72761	0.270681	1.6844	1.72604	-1.64674		0.0621827	-0.102162		1.64742			-0.726584	0.852977
	Total	n	6	13	6	19	1	19	1	18	5	12	19	19	19		19	19	11	9	19	1	19	19	13	19			18	19
		% of total n	0.0168067	0.0107794	0.0144928	0.0149724	0.0169492	0.0140533	0.00746269	0.0154639	0.0065703	0.0199336	0.0140533	0.014095	0.0140533		0.0140533	0.0140533	0.00944206	0.0113924	0.0140533	0.00346021	0.0140533	0.0140533	0.0129611	0.0140533			0.0140187	0.0140741
		Minimum	0.00426264	6.05126	0.00252433	0.99594	0.0350154	268.861	0.0128323	0.00806112	0.367078	0.00118759	3.17309	22.9847	4144.45		865.725	14.919	0.0803177	0.260623	1984.84	0.0152063	1.24492	871.056	0.0113089	1.00458			0.00909404	15.7818
		Maximum	0.0280343	459.882	0.0198525	7.95308	0.0350154	651.774	0.0128323	0.488764	9.08083	0.0144519	6.69235	517.163	6881.41		2024.32	69.5319	8.88764	10.8196	4748.9	0.0152063	18.0937	2245.85	0.0482176	12.137			1.02241	38.5954
		Mean	0.0102701	77.5064	0.00860817	4.37362	0.0350154	373.565	0.0128323	0.0617346	2.90313	0.00578508	5.03852	86.5879	5502.04		1180.28	39.5292	0.946838	1.73177	3376.05	0.0152063	7.66464	1376.96	0.0219907	2.6221			0.188201	24.3173
		Median	0.00731014	10.0212	0.00550905	3.97426	0.0350154	356.709	0.0128323	0.0205141	1.76545	0.00542145	5.12648	32.0797	5162.17		1152.15	39.467	0.119414	0.599407	3395.97	0.0152063	7.57067	1295.27	0.0183753	1.98272			0.0216678	23.1229
		Std. Deviation	0.00884184	142.12	0.00691478	1.86201		90.121		0.116473	3.50205	0.00397951	0.929193	136.302	841.169		267.885	13.5032	2.6355	3.41885	785.064		4.62549	355.616	0.0110398	2.40591			0.339634	6.08758
		Skewness	2.27697	2.1106	1.10605	0.284838		1.71971		3.30675	2.07539	0.89838	-0.146351	2.51716	0.260057		1.83583	0.496212	3.3083	2.96354	0.0213159		0.511374	1.04748	1.43772	3.78956			1.91847	0.78877
Wheat	Field stack	n	58	158	34	184	2	184	19	169	78	80	184	184	184	4	184	184	135	111	184	18	184	184	137	184		5	181	184
		% of total n	0.162465	0.131012	0.0821256	0.144996	0.0338983	0.136095	0.141791	0.145189	0.102497	0.13289	0.136095	0.136499	0.136095	0.0264901	0.136095	0.136095	0.11588	0.140506	0.136095	0.0622837	0.136095	0.136095	0.13659	0.136095		0.0240385	0.140966	0.136296
		Minimum	0.00268332	3.64715	0.00242816	0.246779	0.0247008	249.147	0.00536944	0.00601827	0.0616845	0.000787859	1.79178	22.3922	3115.56	0.0359611	805.588	12.9579	0.0134949	0.263574	1778.25	0.0154416	0.637341	826.424	0.0065212	1.22739		0.000259448	0.0107322	11.4856
		Maximum	0.104852	206.699	0.0280434	17.1873	0.0333926	1061.16	0.311106	0.215688	2.47983	0.0297062	6.45403	273.155	6376	0.116154	1634.78	76.4692	27.7348	7.18982	4422.77	1.52801	17.6992	2738.54	1.03184	39.092		0.00409172	0.665908	65.7954
		Mean	0.0208412	18.5074	0.00843422	5.72836	0.0290467	416.195	0.0624121	0.030307	0.466298	0.00449172	3.91221	45.0049	4463.66	0.0731733	1197.22	37.6742	0.863397	0.975643	3144.33	0.196936	4.88492	1526.61	0.0834905	2.80762		0.00187187	0.106452	25.9302
		Median	0.0105563	10.2146	0.00666477	5.23346	0.0290467	412.582	0.012749	0.0252563	0.417195	0.00268515	3.84118	37.4991	4407.44	0.070289	1194.09	34.9142	0.330608	0.719496	3233.21	0.0471224	3.50919	1592.36	0.0410745	2.40116		0.00183966	0.0924131	25.3766
		Std. Deviation	0.0251069	27.5468	0.00633079	3.19391	0.00614604	90.3877	0.0875317	0.0230091	0.354863	0.00531534	0.920884	29.6471	576.49	0.035868	179.415	12.5079	2.52337	0.989372	579.851	0.371754	3.67591	381.698	0.121878	2.84766		0.00140297	0.0998809	7.26013
		Skewness	1.94086	4.15705	1.43229	0.833114		2.49686	1.75906	3.70805	2.76358	2.8836	0.446996	4.65564	0.395565	0.325614	0.136312	0.851628	9.27895	3.91742	-0.270218	3.08648	1.39576	0.074213	4.44011	11.4552		0.987442	2.1339	1.41475
	Standing crop	n	21	51	12	63	1	63	9	59	27	23	63	63	63	2	63	63	51	33	63	8	63	63	37	63	1	1	60	63
		% of total n	0.0588235	0.0422886	0.0289855	0.0496454	0.0169492	0.0465976	0.0671642	0.0506873	0.0354796	0.038206	0.0465976	0.0467359	0.0465976	0.013245	0.0465976	0.0465976	0.0437768	0.0417722	0.0465976	0.0276817	0.0465976	0.0465976	0.0368893	0.0465976	0.0116279	0.00480769	0.046729	0.0466667
		Minimum	0.00255166	3.7949	0.00242932	0.54483	0.0329167	299.482	0.00561337	0.00816598	0.0474169	0.00083881	2.63081	25.4092	2930.94	0.0359691	876.432	21.3517	0.0192695	0.364753	1434.13	0.0121383	0.892698	906.597	0.00770132	1.28551	0.000850408	0.000740988	0.0123394	12.3612
		Maximum	0.0829255	133.908	0.0297971	18.7514	0.0329167	1202.87	0.335496	0.189591	12.096	0.0361707	6.84279	160.413	7834.5	0.0396043	1783.11	80.1789	38.3145	6.28014	4767.85	0.111309	33.0752	2365.09	0.670989	6.18118	0.000850408	0.000740988	0.327562	54.9156
		Mean	0.0156999	19.2891	0.00892658	6.87827	0.0329167	422.693	0.0535254	0.0325132	0.857871	0.00463516	4.20974	46.9673	4581.08	0.0377867	1183.78	43.4736	2.00229	1.08905	2978.65	0.0465954	5.82639	1556.61	0.0752838	2.49584	0.000850408	0.000740988	0.102923	26.4333
		Median	0.00763963	12.4671	0.00738192	6.24954	0.0329167	391.717	0.0198293	0.0248615	0.395838	0.00271319	3.9273	40.958	4451.1	0.0377867	1190.37	40.5544	0.219407	0.820637	2997.93	0.0362658	4.73146	1551.08	0.0280007	2.28728	0.000850408	0.000740988	0.0940104	26.1691
		Std. Deviation	0.0199168	24.3207	0.00733451	3.23659		139.267	0.106332	0.0291042	2.28079	0.00712221	1.04304	22.8597	845.274	0.00257047	172.595	14.1304	5.68647	1.03307	672.893	0.0303187	5.41286	412.243	0.128859	0.903645			0.0773146	9.06642
		Skewness	2.3776	3.64075	2.38599	0.889304		3.79929	2.93683	3.51273	4.95094	4.29429	0.62991	3.02472	1.20914		1.03323	0.711762	5.56752	4.23622	0.180104	1.5365	2.84389	0.1957	3.41908	2.05772			0.999861	0.847858
	Store	n	20	77	5	78	1	78	13	48	47	15	78	78	78	1	78	78	75	34	78	2	78	78	70	78		9	78	78
		% of total n	0.0560224	0.0638474	0.0120773	0.0614657	0.0169492	0.0576923	0.0970149	0.0412371	0.0617608	0.0249169	0.0576923	0.0578635	0.0576923	0.00662252	0.0576923	0.0576923	0.0643777	0.043038	0.0576923	0.00692042	0.0576923	0.0576923	0.0697906	0.0576923		0.0432692	0.0607477	0.0577778
		Minimum	0.00264546	3.24801	0.0114041	1.13984	0.0517796	303.189	0.00511204	0.0117265	0.0857733	0.00140118	1.93792	23.9884	3990.93	0.115454	848.258	13.4997	0.0132751	0.377996	1974.59	0.0509763	0.661295	1233.29	0.00626881	1.51393		0.000259467	0.0162418	14.0857
		Maximum	0.0387304	66.5995	0.0216599	20.3832	0.0517796	607.275	0.226838	0.328984	24.2921	0.017827	5.25427	123.907	5770.42	0.115454	1795.99	62.002	1.03886	79.3671	4584.92	1.23682	24.031	2320.89	0.686957	5.74691		0.00229081	0.369115	39.1699
		Mean	0.0099128	15.9355	0.0158096	6.45922	0.0517796	448.516	0.0253833	0.0392028	1.04609	0.00599589	3.84789	44.2787	4687.57	0.115454	1176.56	37.3416	0.280775	3.33819	3304.62	0.643899	3.62893	1838.33	0.117178	2.97202		0.00094878	0.157014	25.6525
		Median	0.00718362	10.6171	0.0139671	6.45336	0.0517796	445.917	0.00822042	0.0286656	0.47673	0.00285266	3.83569	39.5263	4645.3	0.115454	1161.54	36.1565	0.220361	0.779837	3301.76	0.643899	2.30223	1800.42	0.0807746	2.71585		0.000721512	0.161459	24.6826
		Std. Deviation	0.0092	13.4538	0.00458313	2.95116		58.1188	0.0605756	0.0469534	3.48149	0.00546351	0.732777	18.2808	444.376		181.172	9.20762	0.225486	13.4553	527.084	0.83852	3.6603	195.936	0.118703	1.03279		0.00073332	0.0709705	4.93779
		Skewness	1.90394	2.13389	0.539064	1.28418		0.301224	3.59589	5.25126	6.75401	1.08856	-0.0135391	2.10462	0.378334		0.889873	0.414338	1.32143	5.80189	-0.00634899		3.17867	0.0935815	2.23571	1.00579		1.22852	0.0544691	0.609974
	Total	n	99	286	51	325	4	325	41	276	152	118	325	325	325	7	325	325	261	178	325	28	325	325	244	325	1	15	319	325
		% of total n	0.277311	0.237148	0.123188	0.256107	0.0677966	0.240385	0.30597	0.237113	0.199737	0.196013	0.240385	0.241098	0.240385	0.0463576	0.240385	0.240385	0.224034	0.225316	0.240385	0.0968858	0.240385	0.240385	0.24327	0.240385	0.0116279	0.0721154	0.248442	0.240741
		Minimum	0.00255166	3.24801	0.00242816	0.246779	0.0247008	249.147	0.00511204	0.00601827	0.0474169	0.000787859	1.79178	22.3922	2930.94	0.0359611	805.588	12.9579	0.0132751	0.263574	1434.13	0.0121383	0.637341	826.424	0.00626881	1.22739	0.000850408	0.000259448	0.0107322	11.4856
		Maximum	0.104852	206.699	0.0297971	20.3832	0.0517796	1202.87	0.335496	0.328984	24.2921	0.0361707	6.84279	273.155	7834.5	0.116154	1795.99	80.1789	38.3145	79.3671	4767.85	1.52801	33.0752	2738.54	1.03184	39.092	0.000850408	0.00409172	0.665908	65.7954
		Mean	0.0175429	17.9544	0.00927314	6.12667	0.0356974	425.212	0.0487205	0.0323257	0.71513	0.00471088	3.95445	45.211	4540.16	0.069103	1189.66	38.7186	0.91852	1.44794	3150.68	0.185907	4.76598	1607.24	0.0919103	2.78664	0.000850408	0.00124262	0.118151	25.9611
		Median	0.00877765	10.5422	0.0073601	5.82863	0.0331546	415.831	0.010001	0.0251883	0.438993	0.00275773	3.84436	38.6695	4470.4	0.0528133	1182.15	36.3887	0.276972	0.742917	3192.87	0.0471224	3.46659	1712.08	0.0490058	2.43187	0.000850408	0.000765224	0.103258	25.3666
		Std. Deviation	0.0219784	23.9092	0.00668934	3.17217	0.0114398	96.4719	0.0841497	0.0298268	2.17303	0.00569494	0.911698	26.0134	616.64	0.0366111	178.221	12.3367	3.14068	5.95028	595.027	0.366966	4.11832	375.474	0.122639	2.2394		0.00104142	0.0920199	7.16673
		Skewness	2.27942	4.29233	1.32973	0.887335	1.24502	3.19516	2.33124	5.31125	9.53579	3.13475	0.51396	4.42692	0.773799	0.511021	0.47187	0.848122	9.26029	12.8404	-0.178806	2.91219	2.41966	-0.206459	3.53338	13.3149		1.57032	1.52895	1.23204
Total	Field stack	n	237	779	290	832	30	884	81	781	471	398	884	881	884	89	884	884	743	545	884	188	884	884	660	884	55	111	833	883
		% of total n	0.663866	0.645937	0.700483	0.655634	0.508475	0.653846	0.604478	0.670962	0.618922	0.66113	0.653846	0.653561	0.653846	0.589404	0.653846	0.653846	0.637768	0.689873	0.653846	0.650519	0.653846	0.653846	0.658026	0.653846	0.639535	0.533654	0.648754	0.654074
		Minimum	0.00225762	2.31718	0.00242816	0.0486923	0.0183468	24.3513	0.00536944	0.00237321	0.0343274	0.000787859	0.404129	9.27792	2532.98	0.0261026	643.209	2.8718	0.0134949	0.202656	1398.86	0.0104681	0.350425	565.351	0.00644455	0.0520447	0.000519403	0.000254295	0.00909404	10.8658
		Maximum	0.104852	2726.55	0.726832	255.491	0.133966	5799.42	7.74649	3.42011	50.7057	0.0825937	47.2414	3626.02	9160.16	1.00036	2833.19	607.271	43.5023	23.9898	5578.4	3.46689	48.3807	3120.65	1.916	39.092	0.00949825	0.0670322	12.6031	66.7866
		Mean	0.0141269	72.1326	0.0270597	8.7853	0.0523011	795.162	0.194302	0.089283	1.72346	0.00676357	4.43823	100.543	4381.61	0.143842	1444.41	56.3754	1.37495	1.7104	3302.39	0.126183	4.57339	1650.34	0.124005	3.85386	0.00198869	0.00569006	0.266291	24.5571
		Median	0.00643514	17.6272	0.0123401	6.03667	0.0456523	426.175	0.026558	0.0376167	0.665523	0.00373183	4.32016	45.0597	4325.28	0.0963398	1372.06	30.0434	0.325376	1.02758	3313.72	0.0527159	3.47603	1639.01	0.0522026	2.52121	0.0014701	0.00229325	0.138214	23.9515
		Std. Deviation	0.0183714	205.271	0.0570182	12.23	0.0282773	914.086	0.868748	0.202869	4.26989	0.00989423	3.12303	234.017	879.163	0.159336	426.793	78.9703	3.34368	2.16608	785.594	0.309687	3.75322	473.396	0.197901	4.17762	0.00173463	0.00878069	0.655298	7.24469
		Skewness	2.62129	7.83697	7.68508	10.5507	1.64238	2.5392	8.4474	9.67714	7.69347	4.179	5.81934	8.75433	0.739297	2.97732	0.381834	2.90365	5.32952	5.46069	0.068137	7.94861	3.2735	0.257897	3.85543	2.71942	2.15957	3.80461	11.3414	0.931203
	Standing crop	n	49	153	49	178	5	182	15	171	91	76	182	181	182	15	182	182	154	100	182	37	182	182	119	182	6	14	168	181
		% of total n	0.137255	0.126866	0.118357	0.140268	0.0847458	0.134615	0.11194	0.146907	0.11958	0.126246	0.134615	0.134273	0.134615	0.0993377	0.134615	0.134615	0.132189	0.126582	0.134615	0.128028	0.134615	0.134615	0.118644	0.134615	0.0697674	0.0673077	0.130841	0.134074
		Minimum	0.00255166	3.04452	0.00242775	0.0896216	0.0293685	32.3867	0.00561337	0.00616156	0.0474169	0.00083881	1.06916	13.301	2795.12	0.0359691	689.711	3.2362	0.01504	0.210062	1276.11	0.0107054	0.312371	645.051	0.00631069	0.0892922	0.000841318	0.000342178	0.00878443	10.3323
		Maximum	0.103871	1080.72	0.16867	617.043	0.0578276	4804.21	0.335496	0.963852	155.45	0.0361707	15.0085	1871.85	9371.79	0.25885	2472.1	386.467	38.3145	6.28014	5205.65	1.51785	33.0752	2771.84	1.75811	39.9354	0.00465287	0.0434064	4.66065	54.9156
		Mean	0.0183271	47.4327	0.0160542	10.2133	0.0410134	664.422	0.048258	0.0548508	2.69547	0.00657188	4.4108	78.5742	4709.93	0.0943654	1386.98	44.5077	1.66616	1.25089	3228.6	0.121842	5.32708	1577.49	0.109911	3.40481	0.00220593	0.00661122	0.20204	24.9238
		Median	0.00818895	15.1752	0.00740398	5.64925	0.038311	394.046	0.0198293	0.0254519	0.505141	0.00345501	4.14259	41.98	4624.37	0.0775867	1297.23	31.1854	0.217439	0.851427	3190.02	0.0463274	4.16881	1579.41	0.0451443	2.34003	0.00131988	0.00176156	0.104864	23.949
		Std. Deviation	0.0233035	126.039	0.0255866	46.1252	0.0114332	781.741	0.087756	0.0969474	16.2716	0.00780155	2.14042	189.65	1004.43	0.0599223	362.383	59.7563	4.68531	1.11569	779.18	0.264973	4.43924	490.119	0.203909	4.14363	0.0017608	0.0117739	0.491851	8.29784
		Skewness	2.33776	5.89491	4.74762	13.0099	0.781337	2.88145	2.98424	5.93107	9.39985	2.38067	1.01938	7.84884	1.01713	1.55926	0.678756	3.8264	5.46678	2.19969	0.0061638	4.54547	2.53714	0.272281	5.24764	4.77265	0.913298	2.73719	7.63581	0.734203
	Store	n	71	274	75	259	24	286	38	212	199	128	286	286	286	47	286	286	268	145	286	64	286	286	224	286	25	83	283	286
		% of total n	0.19888	0.227197	0.181159	0.204098	0.40678	0.211538	0.283582	0.182131	0.261498	0.212625	0.211538	0.212166	0.211538	0.311258	0.211538	0.211538	0.230043	0.183544	0.211538	0.221453	0.211538	0.211538	0.22333	0.211538	0.290698	0.399038	0.220405	0.211852
		Minimum	0.00232893	2.56555	0.00482429	0.0790251	0.0244876	41.2323	0.00507124	0.00286918	0.0410556	0.00107971	0.251095	11.5901	2429.77	0.0396832	722.161	2.88674	0.0132751	0.21722	1564.54	0.0138891	0.379075	711.089	0.00616872	0.0841124	0.000650783	0.000259467	0.00730889	12.0214
		Maximum	0.0429712	5146.5	2.09574	27.96	0.127385	7924.59	0.226838	2.4785	36.4539	0.14805	20.9959	4987.42	7310.47	3.56046	3042.98	394.747	5.57076	79.3671	5211.97	2.02569	24.031	2824.78	0.785798	37.7398	0.0180984	0.077081	13.2805	61.8832
		Mean	0.00791001	191.934	0.106264	5.57451	0.0582248	593.287	0.0226747	0.185634	2.62331	0.0166114	3.78982	223.43	4427.72	0.396249	1362.82	35.1458	0.446114	3.10238	3203.33	0.281512	4.09319	1727.39	0.138995	3.11263	0.00559226	0.00954621	0.655087	24.9087
		Median	0.00486985	18.3961	0.0354135	4.26081	0.049798	376.493	0.00854232	0.0346565	0.767796	0.00716477	3.43632	42.7069	4452.88	0.189093	1254.01	17.7343	0.351123	1.05782	3181.82	0.0895234	3.23376	1719.19	0.0982826	2.17899	0.00238724	0.00247164	0.186137	23.6307
		Std. Deviation	0.00822377	571.51	0.25793	6.11134	0.0306297	925.81	0.0416412	0.379366	4.9751	0.0290155	2.46394	553.923	804.621	0.626512	412.028	49.972	0.5015	7.34583	686.113	0.423529	3.30822	353.057	0.142635	4.03288	0.00542619	0.0167077	1.57407	6.97662
		Skewness	2.66391	5.44468	6.5196	1.47261	0.859883	4.17314	3.91058	3.35816	3.83627	3.25633	1.80783	4.81058	0.301999	3.63539	1.21523	3.82368	5.41809	8.28964	0.135437	2.59737	2.16455	0.0443842	1.93055	3.32573	0.95617	2.60906	4.59058	1.15477
	Total	n	357	1206	414	1269	59	1352	134	1164	761	602	1352	1348	1352	151	1352	1352	1165	790	1352	289	1352	1352	1003	1352	86	208	1284	1350
		% of total n	1	1	1	1	1	1	1	1	1	1	1	1	1	1	1	1	1	1	1	1	1	1	1	1	1	1	1	1
		Minimum	0.00225762	2.31718	0.00242775	0.0486923	0.0183468	24.3513	0.00507124	0.00237321	0.0343274	0.000787859	0.251095	9.27792	2429.77	0.0261026	643.209	2.8718	0.0132751	0.202656	1276.11	0.0104681	0.312371	565.351	0.00616872	0.0520447	0.000519403	0.000254295	0.00730889	10.3323
		Maximum	0.104852	5146.5	2.09574	617.043	0.133966	7924.59	7.74649	3.42011	155.45	0.14805	47.2414	4987.42	9371.79	3.56046	3042.98	607.271	43.5023	79.3671	5578.4	3.46689	48.3807	3120.65	1.916	39.9354	0.0180984	0.077081	13.2805	66.7866
		Mean	0.013467	96.2175	0.0401057	8.33028	0.0537542	734.858	0.129283	0.101773	2.075	0.00883325	4.29737	123.666	4435.56	0.217491	1419.42	50.287	1.19977	1.90772	3271.5	0.160025	4.57327	1656.83	0.125681	3.63661	0.0030514	0.00729082	0.343577	24.6808
		Median	0.00623786	17.3067	0.0139236	5.64838	0.0463003	411.079	0.0198823	0.0347929	0.670882	0.00394461	4.0471	43.7502	4378.19	0.102408	1322.84	27.6433	0.316899	0.999107	3268.26	0.0576183	3.53031	1652	0.0575548	2.37002	0.00156986	0.00215598	0.147389	23.9072
		Std. Deviation	0.0178874	325.527	0.123508	20.1194	0.0283586	903.376	0.679576	0.238322	7.01987	0.0163259	2.88763	328.998	888.242	0.387747	416.76	71.8225	3.20143	3.68558	765.421	0.338381	3.77905	454.84	0.187759	4.15142	0.00361766	0.0127946	0.939391	7.3359
		Skewness	2.82253	8.50414	12.1765	23.4455	1.32163	2.91379	10.7953	6.89815	15.1815	5.33446	5.137	7.55037	0.751804	5.77024	0.5886	3.19579	6.32969	13.2827	0.0840451	5.47888	2.99449	0.186879	3.90565	3.08503	2.32669	3.29008	7.8845	0.937609

## Sheet: ETH_SoilProperties
Number of soil samples (n), minimum, maximum, mean, median, standard deviation and skewness of soil properties collected from croplands in Ethiopia, 2017 and 2018 rainfed harvesting season.
	Soil chemistry
Descriptives	Al_Oxa	Al_Sol_Ca	Al_Tot_Aqu	As_Tot_Aqu	Ba_Sol_Ca	C_inorg	C_org	C_tot	Ca_CEC	Ca_Tot_Aqu	Cd_DTPA	Cd_Sol_Ca	Cd_Tot_Aqu	Co_CaCl2	Co_DTPA	Co_Sol_Ca	Co_Tot_Aqu	Cr_Tot_Aqu	Cu_CaCl2	Cu_DTPA	Cu_Sol_Ca	Cu_Tot_Aqu	eCEC	Fe_CaCl2	Fe_DTPA	Fe_Oxa	Fe_Sol_Ca	Fe_Tot_Aqu	K_CaCl2	K_CEC	K_Sol_Ca	K_Tot_Aqu	Mg_CaCl2	Mg_CEC	Mg_Sol_Ca	Mg_Tot_Aqu	Mn_CaCl2	Mn_DTPA	Mn_Oxa	Mn_Sol_Ca	Mn_Tot_Aqu	Mo_CaCl2	Mo_Sol_Ca	Mo_Tot_Aqu	N_tot	Na_CaCl2	Na_CEC	Na_Sol_Ca	Na_Tot_Aqu
n	1352	1338	1352	1352	1214	1351	1352	1352	1351	1352	932	1338	1352	420	932	1338	1352	1352	420	932	1338	1351	1351	420	932	1352	1338	1352	420	1351	1338	1352	420	1351	1338	1352	420	932	1352	1338	1352	420	1338	1334	1352	420	1351	1338	1351
mean	3375.27	0.963848	57359.1	3.84192	11.8109	0.106233	2.2041	2.31027	18.1944	9322.27	0.0273207	0.00211046	0.279387	0.115826	0.408816	0.0765049	35.6459	89.5461	0.0206033	1.78739	0.0111919	39.0142	26.9724	0.393882	44.3228	8491.73	0.0214863	74858.9	95.3441	0.781833	177.568	3975.92	402.063	5.6072	271.145	6980.38	24.229	80.2875	1461.74	22.0671	1913.57	0.00121634	0.00162111	0.463702	0.193601	19.2202	0.109991	19.0195	237.308
median	3126.55	0.044546	59606.3	3.14314	8.67862	0	1.96855	2.0245	17.1084	5337.09	0.0222063	0.000416242	0.186208	0.0480323	0.284652	0.00182389	33.9595	69.7421	0.019892	1.66282	0.00994827	34.5966	25.7312	0.116828	30.7342	7305.63	0.0141784	75802.5	70.9763	0.593055	122.746	3575.44	387.394	4.3107	237.89	5422.89	13.353	60.2901	1332.12	0.0962121	1770.66	0.000391122	0.000201579	0.279887	0.1731	16.5189	0.0806505	13.0723	146.263
std. deviation	2015.04	3.10843	23125.7	4.21134	12.4825	0.546165	1.29968	1.39665	9.66873	19344.7	0.0207999	0.00344992	0.222767	0.147368	0.385087	0.196068	20.3708	79.4405	0.0162047	1.0786	0.00531819	24.2156	13.2215	0.934482	45.6823	5898.16	0.036438	30726.8	79.2743	0.686108	175.549	2131.17	167.736	4.08687	144.522	6071.7	27.4983	66.1324	881.044	47.3865	977.978	0.00247223	0.00738448	0.72708	0.116594	11.3973	0.127329	24.7626	340.497
minimum	420.361	0.00714175	2342.2	-5.31621	0.0384782	0	0.1102	0.1108	1.57684	90.5633	0.000797784	1.69247e-05	3.95597e-05	-0.000383334	0.00608736	0.000120907	0.0110879	2.20035	-0.0144354	0.0410034	0.00277735	0.158888	1.29239	-0.0323219	1.13325	293.991	0.00267987	4891.72	6.36424	0.0381886	4.00981	146.332	82.6451	0.229635	32.2914	306.783	0.0610753	3.14961	31.9319	0.000885108	73.1539	-0.000274767	1.02492e-05	-0.144008	0.0093	6.62211	0.0213763	1.14632	3.39095
maximum	29049.2	32.1671	163583	71.8605	129.616	6.7346	11.25	11.25	41.8968	242512	0.192298	0.0231581	1.168	0.801483	2.44201	1.3926	128.19	937.955	0.0935508	8.82662	0.0788473	189.408	55.7807	9.85191	382.223	33049.2	0.95095	197832	603.896	7.91491	2333.94	12884.1	998.728	23.2023	918.235	76548.3	144.573	346.699	5781.86	337.593	7219.23	0.0297119	0.170927	15.6788	1.002	120.306	2.16709	389.189	5037.09
skewness	3.23422	5.7355	-0.0911606	7.54516	3.41446	7.2167	1.627	1.62938	0.340717	6.60737	2.13403	2.4961	1.09376	1.82443	1.43946	3.36663	0.600155	3.63584	0.302463	1.06981	3.39435	1.21758	0.214414	5.54757	2.4279	0.837451	16.2357	0.0325312	2.44369	2.74328	3.23546	1.09056	0.574476	1.19868	1.13048	3.82714	1.65947	0.998837	1.1294	2.70541	1.04206	5.64972	14.4326	9.15722	1.65636	3.50595	8.10026	7.31214	6.73298
[truncated: 31 more columns]

## Sheet: MWI_CropElementalConcentration
Number of crop samples (n), mean, median, minimum, maximum, range, standard deviation and skewness of the elemental concentration by crop and source of cereal grain (field stack, standing crop, store) in Malawi, 2018 rainfed harvesting season. Units of elemental concentration are in mg/kg dry matter basis.
Crop	GrainSource	Descriptive	Element
			Ag_grain	Al_grain	As_grain	Ba_grain	Be_grain	Ca_grain	Cd_grain	Co_grain	Cr_grain	Cs_grain	Cu_grain	Fe_grain	K_grain	Li_grain	Mg_grain	Mn_grain	Mo_grain	Ni_grain	P_grain	Pb_grain	Rb_grain	S_grain	Se_grain	Sr_grain	Tl_grain	U_grain	V_grain	Zn_grain
Finger millet	Standing crop	n	1	1		1		1		1	1	1	1	1	1		1	1	1	1	1	1	1	1	1	1			1	1
		% of total n	0.0166667	0.000772798		0.000691085		0.000552181		0.000673401	0.000935454	0.00124224	0.000552792	0.000788644	0.000552181		0.000552181	0.000552181	0.000678887	0.000729927	0.000552181	0.00645161	0.000552181	0.000552181	0.00071736	0.000552181			0.000552181	0.000552181
		Minimum	0.001	4.498		38.308		3563.64		0.03	0.098	0.004	5.017	8.902	6900.39		2173.49	484.089	0.859	0.314	2739.83	0.085	9.225	1847.78	0.02941	31.54			0.191	23.693
		Maximum	0.001	4.498		38.308		3563.64		0.03	0.098	0.004	5.017	8.902	6900.39		2173.49	484.089	0.859	0.314	2739.83	0.085	9.225	1847.78	0.02941	31.54			0.191	23.693
		Mean	0.001	4.498		38.308		3563.64		0.03	0.098	0.004	5.017	8.902	6900.39		2173.49	484.089	0.859	0.314	2739.83	0.085	9.225	1847.78	0.02941	31.54			0.191	23.693
		Median	0.001	4.498		38.308		3563.64		0.03	0.098	0.004	5.017	8.902	6900.39		2173.49	484.089	0.859	0.314	2739.83	0.085	9.225	1847.78	0.02941	31.54			0.191	23.693
		Std. Deviation
		Skewness
	Total	n	1	1		1		1		1	1	1	1	1	1		1	1	1	1	1	1	1	1	1	1			1	1
		% of total n	0.0166667	0.000772798		0.000691085		0.000552181		0.000673401	0.000935454	0.00124224	0.000552792	0.000788644	0.000552181		0.000552181	0.000552181	0.000678887	0.000729927	0.000552181	0.00645161	0.000552181	0.000552181	0.00071736	0.000552181			0.000552181	0.000552181
		Minimum	0.001	4.498		38.308		3563.64		0.03	0.098	0.004	5.017	8.902	6900.39		2173.49	484.089	0.859	0.314	2739.83	0.085	9.225	1847.78	0.02941	31.54			0.191	23.693
		Maximum	0.001	4.498		38.308		3563.64		0.03	0.098	0.004	5.017	8.902	6900.39		2173.49	484.089	0.859	0.314	2739.83	0.085	9.225	1847.78	0.02941	31.54			0.191	23.693
		Mean	0.001	4.498		38.308		3563.64		0.03	0.098	0.004	5.017	8.902	6900.39		2173.49	484.089	0.859	0.314	2739.83	0.085	9.225	1847.78	0.02941	31.54			0.191	23.693
		Median	0.001	4.498		38.308		3563.64		0.03	0.098	0.004	5.017	8.902	6900.39		2173.49	484.089	0.859	0.314	2739.83	0.085	9.225	1847.78	0.02941	31.54			0.191	23.693
		Std. Deviation
		Skewness
Maize	Field stack	n	13	162	34	199	5	273	4	201	137	134	273	177	273	2	273	273	225	176	273	7	273	273	212	273	4		273	273
		% of total n	0.216667	0.125193	0.108626	0.137526	0.151515	0.150745	0.0384615	0.135354	0.128157	0.16646	0.150912	0.13959	0.150745	0.0714286	0.150745	0.150745	0.152749	0.128467	0.150745	0.0451613	0.150745	0.150745	0.15208	0.150745	0.0909091		0.150745	0.150745
		Minimum	0.001	0.953	0.003	0.087	0.033	30.967	0.02	0.003	0.032	0.001	0.839	2.514	2048.64	0.027	479.716	2.874	0.038	0.025	1076.61	0.013	0.466	1064.47	0.00251	0.081	0.001		0.039	9.964
		Maximum	0.087	186.865	0.031	1.855	0.083	131.841	0.19	0.162	8.096	0.394	4.477	339.679	6108.51	0.1	1968.69	11.197	9.908	3.543	4847.51	0.194	28.978	2562.49	1.21611	1.649	0.006		1.142	33.023
		Mean	0.0108462	7.01317	0.0102647	0.634131	0.05	54.4025	0.10875	0.0183333	0.420029	0.0228806	1.717	21.9454	3846.94	0.0635	1167.39	5.40227	0.505249	0.269176	2759.86	0.0772857	6.7256	1747.98	0.0602668	0.432216	0.00275		0.198473	20.4261
		Median	0.001	3.144	0.01	0.601	0.047	53.042	0.1125	0.013	0.29	0.0065	1.63	18.348	3825.59	0.0635	1128.86	5.234	0.348	0.208	2705.99	0.05	5.152	1731.81	0.024415	0.389	0.002		0.219	19.859
		Std. Deviation	0.0253931	16.737	0.00664379	0.343777	0.020567	11.7424	0.0723573	0.0187319	0.78398	0.0511373	0.457752	27.6455	669.227	0.0516188	230.372	1.27143	0.845235	0.330226	593.723	0.0689002	5.48039	292.879	0.137105	0.235188	0.00221736		0.104691	4.0932
		Skewness	2.76135	8.40441	1.19866	0.802558	1.25232	1.45339	-0.262309	4.0737	7.64183	5.0373	1.55425	9.2874	0.541821		0.456853	1.04336	8.7476	6.53877	0.275668	0.980502	1.75023	0.215842	6.18417	1.74809	1.71987		2.70077	0.540251
	Standing crop	n	18	408	78	554	14	735	17	562	371	301	735	418	735	8	735	735	578	515	735	66	735	735	484	735	12	10	735	735
		% of total n	0.3	0.315301	0.249201	0.382861	0.424242	0.405853	0.163462	0.378451	0.347053	0.373913	0.406302	0.329653	0.405853	0.285714	0.405853	0.405853	0.392396	0.375912	0.405853	0.425806	0.405853	0.405853	0.347202	0.405853	0.272727	0.212766	0.405853	0.405853
		Minimum	0.001	0.945	0.003	0.078	0.029	24.088	0.014	0.002	0.032	0.001	0.725	2.51	2475.67	0.026	625.467	2.359	0.032	0.023	1446.16	0.009	0.255	793.669	0.00123	0.048	0.001	0.001	0.036	10.191
		Maximum	0.01	485.549	0.164	11.341	0.051	177.526	2.26	0.348	27.69	0.372	29.836	657.232	7463.45	0.301	2171.51	15.84	20.337	12.481	4940.37	1.045	37.118	2773.13	0.54326	3.974	0.007	0.035	1.472	43.959
		Mean	0.00288889	10.0491	0.0153077	0.698045	0.0399286	55.4811	0.367176	0.0200089	0.458609	0.0129302	1.86492	26.7874	4016.77	0.093125	1184.9	5.63121	0.554054	0.324917	2834.16	0.0801667	6.34387	1745.1	0.0389314	0.456701	0.00208333	0.0069	0.198088	21.3728
		Median	0.002	3.7905	0.0115	0.6055	0.039	53.938	0.164	0.014	0.263	0.004	1.748	19.13	3949.61	0.0595	1168.12	5.426	0.3805	0.223	2808.95	0.03	4.842	1754.85	0.02185	0.387	0.001	0.0025	0.213	21.045
		Std. Deviation	0.00242266	29.6728	0.019539	0.648615	0.00897402	15.3469	0.536517	0.024663	1.54987	0.0316575	1.16884	38.8915	714.385	0.0904804	220.016	1.52605	1.01683	0.659251	611.667	0.173691	5.68037	344.017	0.0519078	0.308024	0.00210878	0.0105034	0.0958367	4.42859
		Skewness	1.62557	11.2019	5.97897	8.72944	0.0865948	1.55455	3.02444	7.07983	15.1764	7.45591	18.92	11.0946	0.741747	2.13483	0.376997	1.68081	14.0205	13.6523	0.195972	4.35656	2.14878	-0.119964	3.95705	3.55036	1.96323	2.54832	3.36045	0.478499
	Store	n	22	528	114	493	10	599	58	542	437	286	599	495	599	8	599	599	471	494	599	54	599	599	503	599	9	14	599	599
		% of total n	0.366667	0.408037	0.364217	0.340705	0.30303	0.330756	0.557692	0.364983	0.408793	0.35528	0.331122	0.390379	0.330756	0.285714	0.330756	0.330756	0.319756	0.360584	0.330756	0.348387	0.330756	0.330756	0.360832	0.330756	0.204545	0.297872	0.330756	0.330756
		Minimum	0.001	0.985	0.003	0.083	0.032	24.285	0.01	0.002	0.026	0.001	0.65	2.359	2321.93	0.029	691.357	2.962	0.032	0.042	1525.53	0.009	0.229	1020.07	0.00103	0.103	0.001	0.001	0.047	11.882
		Maximum	0.012	357.764	0.065	4.398	0.06	1261.13	10.759	0.485	4.821	0.271	25.306	532.664	6918.54	0.169	2135.26	14.016	125.663	3.405	5368.17	1.529	31.082	4257.36	1.85182	2.353	0.002	0.005	1.468	48.098
		Mean	0.00295455	20.1267	0.0121754	0.788548	0.0417	65.8397	0.630017	0.027107	0.397757	0.0114336	2.03804	38.5487	4087.17	0.069875	1220.07	5.79564	0.927484	0.365534	2952.7	0.143111	5.90638	1785.42	0.0563567	0.563307	0.00111111	0.00257143	0.226556	22.8297
		Median	0.002	10.0145	0.011	0.636	0.043	59.32	0.4275	0.019	0.282	0.004	1.894	25.527	4016.3	0.04	1203.87	5.535	0.448	0.286	2955.17	0.04	4.48	1804.35	0.02623	0.474	0.001	0.0025	0.223	22.604
		Std. Deviation	0.00312406	34.6201	0.0092193	0.620447	0.00959224	53.7165	1.39419	0.0330501	0.522856	0.0243872	1.22003	52.9558	673.174	0.052174	210.283	1.36816	5.89803	0.354687	572.468	0.285338	4.86214	382.022	0.123759	0.340721	0.000333333	0.00134246	0.136739	4.38742
		Skewness	2.1491	5.48952	3.3919	2.17298	0.618216	18.6809	6.96099	7.63289	4.56673	6.06216	13.2805	6.29561	0.742312	1.21712	0.607855	1.09408	20.3736	4.50736	0.347756	3.50089	1.87716	0.433828	8.33712	1.88381	3	0.267983	3.72924	0.818503
	Total	n	53	1098	226	1246	29	1607	79	1305	945	721	1607	1090	1607	18	1607	1607	1274	1185	1607	127	1607	1607	1199	1607	25	24	1607	1607
		% of total n	0.883333	0.848532	0.722045	0.861092	0.878788	0.887355	0.759615	0.878788	0.884004	0.895652	0.888336	0.859621	0.887355	0.642857	0.887355	0.887355	0.864902	0.864964	0.887355	0.819355	0.887355	0.887355	0.860115	0.887355	0.568182	0.510638	0.887355	0.887355
		Minimum	0.001	0.945	0.003	0.078	0.029	24.088	0.01	0.002	0.026	0.001	0.65	2.359	2048.64	0.026	479.716	2.359	0.032	0.023	1076.61	0.009	0.229	793.669	0.00103	0.048	0.001	0.001	0.036	9.964
		Maximum	0.087	485.549	0.164	11.341	0.083	1261.13	10.759	0.485	27.69	0.394	29.836	657.232	7463.45	0.301	2171.51	15.84	125.663	12.481	5368.17	1.529	37.118	4257.36	1.85182	3.974	0.007	0.035	1.472	48.098
		Mean	0.00486792	14.4472	0.012969	0.723646	0.0422759	59.159	0.547063	0.0226989	0.424876	0.0141859	1.90432	31.3423	4014.16	0.0795	1195.03	5.65361	0.683492	0.33357	2865.72	0.106772	6.24565	1760.62	0.050014	0.492278	0.00184	0.004375	0.208765	21.755
		Median	0.002	5.829	0.011	0.6155	0.044	55.621	0.344	0.016	0.274	0.004	1.793	21.291	3949.44	0.046	1179.29	5.43	0.3985	0.246	2870.4	0.036	4.731	1762.81	0.02448	0.418	0.001	0.0025	0.217	21.5
		Std. Deviation	0.0129035	31.2161	0.0135326	0.600856	0.011871	35.1012	1.22545	0.0279787	1.07569	0.0339675	1.10791	44.9527	696.118	0.0693518	219.061	1.43305	3.67057	0.508183	598.253	0.225879	5.35938	351.177	0.104404	0.314694	0.00174833	0.00699573	0.11491	4.44597
		Skewness	5.58284	7.4878	6.91903	5.88164	1.45149	25.4105	7.64392	7.62223	18.4636	6.76108	16.8411	7.92505	0.696581	2.1583	0.446416	1.40865	31.4626	13.787	0.238816	4.13068	2.02109	0.199733	8.61361	2.62608	2.29934	3.98171	3.68792	0.596787
Pearl millet	Standing crop	n	1	12	1	12		12	1	12	3		12	11	12		12	12	12	12	12	1	12	12	12	12			12	12
		% of total n	0.0166667	0.00927357	0.00319489	0.00829302		0.00662617	0.00961538	0.00808081	0.00280636		0.0066335	0.00867508	0.00662617		0.00662617	0.00662617	0.00814664	0.00875912	0.00662617	0.00645161	0.00662617	0.00662617	0.00860832	0.00662617			0.00662617	0.00662617
		Minimum	0.007	2.647	0.009	0.124		78.427	0.043	0.057	0.034		3.925	48.72	4022.39		1223.21	10.749	0.246	0.677	1937.73	0.011	0.777	2112.37	0.00708	0.401			0.229	25.33
		Maximum	0.007	32.38	0.009	3.597		250.513	0.043	0.275	0.174		6.122	158.099	6842.24		1837.78	19.86	1.825	3.318	4141.16	0.011	19.224	2658.85	0.73341	2.8			0.613	70.66
		Mean	0.007	8.98733	0.009	1.16125		177.431	0.043	0.131583	0.0853333		4.87558	84.0931	5230.25		1549.61	14.1106	0.891083	1.713	3385.97	0.011	6.6985	2417.16	0.238915	1.54408			0.316833	49.6956
		Median	0.007	6.31	0.009	0.623		183.786	0.043	0.0895	0.048		4.702	77.774	5302.43		1628.35	14.2335	0.7055	1.6095	3522.82	0.011	5.4495	2460.01	0.165595	1.527			0.2945	49.836
		Std. Deviation		8.05043		1.26321		55.7359		0.0799607	0.077106		0.78707	30.7138	700.99		214.361	2.5339	0.481479	0.905898	599.196		5.20873	191.244	0.234875	0.680719			0.0980842	12.1245
		Skewness		2.55245		1.216		-0.65646		0.879684	1.66803		0.468864	1.46108	0.520901		-0.547154	0.850486	0.865566	0.414197	-1.26669		1.31214	-0.410605	1.7516	0.436217			2.8715	-0.284426
	Store	n		20	16	20		20	6	19	10	8	20	20	20		20	20	20	20	20		20	20	20	20	4	3	20	20
		% of total n		0.015456	0.0511182	0.0138217		0.0110436	0.0576923	0.0127946	0.00935454	0.00993789	0.0110558	0.0157729	0.0110436		0.0110436	0.0110436	0.0135777	0.0145985	0.0110436		0.0110436	0.0110436	0.0143472	0.0110436	0.0909091	0.0638298	0.0110436	0.0110436
		Minimum		4.803	0.009	0.112		92.901	0.012	0.027	0.091	0.002	2.309	29.436	4312.95		1176.26	8.989	0.509	0.285	2370.36		1.518	1819.61	0.02361	0.403	0.001	0.001	0.191	16.778
		Maximum		95.026	0.026	2.056		384.63	0.04	0.617	6.805	0.016	5.508	226.027	6713.23		2139.43	20.794	2.379	5.326	4387.61		6.697	2642.35	0.84387	3.335	0.002	0.001	0.669	66.268
		Mean		36.8158	0.0131875	0.79055		209.935	0.0256667	0.181	1.3684	0.008875	4.1553	111.856	5417.78		1626.5	13.5673	1.3257	1.642	3466.5		3.6229	2277.36	0.320254	1.15005	0.00125	0.001	0.40405	37.6866
		Median		25.315	0.012	0.735		201.909	0.0225	0.147	0.5335	0.0095	4.1065	81.31	5531.02		1668.6	12.9125	1.138	1.511	3568.21		3.6675	2350.51	0.208205	0.9915	0.001	0.001	0.334	36.576
		Std. Deviation		33.1474	0.00433926	0.436456		55.8461	0.0111475	0.134378	2.05743	0.00564263	0.866067	64.0198	707.245		222.693	3.21607	0.626491	1.12247	484.63		1.45789	267.1	0.280852	0.669202	0.0005	0	0.149914	15.1604
		Skewness		0.855777	2.00865	1.24196		1.28039	0.387556	2.03109	2.42633	-0.14144	-0.0989644	0.590543	-0.0214545		0.306909	0.55121	0.573031	2.00646	-0.494657		0.437315	-0.419772	0.648203	1.94377	2		0.563383	0.671256
	Total	n	1	32	17	32		32	7	31	13	8	32	31	32		32	32	32	32	32	1	32	32	32	32	4	3	32	32
		% of total n	0.0166667	0.0247295	0.0543131	0.0221147		0.0176698	0.0673077	0.0208754	0.0121609	0.00993789	0.0176893	0.0244479	0.0176698		0.0176698	0.0176698	0.0217244	0.0233577	0.0176698	0.00645161	0.0176698	0.0176698	0.0229555	0.0176698	0.0909091	0.0638298	0.0176698	0.0176698
		Minimum	0.007	2.647	0.009	0.112		78.427	0.012	0.027	0.034	0.002	2.309	29.436	4022.39		1176.26	8.989	0.246	0.285	1937.73	0.011	0.777	1819.61	0.00708	0.401	0.001	0.001	0.191	16.778
		Maximum	0.007	95.026	0.026	3.597		384.63	0.043	0.617	6.805	0.016	6.122	226.027	6842.24		2139.43	20.794	2.379	5.326	4387.61	0.011	19.224	2658.85	0.84387	3.335	0.002	0.001	0.669	70.66
		Mean	0.007	26.3801	0.0129412	0.929562		197.746	0.0281429	0.161871	1.07231	0.008875	4.42541	102.005	5347.46		1597.66	13.771	1.16272	1.66863	3436.3	0.011	4.77625	2329.78	0.289752	1.29781	0.00125	0.001	0.371344	42.1899
		Median	0.007	12.502	0.012	0.735		197.351	0.025	0.14	0.174	0.0095	4.395	81.04	5324.75		1650.32	13.5945	1.015	1.511	3568.21	0.011	3.9805	2374.4	0.180255	1.1335	0.001	0.001	0.3135	41.6605
		Std. Deviation		29.7285	0.00432248	0.846295		57.1788	0.0121027	0.117378	1.86878	0.00564263	0.897248	55.6104	699.602		219.387	2.94772	0.607057	1.03181	522.417		3.6357	247.856	0.263667	0.690265	0.0005	0	0.137944	15.0971
		Skewness		1.46828	2.01882	1.98802		0.513796	0.0476899	2.10552	2.76642	-0.14144	-0.0308861	0.983431	0.161487		0.0532432	0.527303	0.724328	1.58608	-0.881782		2.40483	-0.600473	0.933276	1.18549	2		1.05714	0.160086
Rice	Field stack	n	1	3	2	3		3		3	2	3	3	3	3	1	3	3	3	3	3	2	3	3	2	3	1	1	3	3
		% of total n	0.0166667	0.00231839	0.00638978	0.00207326		0.00165654		0.0020202	0.00187091	0.00372671	0.00165837	0.00236593	0.00165654	0.0357143	0.00165654	0.00165654	0.00203666	0.00218978	0.00165654	0.0129032	0.00165654	0.00165654	0.00143472	0.00165654	0.0227273	0.0212766	0.00165654	0.00165654
		Minimum	0.001	90.487	0.007	0.972		65.228		0.044	0.207	0.013	0.628	72.177	2059.01	0.032	1018.61	12.597	0.274	0.102	2393.76	0.022	1.845	1781.5	0.02266	0.289	0.004	0.007	0.383	20.774
		Maximum	0.001	370.778	0.014	4.073		138.311		0.249	6.004	0.029	4.346	361.046	3067.76	0.032	1623.78	36.274	1.899	3.739	3310.54	0.073	16.593	2149.62	0.13711	1.003	0.004	0.007	0.958	24.231
		Mean	0.001	212.772	0.0105	2.30133		97.9753		0.116	3.1055	0.02	2.88633	178.926	2474.23	0.032	1322.1	22.2107	1.11167	1.497	2757.09	0.0475	11.3093	1961.23	0.079885	0.666333	0.004	0.007	0.592333	22.3847
		Median	0.001	177.052	0.0105	1.859		90.387		0.055	3.1055	0.018	3.685	103.555	2295.92	0.032	1323.92	17.761	1.162	0.65	2566.98	0.0475	15.49	1952.58	0.079885	0.707	0.004	0.007	0.436	22.149
		Std. Deviation		143.519	0.00494975	1.59712		37.1277		0.115313	4.0991	0.00818535	1.9835	158.499	527.48		302.593	12.4499	0.813668	1.96087	487.062	0.0360624	8.21489	184.208	0.0809284	0.358733			0.317783	1.74051
		Skewness		1.05062		1.15071		0.88131		1.71434		1.03388	-1.51817	1.656	1.34735		-0.0270007	1.40288	-0.277304	1.58111	1.48889		-1.69699	0.210886		-0.503573			1.67801	0.598134
	Standing crop	n	4	42	30	42	1	44	5	43	27	15	42	26	44	2	44	44	44	36	44	14	44	44	40	44	3	4	44	44
		% of total n	0.0666667	0.0324575	0.0958466	0.0290256	0.030303	0.024296	0.0480769	0.0289562	0.0252572	0.0186335	0.0232172	0.0205047	0.024296	0.0714286	0.024296	0.024296	0.029871	0.0262774	0.024296	0.0903226	0.024296	0.024296	0.0286944	0.024296	0.0681818	0.0851064	0.024296	0.024296
		Minimum	0.001	3.447	0.006	0.194	0.035	46.826	0.012	0.009	0.119	0.001	0.384	6.609	1575.31	0.033	762.215	6.226	0.175	0.119	1504.09	0.011	0.371	1416.38	0.00468	0.265	0.001	0.001	0.098	12.417
		Maximum	0.005	136.944	0.059	5.067	0.035	192.516	0.042	0.221	4.187	0.187	6.258	169.611	5124.19	0.034	2401.58	37.36	2.504	2.814	4679.57	0.175	60.24	2492.77	1.68065	1.544	0.001	0.002	0.503	41.156
		Mean	0.0025	21.948	0.0259333	1.10505	0.035	93.2382	0.0218	0.0592558	1.08296	0.028	3.12257	45.7085	2845.78	0.0335	1336	19.8283	0.906614	1.05219	2936.23	0.0537143	10.4237	1909.46	0.125273	0.597045	0.001	0.0015	0.285705	24.3519
		Median	0.002	12.51	0.0235	0.8225	0.035	90.251	0.018	0.052	0.596	0.005	2.9185	30.409	2848.08	0.0335	1321.34	18.9835	0.784	0.7745	2938.16	0.0415	4.2325	1903.19	0.034995	0.5375	0.001	0.0015	0.298	23.897
		Std. Deviation	0.00173205	27.3524	0.0157391	0.945124		22.274	0.0117558	0.038027	1.21525	0.0507923	1.41077	41.2792	600.095	0.000707107	273.367	7.11138	0.567063	0.725049	546.239	0.0508745	14.2648	267.584	0.300847	0.255254	0	0.00057735	0.0851015	5.33284
		Skewness	1.5396	2.96818	0.688363	2.39405		1.95883	1.80826	1.8896	1.47425	2.61858	0.28592	1.67016	1.30845		0.991902	0.311935	1.14122	0.76103	-0.0204024	1.94432	1.95657	0.231875	4.40146	1.42923		4.47725e-17	0.00274008	0.685017
	Store	n		7	6	6		7		7	5	5	7	7	7		7	7	7	6	7	5	7	7	7	7	1	1	7	7
		% of total n		0.00540958	0.0191693	0.00414651		0.00386527		0.0047138	0.00467727	0.00621118	0.00386954	0.0055205	0.00386527		0.00386527	0.00386527	0.00475221	0.00437956	0.00386527	0.0322581	0.00386527	0.00386527	0.00502152	0.00386527	0.0227273	0.0212766	0.00386527	0.00386527
		Minimum		21.652	0.004	0.48		75.407		0.025	0.373	0.001	1.876	11.659	2246.56		1026.08	10.872	0.552	0.476	2336.15	0.025	0.45	1195.73	0.01627	0.298	0.002	0.009	0.192	20.808
		Maximum		422.507	0.049	2.908		129.408		0.225	3.635	0.015	4.368	375.798	3315.47		1510.41	47.182	1.298	2.61	3315.35	0.092	17.899	2233.74	0.19612	0.798	0.002	0.009	1.069	28.052
		Mean		88.6724	0.0215	1.7645		101.942		0.0947143	1.8664	0.0042	3.089	100.966	2715.24		1280.01	25.2343	0.852429	1.387	2822.46	0.0418	5.25514	1700.8	0.0664714	0.547571	0.002	0.009	0.395429	24.1629
		Median		33.662	0.0175	1.7775		95.991		0.085	1.63	0.002	3.306	55.251	2472.71		1302.24	24.026	0.754	1.1035	2807.99	0.03	1.703	1750.36	0.05254	0.533	0.002	0.009	0.286	23.256
		Std. Deviation		147.592	0.0157067	0.908385		20.2464		0.0705188	1.51535	0.00605805	0.908182	128.044	436.332		170.81	11.4478	0.300717	0.975043	332.557	0.0284903	6.76831	330.165	0.0596281	0.173661			0.306191	2.91497
		Skewness		2.61711	1.13625	-0.189633		0.176041		1.04436	0.23575	2.19808	-0.31196	2.12742	0.466408		-0.06181	1.094	0.426089	0.549969	0.0408442	2.07687	1.49044	0.0540075	2.19647	0.158277			2.33169	0.401936
	Total	n	5	52	38	51	1	54	5	53	34	23	52	36	54	3	54	54	54	45	54	21	54	54	49	54	5	6	54	54
		% of total n	0.0833333	0.0401855	0.121406	0.0352453	0.030303	0.0298178	0.0480769	0.0356902	0.0318054	0.0285714	0.0287452	0.0283912	0.0298178	0.107143	0.0298178	0.0298178	0.0366599	0.0328467	0.0298178	0.135484	0.0298178	0.0298178	0.0351506	0.0298178	0.113636	0.12766	0.0298178	0.0298178
		Minimum	0.001	3.447	0.004	0.194	0.035	46.826	0.012	0.009	0.119	0.001	0.384	6.609	1575.31	0.032	762.215	6.226	0.175	0.102	1504.09	0.011	0.371	1195.73	0.00468	0.265	0.001	0.001	0.098	12.417
		Maximum	0.005	422.507	0.059	5.067	0.035	192.516	0.042	0.249	6.004	0.187	6.258	375.798	5124.19	0.034	2401.58	47.182	2.504	3.739	4679.57	0.175	60.24	2492.77	1.68065	1.544	0.004	0.009	1.069	41.156
		Mean	0.0022	41.9393	0.0244211	1.253	0.035	94.6297	0.0218	0.0671509	1.31715	0.0217826	3.10442	67.5545	2808.21	0.033	1327.97	20.6614	0.910981	1.12649	2911.53	0.0502857	9.80289	1885.29	0.11502	0.594481	0.0018	0.00366667	0.316963	24.2181
		Median	0.002	16.7615	0.021	0.951	0.035	91.1195	0.018	0.054	0.608	0.005	3.041	32.579	2831.28	0.033	1317.35	19.7295	0.784	0.821	2883.71	0.037	3.7175	1879.34	0.03667	0.5375	0.001	0.002	0.301	23.645
		Std. Deviation	0.00164317	79.483	0.0155522	1.01624		22.5887	0.0117558	0.0504447	1.49515	0.0418514	1.36178	84.2866	576.929	0.001	260.283	8.07398	0.546679	0.850944	516.194	0.0440081	13.2666	277.525	0.273134	0.248435	0.00130384	0.0034448	0.161916	4.93509
		Skewness	1.73558	3.79448	0.778403	1.8211		1.5642	1.80826	2.00593	1.50169	3.26425	0.173476	2.74016	1.29151	0	0.97576	0.777716	1.08354	1.06694	0.0744842	2.08657	2.07249	0.0240762	4.84608	1.29782	1.71439	1.03886	3.03524	0.772648
Sorghum	Field stack	n		3	1	3		3					3	3	3		3	3	3	1	3		3	3	1	3			3	3
		% of total n		0.00231839	0.00319489	0.00207326		0.00165654					0.00165837	0.00236593	0.00165654		0.00165654	0.00165654	0.00203666	0.000729927	0.00165654		0.00165654	0.00165654	0.00071736	0.00165654			0.00165654	0.00165654
		Minimum		4.73	0.01	0.48		137.347					2.379	26.135	4439.4		1671.15	13.87	0.442	0.56	3222.66		3.659	1653.95	0.06332	0.837			0.351	20.209
		Maximum		13.878	0.01	1.98		252.187					3.042	32.836	5264.21		2050.97	25.847	1.707	0.56	3662.97		11.36	2213.96	0.06332	1.99			0.386	25.509
		Mean		10.2357	0.01	1.44333		176.287					2.64433	28.928	4783.26		1903.2	17.9407	1.11333	0.56	3466.16		7.088	2014.65	0.06332	1.489			0.366667	22.9887
		Median		12.099	0.01	1.87		139.327					2.512	27.813	4646.17		1987.48	14.105	1.191	0.56	3512.85		6.245	2176.05	0.06332	1.64			0.363	23.248
		Std. Deviation		4.85031		0.836082		65.7388					0.350751	3.48687	429.153		203.449	6.84809	0.636066		223.837		3.9191	312.951		0.591145			0.0177858	2.6595
		Skewness		-1.47362		-1.69838		1.73028					1.45611	1.29183	1.29082		-1.54428	1.72976	-0.541279		-0.897817		0.923167	-1.7035		-1.07446			0.88828	-0.434632
	Standing crop	n		65	11	71	3	71	6	57	45	29	71	64	71	1	71	71	66	66	71	2	71	71	70	71		1	71	71
		% of total n		0.0502318	0.0351438	0.049067	0.0909091	0.0392049	0.0576923	0.0383838	0.0420954	0.0360248	0.0392482	0.0504732	0.0392049	0.0357143	0.0392049	0.0392049	0.0448065	0.0481752	0.0392049	0.0129032	0.0392049	0.0392049	0.0502152	0.0392049		0.0212766	0.0392049	0.0392049
		Minimum		3.497	0.004	0.227	0.04	51.681	0.017	0.006	0.031	0.001	1.317	18.153	2972.31	0.049	1250.65	8.956	0.108	0.305	2221.48	0.026	0.481	966.547	0.00393	0.266		0.001	0.097	13.112
		Maximum		160.256	0.013	8.527	0.053	525.126	0.645	0.174	3.658	0.088	10.171	233.488	7083.45	0.049	2743.9	40.384	70.17	10.145	4700.79	0.113	47.808	3602.79	2.34411	5.859		0.001	0.551	36.956
		Mean		17.4639	0.00972727	1.84872	0.0443333	175.828	0.309333	0.0326842	0.761133	0.0200345	3.43503	42.0328	4340.06	0.049	1897.6	16.7629	2.06964	1.06618	3392.53	0.0695	6.84293	1978.1	0.13419	2.00439		0.001	0.271718	22.9476
		Median		10.9	0.01	1.031	0.04	138.074	0.2935	0.028	0.235	0.017	3.23	36.169	4252.86	0.049	1842.29	15.868	0.917	0.807	3436.55	0.0695	4.411	2063.16	0.03997	1.391		0.001	0.28	21.881
		Std. Deviation		22.882	0.00237027	1.94993	0.00750555	94.6258	0.276008	0.0258976	1.03391	0.0219959	1.35663	27.404	639.49		315.435	5.4549	8.54032	1.23927	507.356	0.0615183	8.06476	463.814	0.312283	1.5107			0.079664	4.66732
		Skewness		4.46651	-1.31073	1.66093	1.73205	1.53416	0.124072	3.21269	1.74844	1.81802	1.93349	5.72835	1.16744		0.349088	1.50057	8.04019	6.25013	-0.0304457		2.90412	-0.155371	5.54736	1.12503			0.142825	0.642506
	Store	n		43	20	43		43	7	38	31	23	43	43	43	6	43	43	43	40	43	3	43	43	42	43	10	13	43	43
		% of total n		0.0332303	0.0638978	0.0297167		0.0237438	0.0673077	0.0255892	0.0289991	0.0285714	0.02377	0.0339117	0.0237438	0.214286	0.0237438	0.0237438	0.0291921	0.0291971	0.0237438	0.0193548	0.0237438	0.0237438	0.0301291	0.0237438	0.227273	0.276596	0.0237438	0.0237438
		Minimum		3.632	0.007	0.189		81.408	0.006	0.006	0.045	0.002	1.363	18.436	2905.84	0.022	1210.1	7.366	0.336	0.229	2804.81	0.024	0.343	1104.2	0.0101	0.181	0.001	0.001	0.094	14.405
		Maximum		379.48	0.027	13.7		669.447	0.653	0.269	4.261	0.04	5.805	364.649	7792.72	0.156	2954	22.774	4.443	7.268	5139.81	0.196	21.62	2486.58	0.8435	3.545	0.003	0.008	1.019	38.194
		Mean		41.3683	0.01315	1.25867		172.47	0.196857	0.0503947	0.716774	0.0115217	3.33891	64.3817	4877.01	0.0635	1856.85	14.902	1.21749	1.02387	3659.81	0.096	4.26512	1984.99	0.180449	1.30833	0.0016	0.00246154	0.352256	21.9227
		Median		16.761	0.012	0.616		138.795	0.039	0.0305	0.375	0.009	3.312	43.317	4873.08	0.055	1875.66	14.672	1.001	0.77	3650.32	0.068	3.679	2035.55	0.08625	0.984	0.001	0.002	0.305	21.487
		Std. Deviation		77.5587	0.00534371	2.12078		105.115	0.297854	0.0568885	0.884657	0.00933162	0.843635	64.5719	960.851	0.0489969	317.2	3.63183	0.77583	1.1012	505.81	0.0893532	3.6324	296.968	0.210752	0.860315	0.000843274	0.00210616	0.160953	4.8421
		Skewness		3.846	1.58156	5.0852		3.02494	1.22674	2.67301	2.54747	1.79815	0.279028	3.43817	0.779948	1.69341	1.0602	0.192136	2.10463	4.93795	0.693146	1.27166	3.18218	-0.877705	1.78471	1.03823	1.00056	1.80276	2.31215	1.2392
	Total	n		111	32	117	3	117	13	95	76	52	117	110	117	7	117	117	112	107	117	5	117	117	113	117	10	14	117	117
		% of total n		0.0857805	0.102236	0.0808569	0.0909091	0.0646052	0.125	0.0639731	0.0710945	0.0645963	0.0646766	0.0867508	0.0646052	0.25	0.0646052	0.0646052	0.0760353	0.0781022	0.0646052	0.0322581	0.0646052	0.0646052	0.0810617	0.0646052	0.227273	0.297872	0.0646052	0.0646052
		Minimum		3.497	0.004	0.189	0.04	51.681	0.006	0.006	0.031	0.001	1.317	18.153	2905.84	0.022	1210.1	7.366	0.108	0.229	2221.48	0.024	0.343	966.547	0.00393	0.181	0.001	0.001	0.094	13.112
		Maximum		379.48	0.027	13.7	0.053	669.447	0.653	0.269	4.261	0.088	10.171	364.649	7792.72	0.156	2954	40.384	70.17	10.145	5139.81	0.196	47.808	3602.79	2.34411	5.859	0.003	0.008	1.019	38.194
		Mean		26.5288	0.011875	1.62147	0.0443333	174.606	0.248769	0.0397684	0.743039	0.0162692	3.37943	50.4118	4548.76	0.0614286	1882.77	16.1092	1.71686	1.04564	3492.65	0.0854	5.90181	1981.57	0.150756	1.73536	0.0016	0.00235714	0.303752	22.572
		Median		11.846	0.011	0.881	0.04	138.795	0.043	0.029	0.3365	0.01	3.264	37.821	4481.98	0.049	1853.24	14.903	0.9955	0.793	3514.76	0.068	4.022	2048.41	0.05581	1.235	0.001	0.0015	0.289	21.768
		Std. Deviation		52.3804	0.00470244	2.00405	0.00750555	97.3708	0.281969	0.041827	0.969878	0.0179281	1.17767	46.6025	807.62	0.0450624	312.379	4.94256	6.56707	1.17923	515.114	0.0717551	6.77216	404.321	0.277326	1.32841	0.000843274	0.00206089	0.121727	4.6908
		Skewness		5.51331	1.8607	3.00039	1.73205	2.17388	0.589921	3.46164	1.973	2.33049	1.88638	4.65894	1.16513	1.87855	0.597802	1.44297	10.3865	5.84529	0.219014	1.04614	3.38561	-0.279866	5.03032	1.40969	1.00056	1.89886	2.48027	0.839759
Total	Field stack	n	14	168	37	205	5	279	4	204	139	137	279	183	279	3	279	279	231	180	279	9	279	279	215	279	5	1	279	279
		% of total n	0.233333	0.12983	0.118211	0.141672	0.151515	0.154059	0.0384615	0.137374	0.130028	0.170186	0.154229	0.144322	0.154059	0.107143	0.154059	0.154059	0.156823	0.131387	0.154059	0.0580645	0.154059	0.154059	0.154232	0.154059	0.113636	0.0212766	0.154059	0.154059
		Minimum	0.001	0.953	0.003	0.087	0.033	30.967	0.02	0.003	0.032	0.001	0.628	2.514	2048.64	0.027	479.716	2.874	0.038	0.025	1076.61	0.013	0.466	1064.47	0.00251	0.081	0.001	0.007	0.039	9.964
		Maximum	0.087	370.778	0.031	4.073	0.083	252.187	0.19	0.249	8.096	0.394	4.477	361.046	6108.51	0.1	2050.97	36.274	9.908	3.739	4847.51	0.194	28.978	2562.49	1.21611	1.99	0.006	0.007	1.142	33.023
		Mean	0.0101429	10.745	0.0102703	0.670371	0.05	56.1816	0.10875	0.0197696	0.458669	0.0228175	1.73954	24.6333	3842.25	0.053	1176.97	5.71783	0.521022	0.291256	2767.42	0.0706667	6.77878	1753.14	0.0604635	0.446097	0.003	0.007	0.204516	20.4747
		Median	0.001	3.2065	0.01	0.614	0.047	53.16	0.1125	0.013	0.29	0.007	1.639	18.594	3825.59	0.032	1135.8	5.262	0.351	0.209	2710.77	0.05	5.16	1738.87	0.0245	0.394	0.002	0.007	0.221	19.928
		Std. Deviation	0.0245384	35.5492	0.0064146	0.44244	0.020567	18.8027	0.0723573	0.0248112	0.911312	0.0505816	0.50767	37.6167	686.512	0.0407799	242.675	2.77119	0.84524	0.418117	593.542	0.0624139	5.49616	293.44	0.136266	0.264592	0.002		0.115737	4.07127
		Skewness	2.883	7.76023	1.21382	2.79525	1.25232	5.26934	-0.262309	5.57039	6.35595	5.09238	1.74515	7.48626	0.440504	1.7028	0.634398	6.81734	8.49737	6.22272	0.255205	1.20756	1.70291	0.192957	6.20633	2.17911	0.9375		2.90164	0.512501
	Standing crop	n	24	528	120	680	18	863	29	675	447	346	861	520	863	11	863	863	701	630	863	84	863	863	607	863	15	15	863	863
		% of total n	0.4	0.408037	0.383387	0.469938	0.545455	0.476532	0.278846	0.454545	0.418148	0.429814	0.475954	0.410095	0.476532	0.392857	0.476532	0.476532	0.4759	0.459854	0.476532	0.541935	0.476532	0.476532	0.435438	0.476532	0.340909	0.319149	0.476532	0.476532
		Minimum	0.001	0.945	0.003	0.078	0.029	24.088	0.012	0.002	0.031	0.001	0.384	2.51	1575.31	0.026	625.467	2.359	0.032	0.023	1446.16	0.009	0.255	793.669	0.00123	0.048	0.001	0.001	0.036	10.191
		Maximum	0.01	485.549	0.164	38.308	0.053	3563.64	2.26	0.348	27.69	0.372	29.836	657.232	7463.45	0.301	2743.9	484.089	70.17	12.481	4940.37	1.045	60.24	3602.79	2.34411	31.54	0.007	0.035	1.472	70.66
		Mean	0.00291667	11.8737	0.0174	0.90681	0.0403889	73.068	0.284483	0.0255778	0.523465	0.0141532	2.10137	30.7876	4003.87	0.0782727	1257.45	7.94318	0.725081	0.470554	2892.86	0.0747381	6.60121	1782.11	0.0595443	0.642324	0.00186667	0.00506667	0.210256	22.0508
		Median	0.002	4.8715	0.012	0.631	0.04	56.33	0.102	0.015	0.263	0.005	1.815	21.088	3970.7	0.049	1219.95	5.735	0.418	0.2615	2892.65	0.0325	4.742	1779.28	0.02459	0.416	0.001	0.002	0.219	21.414
		Std. Deviation	0.00237591	28.5997	0.0183066	1.73392	0.00853463	128.19	0.443619	0.0325432	1.48802	0.0320668	1.33471	38.8263	774.976	0.0799614	307.134	16.9917	2.80099	0.812961	621.257	0.155647	6.63845	364.776	0.148271	1.25555	0.0019223	0.00884361	0.0985228	5.75624
		Skewness	1.42334	10.0807	4.77649	15.6598	0.11702	23.6836	3.37375	4.75519	14.2645	6.70573	11.3095	9.26471	0.555137	2.55247	1.23383	25.6489	22.3708	8.76847	0.12719	4.81521	2.84043	0.00811511	9.54517	18.0066	2.30578	3.1606	2.65522	2.47364
	Store	n	22	598	156	562	10	669	71	606	483	322	669	565	669	14	669	669	541	560	669	62	669	669	572	669	24	31	669	669
		% of total n	0.366667	0.462133	0.498403	0.38839	0.30303	0.369409	0.682692	0.408081	0.451824	0.4	0.369818	0.445584	0.369409	0.5	0.369409	0.369409	0.367278	0.408759	0.369409	0.4	0.369409	0.369409	0.41033	0.369409	0.545455	0.659574	0.369409	0.369409
		Minimum	0.001	0.985	0.003	0.083	0.032	24.285	0.006	0.002	0.026	0.001	0.65	2.359	2246.56	0.022	691.357	2.962	0.032	0.042	1525.53	0.009	0.229	1020.07	0.00103	0.103	0.001	0.001	0.047	11.882
		Maximum	0.012	422.507	0.065	13.7	0.06	1261.13	10.759	0.617	6.805	0.271	25.306	532.664	7792.72	0.169	2954	47.182	125.663	7.268	5368.17	1.529	31.082	4257.36	1.85182	3.545	0.003	0.009	1.468	66.268
		Mean	0.00295455	23.0147	0.0127628	0.835009	0.0417	77.3789	0.536239	0.0341733	0.453532	0.011264	2.19594	43.883	4163.36	0.0671429	1273.77	6.81668	0.964285	0.469091	3012.15	0.132661	5.7258	1812.07	0.0748194	0.62857	0.001375	0.00258065	0.241709	23.2295
		Median	0.002	10.611	0.011	0.6375	0.043	61.517	0.344	0.02	0.291	0.004	1.952	27.626	4062.33	0.0435	1223.47	5.787	0.509	0.3145	3008.11	0.0385	4.301	1835.12	0.029745	0.503	0.001	0.002	0.236	22.693
		Std. Deviation	0.00312406	42.7045	0.00885956	0.844456	0.00959224	67.8532	1.27732	0.0504177	0.662906	0.023154	1.27896	57.7974	765.989	0.048988	275.282	3.74677	5.50911	0.580211	594.866	0.268132	4.77137	385.193	0.150161	0.453039	0.000646899	0.00204571	0.14791	5.64271
		Skewness	2.1491	5.72682	3.16156	7.22128	0.618216	9.8499	7.53273	5.82652	4.65745	6.31216	10.3162	5.05077	0.829101	1.21861	1.31147	3.96214	21.7282	5.45272	0.331946	3.76144	1.94872	0.320534	5.39695	2.58512	1.56044	1.71158	3.19002	2.66638
	Total	n	60	1294	313	1447	33	1811	104	1485	1069	805	1809	1268	1811	28	1811	1811	1473	1370	1811	155	1811	1811	1394	1811	44	47	1811	1811
		% of total n	1	1	1	1	1	1	1	1	1	1	1	1	1	1	1	1	1	1	1	1	1	1	1	1	1	1	1	1
		Minimum	0.001	0.945	0.003	0.078	0.029	24.088	0.006	0.002	0.026	0.001	0.384	2.359	1575.31	0.022	479.716	2.359	0.032	0.023	1076.61	0.009	0.229	793.669	0.00103	0.048	0.001	0.001	0.036	9.964
		Maximum	0.087	485.549	0.164	38.308	0.083	3563.64	10.759	0.617	27.69	0.394	29.836	657.232	7792.72	0.301	2954	484.089	125.663	12.481	5368.17	1.529	60.24	4257.36	2.34411	31.54	0.007	0.035	1.472	70.66
		Mean	0.00461667	16.8758	0.014246	0.845426	0.0422424	72.059	0.449596	0.0282875	0.483442	0.014472	2.08054	35.7345	4037.89	0.07	1251.08	7.18421	0.780934	0.446399	2917.6	0.097671	6.30518	1788.72	0.0659539	0.607013	0.00172727	0.00346809	0.220991	22.2434
		Median	0.002	6.751	0.011	0.633	0.042	57.661	0.2655	0.017	0.276	0.005	1.857	23.0565	3975.06	0.0435	1208.79	5.651	0.443	0.273	2918.5	0.036	4.643	1792.68	0.026385	0.445	0.001	0.002	0.223	21.678
		Std. Deviation	0.0121573	37.029	0.0133554	1.31232	0.0113524	98.1285	1.0862	0.0403606	1.10971	0.033228	1.23062	48.6339	766.306	0.0609177	288.086	12.0215	3.8731	0.683829	612.854	0.206299	5.85061	363.003	0.147357	0.91761	0.00143646	0.0053073	0.122514	5.56202
		Skewness	5.91862	6.96351	5.52882	17.7991	1.46743	26.3702	8.51463	6.11327	15.2835	6.65946	11.2601	6.36359	0.6474	2.38038	1.21958	34.6821	27.0101	8.36227	0.205038	4.55121	2.63149	0.184986	7.31123	22.1655	2.52743	4.85046	3.23598	2.42818

## Sheet: MWI_SoilProperties
Number of soil samples (n), minimum, maximum, mean, median, standard deviation and skewness of soil properties collected from croplands in Malawi, 2018 rainfed harvesting season.
Statistic	Soil property
	Al_Oxa	Al_Sol_Ca	Al_Tot_Aqu	As_Tot_Aqu	Ba_Sol_Ca	C_inorg	C_org	C_tot	Ca_CEC	Ca_Tot_Aqu	Cd_DTPA	Cd_Sol_Ca	Cd_Tot_Aqu	Co_DTPA	Co_Sol_Ca	Co_Tot_Aqu	Cr_Tot_Aqu	Cu_DTPA	Cu_Sol_Ca	Cu_Tot_Aqu	eCEC	Fe_DTPA	Fe_Oxa	Fe_Sol_Ca	Fe_Tot_Aqu	K_CEC	K_Sol_Ca	K_Tot_Aqu	Mg_CEC	Mg_Sol_Ca	Mg_Tot_Aqu	Mn_DTPA	Mn_Oxa	Mn_Sol_Ca	Mn_Tot_Aqu	Mo_Sol_Ca	Mo_Tot_Aqu	N_pct	Na_CEC	Na_Sol_Ca	Na_Tot_Aqu	Ni_DTPA	Ni_Sol_Ca	Ni_Tot_Aqu	P_Olsen	P_Oxa	P_Sol_Ca	P_Tot_Aqu	Pb_DTPA
n	1812	1748	1812	1790	973	1811	1812	1812	1812	1786	1811	1811	1750	1811	1811	1812	1812	1811	1811	1810	1812	1811	1812	1811	1812	1812	1811	1811	1812	1811	1812	1811	1812	1811	1812	1783	1785	1812	1800	1811	1798	1811	1811	1806	1812	1663	1612	1812	1811
Minimum	242.887	0.00255056	2022.07	0.000718902	0.544082	0	0.2099	0.2099	0.0911596	17.2625	0.000221837	9.48003e-08	2.56723e-05	0.0039633	4.6261e-07	0.657979	1.51814	0.0140856	7.92723e-06	0.300361	0.01	0.965391	154.814	6.28993e-06	2214.23	0.0132293	0.115741	53.7579	0.00262116	0.0945316	66.5508	0.796685	10.5879	2.33306e-05	42.8653	3.15108e-07	5.56911e-05	0.0089	0.00108497	0.00444197	0.30311	0.00259188	8.8098e-06	0.0785923	0	0.523456	0.00256771	12.7419	0.00884723
Maximum	14458.6	22.4534	138166	19.0612	128.634	1.2374	8.588	8.588	35.1766	41965.3	0.132855	0.00970228	0.666639	2.65952	1.7011	77.7538	823.761	11.0736	0.125288	153.823	49.889	282.895	21958.2	1.6165	145663	3.49771	851.818	17827.7	19.4592	609.62	27900.1	242.479	9615.5	253.457	12348.9	0.10055	32.1862	0.7057	8.09383	1451.66	6514.76	11.9045	0.954873	334.928	323.742	2072.81	101.338	7113.38	30.8293
Mean	1492.79	0.493638	26218.8	0.535215	18.3946	0.0119715	1.12726	1.13922	5.92221	2799.48	0.00818024	0.000700185	0.0295219	0.190372	0.0356707	11.7299	47.8413	0.656364	0.00708072	17.1689	8.14339	19.9322	1983.02	0.019829	31476.3	0.42196	133.442	2255.4	1.68949	129.568	2673.13	26.0055	374.305	8.21936	546.34	0.00153753	0.314746	0.0785666	0.0796069	13.1668	155.914	0.323377	0.0265906	19.377	22.0951	235.327	1.3465	596.153	0.363753
Median	1260.12	0.0575689	22058.9	0.343378	13.4788	0	0.95715	0.96605	4.48041	1504.6	0.005803	0.000329813	0.0221579	0.13118	0.000883491	9.79172	35.3679	0.445199	0.00638386	13.0638	6.16149	13.2841	1500.48	0.0113376	28804.6	0.313126	111.418	1543.2	1.1211	104.416	1779.62	21.8321	310.936	0.159933	474.475	0.000281647	0.209334	0.0689	0.0355897	4.85506	76.1119	0.171971	0.0116522	14.7573	15.8594	155.859	0.327999	377.949	0.182652
Std. Deviation	956.646	1.73125	16211.7	0.910689	16.1412	0.0779451	0.674826	0.684186	5.09376	4024.12	0.00870283	0.000955298	0.0352246	0.205971	0.112223	8.78887	49.3773	0.75083	0.0048654	15.9158	7.02267	23.9118	1931.52	0.0676157	18740.5	0.367265	87.4851	2056.69	1.82781	94.9244	2887	18.0723	334.484	17.8456	412.421	0.00471533	0.840343	0.0444616	0.345369	64.6046	355.718	0.529297	0.0546147	19.3955	22.217	241.872	3.79448	719.128	0.991238
Skewness	4.509	6.71512	1.69131	10.3472	2.30975	10.0389	2.33002	2.25703	1.93518	4.1924	4.92629	3.52615	7.93283	4.05414	6.70552	2.18715	4.91097	4.27228	11.2527	2.82453	2.30729	5.42035	3.80951	16.9222	1.05126	2.56617	2.05858	1.7617	3.41016	1.65022	2.57613	2.73822	12.682	4.45207	13.8216	11.1842	31.3002	3.00587	15.8074	15.56	10.7399	8.75612	9.5922	5.06027	3.39874	2.35172	14.0399	4.43476	19.5696
[truncated: 20 more columns]
