# Supplementary material for: Cereal grain mineral micronutrient and soil chemistry data from GeoNutrition surveys in Ethiopia and Malawi
Source: Sci Data. 2022 Jul 25;9:443. doi: 10.1038/s41597-022-01500-5 (PMC9314434; doi:10.1038/s41597-022-01500-5)
Supplement: Supplementary file 3 — Supplementary file 5 [file 41597_2022_1500_MOESM3_ESM.xlsx]

## Sheet: Notes
Supplementary file 5. Sample ID, and soil analyses batch ID for ammonium oxalate, aqua regia, effective cation exchange capacity (eCEC), Olsen P, and phosphorus buffering index (PBI) of the soil samples.

## Sheet: ETH_SampleID_SoilAnalysisBatch
Sample ID, and soil analyses batch ID for ammonium oxalate, aqua regia, effective cation exchange capacity (eCEC), Olsen P, and phosphorus buffering index (PBI) of the Ethiopian soil samples.
ID	AmmoniumOxalate_BatchID	AquaRegia_BatchID	eCEC_BatchID	OlsenP_BatchID	PBI_BatchID
ETH0634	463	378	501	328	355
ETH0633	463	378	502	328	355
ETH0996	463	378	501	328	355
ETH0635	463	378	501	328	355
ETH0637	463	378	545	328	355
ETH0636	463	378	545	328	355
ETH0631	463	378	545	328	355
ETH0630	463	378	502	328	355
ETH0641	463	378	502	328	355
ETH0640	463	378	545	328	355
ETH0639	463	378	502	328	355
ETH0664	463	378	502	328	355
ETH1020	463	378	502	328	355
ETH1021	463	378	502	328	355
ETH1022	463	378	502	328	355
ETH1023	463	378	502	328	355
ETH1038	463	378	502	328	355
ETH1045	459	374	501	326	351
ETH0476	459	374	541	326	351
ETH0978	459	374	541	326	351
ETH0979	459	374	541	326	351
ETH0980	459	374	541	326	351
ETH0981	459	374	541	326	351
ETH0982	459	374	541	326	351
ETH0477	459	374	541	326	351
ETH0983	459	374	541	326	351
ETH0984	459	374	541	326	351
ETH0985	459	374	541	326	351
ETH0479	459	374	541	326	351
ETH0481	459	374	541	326	351
ETH0487	459	374	541	326	351
ETH0488	459	374	541	326	351
ETH0489	459	374	541	326	351
ETH0490	459	374	541	326	351
ETH0486	459	374	541	326	351
ETH0496	459	374	541	326	351
ETH0484	459	374	541	326	351
ETH0480	459	374	541	326	351
ETH0492	459	374	541	326	351
ETH0514	459	374	541	326	351
ETH0512	459	375	541	326	351
ETH0513	459	375	541	326	351
ETH0519	459	375	541	326	351
ETH0517	459	375	541	326	351
ETH0516	459	375	541	326	351
ETH0515	460	375	541	326	352
ETH0518	460	375	541	326	352
ETH0558	460	375	541	326	352
ETH0559	460	375	541	326	352
ETH0557	460	375	541	326	352
ETH0556	460	375	541	326	352
ETH0560	460	375	541	326	352
ETH0555	460	375	541	326	352
ETH0554	460	375	541	326	352
ETH0553	460	375	541	326	352
ETH0562	460	375	541	326	352
ETH0563	460	375	541	326	352
ETH0561	460	375	541	326	352
ETH0552	460	375	541	326	352
ETH0475	460	375	541	326	352
ETH0551	460	375	542	326	352
ETH0564	460	375	542	326	352
ETH0585	460	375	542	326	352
ETH0586	460	375	542	326	352
ETH0588	460	375	542	326	352
ETH0587	460	375	542	326	352
ETH0589	460	375	542	326	352
ETH0590	460	375	542	326	352
ETH0591	460	375	542	326	352
ETH0597	460	375	542	326	352
ETH0598	460	375	542	326	352
ETH0596	460	375	542	326	352
ETH0595	460	375	542	326	352
ETH0601	460	375	542	326	352
ETH0594	460	375	542	326	352
ETH0599	460	375	542	326	352
ETH0600	460	375	542	326	352
ETH0468	460	375	542	326	352
ETH0469	460	375	542	326	352
ETH0466	460	375	542	326	352
ETH0467	460	375	542	326	352
ETH0485	460	375	542	326	352
ETH0483	460	375	501	326	352
ETH0565	460	375	542	326	352
ETH0482	460	375	542	327	352
ETH0478	460	375	542	327	352
ETH0491	460	376	542	327	352
ETH0505	460	376	542	327	352
ETH0504	460	376	542	327	352
ETH0503	460	376	542	327	352
ETH0500	460	376	542	327	352
ETH0521	460	376	542	327	352
ETH0523	460	376	542	327	352
ETH0522	460	376	542	327	352
ETH0506	460	376	542	327	352
ETH0525	461	376	542	327	353
ETH0526	461	376	542	327	353
ETH0527	461	376	542	327	353
ETH0520	460	376	542	327	352
ETH0529	461	376	542	327	353
ETH0532	461	376	542	327	353
ETH0530	461	376	501	327	353
ETH0533	461	376	501	327	353
ETH0548	461	376	542	327	353
ETH0547	461	376	542	327	353
ETH0546	461	376	542	327	353
ETH0545	461	376	542	327	353
ETH0550	461	376	542	327	353
ETH0549	461	376	501	327	353
ETH0569	461	376	542	327	353
ETH0570	461	376	542	327	353
ETH0568	461	376	501	327	353
ETH0567	461	376	542	327	353
ETH0566	461	376	501	327	353
ETH0592	461	376	542	327	353
ETH0575	461	376	542	327	353
ETH0593	461	376	501	327	353
ETH0602	461	376	542	327	353
ETH0497	461	376	544	327	353
ETH0472	461	376	544	327	353
ETH0463	461	376	544	327	353
ETH0495	461	376	544	327	353
ETH0464	461	376	544	327	353
ETH0465	461	376	544	327	353
ETH0494	461	376	501	327	353
ETH0498	461	376	544	327	353
ETH0470	461	376	544	327	353
ETH0471	461	376	544	327	353
ETH0613	462	377	544	327	354
ETH0542	461	376	544	327	353
ETH0536	461	377	544	327	353
ETH0611	461	376	544	327	353
ETH0604	461	377	544	327	353
ETH0543	461	377	544	327	353
ETH0535	461	377	544	327	353
ETH0579	461	377	544	327	353
ETH0603	461	377	544	327	353
ETH0584	461	377	544	327	353
ETH0534	461	377	544	327	353
ETH0605	461	377	544	327	353
ETH0606	461	377	544	327	353
ETH0583	461	377	544	327	353
ETH0541	461	377	501	327	353
ETH0608	461	377	544	327	353
ETH0607	461	377	544	327	353
ETH0609	461	376	544	327	353
ETH0544	462	377	501	327	354
ETH0581	462	377	544	327	354
ETH0582	462	377	501	327	354
ETH0610	462	377	544	327	354
ETH0540	462	377	544	327	354
ETH0578	462	377	544	327	354
ETH0577	462	377	544	327	354
ETH0576	462	377	544	327	354
ETH0539	462	377	501	327	354
ETH0612	462	377	544	327	354
ETH0615	462	377	544	327	354
ETH0574	462	377	544	327	354
ETH0573	462	377	544	327	354
ETH0572	462	377	544	327	354
ETH0571	462	377	544	327	354
ETH0614	462	377	544	327	354
ETH0528	462	377	544	327	354
ETH0499	462	377	545	328	354
ETH0509	462	377	544	327	354
ETH0493	462	377	544	327	354
ETH0537	462	377	544	327	354
ETH0524	462	377	544	327	354
ETH0508	462	377	544	327	354
ETH0511	462	377	544	327	354
ETH0538	462	377	545	328	354
ETH0531	462	377	544	327	354
ETH0507	462	377	544	327	354
ETH0510	462	377	544	327	354
ETH0935	462	378	501	328	354
ETH0934	462	378	501	328	354
ETH0932	462	378	501	328	354
ETH0931	462	378	545	328	354
ETH0930	462	378	501	328	354
ETH0942	462	378	501	328	354
ETH0946	467	425	503	332	359
ETH0949	467	425	548	332	359
ETH0968	462	378	545	328	354
ETH0963	462	378	501	328	354
ETH0969	462	378	501	328	354
ETH0970	462	378	501	328	354
ETH0971	462	378	501	328	354
ETH0962	467	425	548	332	359
ETH0973	467	425	503	332	359
ETH0974	467	425	503	332	359
ETH0975	468	425	503	332	360
ETH0976	468	426	503	332	360
ETH0759	464	379	546	330	356
ETH0758	464	379	546	330	356
ETH0757	464	379	546	330	356
ETH0756	464	379	502	330	356
ETH0755	464	379	502	330	356
ETH0754	464	422	502	330	356
ETH0753	464	422	546	330	356
ETH0752	464	422	502	330	356
ETH0751	464	422	546	330	356
ETH0750	464	422	502	330	356
ETH0749	464	422	546	330	356
ETH0748	464	422	546	330	356
ETH0747	464	422	546	330	356
ETH0746	478	437	540	337	370
ETH0745	464	422	502	330	356
ETH0743	464	422	502	330	356
ETH0742	464	422	546	330	356
ETH0741	464	422	546	330	356
ETH0740	464	422	502	330	356
ETH0739	464	422	546	330	356
ETH0738	464	422	502	330	356
ETH0737	464	422	502	330	356
ETH0736	464	422	502	330	356
ETH0735	464	422	502	330	356
ETH0734	464	422	546	330	356
ETH0733	464	422	546	330	356
ETH0732	464	422	546	330	356
ETH0728	464	422	502	330	356
ETH0727	465	422	546	330	357
ETH0726	465	422	546	330	357
ETH0724	465	422	546	330	357
ETH0723	465	422	502	330	357
ETH0722	465	422	546	330	357
ETH0721	465	422	502	330	357
ETH0730	464	422	502	330	356
ETH0693	463	378	545	328	355
ETH1039	463	378	545	328	355
ETH0696	463	378	545	328	355
ETH1037	477	437	551	337	369
ETH0692	463	378	545	328	355
ETH0695	463	378	545	328	355
ETH1044	463	379	545	328	355
ETH1046	463	379	545	328	355
ETH1043	463	379	545	328	355
ETH1042	463	379	545	328	355
ETH1041	463	379	502	328	355
ETH1454	462	378	501	328	354
ETH0989	462	378	501	328	354
ETH0990	462	378	501	328	354
ETH0991	477	437	551	337	369
ETH1455	462	378	501	328	354
ETH0619	462	378	501	328	354
ETH0620	462	378	501	328	354
ETH0995	462	378	501	328	354
ETH0622	463	378	501	328	355
ETH1040	463	379	502	328	355
ETH1047	463	379	545	328	355
ETH1048	463	379	545	328	355
ETH1357	463	379	545	328	355
ETH0697	463	379	545	328	355
ETH0816	463	379	545	328	355
ETH1346	463	379	545	328	355
ETH0814	463	379	545	328	355
ETH0813	463	379	545	328	355
ETH0674	463	379	545	328	355
ETH1028	463	379	545	328	355
ETH0815	463	379	545	328	355
ETH0676	463	379	545	328	355
ETH0675	463	379	545	328	355
ETH1029	463	379	545	328	355
ETH1030	463	379	502	328	355
ETH1347	463	379	545	328	355
ETH1348	463	379	545	328	355
ETH0817	463	379	545	328	355
ETH0812	463	379	545	328	355
ETH1350	464	379	545	328	356
ETH0818	464	379	545	328	356
ETH1351	464	379	545	328	356
ETH1355	464	379	545	328	356
ETH1356	464	379	545	328	356
ETH1354	464	379	545	328	356
ETH1353	464	379	545	328	356
ETH1352	464	379	545	328	356
ETH0819	464	379	545	328	356
ETH1361	464	379	545	328	356
ETH1362	464	379	545	328	356
ETH1359	464	379	502	328	356
ETH1360	464	379	545	328	356
ETH1363	464	379	545	328	356
ETH1349	464	379	545	328	356
ETH1358	464	379	546	330	356
ETH1157	477	436	550	337	369
ETH1158	477	436	551	337	369
ETH1159	466	424	547	331	358
ETH1164	466	424	547	331	358
ETH1163	466	424	547	331	358
ETH1162	466	424	547	331	358
ETH1161	477	436	551	337	369
ETH1128	459	374	501	326	351
ETH1129	459	374	501	326	351
ETH1130	459	374	501	326	351
ETH1131	459	374	541	326	351
ETH1133	459	374	541	326	351
ETH1134	459	374	501	326	351
ETH1135	459	374	501	326	351
ETH1136	459	374	501	326	351
ETH1138	459	374	501	326	351
ETH1139	459	374	541	326	351
ETH1142	459	374	501	326	351
ETH1144	459	374	501	326	351
ETH1146	459	374	541	326	351
ETH1143	459	374	541	326	351
ETH1145	459	374	541	326	351
ETH1147	459	374	501	326	351
ETH1148	459	374	541	326	351
ETH0790	471	429	505	333	363
ETH1202	471	429	505	333	363
ETH0783	471	429	508	334	363
ETH0784	471	429	508	334	363
ETH0782	471	429	508	334	363
ETH0781	471	429	508	334	363
ETH1209	471	429	508	334	363
ETH1447	471	429	549	334	363
ETH1216	471	430	508	334	363
ETH1448	471	430	508	334	363
ETH1219	471	430	508	334	363
ETH0715	471	429	505	333	363
ETH1004	471	429	505	333	363
ETH0789	471	429	505	333	363
ETH0788	471	429	505	333	363
ETH0787	471	429	505	333	363
ETH0786	471	429	505	333	363
ETH0780	471	429	505	333	363
ETH0779	471	429	505	333	363
ETH1093	471	429	508	334	363
ETH1005	471	429	505	333	363
ETH0647	471	429	505	333	363
ETH1003	471	429	505	333	363
ETH0720	471	429	508	333	363
ETH0648	471	429	508	334	363
ETH0646	471	429	508	333	363
ETH0645	471	429	508	334	363
ETH0719	471	429	508	334	363
ETH0718	471	429	508	334	363
ETH0717	471	429	508	334	363
ETH0785	478	437	551	337	370
ETH0716	471	429	508	334	363
ETH0791	471	430	508	334	363
ETH1225	471	430	508	334	363
ETH1228	471	430	508	334	363
ETH1230	471	430	508	334	363
ETH1234	471	430	508	334	363
ETH1237	471	430	508	334	363
ETH1240	471	430	508	334	363
ETH1243	471	430	508	334	363
ETH1247	471	430	508	334	363
ETH1250	471	430	508	334	363
ETH1253	471	430	508	334	363
ETH1255	471	430	508	334	363
ETH1260	471	430	549	334	363
ETH1261	471	430	508	334	363
ETH1264	471	430	508	334	363
ETH1268	472	430	508	334	364
ETH1271	472	430	508	334	364
ETH1273	472	430	508	334	364
ETH1276	472	430	508	334	364
ETH1279	472	430	508	334	364
ETH1282	472	430	508	334	364
ETH1284	472	430	508	334	364
ETH1287	472	430	508	334	364
ETH1290	472	430	508	334	364
ETH1293	472	430	508	334	364
ETH1294	472	430	508	334	364
ETH1296	472	430	508	334	364
ETH1299	472	430	508	334	364
ETH1301	472	430	549	334	364
ETH1303	472	430	549	334	364
ETH1305	472	430	549	334	364
ETH1307	472	430	549	334	364
ETH1309	472	430	549	334	364
ETH1311	472	430	508	334	364
ETH1312	472	430	508	334	364
ETH1313	472	430	508	334	364
ETH0795	472	430	508	334	364
ETH1314	472	430	549	334	364
ETH1315	472	431	549	334	364
ETH1316	472	431	549	334	364
ETH1317	472	431	508	334	364
ETH0796	472	431	508	334	364
ETH1318	472	431	514	334	364
ETH1319	472	431	514	334	364
ETH1320	472	431	514	334	364
ETH0882	473	432	514	335	365
ETH0881	473	432	514	335	365
ETH0880	473	432	514	335	365
ETH1321	472	431	514	334	364
ETH1322	472	431	514	334	364
ETH1323	472	431	514	334	364
ETH1324	472	431	549	334	364
ETH1325	472	431	549	334	364
ETH1326	472	431	514	334	364
ETH1327	472	431	549	334	364
ETH1328	472	431	514	334	364
ETH1329	472	431	549	334	364
ETH1330	472	431	514	334	364
ETH1331	472	431	514	334	364
ETH1332	472	431	514	334	364
ETH1333	472	431	514	334	364
ETH1334	472	431	549	334	364
ETH1335	472	431	549	334	364
ETH1336	472	431	549	334	364
ETH1337	472	431	549	334	364
ETH1338	471	430	549	334	363
ETH1339	472	430	549	334	364
ETH1341	472	430	549	334	364
ETH1342	472	430	549	334	364
ETH1343	472	430	549	334	364
ETH0700	473	431	514	334	365
ETH0902	473	431	514	334	365
ETH0901	473	431	514	334	365
ETH0900	473	431	514	334	365
ETH0908	473	431	514	334	365
ETH0899	473	431	514	334	365
ETH0909	473	431	514	335	365
ETH0898	473	431	514	335	365
ETH0897	473	431	514	335	365
ETH0896	473	431	514	335	365
ETH0894	473	431	514	335	365
ETH0893	473	431	514	335	365
ETH0892	473	431	514	335	365
ETH0891	473	431	514	335	365
ETH0911	473	431	514	335	365
ETH0890	473	431	514	335	365
ETH0889	473	431	549	335	365
ETH0888	473	431	514	335	365
ETH0887	473	431	549	335	365
ETH0886	473	431	514	335	365
ETH0884	473	431	514	335	365
ETH0885	473	431	514	335	365
ETH0883	473	432	514	335	365
ETH0879	473	432	514	335	365
ETH0913	473	432	514	335	365
ETH0912	473	432	514	335	365
ETH0848	475	434	539	336	367
ETH0839	475	434	539	336	367
ETH0838	475	434	539	336	367
ETH0837	475	434	539	336	367
ETH0850	475	434	539	336	367
ETH0832	475	434	539	336	367
ETH1006	476	435	550	336	368
ETH0651	476	435	550	336	368
ETH1033	476	435	550	336	368
ETH1031	476	435	550	336	368
ETH0689	476	435	550	336	368
ETH0687	476	435	550	336	368
ETH0714	476	435	550	336	368
ETH0760	476	435	550	336	368
ETH1207	476	435	550	336	368
ETH0712	476	435	550	336	368
ETH0713	476	435	550	336	368
ETH0761	476	435	540	336	368
ETH0878	473	432	514	335	365
ETH0877	473	432	514	335	365
ETH0916	473	432	514	335	365
ETH0915	473	432	514	335	365
ETH0914	473	432	514	335	365
ETH0875	473	432	514	335	365
ETH0876	473	432	514	335	365
ETH0874	473	432	514	335	365
ETH0866	474	432	515	335	366
ETH0865	474	433	515	335	366
ETH0863	474	433	515	335	366
ETH0873	474	432	515	335	366
ETH0872	474	432	515	335	366
ETH0871	474	432	515	335	366
ETH0870	474	432	515	335	366
ETH0869	474	432	515	335	366
ETH0867	474	432	515	335	366
ETH0864	474	433	515	335	366
ETH0917	474	433	515	335	366
ETH0868	474	433	515	335	366
ETH0895	474	433	515	335	366
ETH0862	474	433	515	335	366
ETH0922	474	433	515	335	366
ETH0928	474	433	515	335	366
ETH0927	474	433	515	335	366
ETH0926	474	433	515	335	366
ETH0925	474	433	515	335	366
ETH0920	474	433	515	335	366
ETH0921	474	433	515	335	366
ETH0923	474	433	515	335	366
ETH0924	474	433	515	335	366
ETH0929	474	433	515	335	366
ETH0919	474	433	515	335	366
ETH0918	474	433	515	335	366
ETH0861	474	433	515	335	366
ETH0860	474	433	515	335	366
ETH0859	474	433	515	335	366
ETH0910	474	433	515	335	366
ETH1415	473	432	549	335	365
ETH1416	473	432	514	335	365
ETH1417	473	432	514	335	365
ETH1418	473	432	514	335	365
ETH1419	473	432	514	335	365
ETH1420	473	432	515	335	365
ETH1421	473	432	549	335	365
ETH1422	473	432	515	335	365
ETH0955	473	432	515	335	365
ETH0954	473	432	549	335	365
ETH0953	473	432	549	335	365
ETH0952	473	432	515	335	365
ETH0956	473	432	549	335	365
ETH1424	473	432	515	335	365
ETH0957	474	432	515	335	366
ETH1425	474	432	549	335	366
ETH0959	474	432	549	335	366
ETH1426	474	432	549	335	366
ETH1427	474	432	549	335	366
ETH1428	474	432	550	335	366
ETH1429	474	432	550	335	366
ETH1430	474	432	550	335	366
ETH1423	474	432	550	335	366
ETH0830	475	434	539	336	367
ETH0844	475	434	539	336	367
ETH0843	475	434	539	336	367
ETH0842	475	434	539	336	367
ETH0840	475	434	539	336	367
ETH0841	475	434	539	336	367
ETH0846	475	434	539	336	367
ETH0849	475	434	539	336	367
ETH0833	475	434	539	336	367
ETH0836	475	434	539	336	367
ETH0851	476	434	539	336	368
ETH0835	475	434	539	336	367
ETH0834	475	434	539	336	367
ETH1409	471	429	508	334	363
ETH1408	476	434	539	336	368
ETH1407	475	434	539	336	367
ETH1405	476	434	539	336	368
ETH0852	476	435	539	336	368
ETH1410	476	434	539	336	368
ETH1411	476	434	550	336	368
ETH1412	476	435	539	336	368
ETH0856	476	435	539	336	368
ETH0855	476	435	540	336	368
ETH0857	476	435	540	336	368
ETH0858	476	435	539	336	368
ETH0854	476	435	539	336	368
ETH0853	476	435	539	336	368
ETH0643	474	433	515	335	366
ETH0653	474	433	515	335	366
ETH0644	474	433	550	335	366
ETH0661	474	433	515	336	366
ETH0660	474	433	515	336	366
ETH0658	474	433	550	336	366
ETH0662	474	433	515	336	366
ETH1007	475	433	515	336	367
ETH0654	475	433	515	336	367
ETH0655	475	433	515	336	367
ETH0656	474	433	515	336	366
ETH1008	474	433	515	336	366
ETH1009	475	433	539	336	367
ETH1010	475	434	539	336	367
ETH1012	475	434	539	336	367
ETH1011	475	434	539	336	367
ETH0681	475	433	539	336	367
ETH0680	475	433	515	336	367
ETH0977	475	433	550	336	367
ETH0679	475	433	515	336	367
ETH0773	475	433	550	336	367
ETH0772	475	433	550	336	367
ETH0771	475	433	550	336	367
ETH0777	475	433	515	336	367
ETH0776	475	434	539	336	367
ETH0775	475	434	539	336	367
ETH0767	475	434	539	336	367
ETH0768	475	434	550	336	367
ETH0769	475	434	539	336	367
ETH0765	475	434	539	336	367
ETH0766	475	434	539	336	367
ETH0774	475	434	539	336	367
ETH0763	475	434	539	336	367
ETH0762	475	434	539	336	367
ETH1203	475	434	539	336	367
ETH1204	475	434	539	336	367
ETH1206	475	434	539	336	367
ETH0829	475	434	539	336	367
ETH0845	475	434	539	336	367
ETH1205	475	434	539	336	367
ETH0964	467	425	548	331	359
ETH0965	462	377	501	328	354
ETH0938	462	377	501	328	354
ETH0937	467	425	503	331	359
ETH0936	467	425	503	331	359
ETH0966	467	425	503	331	359
ETH0941	467	425	503	331	359
ETH1414	467	425	503	331	359
ETH0945	467	425	503	331	359
ETH1413	467	425	548	331	359
ETH0940	467	425	503	331	359
ETH0951	467	425	503	332	359
ETH0944	467	425	503	332	359
ETH0947	462	378	501	328	354
ETH0948	467	425	503	332	359
ETH0950	467	425	503	332	359
ETH0967	462	378	501	328	354
ETH0961	468	426	503	332	360
ETH1431	468	426	548	332	360
ETH0960	468	426	503	332	360
ETH1433	468	426	503	332	360
ETH1434	468	426	503	332	360
ETH1435	468	426	503	332	360
ETH1436	468	426	504	332	360
ETH1439	468	426	504	332	360
ETH1438	468	426	504	332	360
ETH1440	468	426	504	332	360
ETH1441	468	426	504	332	360
ETH1442	468	426	504	332	360
ETH1443	468	426	504	332	360
ETH1437	468	426	504	332	360
ETH0650	476	435	550	336	368
ETH0649	476	435	550	336	368
ETH1208	476	435	550	336	368
ETH0770	476	435	550	337	368
ETH0778	476	435	550	336	368
ETH0905	477	436	550	337	369
ETH0904	477	436	540	337	369
ETH0903	477	436	550	337	369
ETH1400	478	437	551	337	370
ETH1401	477	436	550	337	369
ETH1404	477	436	540	337	369
ETH1402	477	436	550	337	369
ETH0831	477	436	550	337	369
ETH1399	477	436	550	337	369
ETH1403	477	436	550	337	369
ETH1398	477	436	550	337	369
ETH1270	469	428	504	333	361
ETH1280	470	428	504	333	362
ETH0793	470	428	505	333	362
ETH1285	470	428	505	333	362
ETH1291	470	428	505	333	362
ETH1450	470	428	505	333	362
ETH1091	470	428	505	333	362
ETH1451	470	428	505	333	362
ETH1092	470	428	505	333	362
ETH0828	477	436	550	337	369
ETH0827	477	436	550	337	369
ETH0826	477	436	550	337	369
ETH1397	477	436	550	337	369
ETH0807	477	436	540	337	369
ETH0806	477	436	540	337	369
ETH0906	477	436	540	337	369
ETH0825	477	436	540	337	369
ETH0810	477	436	540	337	369
ETH0808	477	436	540	337	369
ETH0809	477	436	540	337	369
ETH0811	477	436	550	337	369
ETH0802	477	436	550	337	369
ETH0803	477	436	550	337	369
ETH0804	477	436	540	337	369
ETH0805	477	436	540	337	369
ETH0801	477	436	540	337	369
ETH0797	477	436	540	337	369
ETH0798	477	436	540	337	369
ETH1449	477	436	540	337	369
ETH0800	477	436	550	337	369
ETH1051	477	436	540	337	369
ETH0672	476	435	540	337	368
ETH0671	476	435	540	337	368
ETH1050	477	436	550	337	369
ETH1049	476	435	540	337	368
ETH1025	476	435	540	337	368
ETH0701	476	435	540	337	368
ETH0677	477	436	540	337	369
ETH0665	476	435	540	337	368
ETH0667	476	435	540	337	368
ETH0668	476	435	540	337	368
ETH0625	476	435	540	337	368
ETH1001	476	435	540	337	368
ETH0678	477	435	540	337	369
ETH0998	476	435	540	337	368
ETH0624	476	435	540	337	368
ETH1000	476	435	540	337	368
ETH0997	476	435	540	337	368
ETH0999	476	435	540	337	368
ETH1024	476	435	540	337	368
ETH1231	469	427	504	333	361
ETH1229	469	427	549	333	361
ETH1227	469	427	548	333	361
ETH1014	469	427	504	333	361
ETH1233	469	427	504	333	361
ETH1236	469	427	549	333	361
ETH1238	469	428	549	333	361
ETH1242	469	428	504	333	361
ETH1244	469	428	504	333	361
ETH1246	469	428	504	333	361
ETH1249	469	428	504	333	361
ETH1252	469	428	504	333	361
ETH1259	469	428	504	333	361
ETH1263	469	428	504	333	361
ETH1266	470	428	504	333	362
ETH0673	470	428	505	333	362
ETH1015	470	428	549	333	362
ETH1452	470	428	505	333	362
ETH1016	470	428	505	333	362
ETH1017	470	428	505	333	362
ETH1026	470	428	505	333	362
ETH1027	470	428	549	333	362
ETH1185	470	428	505	333	362
ETH0707	470	428	549	333	362
ETH1186	470	428	505	333	362
ETH1187	470	428	505	333	362
ETH1189	470	428	505	333	362
ETH0688	470	428	505	333	362
ETH1453	470	428	549	333	362
ETH0708	470	428	505	333	362
ETH1190	470	428	549	333	362
ETH1191	470	428	549	333	362
ETH1018	470	428	549	333	362
ETH1192	470	428	549	333	362
ETH0711	470	428	549	333	362
ETH0710	470	428	505	333	362
ETH0709	470	428	505	333	362
ETH1193	470	428	505	333	362
ETH1194	470	428	505	333	362
ETH1195	470	429	549	333	362
ETH1196	470	429	505	333	362
ETH1019	470	429	505	333	362
ETH0690	478	437	540	337	370
ETH1197	470	429	505	333	362
ETH1032	470	429	505	333	362
ETH1034	470	429	505	333	362
ETH1198	470	429	505	333	362
ETH1199	470	429	505	333	362
ETH1201	470	429	505	333	362
ETH1200	470	429	505	333	362
ETH1211	470	429	505	333	362
ETH1213	470	429	505	333	362
ETH1215	470	429	549	333	362
ETH1217	470	429	505	333	362
ETH1220	471	429	505	333	363
ETH1222	471	429	505	333	363
ETH1457	471	429	505	333	363
ETH0731	469	427	504	332	361
ETH0729	464	422	502	330	356
ETH1099	469	427	504	332	361
ETH1100	469	427	504	332	361
ETH1101	469	427	504	332	361
ETH1102	469	427	504	332	361
ETH1103	469	427	504	332	361
ETH1104	469	427	504	332	361
ETH1105	469	427	504	332	361
ETH1106	469	427	504	332	361
ETH1107	469	427	548	332	361
ETH1108	469	427	504	332	361
ETH1109	469	427	504	332	361
ETH1110	469	427	504	332	361
ETH1111	469	427	504	332	361
ETH1112	469	427	504	332	361
ETH1113	469	427	504	332	361
ETH1114	469	427	504	332	361
ETH1115	469	427	504	332	361
ETH1116	469	427	504	332	361
ETH1117	469	427	504	332	361
ETH1118	469	427	504	332	361
ETH1119	469	427	504	332	361
ETH1120	469	427	504	332	361
ETH1121	469	427	548	333	361
ETH1122	469	427	504	333	361
ETH1124	469	427	504	333	361
ETH1125	469	427	548	333	361
ETH1126	469	427	504	333	361
ETH1127	469	427	504	333	361
ETH0638	468	426	548	332	360
ETH1364	468	426	548	332	360
ETH1375	468	426	548	332	360
ETH1371	468	426	548	332	360
ETH1370	468	426	548	332	360
ETH1369	468	426	548	332	360
ETH1368	468	426	548	332	360
ETH1366	468	426	548	332	360
ETH1365	468	426	548	332	360
ETH0821	468	426	548	332	360
ETH1373	468	426	548	332	360
ETH0820	468	426	548	332	360
ETH1376	468	426	548	332	360
ETH1377	468	426	548	332	360
ETH1378	468	426	548	332	360
ETH1379	468	426	548	332	360
ETH1380	468	426	548	332	360
ETH1381	468	426	548	332	360
ETH1367	468	426	548	332	360
ETH1382	468	426	548	332	360
ETH1383	468	426	548	332	360
ETH1388	468	426	548	332	360
ETH1387	468	426	548	332	360
ETH1386	468	426	548	332	360
ETH1384	468	426	548	332	360
ETH1385	468	426	548	332	360
ETH1394	468	426	548	332	360
ETH1393	468	427	548	332	360
ETH1392	468	427	504	332	360
ETH0822	468	427	548	332	360
ETH1391	468	426	548	332	360
ETH1390	478	437	551	337	370
ETH1389	468	427	548	332	360
ETH1395	469	427	548	332	361
ETH0823	469	427	548	332	361
ETH0824	469	427	548	332	361
ETH1396	469	427	548	332	361
ETH1059	467	424	547	331	359
ETH1062	466	424	503	331	358
ETH1061	467	424	503	331	359
ETH1060	467	424	503	331	359
ETH1063	467	424	503	331	359
ETH0454	467	425	503	331	359
ETH1064	467	425	503	331	359
ETH1065	467	424	503	331	359
ETH1066	467	425	503	331	359
ETH1067	467	424	503	331	359
ETH1068	467	425	503	331	359
ETH1069	467	425	503	331	359
ETH1070	467	425	503	331	359
ETH0452	467	425	503	331	359
ETH1071	467	425	547	331	359
ETH1072	467	425	503	331	359
ETH1074	467	425	503	331	359
ETH1075	467	425	503	331	359
ETH1073	467	425	503	331	359
ETH1079	467	425	503	331	359
ETH1078	467	425	503	331	359
ETH1080	467	425	547	331	359
ETH1081	467	425	547	331	359
ETH1082	467	425	547	331	359
ETH1083	467	425	547	331	359
ETH1087	467	425	503	331	359
ETH1088	467	425	503	331	359
ETH1086	467	425	503	331	359
ETH1085	467	425	548	331	359
ETH1089	467	425	548	331	359
ETH1090	467	425	503	331	359
ETH1084	467	425	548	331	359
ETH0626	466	424	547	331	358
ETH0627	466	424	547	331	358
ETH0628	466	424	547	331	358
ETH0629	466	424	502	331	358
ETH0683	466	424	502	331	358
ETH1013	466	424	502	331	358
ETH0682	466	424	547	331	358
ETH0459	466	424	502	331	358
ETH0462	466	424	502	331	358
ETH0461	466	424	502	331	358
ETH0460	466	424	502	331	358
ETH0458	466	424	547	331	358
ETH0457	466	424	502	331	358
ETH0685	466	424	502	331	358
ETH0686	466	424	503	331	358
ETH0455	466	424	503	331	358
ETH0456	466	424	503	331	358
ETH0451	466	424	547	331	358
ETH1052	466	424	503	331	358
ETH1054	466	424	547	331	358
ETH1053	466	424	547	331	358
ETH1055	466	424	503	331	358
ETH1056	466	424	547	331	358
ETH1057	466	424	547	331	358
ETH1058	466	424	503	331	358
ETH0699	466	423	547	331	358
ETH0704	466	423	547	331	358
ETH0703	466	423	547	331	358
ETH0702	477	436	551	337	369
ETH1094	477	436	551	337	369
ETH1095	466	423	547	331	358
ETH1096	466	424	502	331	358
ETH1151	477	436	551	337	369
ETH1149	466	424	547	331	358
ETH1153	477	436	551	337	369
ETH1155	477	436	551	337	369
ETH1154	466	424	547	331	358
ETH1152	466	424	547	331	358
ETH1097	466	424	547	331	358
ETH1156	477	436	550	337	369
ETH0705	466	424	547	331	358
ETH0706	477	436	551	337	369
ETH1165	466	424	547	331	358
ETH1166	466	424	547	331	358
ETH1167	466	424	547	331	358
ETH1169	466	424	547	331	358
ETH1170	478	437	551	337	370
ETH1171	465	423	547	330	357
ETH1172	465	423	547	330	357
ETH1176	466	423	547	330	358
ETH1175	465	423	547	330	357
ETH1174	465	423	547	330	357
ETH1173	465	423	547	330	357
ETH1177	465	423	502	330	357
ETH1181	466	423	547	331	358
ETH1183	466	423	547	331	358
ETH1182	466	423	547	330	358
ETH1184	466	423	547	331	358
ETH1180	466	423	547	330	358
ETH1178	465	423	547	330	357
ETH1212	465	422	546	330	357
ETH1456	465	422	546	330	357
ETH1218	465	422	546	330	357
ETH1221	465	422	502	330	357
ETH1223	465	422	546	330	357
ETH1224	465	422	546	330	357
ETH1226	465	422	546	330	357
ETH0792	465	422	546	330	357
ETH1232	465	422	546	330	357
ETH1235	465	423	546	330	357
ETH1239	465	423	546	330	357
ETH1241	465	423	546	330	357
ETH1245	465	423	546	330	357
ETH1248	465	423	546	330	357
ETH1251	478	437	540	337	370
ETH1254	465	423	546	330	357
ETH1257	465	423	546	330	357
ETH1258	465	423	546	330	357
ETH1269	465	423	546	330	357
ETH1262	465	423	546	330	357
ETH1267	465	423	546	330	357
ETH1272	465	423	502	330	357
ETH1275	465	423	546	330	357
ETH1278	465	423	546	330	357
ETH1281	465	423	546	330	357
ETH1297	465	423	546	330	357
ETH1283	465	423	546	330	357
ETH1286	465	423	502	330	357
ETH1288	465	423	546	330	357
ETH1310	465	423	546	330	357
ETH1292	465	423	546	330	357
ETH0794	465	423	546	330	357
ETH1295	465	423	546	330	357
ETH1298	465	423	547	330	357
ETH1300	465	423	547	330	357
ETH1302	465	423	502	330	357
ETH1306	465	423	547	330	357
ETH1308	465	423	547	330	357
ETH0177	115	53	39	732	17
ETH0042	115	53	39	732	17
ETH0178	115	53	39	732	17
ETH0179	115	53	39	732	17
ETH0201	115	53	39	732	17
ETH0202	115	53	39	732	17
ETH0203	115	53	39	732	17
ETH0204	115	53	39	732	17
ETH0205	115	53	39	732	17
ETH0206	115	53	39	732	17
ETH0207	115	53	39	732	17
ETH0208	115	53	39	732	17
ETH0209	115	53	39	732	17
ETH0210	115	53	39	732	17
ETH0211	115	53	39	732	17
ETH0385	115	53	39	732	17
ETH0386	115	53	39	732	17
ETH0387	115	53	39	732	17
ETH0388	115	53	39	732	17
ETH0389	115	53	39	732	17
ETH0390	115	53	39	732	17
ETH0391	115	53	39	732	17
ETH0392	115	53	39	732	17
ETH0393	185	187	186	181	183
ETH0394	115	53	39	732	17
ETH0395	115	53	39	732	17
ETH0396	115	53	39	732	17
ETH0397	115	53	39	732	17
ETH0398	115	53	39	732	17
ETH0116	115	53	39	732	17
ETH0117	115	53	39	732	17
ETH0400	115	53	39	732	17
ETH0401	115	53	39	732	17
ETH0402	115	53	39	732	17
ETH0403	115	53	39	732	17
ETH0404	115	53	39	732	17
ETH0405	115	53	39	732	17
ETH0406	115	53	39	732	17
ETH0407	115	53	39	732	17
ETH0408	115	53	39	732	17
ETH0409	115	53	39	732	17
ETH0410	115	53	39	732	17
ETH0411	115	53	39	732	17
ETH0412	115	53	39	732	17
ETH0413	115	53	39	732	17
ETH0414	115	53	39	732	17
ETH0415	90	60	40	732	18
ETH0416	90	60	40	732	18
ETH0417	90	60	40	732	18
ETH0418	90	60	40	732	18
ETH0419	90	60	40	732	18
ETH0420	90	60	40	732	18
ETH0421	90	60	40	732	18
ETH0422	90	60	40	732	18
ETH0423	90	60	40	732	18
ETH0424	90	60	40	732	18
ETH0425	90	60	40	732	18
ETH0118	90	60	40	732	18
ETH0426	90	60	40	732	18
ETH0119	90	60	40	732	18
ETH0427	90	60	40	732	18
ETH0428	90	60	40	732	18
ETH0429	90	60	40	732	18
ETH0431	90	60	40	732	18
ETH0432	90	60	40	732	18
ETH0433	90	60	40	732	18
ETH0434	90	60	40	732	18
ETH0435	90	60	40	732	18
ETH0436	90	60	40	732	18
ETH0437	90	60	40	732	18
ETH0438	90	60	40	732	18
ETH0439	90	60	40	732	18
ETH0440	90	60	40	732	18
ETH0441	90	60	40	732	18
ETH0442	90	60	40	732	18
ETH0443	90	60	40	732	18
ETH0444	90	60	40	732	18
ETH0445	90	60	40	732	18
ETH0446	90	60	40	732	18
ETH0447	90	60	40	732	18
ETH0448	90	60	40	732	18
ETH0449	90	60	40	732	18
ETH0304	90	60	40	732	18
ETH0305	90	60	40	732	18
ETH0307	90	60	40	732	18
ETH0306	90	60	40	732	18
ETH0308	90	60	40	732	18
ETH0349	90	60	40	732	18
ETH0309	90	60	40	732	18
ETH0350	90	60	40	732	18
ETH0310	90	60	40	732	18
ETH0311	91	61	41	732	19
ETH0312	91	61	41	733	19
ETH0313	91	61	41	733	19
ETH0314	91	61	41	733	19
ETH0315	91	61	41	733	19
ETH0316	91	61	41	733	19
ETH0317	91	61	41	733	19
ETH0318	91	61	41	733	19
ETH0319	91	61	41	733	19
ETH0320	91	61	41	733	19
ETH0321	91	61	41	733	19
ETH0322	91	61	41	733	19
ETH0323	91	61	41	733	19
ETH0324	91	61	41	733	19
ETH0325	91	61	41	733	19
ETH0326	91	61	41	733	19
ETH0082	91	61	41	733	19
ETH0327	91	61	41	733	19
ETH0328	91	61	41	733	19
ETH0329	91	61	41	733	19
ETH0330	91	61	41	733	19
ETH0331	91	61	41	733	19
ETH0332	91	61	41	733	19
ETH0333	91	61	41	733	19
ETH0334	91	61	41	733	19
ETH0335	91	61	41	733	19
ETH0336	91	61	41	733	19
ETH0337	91	61	41	733	19
ETH0338	91	61	41	733	19
ETH0339	91	61	41	733	19
ETH0340	91	61	41	733	19
ETH0341	91	61	41	733	19
ETH0342	91	61	41	733	19
ETH0343	91	61	41	733	19
ETH0344	91	61	41	733	19
ETH0345	91	61	41	733	19
ETH0346	91	61	41	733	19
ETH0347	91	61	41	733	19
ETH0348	91	61	41	733	19
ETH0068	91	61	41	733	19
ETH0070	91	61	41	733	19
ETH0288	91	61	42	733	20
ETH0071	91	61	42	733	20
ETH0289	91	62	42	733	20
ETH0291	91	62	42	733	20
ETH0072	93	62	42	733	20
ETH0073	93	62	42	733	20
ETH0290	93	62	42	733	20
ETH0074	93	62	42	733	20
ETH0075	93	62	42	733	20
ETH0292	93	62	42	733	20
ETH0293	93	62	42	733	20
ETH0294	93	62	42	733	20
ETH0076	93	62	42	733	20
ETH0295	93	62	42	733	20
ETH0296	93	62	42	733	20
ETH0077	93	62	42	733	20
ETH0078	93	62	42	733	20
ETH0079	93	62	42	733	20
ETH0297	93	62	42	733	20
ETH0298	93	62	42	733	20
ETH0080	93	62	42	733	20
ETH0299	93	62	42	733	20
ETH0300	93	62	42	733	20
ETH0301	93	62	42	733	20
ETH0302	93	62	42	733	20
ETH0303	93	62	42	733	20
ETH0081	93	62	42	733	20
ETH0279	93	62	42	733	20
ETH0280	93	62	42	733	20
ETH0281	93	62	42	733	20
ETH0282	93	62	42	733	20
ETH0284	93	62	42	733	20
ETH0060	93	62	42	733	20
ETH0083	93	62	42	733	20
ETH0061	93	62	42	733	20
ETH0016	93	62	42	733	20
ETH0017	93	62	42	733	20
ETH0014	93	62	42	733	20
ETH0015	93	62	42	733	20
ETH0130	93	62	42	733	20
ETH0132	93	62	42	733	20
ETH0133	93	62	42	733	20
ETH0134	93	62	42	733	20
ETH0135	93	62	42	733	20
ETH0136	93	62	42	733	20
ETH0137	93	62	43	733	21
ETH0138	93	62	43	733	21
ETH0139	93	62	43	733	21
ETH0018	92	64	43	733	21
ETH0140	92	64	43	733	21
ETH0141	92	64	43	733	21
ETH0019	92	64	43	734	21
ETH0142	92	64	43	734	21
ETH0020	92	64	43	734	21
ETH0160	92	64	43	734	21
ETH0005	92	64	43	734	21
ETH0004	92	64	43	734	21
ETH0006	92	64	43	734	21
ETH0008	92	64	43	734	21
ETH0007	92	64	43	734	21
ETH0009	92	64	43	734	21
ETH0012	92	64	43	734	21
ETH0010	92	64	43	734	21
ETH0003	92	64	43	734	21
ETH0002	92	64	43	734	21
ETH0021	92	64	43	734	21
ETH0024	92	64	43	734	21
ETH0026	92	64	43	734	21
ETH0027	92	64	43	734	21
ETH0028	92	64	43	734	21
ETH0025	92	64	43	734	21
ETH0029	92	64	43	734	21
ETH0030	92	64	43	734	21
ETH0152	92	64	43	734	21
ETH0153	92	64	43	734	21
ETH0166	92	64	43	734	21
ETH0038	92	64	43	734	21
ETH0167	92	64	43	734	21
ETH0039	92	64	43	734	21
ETH0040	92	64	43	734	21
ETH0168	92	64	43	734	21
ETH0041	92	64	43	734	21
ETH0180	92	64	43	734	21
ETH0181	92	64	43	734	21
ETH0043	92	64	43	734	21
ETH0182	92	64	43	734	21
ETH0183	92	64	43	734	21
ETH0184	92	64	43	734	21
ETH0185	92	64	43	734	21
ETH0186	92	64	43	734	21
ETH0187	92	64	43	734	21
ETH0188	92	64	44	734	22
ETH0190	94	63	44	734	22
ETH0191	94	63	44	734	22
ETH0192	94	63	44	734	22
ETH0193	94	63	44	734	22
ETH0194	94	63	44	734	22
ETH0196	94	63	44	734	22
ETH0197	94	63	44	734	22
ETH0198	94	63	44	734	22
ETH0199	94	63	44	734	22
ETH0200	94	63	44	734	22
ETH0100	94	63	44	734	22
ETH0101	94	63	44	734	22
ETH0371	94	63	44	734	22
ETH0104	94	63	44	734	22
ETH0372	94	63	44	734	22
ETH0103	94	63	44	734	22
ETH0373	94	63	44	734	22
ETH0105	94	63	44	734	22
ETH0106	94	63	44	734	22
ETH0374	94	63	44	734	22
ETH0107	94	63	44	734	22
ETH0375	94	63	44	734	22
ETH0108	94	63	44	734	22
ETH0376	94	63	44	734	22
ETH0109	94	63	44	734	22
ETH0377	94	63	44	734	22
ETH0378	94	63	44	734	22
ETH0379	94	63	44	734	22
ETH0380	94	63	44	734	22
ETH0110	94	63	44	734	22
ETH0111	94	63	44	734	22
ETH0381	94	63	44	734	22
ETH0382	94	63	44	734	22
ETH0112	94	63	44	734	22
ETH0383	94	63	44	734	22
ETH0384	94	63	44	734	22
ETH0113	94	63	44	734	22
ETH0114	94	63	44	734	22
ETH0115	94	63	44	734	22
ETH0351	94	63	44	734	22
ETH0084	94	63	44	734	22
ETH0352	95	63	46	734	23
ETH0085	95	63	46	734	23
ETH0353	95	65	46	734	23
ETH0354	95	65	46	734	23
ETH0355	95	65	46	734	23
ETH0356	95	65	46	734	23
ETH0357	95	65	46	735	23
ETH0086	95	65	46	735	23
ETH0089	95	65	46	735	23
ETH0358	95	65	46	735	23
ETH0359	95	65	46	735	23
ETH0087	95	65	46	735	23
ETH0088	95	65	46	735	23
ETH0120	95	65	46	735	23
ETH0090	95	65	46	735	23
ETH0091	95	65	46	735	23
ETH0360	95	65	46	735	23
ETH0092	95	65	46	735	23
ETH0361	95	65	46	735	23
ETH0362	95	65	46	735	23
ETH0363	95	65	46	735	23
ETH0093	95	65	46	735	23
ETH0094	95	65	46	735	23
ETH0095	95	65	46	735	23
ETH0366	95	65	46	735	23
ETH0121	95	65	46	735	23
ETH0367	95	65	46	735	23
ETH0096	95	65	46	735	23
ETH0368	95	65	46	735	23
ETH0370	95	65	46	735	23
ETH0098	95	65	46	735	23
ETH0369	95	65	46	735	23
ETH0097	95	65	46	735	23
ETH0099	95	65	46	735	23
ETH0154	95	65	46	735	23
ETH0155	95	65	46	735	23
ETH0156	95	65	46	735	23
ETH0157	95	65	46	735	23
ETH0031	95	65	46	735	23
ETH0159	95	65	46	735	23
ETH0032	95	65	46	735	23
ETH0158	95	65	46	735	23
ETH0146	95	65	46	735	23
ETH0147	95	65	46	735	23
ETH0148	95	65	46	735	23
ETH0149	95	65	46	735	23
ETH0151	95	65	46	735	23
ETH0150	96	65	47	735	24
ETH0364	96	66	47	735	24
ETH0365	96	66	47	735	24
ETH0045	96	66	47	735	24
ETH0046	96	66	47	735	24
ETH0215	96	66	47	735	24
ETH0216	96	66	47	735	24
ETH0217	96	66	47	735	24
ETH0047	96	66	47	735	24
ETH0218	96	66	47	735	24
ETH0048	96	66	47	735	24
ETH0219	96	66	47	735	24
ETH0220	96	66	47	735	24
ETH0049	96	66	47	735	24
ETH0222	96	66	47	735	24
ETH0223	96	66	47	735	24
ETH0224	96	66	47	735	24
ETH0050	96	66	47	735	24
ETH0225	96	66	47	735	24
ETH0226	96	66	47	735	24
ETH0051	96	66	47	735	24
ETH0052	97	66	48	735	25
ETH0227	97	67	48	735	25
ETH0228	97	67	48	735	25
ETH0229	97	67	48	735	25
ETH0230	97	67	48	736	25
ETH0053	97	67	48	736	25
ETH0231	97	67	48	736	25
ETH0232	97	67	48	736	25
ETH0233	97	67	48	736	25
ETH0234	97	67	48	736	25
ETH0054	97	67	48	736	25
ETH0235	97	67	48	736	25
ETH0236	97	67	48	736	25
ETH0237	97	67	48	736	25
ETH0238	97	67	48	736	25
ETH0239	97	67	48	736	25
ETH0240	97	67	48	736	25
ETH0241	97	67	48	736	25
ETH0242	97	67	48	736	25
ETH0243	97	67	48	736	25
ETH0055	97	67	48	736	25
ETH0244	97	67	48	736	25
ETH0245	97	67	48	736	25
ETH0246	97	67	48	736	25
ETH0247	97	67	48	736	25
ETH0249	97	67	48	736	25
ETH0056	97	67	48	736	25
ETH0250	97	67	48	736	25
ETH0251	97	67	48	736	25
ETH0252	97	67	48	736	25
ETH0253	97	67	48	736	25
ETH0254	97	67	48	736	25
ETH0255	97	67	48	736	25
ETH0256	97	67	48	736	25
ETH0257	97	67	48	736	25
ETH0258	97	67	48	736	25
ETH0259	97	67	48	736	25
ETH0260	97	67	48	736	25
ETH0261	97	67	48	736	25
ETH0262	97	67	48	736	25
ETH0263	97	67	48	736	25
ETH0264	97	67	48	736	25
ETH0057	97	67	48	736	25
ETH0265	97	67	48	736	25
ETH0266	97	67	48	736	25
ETH0267	97	67	48	736	25
ETH0058	98	68	49	736	26
ETH0268	98	68	49	736	26
ETH0269	98	68	49	736	26
ETH0271	98	68	49	736	26
ETH0273	98	68	49	736	26
ETH0274	98	68	49	736	26
ETH0275	98	68	49	736	26
ETH0276	98	68	49	736	26
ETH0059	98	68	49	736	26
ETH0277	98	68	49	736	26
ETH0278	98	68	49	736	26
ETH0170	98	68	49	736	26
ETH0171	98	68	49	736	26
ETH0172	98	68	49	736	26
ETH0173	98	68	49	736	26
ETH0174	98	68	49	736	26
ETH0175	98	68	49	736	26
ETH0176	98	68	49	736	26
ETH0161	98	68	49	736	26
ETH0143	98	68	49	736	26
ETH0144	98	68	49	736	26
ETH0162	98	68	49	736	26
ETH0163	98	68	49	736	26
ETH0164	98	68	49	736	26
ETH0034	98	68	49	736	26
ETH0165	98	68	49	736	26
ETH0036	98	68	49	736	26
ETH0033	98	68	49	736	26
ETH0037	98	68	49	736	26
ETH0035	98	68	49	736	26
ETH0286	98	68	49	736	26
ETH0287	98	68	49	736	26
ETH0067	98	68	49	736	26
ETH0069	98	68	49	736	26
ETH0285	98	68	49	736	26
ETH0064	98	68	49	736	26
ETH0065	98	68	49	736	26
ETH0066	98	68	49	736	26
ETH0283	98	68	49	736	26
ETH0062	98	68	49	736	26
ETH0063	98	68	49	736	26

## Sheet: MWI_SampleID_SoilAnalysisBatch
Sample ID, and soil analyses batch ID for ammonium oxalate, aqua regia, effective cation exchange capacity (eCEC), Olsen P, and phosphorus buffering index (PBI) of the Malawian soil samples.
ID	AmmoniumOxalate_BatchID	AquaRegia_BatchID	eCEC_BatchID	OlsenP_BatchID	PBI_BatchID
MWI0001	558	458	418	412	392
MWI0002	750	680	850	207	218
MWI0003	482	466	423	416	399
MWI0004	481	464	421	415	398
MWI0005	758	691	851	210
MWI0006	758	691	836	210	224
MWI0007	774	709	847	255
MWI0011	758	691	836	210
MWI0012	757	690	836	209	222
MWI0013	560	461	419	414	394
MWI0014	755	686	834	208	220
MWI0015	755	686	834	208	220
MWI0016	752	686	850	208	220
MWI0017	752	686	834	208	220
MWI0018	752	686	834	208
MWI0019	755	686	850	208	220
MWI0020	761	694	838	247	226
MWI0021	771	705	855	253	236
MWI0022	771	705	845	253	236
MWI0023	761	694	838	247	226
MWI0024	771	705	845	253	236
MWI0025	771	705	855	253	236
MWI0026	771	705	845	253	236
MWI0027	771	705	845	253	236
MWI0029	771	705	845	253	236
MWI0030	672	463	420	415	396
MWI0031	775	710	857	255	240
MWI0032	755	686	850	208	220
MWI0033	775	710	857	255	240
MWI0034	761	694	838	247	226
MWI0035	765	699	841	250	230
MWI0036	765	699	841	250	230
MWI0037	775	710	857	255	240
MWI0038	775	710	857	255	240
MWI0039	775	710	857	255	240
MWI0041	755	686	850	208	220
MWI0042	775	710	857	255	240
MWI0043	775	710	857	255	240
MWI0044	672	463	420	415	396
MWI0045	761	694	852	247	226
MWI0047	761	694	838	247	226
MWI0048	761	694	838	247	226
MWI0049	672	463	420	415	396
MWI0050	761	694	838	247	226
MWI0051	755	686	850	208	220
MWI0052	755	686	850	208	220
MWI0053	761	694	839	247	226
MWI0054	557	457	417	412	391
MWI0055	557	457	417	412	391
MWI0056	765	699	841	250	230
MWI0057	557	457	417	412	391
MWI0058	765	699	854	250	230
MWI0059	557	458	417	412	391
MWI0060	765	699	854	250	230
MWI0061	765	699	854	250	230
MWI0062	765	699	841	250	230
MWI0063	672	463	425	415	396
MWI0064	672	463	567	415	396
MWI0065	672	463	567	415	396
MWI0066	672	463	420	415	396
MWI0067	672	463	420	415	396
MWI0068	672	463	420	415	396
MWI0069	672	463	567	415	396
MWI0070	557	458	417	412	391
MWI0071	672	463	420	415	396
MWI0072	672	463	420	415	396
MWI0073	755	686	850	208	220
MWI0074	775	710	857	255	240
MWI0075	775	710	857	255	240
MWI0076	775	710	847	255	240
MWI0077	557	458	417	412	391
MWI0078	755	686	850	208	220
MWI0079	755	686	850	208	220
MWI0080	761	694	852	247	226
MWI0081	775	710	847	255	240
MWI0082	557	457	417	412	391
MWI0083	557	457	424	412	391
MWI0084	761	694	852	247	226
MWI0085	557	457	417	412	391
MWI0086	775	710	857	255	240
MWI0087	775	710	847	255	240
MWI0088	775	710	857	255	240
MWI0089	775	710	857	255	240
MWI0090	557	457	417	412	391
MWI0091	779	715	849	310	311
MWI0092	557	457	417	412	391
MWI0093	557	457	417	412	391
MWI0094	761	694	852	247	226
MWI0095	761	694	839	247	226
MWI0096	557	458	417	412	391
MWI0097	557	458	417	412	391
MWI0098	558	458	417	412	392
MWI0099	558	458	417	412	392
MWI0100	765	699	841	250	230
MWI0101	765	699	854	250	230
MWI0102	755	686	850	208	220
MWI0103	755	686	850	208	220
MWI0104	755	686	850	208	220
MWI0105	672	463	420	415	396
MWI0106	557	457	424	412	391
MWI0107	557	457	424	412	391
MWI0108	766	699	854	250	323
MWI0109	771	705	845	253	236
MWI0110	755	686	850	208	220
MWI0111	766	699	841	250
MWI0112	761	695	839	248
MWI0113	766	699	854	250
MWI0114	761	695	839	248
MWI0115	755	686	850	208	220
MWI0116	755	686	850	208	220
MWI0117	761	695	839	248
MWI0118	558	458	417	412	392
MWI0119	558	458	417	412	392
MWI0120	558	458	417	412	392
MWI0121	771	705	845	253	236
MWI0122	771	705	845	253	236
MWI0123	771	705	845	253	236
MWI0124	771	705	845	253	236
MWI0125	771	706	845	253	236
MWI0126	772	707	856	254
MWI0127	771	706	846	253	236
MWI0128	771	706	846	253	236
MWI0129	672	463	567	415	396
MWI0130	771	706	846	253
MWI0131	755	687	834	208	220
MWI0132	776	710	858	256
MWI0133	776	710	858	256
MWI0134	776	710	858	256
MWI0135	778	713	859	257
MWI0136	771	706	846	253
MWI0137	772	706	846	253
MWI0138	762	695	852	248
MWI0139	762	695	839	248
MWI0140	776	710	858	256
MWI0141	772	706	846	253
MWI0142	776	710	858	256
MWI0143	776	710	858	256
MWI0144	558	458	418	412	392
MWI0145	558	458	418	412	392
MWI0146	766	700	842	250
MWI0147	772	706	846	253
MWI0148	766	700	842	250
MWI0149	772	706	846	253
MWI0150	776	711	858	256
MWI0151	772	715	846	253
MWI0152	755	687	834	208	220
MWI0153	766	700	842	250	232
MWI0154	480	464	421	415	397
MWI0155	557	457	417	412	391
MWI0156	779	715	860	310	311
MWI0157	776	711	858	256
MWI0158	557	457	424	412	391
MWI0159	557	457	417	412	391
MWI0160	557	457	417	412	391
MWI0161	557	457	417	412	391
MWI0162	557	457	417	412	391
MWI0163	557	457	417	412	391
MWI0164	779	715	849	310	311
MWI0165	776	711	847	256
MWI0166	772	706	855	253
MWI0167	772	706	846	253
MWI0168	772	706	855	253
MWI0169	758	691	851	210
MWI0170	558	459	418	413	392
MWI0171	755	687	834	208	220
MWI0172	767	700	842	251	232
MWI0173	767	700	842	251	232
MWI0174	767	700	842	251	232
MWI0175	767	700	842	251	232
MWI0176	767	700	842	250	232
MWI0177	767	700	842	250	232
MWI0178	767	700	842	250	232
MWI0179	767	700	842	250	232
MWI0180	767	700	842	251	232
MWI0181	776	711	858	256
MWI0182	776	711	858	256
MWI0183	758	691	836	210
MWI0184	559	459	424	413	393
MWI0185	762	695	839	248
MWI0186	481	464	421	415	398
MWI0187	756	687	835	208
MWI0188	481	465	422	416	398
MWI0189	772	706	846	254
MWI0190	776	711	858	256
MWI0191	481	465	422	416	398
MWI0192	559	459	418	413	393
MWI0193	762	696	852	248	228
MWI0194	559	459	418	413	393
MWI0195	559	459	424	413	393
MWI0196	481	465	567	416	398
MWI0197	481	465	422	416	398
MWI0198	759	691	836	210	224
MWI0199	772	707	846	254
MWI0200	759	691	836	210	224
MWI0201	758	691	852	210	224
MWI0202	759	691	852	210	224
MWI0203	481	465	567	416	398
MWI0204	777	711	859	256	242
MWI0205	776	711	858	256	242
MWI0206	481	465	422	416	398
MWI0207	773	707	846	254	238
MWI0208	481	465	422	416	398
MWI0209	763	696	840	248	228
MWI0210	481	465	422	416	398
MWI0211	777	712	859	256	242
MWI0212	481	465	422	416	398
MWI0213	481	465	422	416	398
MWI0214	763	696	853	248	228
MWI0215	481	465	422	416	398
MWI0216	481	465	422	416	398
MWI0217	763	696	840	248	228
MWI0218	482	465	567	416	399
MWI0219	559	460	425	413	393
MWI0220	559	460	419	413	393
MWI0221	559	460	419	413	393
MWI0222	559	460	419	413	393
MWI0223	559	460	425	413	393
MWI0224	756	689	851	209
MWI0225	756	689	835	209
MWI0226	756	689	835	209
MWI0227	756	689	835	209
MWI0228	756	689	835	209
MWI0229	773	707	846	254	238
MWI0230	773	707	846	254	238
MWI0231	482	465	422	416	399
MWI0232	756	689	851	209
MWI0233	482	466	422	416	399
MWI0234	773	707	856	254	238
MWI0235	560	460	419	413	394
MWI0236	482	466	422	416	399
MWI0237	482	466	567	416	399
MWI0238	763	696	840	249	228
MWI0239	763	697	840	249	228
MWI0240	763	697	840	249	228
MWI0241	763	697	840	249	228
MWI0242	763	697	853	249	228
MWI0243	482	466	422	416	399
MWI0244	777	712	859	257	242
MWI0245	763	697	853	249
MWI0246	757	689	851	209	222
MWI0247	768	701	843	251	324
MWI0248	482	466	423	416	399
MWI0249	560	460	419	413	394
MWI0250	560	460	419	413	394
MWI0251	560	460	419	413	394
MWI0252	777	712	848	257
MWI0253	764	697	840	249
MWI0254	757	690	851	209	222
MWI0255	757	690	835	209	222
MWI0256	774	709	847	255	240
MWI0257	560	461	425	414	394
MWI0258	774	709	847	255	240
MWI0259	769	703	843	252	234
MWI0260	769	703	843	252	234
MWI0261	769	703	843	252	234
MWI0262	768	702	855	252	234
MWI0263	768	702	843	252	234
MWI0264	768	702	843	251	324
MWI0265	671	461	425	414	395
MWI0266	750	680	833	207	218
MWI0267	758	690	851	209
MWI0268	779	714	860	257	244
MWI0269	769	703	844	252	234
MWI0270	760	693	838	247
MWI0271	769	703	844	252	234
MWI0272	779	715	860	258	244
MWI0273	671	462	420	414	395
MWI0274	671	462	425	414	395
MWI0275	671	462	425	414	395
MWI0276	773	708	856	254
MWI0277	752	681	834	207
MWI0278	752	681	850	207
MWI0279	773	708	847	254
MWI0280	752	681	834	207
MWI0281	671	462	420	414	395
MWI0282	752	681	834	207
MWI0283	770	704	845	253	325
MWI0284	770	704	845	253	325
MWI0285	770	704	845	253	325
MWI0286	770	704	845	253	325
MWI0287	770	704	855	252	325
MWI0288	770	704	855	252	325
MWI0289	770	704	844	252	325
MWI0290	770	704	844	252	325
MWI0291	770	704	855	252	325
MWI0292	770	704	844	252	325
MWI0293	774	708	856	254
MWI0294	775	709	857	255	240
MWI0295	770	705	855	253	325
MWI0296	778	713	859	257
MWI0297	752	681	850	207
MWI0298	764	698	841	249
MWI0299	778	713	859	257
MWI0300	764	698	853	249
MWI0301	778	713	848	257
MWI0302	764	698	853	249
MWI0303	764	698	853	249
MWI0304	752	681	834	207
MWI0305	764	698	853	249
MWI0306	764	698	841	249
MWI0307	764	698	853	249
MWI0308	752	681	850	207
MWI0309	771	705	845	253	236
MWI0310	765	698	854	250	230
MWI0311	765	698	841	250	230
MWI0313	778	713	848	257
MWI0314	752	686	834	208
MWI0315	760	693	838	247	226
MWI0316	761	694	852	247	226
MWI0317	761	694	838	247	226
MWI0318	761	694	852	247	226
MWI0319	761	694	838	247	226
MWI0320	779	715	849	258	244
MWI0321	761	694	838	247	226
MWI0322	761	694	838	247	226
MWI0323	761	694	852	247	226
MWI0325	761	694	838	247	226
MWI0326	765	699	841	250	230
MWI0327	775	710	847	255	240
MWI0328	761	694	838	247	226
MWI0329	765	699	841	250	230
MWI0330	765	699	841	250	230
MWI0331	765	699	854	250	230
MWI0332	771	705	845	253	236
MWI0333	761	694	852	247	226
MWI0334	557	457	417	412	391
MWI0335	765	699	854	250	323
MWI0336	775	710	857	255	240
MWI0337	775	710	847	255	240
MWI0338	775	710	847	255	240
MWI0339	672	463	420	415	396
MWI0340	672	463	420	415	396
MWI0341	761	694	839	247	226
MWI0342	771	705	845	253	236
MWI0343	765	699	841	250	323
MWI0344	557	457	417	412	391
MWI0345	761	694	839	248	226
MWI0346	557	457	417	412	391
MWI0347	557	457	417	412	391
MWI0348	765	699	854	250	323
MWI0349	761	694	839	248	226
MWI0350	755	686	850	208	220
MWI0351	755	686	850	208	220
MWI0352	755	686	850	208	220
MWI0353	755	686	850	208	220
MWI0354	755	686	850	208	220
MWI0355	765	699	841	250	323
MWI0356	755	686	834	208	220
MWI0357	765	699	841	250	323
MWI0358	765	699	854	250	323
MWI0359	766	699	841	250	323
MWI0360	761	695	852	248	226
MWI0361	761	695	839	248
MWI0362	761	695	839	248
MWI0363	755	686	850	208	220
MWI0364	766	699	841	250	323
MWI0365	766	699	841	250	323
MWI0366	558	458	417	412	392
MWI0367	558	458	417	412	392
MWI0368	775	710	857	255	240
MWI0369	775	710	857	255	240
MWI0370	775	710	857	255
MWI0371	558	458	417	412	392
MWI0372	775	710	857	255	240
MWI0373	766	699	854	250
MWI0374	761	695	839	248
MWI0375	755	686	850	208	220
MWI0376	771	705	845	253	236
MWI0377	771	705	845	253	236
MWI0378	771	705	845	253	236
MWI0379	755	686	850	208	220
MWI0380	766	699	841	250
MWI0381	672	463	420	415	396
MWI0382	672	463	567	415	396
MWI0383	755	686	850	208	220
MWI0384	755	686	850	208	220
MWI0385	775	710	857	255	240
MWI0386	775	710	857	255	240
MWI0387	775	710	857	255	240
MWI0388	558	458	417	412	392
MWI0389	558	458	418	412	392
MWI0390	558	458	418	412	392
MWI0391	558	458	418	412	392
MWI0392	558	458	418	412	392
MWI0393	558	458	418	412	392
MWI0394	766	699	854	250
MWI0395	766	699	841	250
MWI0396	766	699	841	250
MWI0397	766	699	841	250
MWI0398	766	699	854	250
MWI0399	766	699	854	250
MWI0400	771	705	845	253	236
MWI0401	771	705	845	253	236
MWI0402	762	695	839	248
MWI0403	771	705	845	253	236
MWI0405	771	705	845	253	236
MWI0406	771	705	855	253	236
MWI0407	771	705	855	253	236
MWI0408	775	710	857	255
MWI0409	771	705	845	253	236
MWI0410	775	710	857	255	240
MWI0411	771	705	855	253	236
MWI0412	762	695	839	248
MWI0413	771	705	845	253	236
MWI0414	771	705	845	253	236
MWI0415	771	706	845	253	236
MWI0416	762	695	839	248
MWI0417	775	710	857	255
MWI0418	762	695	839	248
MWI0419	755	686	850	208	220
MWI0420	557	457	417	412	391
MWI0421	557	457	417	412	391
MWI0422	557	457	417	412	391
MWI0423	762	695	839	248
MWI0424	775	710	857	256
MWI0425	558	458	418	412	392
MWI0426	771	706	846	253	236
MWI0427	557	457	417	412	391
MWI0428	557	457	417	412	391
MWI0429	755	686	834	208	220
MWI0430	755	686	850	208	220
MWI0431	762	695	839	248
MWI0432	755	686	834	208	220
MWI0433	775	710	858	256
MWI0434	775	710	858	256
MWI0435	776	710	858	256
MWI0436	672	463	567	415	396
MWI0437	766	699	841	250
MWI0438	766	699	841	250
MWI0439	766	699	841	250
MWI0440	766	699	841	250
MWI0441	766	700	841	250
MWI0442	766	700	841	250
MWI0443	766	700	854	250
MWI0444	766	700	841	250
MWI0445	558	458	418	412	392
MWI0446	558	458	418	412	392
MWI0447	558	458	418	412	392
MWI0448	558	458	424	412	392
MWI0449	558	458	424	412	392
MWI0450	558	458	418	412	392
MWI0451	672	463	567	415	396
MWI0452	672	463	567	415	396
MWI0453	672	463	420	415	396
MWI0454	672	463	421	415	396
MWI0455	672	463	421	415	396
MWI0456	672	463	421	415	396
MWI0457	480	463	421	415	397
MWI0458	480	463	421	415	397
MWI0459	480	463	567	415	397
MWI0460	480	463	421	415	397
MWI0461	480	463	421	415	397
MWI0462	480	463	421	415	397
MWI0463	480	463	421	415	397
MWI0464	480	463	421	415	397
MWI0465	480	463	421	415	397
MWI0466	480	463	567	415	397
MWI0467	480	463	421	415	397
MWI0468	480	463	421	415	397
MWI0469	480	463	567	415	397
MWI0470	480	463	421	415	397
MWI0471	755	686	834	208	220
MWI0472	755	686	834	208	220
MWI0473	755	686	834	208	220
MWI0474	771	706	846	253	236
MWI0475	755	686	834	208	220
MWI0476	762	695	852	248
MWI0477	762	695	839	248
MWI0478	762	695	839	248
MWI0479	755	687	834	208	220
MWI0480	755	687	834	208	220
MWI0481	766	700	841	250
MWI0482	766	700	842	250
MWI0483	766	700	842	250
MWI0484	480	463	421	415	397
MWI0485	480	464	567	415	397
MWI0486	771	706	855	253
MWI0487	755	687	834	208	220
MWI0488	771	706	855	253
MWI0489	771	706	846	253
MWI0490	771	706	846	253
MWI0491	480	464	421	415	397
MWI0492	480	464	421	415	397
MWI0493	480	464	421	415	397
MWI0494	480	464	421	415	397
MWI0495	480	464	421	415	397
MWI0496	558	458	418	412	392
MWI0497	776	710	858	256
MWI0498	558	458	418	412	392
MWI0499	558	458	418	412	392
MWI0500	558	458	418	412	392
MWI0501	762	695	839	248
MWI0502	762	695	839	248
MWI0503	558	458	418	412	392
MWI0504	766	700	842	250
MWI0505	776	710	858	256
MWI0506	776	710	858	256
MWI0507	766	700	842	250
MWI0508	766	700	842	250
MWI0509	766	700	842	250
MWI0511	776	710	858	256
MWI0512	772	706	855	253
MWI0513	772	706	846	253
MWI0514	480	464	421	415	397
MWI0515	766	700	842	250
MWI0516	480	464	421	415	397
MWI0517	776	710	858	256
MWI0518	480	464	421	415	397
MWI0519	480	464	421	415	397
MWI0520	480	464	421	415	397
MWI0521	558	458	418	412	392
MWI0522	558	458	418	412	392
MWI0523	558	458	418	412	392
MWI0524	558	458	418	412	392
MWI0525	772	706	846	253
MWI0526	766	700	842	250
MWI0527	772	706	846	253
MWI0528	762	695	839	248
MWI0529	762	695	839	248
MWI0530	762	695	839	248
MWI0531	762	695	839	248
MWI0532	766	700	842	250
MWI0533	766	700	842	250
MWI0534	557	457	417	412	391
MWI0535	766	700	842	250
MWI0536	557	457	417	412	391
MWI0537	557	457	424	412	391
MWI0538	557	457	424	412	391
MWI0539	557	457	417	412	391
MWI0540	557	457	417	412	391
MWI0541	766	700	842	250
MWI0542	557	457	417	412	391
MWI0543	557	457	417	412	391
MWI0544	557	457	424	412	391
MWI0545	779	715	860	310	311
MWI0547	557	457	424	412	391
MWI0548	557	457	417	412	391
MWI0549	557	457	417	412	391
MWI0550	772	706	846	253
MWI0551	766	700	842	250
MWI0552	766	700	842	250
MWI0553	762	695	839	248
MWI0554	766	700	842	250
MWI0555	772	706	846	253
MWI0556	766	700	842	250
MWI0557	766	700	842	250
MWI0558	766	700	854	250
MWI0559	766	700	842	250
MWI0560	755	687	834	208	220
MWI0561	755	687	834	208	220
MWI0562	755	687	834	208	220
MWI0563	755	687	834	208	220
MWI0564	776	711	858	256
MWI0565	776	711	858	256
MWI0566	776	711	858	256
MWI0567	480	464	421	415	397
MWI0568	480	464	567	415	397
MWI0569	480	464	421	415	397
MWI0570	480	464	421	415	397
MWI0571	480	464	421	415	397
MWI0572	558	458	418	412	392
MWI0573	558	458	418	412	392
MWI0574	558	458	418	412	392
MWI0575	558	458	418	412	392
MWI0576	558	458	418	412	392
MWI0577	480	464	421	415	397
MWI0578	772	706	846	253
MWI0579	762	695	839	248
MWI0580	776	711	858	256
MWI0581	776	711	858	256
MWI0582	755	687	850	208	220
MWI0583	772	706	855	253
MWI0584	766	700	842	250	232
MWI0585	766	700	842	250	232
MWI0586	766	700	854	250	232
MWI0587	766	700	854	250	232
MWI0588	772	706	855	253
MWI0589	755	687	850	208	220
MWI0590	558	458	424	412	392
MWI0591	558	458	424	412	392
MWI0592	766	700	842	250	232
MWI0593	767	700	842	250	232
MWI0594	767	700	842	250	232
MWI0595	558	459	418	413	392
MWI0596	480	464	421	415	397
MWI0597	776	711	858	256
MWI0598	776	711	858	256
MWI0599	776	711	858	256
MWI0600	480	464	421	415	397
MWI0601	480	464	421	415	397
MWI0602	480	464	421	415	397
MWI0603	480	464	421	415	397
MWI0604	776	711	858	256
MWI0605	776	711	858	256
MWI0606	480	464	421	415	397
MWI0607	558	459	418	413	392
MWI0608	557	457	417	412	391
MWI0609	557	457	417	412	391
MWI0610	557	457	417	412	391
MWI0611	776	711	858	256
MWI0612	758	691	836	210
MWI0613	755	687	834	208
MWI0614	758	691	851	210
MWI0615	755	687	851	208
MWI0616	758	691	851	210
MWI0617	758	691	836	210
MWI0618	758	691	836	210
MWI0619	758	691	836	210
MWI0620	758	691	836	210
MWI0621	762	695	839	248
MWI0622	558	459	418	413	392
MWI0623	558	459	418	413	392
MWI0624	772	706	855	253
MWI0625	558	459	418	413	392
MWI0626	772	706	855	253
MWI0627	756	687	834	208
MWI0628	755	687	851	208	220
MWI0629	755	687	851	208
MWI0630	480	464	421	415	397
MWI0631	673	464	421	415	397
MWI0632	673	464	421	415	397
MWI0633	673	464	421	415	397
MWI0634	673	464	421	415	397
MWI0635	673	464	421	415	397
MWI0636	776	711	858	256
MWI0637	776	711	858	256
MWI0638	557	457	417	412	391
MWI0639	557	457	417	412	391
MWI0640	767	700	854	251	232
MWI0641	767	700	842	251	232
MWI0642	767	701	842	251	232
MWI0643	767	701	854	251	232
MWI0644	776	711	858	256
MWI0645	558	459	418	413	392
MWI0646	558	459	418	413	392
MWI0647	558	459	418	413	392
MWI0648	558	459	418	413	392
MWI0649	758	691	851	210
MWI0650	758	691	851	210	224
MWI0651	758	691	851	210	224
MWI0652	758	691	852	210	224
MWI0653	758	691	852	210	224
MWI0654	559	459	418	413	393
MWI0655	767	701	842	251	232
MWI0656	762	695	839	248
MWI0657	762	695	839	248
MWI0658	762	695	839	248
MWI0659	673	464	567	415	397
MWI0660	673	464	567	415	397
MWI0661	673	464	421	415	397
MWI0662	772	706	846	253
MWI0663	772	706	855	253
MWI0664	772	706	846	254
MWI0665	772	706	856	254
MWI0666	559	459	424	413	393
MWI0667	559	459	424	413	393
MWI0668	673	464	567	415	397
MWI0669	481	464	567	415	398
MWI0670	481	464	421	415	398
MWI0671	762	695	839	248
MWI0672	772	706	856	254
MWI0673	481	464	421	415	398
MWI0674	481	464	421	415	398
MWI0675	762	695	839	248
MWI0677	762	695	839	248
MWI0678	762	695	839	248
MWI0679	762	695	839	248
MWI0680	762	695	839	248
MWI0681	762	695	839	248
MWI0682	776	711	858	256
MWI0683	762	695	839	248
MWI0684	762	695	839	248
MWI0685	762	695	839	248
MWI0686	762	695	839	248
MWI0687	776	711	858	256
MWI0688	776	711	858	256
MWI0689	776	711	858	256
MWI0690	559	459	424	413	393
MWI0691	559	459	424	413	393
MWI0692	559	459	424	413	393
MWI0693	762	695	839	248
MWI0694	559	459	424	413	393
MWI0695	762	695	839	248
MWI0696	772	706	846	254
MWI0697	756	687	851	208
MWI0698	756	687	834	208
MWI0699	756	687	851	208
MWI0700	756	687	834	208
MWI0701	756	687	835	208
MWI0702	756	687	835	208
MWI0703	756	687	851	208
MWI0704	767	701	854	251	232
MWI0705	559	459	424	413	393
MWI0706	481	464	567	415	398
MWI0707	762	695	839	248
MWI0708	559	459	424	413	393
MWI0709	772	706	856	254
MWI0710	772	706	846	254
MWI0711	481	464	421	415	398
MWI0712	762	696	839	248
MWI0713	772	706	856	254
MWI0714	762	696	839	248
MWI0715	756	687	835	208
MWI0716	756	687	851	208
MWI0717	756	687	835	208
MWI0718	767	701	842	251	232
MWI0719	767	701	842	251	232
MWI0720	767	701	842	251	232
MWI0721	767	701	842	251	232
MWI0722	767	701	842	251	232
MWI0723	762	696	852	248
MWI0724	559	459	424	413	393
MWI0725	767	701	842	251	232
MWI0726	767	701	854	251	232
MWI0727	767	701	842	251	232
MWI0728	559	459	424	413	393
MWI0729	762	696	852	248
MWI0730	762	696	839	248
MWI0731	767	701	854	251	232
MWI0732	767	701	854	251	232
MWI0733	767	701	854	251	232
MWI0734	767	701	842	251	232
MWI0735	767	701	842	251	232
MWI0736	772	706	856	254
MWI0737	481	464	422	415	398
MWI0738	481	465	422	415	398
MWI0739	481	464	422	415	398
MWI0740	776	711	858	256
MWI0741	776	711	858	256
MWI0742	776	711	858	256
MWI0743	776	711	858	256
MWI0744	776	711	858	256
MWI0745	559	459	424	413	393
MWI0746	559	459	424	413	393
MWI0747	481	465	422	415	398
MWI0748	481	465	422	416	398
MWI0749	559	459	418	413	393
MWI0750	762	696	840	248
MWI0751	772	706	856	254
MWI0752	767	701	854	251	232
MWI0753	762	696	840	248	228
MWI0754	772	706	846	254
MWI0755	559	459	418	413	393
MWI0756	772	707	856	254
MWI0757	767	701	842	251	232
MWI0758	762	696	852	248	228
MWI0759	762	696	840	248	228
MWI0760	559	459	418	413	393
MWI0761	559	459	424	413	393
MWI0762	767	701	854	251	232
MWI0763	767	701	842	251	232
MWI0764	767	701	854	251	232
MWI0765	762	696	840	248	228
MWI0766	772	707	856	254
MWI0767	772	707	856	254
MWI0768	772	707	846	254
MWI0769	767	701	842	251	232
MWI0770	767	701	843	251	232
MWI0771	767	701	843	251	232
MWI0772	559	459	418	413	393
MWI0773	776	711	847	256
MWI0774	776	711	848	256
MWI0775	776	711	858	256
MWI0776	776	711	848	256	242
MWI0777	762	696	840	248	228
MWI0778	756	687	835	208
MWI0779	772	707	856	254
MWI0780	559	459	424	413	393
MWI0781	481	465	567	416	398
MWI0782	772	707	846	254
MWI0783	481	465	567	416	398
MWI0784	559	459	424	413	393
MWI0785	772	707	856	254
MWI0786	763	696	840	248	228
MWI0787	763	696	852	248	228
MWI0788	559	459	418	413	393
MWI0789	776	711	858	256	242
MWI0790	481	465	567	416	398
MWI0791	559	459	418	413	393
MWI0792	559	459	418	413	393
MWI0793	481	465	422	416	398
MWI0794	481	465	422	416	398
MWI0795	481	465	567	416	398
MWI0796	481	465	422	416	398
MWI0797	481	465	422	416	398
MWI0798	481	465	422	416	398
MWI0799	772	707	856	254
MWI0800	756	687	835	208
MWI0801	756	687	835	208
MWI0802	756	687	835	208
MWI0803	756	687	851	208
MWI0804	756	687	835	208
MWI0805	776	711	858	256	242
MWI0806	763	696	852	248	228
MWI0807	763	696	852	248	228
MWI0808	763	696	840	248	228
MWI0809	756	687	851	208
MWI0810	756	687	835	208
MWI0811	756	687	835	208
MWI0812	756	687	835	208
MWI0813	756	687	851	208
MWI0814	756	687	835	208
MWI0815	772	707	846	254
MWI0816	759	691	852	210	224
MWI0817	759	691	852	210	224
MWI0818	759	691	836	210	224
MWI0819	759	691	837	210	224
MWI0820	759	691	837	210	224
MWI0821	759	691	837	210	224
MWI0822	759	691	837	210	224
MWI0823	481	465	422	416	398
MWI0824	759	691	837	210	224
MWI0825	759	691	837	210	224
MWI0826	759	691	837	210	224
MWI0827	481	465	567	416	398
MWI0828	759	692	837	210	224
MWI0829	772	707	856	254
MWI0830	772	707	856	254
MWI0831	559	459	424	413	393
MWI0832	559	459	418	413	393
MWI0833	559	459	418	413	393
MWI0834	772	707	846	254	238
MWI0835	481	465	567	416	398
MWI0836	481	465	567	416	398
MWI0837	763	696	852	248	228
MWI0838	763	696	852	248	228
MWI0839	481	465	422	416	398
MWI0840	763	696	853	248	228
MWI0841	776	711	858	256
MWI0842	777	711	848	256	242
MWI0843	776	711	858	256	242
MWI0844	481	465	422	416	398
MWI0845	559	459	424	413	393
MWI0846	776	711	858	256	242
MWI0847	772	707	846	254	238
MWI0848	772	707	856	254	238
MWI0849	763	696	853	248	228
MWI0850	756	687	851	208
MWI0851	756	687	835	209
MWI0852	559	459	418	413	393
MWI0853	756	687	835	208
MWI0854	756	687	835	208
MWI0855	559	459	424	413	393
MWI0856	777	711	859	256	242
MWI0857	767	701	843	251	232
MWI0858	481	465	422	416	398
MWI0859	772	707	846	254	238
MWI0860	756	687	851	209
MWI0861	481	465	422	416	398
MWI0862	756	687	851	209
MWI0863	772	707	846	254	238
MWI0864	756	689	835	209
MWI0865	559	459	424	413	393
MWI0866	772	707	846	254	238
MWI0867	756	689	835	209
MWI0868	756	689	835	209
MWI0869	773	707	846	254	238
MWI0870	763	696	840	248	228
MWI0871	767	701	854	251	232
MWI0872	767	701	843	251	232
MWI0873	767	701	854	251	232
MWI0874	756	689	851	209
MWI0875	763	696	853	248	228
MWI0876	559	459	419	413	393
MWI0877	773	707	846	254	238
MWI0878	559	460	424	413	393
MWI0879	481	465	422	416	398
MWI0880	763	696	840	248	228
MWI0881	767	701	843	251	232
MWI0882	767	701	854	251	232
MWI0883	767	701	854	251	324
MWI0884	767	701	854	251	324
MWI0885	767	701	843	251	324
MWI0886	777	711	858	256	242
MWI0887	777	712	859	256	242
MWI0888	767	701	854	251	324
MWI0889	481	465	422	416	398
MWI0890	767	701	843	251	324
MWI0891	767	701	843	251	324
MWI0892	559	460	419	413	393
MWI0893	767	701	854	251	232
MWI0894	768	701	843	251	324
MWI0895	773	707	856	254	238
MWI0896	763	696	853	248	228
MWI0897	559	460	425	413	393
MWI0898	768	701	843	251	324
MWI0899	763	696	853	248	228
MWI0900	559	460	425	413	393
MWI0901	773	707	846	254	238
MWI0902	763	696	840	248	228
MWI0903	559	460	425	413	393
MWI0904	763	696	853	248	228
MWI0905	756	689	835	209
MWI0906	481	465	567	416	398
MWI0907	777	711	858	256	242
MWI0908	777	712	859	256	242
MWI0909	773	707	846	254	238
MWI0910	481	465	422	416	398
MWI0911	773	707	856	254	238
MWI0912	777	711	859	256	242
MWI0913	768	701	843	251	324
MWI0914	763	696	853	248	228
MWI0915	768	701	843	251	324
MWI0916	768	701	843	251	324
MWI0917	763	696	853	248	228
MWI0918	773	707	846	254	238
MWI0919	763	696	840	248	228
MWI0920	773	707	846	254	238
MWI0921	763	696	840	248	228
MWI0922	777	711	859	256	242
MWI0923	777	712	859	256	242
MWI0924	777	712	859	256	242
MWI0925	777	712	859	256	242
MWI0926	768	701	843	251	324
MWI0927	763	696	840	248	228
MWI0928	777	712	859	256	242
MWI0929	481	465	422	416	398
MWI0930	481	465	567	416	398
MWI0931	481	465	422	416	398
MWI0932	756	689	835	209
MWI0933	756	689	835	209
MWI0934	756	689	835	209
MWI0935	756	689	835	209
MWI0936	756	689	835	209
MWI0937	763	696	853	248	228
MWI0938	482	465	567	416	399
MWI0939	763	696	840	248	228
MWI0940	773	707	846	254	238
MWI0941	482	465	422	416	399
MWI0942	559	460	425	413	393
MWI0943	763	696	840	248	228
MWI0944	559	460	419	413	393
MWI0945	559	460	425	413	393
MWI0946	777	712	859	256	242
MWI0947	777	712	859	256	242
MWI0948	559	460	419	413	393
MWI0951	777	712	859	256	242
MWI0952	756	689	851	209
MWI0953	773	707	856	254	238
MWI0954	773	707	856	254	238
MWI0955	482	465	422	416	399
MWI0956	773	707	856	254	238
MWI0957	777	712	859	256	242
MWI0958	777	712	859	256	242
MWI0959	756	689	851	209	222
MWI0960	482	466	422	416	399
MWI0961	773	707	846	254	238
MWI0962	773	707	856	254	238
MWI0963	763	696	853	248	228
MWI0964	559	460	419	413	393
MWI0965	560	460	419	413	394
MWI0966	763	696	840	248	228
MWI0967	482	466	422	416	399
MWI0968	763	696	840	248	228
MWI0969	763	696	840	249	228
MWI0970	756	689	851	209	222
MWI0971	777	712	859	256	242
MWI0972	756	689	851	209	222
MWI0973	482	466	422	416	399
MWI0974	756	689	851	209	222
MWI0975	777	712	859	256	242
MWI0976	777	712	859	256	242
MWI0977	777	712	859	256	242
MWI0978	759	692	852	210	224
MWI0979	759	692	837	210	224
MWI0980	759	692	852	210	224
MWI0981	759	692	852	210	224
MWI0982	759	692	837	210	224
MWI0983	759	692	837	210	224
MWI0984	759	692	852	210	224
MWI0985	759	692	837	210	224
MWI0986	759	692	837	210	224
MWI0987	759	692	837	210	224
MWI0988	759	692	837	210	224
MWI0989	759	692	837	210	224
MWI0990	759	692	837	210	224
MWI0991	768	701	843	251	324
MWI0992	773	707	846	254	238
MWI0993	768	702	854	251	324
MWI0994	482	466	422	416	399
MWI0995	774	708	847	255
MWI0996	482	466	422	416	399
MWI0997	773	707	856	254	238
MWI0998	773	707	856	254	238
MWI0999	482	466	422	416	399
MWI1000	482	466	567	416	399
MWI1001	773	707	856	254	238
MWI1002	759	692	837	210	224
MWI1003	759	692	837	210	224
MWI1004	774	708	847	255
MWI1005	560	460	419	413	394
MWI1006	560	460	419	413	394
MWI1007	560	460	419	413	394
MWI1008	482	466	422	416	399
MWI1009	560	460	419	413	394
MWI1010	482	466	422	416	399
MWI1011	560	460	419	413	394
MWI1012	774	708	857	255
MWI1013	757	689	835	209	222
MWI1014	757	689	835	209	222
MWI1015	757	689	835	209	222
MWI1016	757	689	835	209	222
MWI1017	757	689	835	209	222
MWI1018	777	712	859	256	242
MWI1019	777	712	859	256	242
MWI1020	774	709	847	255
MWI1021	560	460	425	413	394
MWI1022	777	712	859	256	242
MWI1023	482	466	422	416	399
MWI1024	777	712	859	256	242
MWI1025	774	709	857	255
MWI1026	560	460	419	413	394
MWI1027	763	696	840	249	228
MWI1028	560	460	425	413	394
MWI1029	777	712	859	256	242
MWI1030	482	466	567	416	399
MWI1031	777	712	859	256	242
MWI1032	482	466	422	416	399
MWI1033	759	692	837	210	224
MWI1034	757	689	835	209	222
MWI1035	777	712	848	256	242
MWI1036	757	689	851	209	222
MWI1037	560	460	419	413	394
MWI1038	560	460	419	413	394
MWI1039	560	460	419	413	394
MWI1040	763	696	840		228
MWI1041	768	702	843	251	324
MWI1042	768	702	843	251	324
MWI1043	757	689	835	209	222
MWI1044	763	697	853	249	228
MWI1045	763	697	840	249	228
MWI1046	763	697	853	249	228
MWI1047	482	466	422	416	399
MWI1048	482	466	422	416	399
MWI1049	482	466	422	416	399
MWI1050	763	697	840	249	228
MWI1051	560	460	425	413	394
MWI1052	482	466	422	416	399
MWI1053	560	460	419	413	394
MWI1054	560	460	419	413	394
MWI1055	560	460	419	413	394
MWI1056	560	460	419	413	394
MWI1057	482	466	423	416	399
MWI1058	482	466	423	416	399
MWI1059	777	712	848	256	242
MWI1060	777	712	859	256	242
MWI1061	777	712	859	256	242
MWI1062	777	712	859	256	242
MWI1063	777	712	859	257	242
MWI1064	777	712	859	257	242
MWI1065	774	709	857	255
MWI1066	763	697	840	249	228
MWI1067	757	689	835	209	222
MWI1068	763	697	840	249	228
MWI1069	774	709	847	255
MWI1070	757	689	851	209	222
MWI1071	774	709	847	255
MWI1072	482	466	423	416	399
MWI1073	774	709	857	255
MWI1074	763	697	853	249	228
MWI1075	763	697	840	249
MWI1076	763	697	840	249
MWI1077	763	697	840	249
MWI1078	560	460	419	413	394
MWI1079	763	697	840	249
MWI1080	560	460	419	413	394
MWI1081	757	689	835	209	222
MWI1082	763	697	840	249
MWI1083	482	466	423	416	399
MWI1084	774	709	857	255
MWI1085	482	466	423	416	399
MWI1086	560	460	419	413	394
MWI1087	777	712	848	257	242
MWI1088	757	689	851	209	222
MWI1089	560	460	419	413	394
MWI1090	560	460	425	413	394
MWI1091	764	697	853	249
MWI1092	560	460	419	413	394
MWI1093	560	460	419	413	394
MWI1094	774	709	857	255
MWI1095	482	466	423	416	399
MWI1096	764	697	853	249
MWI1097	777	712	848	257	242
MWI1098	482	466	423	416	399
MWI1099	764	697	853	249
MWI1100	764	697	840	249
MWI1101	764	697	840	249
MWI1102	764	697	840	249
MWI1103	757	689	835	209	222
MWI1104	757	689	835	209	222
MWI1105	774	709	847	255
MWI1106	774	709	857	255
MWI1107	757	689	835	209	222
MWI1108	777	712	848	257	242
MWI1109	482	466	423	416	399
MWI1110	482	466	423	416	399
MWI1111	774	709	857	255
MWI1112	560	460	419	413	394
MWI1113	482	466	423	416	399
MWI1114	774	709	857	255
MWI1115	774	709	857	255
MWI1116	482	466	423	416	399
MWI1117	482	466	423	416	399
MWI1118	774	709	857	255
MWI1119	560	461	419	414	394
MWI1120	560	460	419	413	394
MWI1121	482	466	567	416	399
MWI1122	757	689	835	209	222
MWI1123	757	689	851	209	222
MWI1124	482	466	423	416	399
MWI1125	777	712	848	257	242
MWI1126	777	712	859	257	242
MWI1127	777	712	859	257	242
MWI1128	777	712	848	257
MWI1129	764	697	840	249
MWI1130	482	466	423	416	399
MWI1131	757	689	835	209	222
MWI1132	764	697	840	249
MWI1133	757	689	835	209	222
MWI1134	777	712	859	257
MWI1135	774	709	857	255
MWI1136	777	712	859	257
MWI1137	768	702	843	251	324
MWI1138	777	712	848	257
MWI1139	764	697	840	249
MWI1140	777	712	848	257
MWI1141	778	712	859	257
MWI1142	778	712	859	257
MWI1143	757	689	851	209	222
MWI1144	757	689	835	209	222
MWI1145	764	697	840	249
MWI1146	482	466	567	416	399
MWI1147	482	466	423	416	399
MWI1148	560	461	419	414	394
MWI1149	482	466	423	416	399
MWI1150	757	689	835	209	222
MWI1151	778	713	848	257
MWI1152	778	713	859	257
MWI1153	560	461	419	414	394
MWI1154	778	713	848	257
MWI1155	774	709	857	255
MWI1156	482	466	423	416	399
MWI1157	560	461	419	414	394
MWI1158	778	713	848	257
MWI1159	560	461	419	414	394
MWI1160	774	709	857	255
MWI1161	774	709	857	255
MWI1162	482	466	423	416	399
MWI1163	757	689	835	209	222
MWI1164	757	690	835	209	222
MWI1165	560	461	419	414	394
MWI1166	560	461	419	414	394
MWI1167	560	461	419	414	394
MWI1168	774	709	857	255
MWI1169	482	466	423	416	399
MWI1170	560	461	419	414	394
MWI1171	774	709	857	255
MWI1172	482	466	423	416	399
MWI1173	750	680	833	207	218
MWI1174	768	702	843	251	324
MWI1175	768	702	843	251	324
MWI1176	768	702	843	251	324
MWI1177	768	702	854	251	324
MWI1178	768	702	854	251	324
MWI1179	768	702	843	251	324
MWI1180	768	702	843	251	324
MWI1181	768	702	843	251	324
MWI1182	768	702	843	251	324
MWI1183	768	702	854	251	324
MWI1184	768	702	843	251	324
MWI1185	768	702	854	251	324
MWI1186	768	702	854	251	324
MWI1187	768	702	854	251	324
MWI1188	768	702	854	251	324
MWI1189	768	702	855	251	324
MWI1190	768	702	843	251	324
MWI1191	768	702	855	251	324
MWI1192	768	702	855	251	324
MWI1193	750	680	833	207	218
MWI1194	750	680	850	207	218
MWI1195	560	461	419	414	394
MWI1196	778	713	848	257
MWI1197	778	713	848	257
MWI1198	750	680	833	207	218
MWI1199	750	680	833	207	218
MWI1200	750	680	833	207	218
MWI1201	478	713	540	337	370
MWI1202	778	714	859	257	244
MWI1203	757	690	835	209	222
MWI1204	560	461	419	414	394
MWI1205	757	690	851	209	222
MWI1206	750	680	850	207	218
MWI1207	757	690	836	209	222
MWI1208	560	461	419	414	394
MWI1209	560	461	419	414	394
MWI1210	560	461	419	414	394
MWI1211	774	709	857	255
MWI1212	750	680	833	207	218
MWI1213	750	680	833	207	218
MWI1214	560	461	425	414	394
MWI1215	560	461	419	414	394
MWI1216	774	709	847	255	244
MWI1217	759	692	852	210	224
MWI1218	759	692	837	210	224
MWI1219	759	692	837	210	224
MWI1220	757	690	836	209	222
MWI1221	750	680	833	207	218
MWI1222	757	690	836	209	222
MWI1223	750	680	833	207	218
MWI1224	750	680	833	207	218
MWI1225	757	690	836	209	222
MWI1226	750	680	833	207	218
MWI1227	750	680	833	207	218
MWI1228	750	680	833	207	218
MWI1229	757	690	836	209	222
MWI1230	560	461	425	414	394
MWI1231	757	690	836	209	222
MWI1232	757	690	836	209	222
MWI1233	768	702	843	251	324
MWI1234	768	702	855	251	324
MWI1235	768	702	843	251	324
MWI1236	768	702	843	251	324
MWI1237	768	702	855	251	324
MWI1238	768	702	855	251	324
MWI1239	768	702	855	251	324
MWI1240	774	709	847	255	240
MWI1241	774	709	847	255	240
MWI1242	774	709	857	255	240
MWI1243	774	709	847	255	240
MWI1244	750	680	833	207	218
MWI1245	750	680	833	207	218
MWI1246	750	680	833	207	218
MWI1247	778	714	849	257	244
MWI1248	757	690	836	209	222
MWI1249	757	690	851	209	222
MWI1250	750	680	833	207	218
MWI1251	750	680	833	207	218
MWI1252	768	702	843	251	324
MWI1253	757	690	836	209	222
MWI1254	768	702	843	251	324
MWI1255	768	702	843	251	324
MWI1256	768	702	843	251	324
MWI1257	768	702	843	252	234
MWI1258	768	702	843	252	234
MWI1259	768	702	843	252	234
MWI1260	750	680	833	207	218
MWI1261	768	702	843	252	234
MWI1262	750	680	833	207	218
MWI1263	769	702	843	252	234
MWI1264	769	702	843	252	234
MWI1265	769	702	843	252	234
MWI1266	769	703	843	252	234
MWI1267	769	703	843	252	234
MWI1268	769	703	843	252	234
MWI1269	769	703	844	252	234
MWI1270	769	703	855	252	234
MWI1271	757	690	851	209	222
MWI1272	769	703	844	252	234
MWI1273	769	703	844	252	234
MWI1274	769	703	844	252	234
MWI1275	769	703	855	252	234
MWI1276	769	703	844	252	234
MWI1277	769	703	844	252	234
MWI1278	769	703	844	252	234
MWI1279	769	703	844	252	234
MWI1280	769	703	844	252	234
MWI1281	757	690	836	209	222
MWI1282	759	692	837	210	224
MWI1283	775	709	847	255	240
MWI1284	778	714	859	257	244
MWI1285	779	714	859	257	244
MWI1286	779	714	860	257	244
MWI1287	779	714	849	257	244
MWI1288	779	714	849	257	244
MWI1289	779	714	849	257	244
MWI1290	779	714	860	257	244
MWI1291	779	714	849	257	244
MWI1292	779	714	849	257	244
MWI1293	779	714	860	257	244
MWI1294	779	714	860	257	244
MWI1295	779	714	860	257	244
MWI1296	779	714	860	257	244
MWI1297	775	709	847	255	240
MWI1298	775	709	847	255	240
MWI1299	750	680	850	207	218
MWI1300	757	690	836	209	222
MWI1301	775	709	847	255	240
MWI1302	775	709	847	255	240
MWI1303	768	702	855	251	324
MWI1304	768	702	843	251	324
MWI1305	560	461	425	414	394
MWI1306	671	461	425	414	395
MWI1307	671	461	425	414	395
MWI1308	775	709	857	255	240
MWI1309	775	709	857	255	240
MWI1310	775	709	857	255	240
MWI1311	750	680	833	207	218
MWI1312	750	680	850	207	218
MWI1313	750	680	833	207	218
MWI1314	775	709	847	255	240
MWI1315	750	680	833	207	218
MWI1316	757	690	836	209	222
MWI1317	750	680	833	207	218
MWI1318	750	680	833	207	218
MWI1319	757	690	851	209	222
MWI1320	757	690	836	209
MWI1321	757	690	836	209
MWI1322	757	690	836	209
MWI1323	775	709	847	255	240
MWI1324	775	709	847	255	240
MWI1325	757	690	836	209	222
MWI1326	750	680	833	207	218
MWI1327	671	461	419	414	395
MWI1328	779	714	849	257	244
MWI1329	671	461	425	414	395
MWI1330	779	714	849	257	244
MWI1331	779	714	860	257	244
MWI1332	779	714	849	257	244
MWI1333	671	461	425	414	395
MWI1334	779	714	849	257	244
MWI1335	757	690	836	209
MWI1336	671	461	425	414	395
MWI1337	671	461	425	414	395
MWI1338	671	461	425	414	395
MWI1339	671	461	425	414	395
MWI1340	779	714	849	257	244
MWI1341	671	461	425	414	395
MWI1342	671	461	425	414	395
MWI1343	779	714	860	257	244
MWI1344	779	714	849	257	244
MWI1345	750	680	850	207	218
MWI1346	757	690	851	209
MWI1347	773	707	856	254	238
MWI1348	758	690	851	209
MWI1349	758	690	851	209
MWI1350	750	680	833	207	218
MWI1351	750	680	833	207	218
MWI1352	758	690	836	209
MWI1353	773	707	846	254	238
MWI1354	750	680	833	207	218
MWI1355	773	707	856	254	238
MWI1356	750	680	833	207	218
MWI1357	773	707	846	254	238
MWI1358	773	707	846	254	238
MWI1359	769	703	844	252	234
MWI1360	769	703	844	252	234
MWI1361	769	703	844	252	234
MWI1362	769	703	855	252	234
MWI1363	769	703	855	252	234
MWI1364	671	461	425	414	395
MWI1365	671	461	425	414	395
MWI1366	671	461	425	414	395
MWI1367	671	461	425	414	395
MWI1368	671	461	425	414	395
MWI1369	779	714	849	258	244
MWI1370	758	690	851	209
MWI1371	759	692	837	210	224
MWI1372	759	692	837	210	224
MWI1373	759	692	852	210	224
MWI1374	759	692	837	210	224
MWI1375	759	692	837	210	224
MWI1376	759	692	852	210	224
MWI1377	759	692	837	210	224
MWI1378	759	692	837	210	224
MWI1379	759	692	837	210	224
MWI1380	773	708	846	254	238
MWI1381	750	680	833	207	218
MWI1382	750	680	833	207	218
MWI1383	773	708	847	254	238
MWI1384	758	690	851	209
MWI1385	750	680	833	207	218
MWI1386	759	692	837	210	224
MWI1387	759	692	852	210
MWI1388	759	692	837	210
MWI1389	759	692	837	210
MWI1390	759	692	852	210
MWI1391	759	692	852	210
MWI1392	759	692	837	210
MWI1393	760	692	837	210
MWI1394	760	692	837	210
MWI1395	760	692	837	210
MWI1396	760	692	837	247
MWI1397	760	692	837	247
MWI1398	760	692	837	247
MWI1399	760	692	837	247
MWI1400	760	693	837	247
MWI1401	760	693	837	247
MWI1402	760	693	837	247
MWI1403	760	693	837	247
MWI1404	760	693	837	247
MWI1405	760	693	837	247
MWI1406	760	693	837	247
MWI1407	760	693	837	247
MWI1408	760	693	837	247
MWI1409	760	693	838	247
MWI1410	760	693	838	247
MWI1411	760	693	852	247
MWI1412	760	693	838	247
MWI1413	760	693	838	247
MWI1414	760	693	838	247
MWI1415	760	693	838	247
MWI1416	773	708	847	254	238
MWI1417	750	680	833	207	218
MWI1418	758	690	836	209
MWI1419	773	708	856	254	238
MWI1420	758	690	836	209
MWI1421	750	680	850	207	218
MWI1422	750	680	833	207	218
MWI1423	671	461	425	414	395
MWI1424	773	708	847	254	238
MWI1425	671	461	420	414	395
MWI1426	750	680	833	207	218
MWI1427	758	690	836	209
MWI1428	760	693	837	247
MWI1429	758	690	836	209
MWI1430	750	680	850	207	218
MWI1431	671	461	420	414	395
MWI1432	671	461	420	414	395
MWI1433	671	461	420	414	395
MWI1434	671	461	420	414	395
MWI1435	773	708	847	254	238
MWI1436	773	708	847	254	238
MWI1437	769	703	855	252	234
MWI1438	769	703	844	252	234
MWI1439	769	703	855	252	234
MWI1440	769	703	844	252	234
MWI1441	769	703	844	252	234
MWI1442	769	703	844	252	234
MWI1443	769	703	844	252	234
MWI1444	769	703	844	252	234
MWI1445	769	703	855	252	234
MWI1446	769	703	844	252	234
MWI1447	779	714	849	257	244
MWI1448	779	714	860	257	244
MWI1449	779	714	860	257	244
MWI1450	779	714	849	258	244
MWI1451	779	715	849	258	244
MWI1452	773	708	847	254	238
MWI1453	758	690	836	209
MWI1454	779	715	849	258	244
MWI1455	750	680	833	207	218
MWI1456	779	715	849	258	244
MWI1457	758	690	836	209
MWI1458	750	681	833	207	218
MWI1459	773	708	847	254	238
MWI1460	779	715	849	258	244
MWI1461	758	690	836	209
MWI1462	779	715	849	258	244
MWI1463	760	693	838	247
MWI1464	760	693	838	247
MWI1465	760	693	838	247
MWI1466	760	693	838	247
MWI1467	750	681	833	207	218
MWI1468	773	708	856	254	238
MWI1469	750	681	833	207	218
MWI1470	750	681	833	207	218
MWI1471	758	690	836	209
MWI1472	779	715	849	258	244
MWI1473	773	708	847	254	238
MWI1474	750	681	833	207	318
MWI1475	773	708	847	254	238
MWI1476	758	690	836	209
MWI1477	671	461	420	414	395
MWI1478	752	681	833	207	318
MWI1479	773	708	847	254	238
MWI1480	752	681	833	207	318
MWI1481	769	703	855	252	234
MWI1482	769	703	855	252	234
MWI1483	769	703	855	252	234
MWI1484	769	703	855	252	234
MWI1485	769	703	855	252	234
MWI1486	769	703	844	252	234
MWI1487	769	703	844	252	234
MWI1488	769	703	844	252	234
MWI1489	769	703	844	252	325
MWI1490	769	703	844	252	325
MWI1491	769	703	844	252	325
MWI1492	769	703	844	252	325
MWI1493	769	704	844	252	325
MWI1494	769	704	844	252	325
MWI1495	770	704	844	252	325
MWI1496	770	704	844	252	325
MWI1497	770	704	844	252	325
MWI1498	770	704	844	252	325
MWI1499	770	704	855	252	325
MWI1500	770	704	855	252	325
MWI1501	770	704	855	252	325
MWI1502	770	704	844	252	325
MWI1503	770	704	844	252	325
MWI1504	770	704	844	252	325
MWI1505	770	704	855	252	325
MWI1506	770	704	844	252	325
MWI1507	770	704	844	252	325
MWI1508	770	704	844	252	325
MWI1509	770	704	844	252	325
MWI1510	770	704	844	252	325
MWI1511	770	704	844	252	325
MWI1512	770	704	844	252	325
MWI1513	770	704	855	252	325
MWI1514	770	704	844	252	325
MWI1515	770	704	855	252	325
MWI1516	770	704	844	252	325
MWI1517	770	704	855	252	325
MWI1518	770	704	855	252	325
MWI1519	770	704	844	252	325
MWI1520	770	704	855	252	325
MWI1521	770	704	844	252	325
MWI1522	764	697	853	249
MWI1523	764	697	840	249
MWI1524	764	697	840	249
MWI1525	764	697	840	249
MWI1526	764	697	840	249
MWI1527	764	697	840	249
MWI1528	752	681	850	207	318
MWI1529	752	681	833	207	318
MWI1530	758	690	836	210
MWI1531	758	690	851	210
MWI1532	764	697	840	249
MWI1533	764	697	840	249
MWI1534	779	715	849	258	244
MWI1535	752	681	833	207	318
MWI1536	758	690	851	210
MWI1537	779	715	860	258	244
MWI1538	779	715	849	258	244
MWI1539	773	708	847	254	238
MWI1540	779	715	849	258	244
MWI1541	773	708	856	254	238
MWI1542	773	708	856	254	238
MWI1543	773	708	856	254	238
MWI1544	773	708	847	254	238
MWI1545	779	715	849	258	244
MWI1546	752	681	833	207	318
MWI1547	779	715	849	258	244
MWI1548	671	461	420	414	395
MWI1549	671	462	420	414	395
MWI1550	671	462	420	414	395
MWI1551	671	462	420	414	395
MWI1552	758	690	836	210
MWI1553	764	697	853	249
MWI1554	773	708	856	254
MWI1555	752	681	833	207	318
MWI1556	758	691	836	210
MWI1557	779	715	849	258	369
MWI1558	779	715	849	258	244
MWI1559	752	681	850	207
MWI1560	773	708	856	254
MWI1561	773	708	856	254
MWI1562	752	681	833	207
MWI1563	752	681	833	207	318
MWI1564	758	691	851	210
MWI1565	752	681	834	207
MWI1566	764	697	840	249
MWI1567	764	697	853	249
MWI1568	764	697	853	249
MWI1569	779	715	849	258	244
MWI1570	779	715	849	258	244
MWI1571	779	715	849	258	244
MWI1572	752	681	834	207
MWI1573	779	715	849	258	244
MWI1574	752	681	850	207
MWI1575	752	681	834	207
MWI1576	671	462	425	414	395
MWI1577	671	462	425	414	395
MWI1578	774	708	856	254
MWI1579	773	708	856	254
MWI1580	774	708	856	254
MWI1581	752	681	850	207
MWI1582	774	708	847	254
MWI1583	770	704	845	253	325
MWI1584	752	681	850	207
MWI1585	770	704	845	253	325
MWI1586	758	691	836	210
MWI1587	752	681	834	207
MWI1588	778	713	848	257
MWI1589	774	708	856	254
MWI1590	752	681	850	207
MWI1591	770	704	845	253	325
MWI1592	770	704	845	253	325
MWI1593	770	704	845	253	325
MWI1594	752	681	834	207
MWI1595	774	708	856	254
MWI1596	752	681	850	207
MWI1597	774	708	856	254
MWI1598	770	704	845	253	325
MWI1599	770	704	855	253	325
MWI1600	774	708	847	255
MWI1601	774	708	856	255
MWI1602	774	708	856	254
MWI1603	778	713	848	257
MWI1604	778	713	848	257
MWI1605	778	713	859	257
MWI1606	778	713	848	257
MWI1607	778	713	848	257
MWI1608	778	713	848	257
MWI1609	671	462	420	414	395
MWI1610	764	697	841	249
MWI1611	770	705	845	253	236
MWI1612	764	697	841	249
MWI1613	764	697	841	249
MWI1614	764	697	841	249
MWI1615	764	697	841	249
MWI1616	764	697	853	249
MWI1617	764	698	841	249
MWI1618	764	698	853	249
MWI1619	764	698	853	249
MWI1620	764	698	853	249
MWI1621	764	698	853	249
MWI1622	752	681	850	207
MWI1623	764	698	841	249
MWI1624	752	681	850	207
MWI1625	764	698	853	249
MWI1626	764	698	853	249
MWI1627	764	698	853	249
MWI1628	764	698	853	249	230
MWI1629	764	698	853	249	230
MWI1630	752	681	834	207
MWI1631	770	705	845	253	236
MWI1632	770	705	845	253	236
MWI1633	671	462	420	414	395
MWI1634	752	681	834	207
MWI1635	752	681	850	207
MWI1636	770	705	845	253	236
MWI1637	771	705	845	253	236
MWI1638	771	705	845	253	236
MWI1639	770	705	845	253	236
MWI1640	770	705	845	253	236
MWI1641	764	698	853	249	230
MWI1642	764	698	853	249	230
MWI1643	764	698	853	249	230
MWI1644	764	698	853	249	230
MWI1645	765	698	841	249	230
MWI1646	771	705	845	253	236
MWI1647	765	698	853	249	230
MWI1648	765	698	853	249	230
MWI1649	765	698	853	249	230
MWI1650	765	698	853	249	230
MWI1651	765	698	853	249	230
MWI1652	765	698	853	249	230
MWI1653	765	698	853	249	230
MWI1654	765	698	853	249	230
MWI1655	671	462	425	414	395
MWI1656	765	698	841	249	230
MWI1657	771	705	845	253	236
MWI1658	671	462	420	414	395
MWI1659	765	698	853	249	230
MWI1660	765	698	854	249	230
MWI1661	765	698	854	249	230
MWI1662	765	698	854	249	230
MWI1663	765	698	841	249	230
MWI1664	765	698	841	249	230
MWI1665	774	708	856	254
MWI1666	765	698	841	249	230
MWI1667	765	698	841	250	230
MWI1668	765	698	854	250	230
MWI1669	771	705	845	253	236
MWI1670	771	705	855	253	236
MWI1671	774	708	856	255
MWI1672	774	708	856	255
MWI1673	774	708	856	255
MWI1674	774	708	856	255
MWI1675	774	708	857	255
MWI1676	774	708	847	255
MWI1677	758	691	836	210
MWI1678	771	705	845	253	236
MWI1679	758	691	836	210
MWI1680	758	691	851	210
MWI1681	758	691	836	210
MWI1682	774	708	857	255
MWI1683	778	713	848	257
MWI1684	778	713	848	257
MWI1685	778	713	848	257
MWI1686	671	462	420	414	395
MWI1687	671	462	420	414	395
MWI1688	671	462	420	414	395
MWI1689	671	462	425	414	395
MWI1690	771	705	845	253	236
MWI1691	771	705	845	253	236
MWI1692	758	691	836	210
MWI1693	671	462	425	414	395
MWI1694	765	698	841	249	230
MWI1695	774	708	847	255
MWI1696	775	709	847	255	240
MWI1697	778	713	848	257
MWI1698	778	713	848	257
MWI1699	778	713	848	257
MWI1700	778	713	848	257
MWI1701	778	713	848	257
MWI1702	775	709	857	255	240
MWI1703	775	709	847	255	240
MWI1704	775	709	847	255	240
MWI1705	765	698	841	250	230
MWI1706	765	698	841	250	230
MWI1707	765	699	854	250	230
MWI1708	765	699	841	250	230
MWI1709	765	699	841	250	230
MWI1710	765	699	841	250	230
MWI1711	765	699	854	250	230
MWI1712	752	681	834	207
MWI1713	778	713	848	257
MWI1714	778	713	859	257
MWI1715	778	713	848	257
MWI1716	778	713	848	257
MWI1717	778	713	848	257
MWI1718	778	713	848	257
MWI1719	778	713	848	257
MWI1720	758	691	836	210
MWI1721	758	691	851	210
MWI1722	758	691	851	210
MWI1723	778	713	848	257
MWI1724	765	699	841	250	230
MWI1725	752	681	850	207
MWI1726	752	681	834	207
MWI1727	752	681	834	207
MWI1728	752	681	834	207
MWI1729	752	681	834	207
MWI1730	775	709	857	255	240
MWI1731	775	710	847	255	240
MWI1732	765	699	854	250	230
MWI1733	765	699	841	250	230
MWI1734	752	681	834	207
MWI1735	752	681	834	208
MWI1736	775	710	847	255	240
MWI1737	752	686	834	208
MWI1738	778	713	848	257
MWI1739	778	713	848	257
MWI1740	760	693	838	247
MWI1741	760	693	838	247
MWI1742	778	713	848	257
MWI1743	778	713	848	257
MWI1744	671	462	425	414	395
MWI1745	671	462	420	414	395
MWI1746	671	462	420	414	395
MWI1747	758	691	836	210
MWI1748	758	691	836	210
MWI1749	758	691	836	210
MWI1750	760	693	838	247
MWI1751	752	686	834	208
MWI1752	752	686	834	208
MWI1753	752	686	834	208
MWI1754	752	686	834	208
MWI1755	760	693	838	247
MWI1756	752	686	834	208
MWI1757	752	686	834	208
MWI1758	760	693	838	247
MWI1759	760	693	838	247
MWI1760	760	693	838	247
MWI1761	760	693	838	247
MWI1762	760	693	852	247
MWI1763	760	693	852	247
MWI1764	779	715	849	258	244
MWI1765	778	713	848	257
MWI1766	778	713	848	257
MWI1767	778	713	859	257
MWI1768	778	713	848	257
MWI1769	778	713	848	257
MWI1770	778	713	848	257	244
MWI1771	778	713	848	257	244
MWI1772	778	714	859	257	244
MWI1773	671	462	420	414	395
MWI1774	671	462	420	414	395
MWI1775	671	462	425	414	395
MWI1776	671	462	420	414	395
MWI1777	672	462	420	414	396
MWI1778	672	462	420	414	396
MWI1779	672	462	420	414	396
MWI1780	672	462	425	414	396
MWI1781	672	462	420	414	396
MWI1782	672	462	420	414	396
MWI1783	672	462	420	414	396
MWI1784	672	462	420	414	396
MWI1785	672	462	425	414	396
MWI1786	672	462	425	414	396
MWI1787	672	462	420	414	396
MWI1788	672	462	420	414	396
MWI1789	672	462	420	414	396
MWI1790	672	462	420	414	396
MWI1791	672	462	420	414	396
MWI1792	672	462	420	414	396
MWI1793	672	462	425	414	396
MWI1794	672	462	420	414	396
MWI1795	672	462	420	414	396
MWI1796	672	462	425	414	396
MWI1797	672	463	425	415	396
MWI1798	672	463	425	415	396
MWI1799	672	463	425	415	396
MWI1800	672	463	425	415	396
MWI1801	760	693	852	247
MWI1802	760	693	852	247
MWI1803	760	693	838	247
MWI1804	760	693	852	247
MWI1805	760	693	838	247
MWI1806	760	693	852	247	226
MWI1807	760	693	838	247	226
MWI1808	760	693	838	247	226
MWI1809	760	693	838	247	226
MWI1810	760	693	838	247	226
MWI1811	761	693	852	247	226
MWI1812	761	694	838	247	226
MWI1813	761	694	838	247	226
MWI1814	761	694	838	247	226
MWI1815	761	694	838	247	226
MWI1816	761	694	838	247	226
MWI1817	761	694	838	247	226
MWI1819	761	694	838	247	226
MWI1820	761	694	838	247	226
MWI1821	761	694	838	247	226
MWI1822	761	694	852	247	226
MWI1823	761	694	838	247	226
MWI1824	761	694	852	247	226
MWI1825	761	694	852	247	226
MWI1826	761	694	838	247	226
MWI1827	761	694	838	247	226
