# Supplementary material for: Cereal grain mineral micronutrient and soil chemistry data from GeoNutrition surveys in Ethiopia and Malawi
Source: Sci Data. 2022 Jul 25;9:443. doi: 10.1038/s41597-022-01500-5 (PMC9314434; doi:10.1038/s41597-022-01500-5)
Supplement: Supplementary file 4 — Supplementary file 6 [file 41597_2022_1500_MOESM4_ESM.xlsx]

## Sheet: ETH_CropSoilData_Raw
FundingSource	ID	Crop_ICP_Run	Latitude	Longitude	Altitude	LocationPrecision	SamplingStart	SamplingEnd	Crop	GrainSource	Site	Ag_grain	Al_grain	As_grain	B_grain	Ba_grain	Be_grain	Ca_grain	Cd_grain	Co_grain	Cr_grain	Cs_grain	Cu_grain	Fe_grain	K_grain	Li_grain	Mg_grain	Mn_grain	Mo_grain	Ni_grain	P_grain	Pb_grain	Rb_grain	S_grain	Se_grain	Sr_grain	Tl_grain	U_grain	V_grain	Zn_grain	Al_Oxa	Al_Sol_Ca	Al_Tot_Aqu	As _Tot_Aqu	Ba_Sol_Ca	C_inorg	C_org	C_tot	Ca_CEC
BMGF	ETH0625	4	11.5958	36.4721	1083.38	6	2018-12-24	2018-12-24	Rice	Store	Main	-0.000630139	44.6228	0.00536656	-0.361091	0.328286	0.00949235	127.071	0.00210226	0.075539	1.98251	0.0582084	5.51614	67.727	2429.77	-0.0163379	1171.9	18.7747	0.216349	5.3928	2580.88	0.00287154	14.2754	1751.64	0.0418863	0.320657	-0.00137218	-0.000188489	0.137574	20.539	3943.13	0.0813343	80037.7	0.806129	3.1222	0	2.236	2.236	24.0008
BMGF	ETH0773	4	8.99556	38.249	2121.65	4	2018-12-31	2019-01-01	Teff	Field stack	Close pair	0.00252873	20.2802	0.00360025	0.189761	11.6293	-0.0122739	1644.07	0.00242399	0.0923506	0.123715	-7.54024e-05	5.81261	48.6847	4176.21	0.0282634	1873.93	56.8924	0.534847	0.503821	3928.95	0.00960591	1.99249	2703.21	0.226031	5.37202	-0.00115163	-0.000272958	0.0652405	29.8359	2921.58	0.0239356	66048.6	3.20775	6.4773	0.0129	1.0961	1.109	36.4159
BMGF	ETH0783	3	8.39636	36.4588	1911.26	8	2019-01-03	2019-01-03	Teff	Field stack	Main	0.000920133	103.108	0.00724413	-2.52281	26.8709	-0.00559565	1226.23	0.00627126	0.0460093	0.367265	0.0009659	5.36615	118.421	4673.63	-0.0884788	2066.55	357.026	0.0486673	4.06339	4065.5	0.0166585	5.58295	2034.11	0.0505612	5.21063	-0.000575276	0.00188024	0.338726	30.3401	4560.26	13.0731	76755.7	2.96577	30.281	0	2.37	2.37	4.92781
BMGF	ETH0802	4	12.4942	37.4878	2012.13	4	2019-01-12	2019-01-12	Teff	Field stack	Main	0.00620834	2674	0.203118	-0.101979	29.0862	0.0725341	2358.84	0.00759268	3.42011	10.657	0.0456748	8.85025	3086.16	5126.12	0.466313	2833.19	151.809	0.328272	9.72393	5358.62	0.295367	2.59821	2190.67	0.172343	25.4145	0.00330896	0.0192313	7.81712	41.5216	3166.06	NM	80715.5	0.652453	NM	0.0111	0.7625	0.7736	31.9858
BMGF	ETH0803	4	12.3587	37.5485	1894.06	4	2019-01-12	2019-01-12	Sorghum	Standing crop	Main	0.0200178	10.3593	-0.000783924	-0.280803	0.367789	-0.0122619	153.376	0.000160192	0.0158977	0.459473	-0.00091279	1.81046	34.7644	5263.63	-0.00489126	1969.38	8.72721	0.433913	0.845888	4283.93	0.0049345	2.33672	1196.72	0.0919609	0.743867	-0.00131672	-0.000426052	0.057251	21.2286	3768.84	NM	78044.6	1.4223	NM	0	0.9616	0.9616	31.549
BMGF	ETH0811	4	12.3428	37.2369	1902.97	4	2019-01-13	2019-01-13	Sorghum	Standing crop	Close pair	-0.000459777	28.4457	-1.40193e-05	-0.073464	0.535005	-0.0122739	168.067	-0.000834103	0.0277956	0.310573	0.000883327	1.82888	48.5628	4693.04	-0.01641	1755.75	9.48772	0.33295	0.886575	3834.1	-0.00219515	1.88473	1308.07	0.0313584	0.618624	-0.00132279	-0.000219656	0.122475	18.0175	5055.75	NM	89461.1	1.65345	NM	0	0.7114	0.7114	33.479
BMGF	ETH0818	2	8.87396	39.2451	2362.01	4	2018-12-27	2018-12-27	Wheat	Field stack	Main	0.00131517	7.12744	-0.00195547	-2.91742	5.666	-0.015429	393.752	-0.0103789	0.0241494	0.13077	3.3518e-05	3.51135	30.8323	3811.81	0.0246517	1082.34	28.2027	0.600589	0.343163	2080.88	0.00936199	3.01762	1789.97	0.0609099	3.46116	-0.000582371	-0.000351807	0.100198	21.71	3512	0.0308795	56444	3.07389	3.16023	0.4997	1.5673	2.067	41.189
BMGF	ETH0827	4	12.3904	37.4332	1817.06	4	2019-01-14	2019-01-14	Teff	Field stack	Main	0.00118	912.625	0.0556284	0.287256	17.9767	-0.00144324	2010.94	0.00107508	0.812021	2.79956	0.0186175	8.59011	984.464	5823.93	0.241077	2245.99	50.2451	0.578281	5.05336	5229.84	0.0922939	2.43426	2245.01	0.857845	10.3468	0.000449046	0.00602259	2.64742	43.2198	3737.58	0.00996117	78515.1	1.20283	3.50558	0	1.612	1.612	32.747
BMGF	ETH0828	4	12.4108	37.3895	1819.87	4	2019-01-14	2019-01-14	Teff	Field stack	Main	0.00662304	1296.44	0.117868	1.24544	20.1354	0.0347202	2007	0.00391161	1.02361	6.48701	0.0424648	8.56951	1298.96	5481.64	0.486942	2593.04	64.2289	0.289988	7.04734	5500.05	1.57319	3.03063	2552.94	0.138088	10.6215	0.00254775	0.0115239	3.40697	49.7439	1491.57	0.0206253	79709	1.16227	4.08384	0	1.215	1.215	29.698
BMGF	ETH0905	4	12.0729	37.7397	1826.73	4	2019-01-16	2019-01-16	Finger millet	Field stack	Main	0.00476209	2726.55	0.197753	0.721687	30.179	0.124484	4821.74	0.00729554	2.64982	16.123	0.0699383	9.67455	3626.02	5039.58	0.67812	2336.71	169.787	0.265876	8.95857	3233.8	0.2946	3.47604	1700.54	0.157347	25.6752	0.00450748	0.0283493	12.6031	27.5451	2971.75	0.0101452	75474.1	0.839591	4.12184	0	0.8373	0.8373	30.0711
BMGF	ETH1006	4	12.732	39.0027	1876.47	6	2018-12-27	2018-12-27	Teff	Store	Main	0.00123852	2081.18	0.153909	1.55555	19.616	0.0690397	1733.56	0.00823227	1.21781	11.606	0.0328437	7.49624	2295.06	4424.53	0.474271	2526.28	90.0864	1.06389	6.70719	4689.14	0.249046	4.72538	2344.81	0.785798	11.1864	0.00373702	0.0240606	7.01022	40.7095	2292.82	0.0170304	61014.5	1.36153	5.73808	0.0104	1.3976	1.408	28.4573
BMGF	ETH1033	4	12.5291	39.0664	2115.42	4	2018-12-29	2018-12-29	Teff	Store	Main	0.00365149	884.024	0.10629	0.768387	11.3518	-0.0011695	1465.39	0.00615061	1.7701	21.2665	0.0294587	9.40625	1756.72	4389.89	0.25018	2547.49	78.7988	0.630461	13.9754	3899.8	0.148855	2.64225	2067.14	0.176545	10.5088	0.00132881	0.0241436	5.3522	34.0028	2136.11	0.0128812	30474.2	1.36682	1.54011	0.0053	1.1267	1.132	23.6812
BMGF	ETH1107	5	9.16227	39.1543	2566.4	4	2018-12-22	2019-01-03	Teff	Field stack	Close pair	0.00407871	82.5903	0.0211559	-0.361976	17.707	-0.00652919	1785.54	-0.0108269	0.0873292	0.660071	0.00428403	5.646	269.881	4455	0.00932195	1658.82	35.8856	0.602985	-16.6278	2813.27	0.00808485	2.11612	2301.08	0.467318	8.26593	-0.00010832	0.00100131	0.337163	22.5992	3399.73	0.0367417	57906.6	2.85995	5.9017	0.2803	0.9567	1.237	38.4118
BMGF	ETH1190	4	7.36756	38.65	1811.13	4	2018-12-24	2018-12-24	Sorghum	Store	Close pair	0.000657546	12.4849	-0.00144685	0.130038	0.147844	-0.0122679	205.378	-0.00049369	0.00636526	0.185426	-0.000114381	2.19826	30.6003	4306.51	0.00582338	1511	15.8626	1.01288	0.713138	3186.39	-0.00487094	2.2949	1267.57	0.0320703	0.66769	-0.00137361	-0.000297261	0.0529437	19.0355	2517.05	0.0334571	39296.4	3.06125	1.11408	0.2869	1.1811	1.468	27.4421
BMGF	ETH1328	3	8.31622	40.0312	1701.08	8	2019-01-04	2019-01-04	Teff	Field stack	Main	-0.00274755	19.7684	0.000289119	-3.8928	17.5321	-0.0150542	1319.3	-0.00403687	0.0550949	0.353148	-0.00110029	6.29096	60.7156	4118.72	-0.0446013	1670.79	75.1095	0.14667	1.88091	3217.12	0.00323506	4.01437	2030.21	0.499918	7.03644	-0.00111287	-0.00111167	0.289658	28.1999	2465.25	0.0387114	41849.3	1.58195	15.0135	0	2.074	2.074	14.3573
BMGF	ETH1383	5	8.8127	38.8308	2199.38	4	2019-01-04	2019-01-04	Teff	Field stack	Main	0.00479363	625.049	0.0519146	-1.20285	15.2165	-0.00626103	1470.7	0.0294534	0.376944	3.30648	0.0214536	6.78199	585.004	4205.23	0.17843	1673.28	50.6936	0.466057	-22.7573	2999.12	0.111678	2.71011	2442.81	0.0478593	6.27551	0.00181581	0.00704993	1.21773	25.1265	2801.67	0.0289496	64300	1.58118	6.15011	0.29	1.252	1.542	40.5871
BMGF	ETH1396	5	8.75259	38.8498	1920.67	4	2019-01-11	2019-01-11	Maize	Field stack	Main	0.00384436	16.4203	0.00900473	-0.908266	0.275209	-0.00599594	80.5411	-0.00134242	0.0250536	0.357984	2.84738e-05	1.66338	28.8304	3600.67	0.0440812	935.008	4.58896	1.22911	-22.9402	2450.14	-0.0162648	1.3197	1756.69	0.0422388	0.208599	-0.000466448	0.000140958	0.200548	18.633	2408.08	0.00977816	51916.8	1.60524	6.72248	0.02	1.817	1.837	34.6899
BMGF	ETH1397	4	12.4215	37.6239	2086.73	4	2019-01-14	2019-01-14	Wheat	Field stack	Main	0.000203295	32.3893	-0.00179934	-1.45524	1.68879	0.0223672	528.448	0.00987661	0.0769484	0.293338	-0.000118079	3.54739	60.7588	4846.72	0.00513941	1447.68	26.6549	0.214251	0.577695	4285.5	0.00104444	1.39998	1593.83	0.0226072	2.94667	-0.00133706	-0.000219118	0.144652	30.2532	8264.73	0.0287436	76074.6	0.859749	3.55427	0.0638	0.9882	1.052	36.8948
BMGF	ETH1401	4	12.1935	38.0065	2261.3	4	2019-01-15	2019-01-15	Wheat	Store	Main	0.00102968	27.0224	0.000274398	-0.584844	2.56616	-0.00126664	520.004	0.00420869	0.0479166	0.183873	-0.000394872	2.59812	44.5452	4298.06	0.0274631	1218.7	29.5156	0.25661	0.222641	3446.01	0.0509763	2.28279	1754.27	0.00963397	4.03028	-0.00135717	-0.000167677	0.116287	22.927	2246.12	0.0129443	49614.2	1.34898	5.04896	0.0222	0.5375	0.5597	21.1315
BMGF	ETH1429	4	9.01782	39.3588	2044.7	4	2019-01-23	2019-01-23	Teff	Field stack	Main	0.0252069	15.9728	0.00416175	0.528409	12.6915	-0.000785018	1434.08	0.000576866	0.0511732	0.378043	-5.06669e-05	5.43721	48.7411	5087.21	0.0160337	2026.14	48.0911	0.364972	1.39759	4222.31	0.00150791	2.44226	2245.02	0.0612596	4.62781	-0.000946205	-0.000173764	0.0863707	25.0139	2662.35	0.0115695	56346.8	2.92052	4.05413	0	1.398	1.398	29.874
GCRF	ETH0002	1	10.7089	38.8918	2464.25	4	2017-11-25	2017-11-25	Wheat	Field stack	Main	-0.00462736	3.75916	-0.00101852	-1.33592	4.54382	-0.0137872	400.338	0.00557992	0.0558141	0.614095	0.00146546	3.29611	31.549	4410.53	-0.0187114	1287.56	34.0416	3.80515	0.722201	3716.05	-0.00854132	3.85545	1202.93	0.130247	2.39426	-0.000650403	-0.00075145	0.0107322	29.8716	3198.3	0.0262972	72834.8	3.27736	4.85237	0.0404	1.3916	1.432	39.4685
GCRF	ETH0003	1	10.7141	38.8859	2471	4	2017-11-25	2017-11-25	Wheat	Field stack	Main	-0.00262057	5.7268	0.00109733	-2.11826	2.84477	-0.0108809	378.906	0.00264757	0.0254399	0.647797	0.000411814	2.75404	35.0248	4043.57	-0.00308919	1232.65	24.8501	0.236967	0.01359	3516.49	-0.000991064	1.72547	1027.91	0.108231	1.47096	-0.000461341	-0.000150031	0.016367	24.5281	3813.24	0.0396633	76522.5	1.65177	4.39812	0.0496	0.7842	0.8338	39.1917
GCRF	ETH0004	1	10.8202	38.6836	2718.45	4	2017-11-24	2017-11-24	Wheat	Standing crop	Main	0.00171639	8.59721	0.00115968	-2.82329	5.39468	0.00193504	391.717	0.00652057	0.0843718	0.300444	0.000282264	2.88235	37.7613	3927.3	0.0101549	1132.11	76.2638	-0.400655	1.21033	3408.93	0.00609712	4.73146	1073.24	0.0203741	2.22804	-0.000572478	-0.000383024	0.0231554	21.777	4624.2	0.0683697	90745	4.57361	12.1603	0.0349	1.4901	1.525	23.7142
GCRF	ETH0005	1	10.7934	38.6323	2307.12	4	2017-11-24	2017-11-24	Wheat	Standing crop	Main	-0.00360271	4.29851	-0.000299668	-1.72122	5.27338	0.00212753	350.271	0.00190168	0.012343	-0.050152	0.000178826	3.44883	31.9827	4275.54	-0.0130566	1367.07	30.7312	0.529388	0.10894	3899.63	0.000333628	1.23817	1144.5	0.0844279	2.05769	-0.000511942	0.000654953	0.0131425	29.1792	3657.49	0.070932	81764	7.00949	12.6253	0	2.073	2.073	25.2058
GCRF	ETH0006	1	10.786	38.7414	2659.17	4	2017-11-24	2017-11-24	Barley	Field stack	Main	-0.00399586	21.0048	0.000398593	-1.96104	16.257	-0.0111626	255.217	-0.00121254	0.0171279	0.758105	-2.38322e-05	4.68945	48.0781	5854.12	0.00414714	1221.41	12.572	-0.308758	-0.112835	3574.18	0.00448093	2.70257	967.557	0.00608903	2.03519	-0.000445723	-0.00101949	0.053179	20.9763	3931.66	0.0828558	99082	3.053	129.616	0	1.288	1.288	19.1147
GCRF	ETH0007	1	10.7614	38.8093	2563.55	4	2017-11-24	2017-11-24	Wheat	Store	Main	-0.00347941	4.79081	0.000100545	-1.83923	4.04874	-0.00616849	352.407	0.00183388	0.0246361	0.548222	-2.51137e-05	3.54953	35.6167	4877.79	0.00872433	1438.79	23.6077	0.356429	0.191064	4177.07	-0.00480668	0.791834	1233.29	0.0717739	3.68572	-0.000457447	0.00241736	0.0162418	25.2741	3120.43	0.0341976	67502.5	0.246869	8.41008	0	1.032	1.032	23.7769
GCRF	ETH0008	1	10.7764	38.7437	2545.3	4	2017-11-24	2017-11-24	Wheat	Standing crop	Main	0.00265191	7.75542	0.00033386	-1.81026	5.98201	0.00225915	398.055	0.00353263	0.0671455	0.482154	0.00166917	2.74059	36.391	3984.3	-0.00700952	983.361	61.9899	-0.434631	0.560948	2453.37	-0.00120562	5.42797	985.824	0.0182152	2.25856	-0.000509142	-6.93758e-05	0.0207181	13.0397	3883.29	0.600839	81997.1	5.48144	12.616	0	2.177	2.177	25.6818
GCRF	ETH0009	1	10.7465	38.7927	2649.84	4	2017-11-25	2017-11-25	Wheat	Standing crop	Main	-0.00492237	12.9824	-0.000868656	-2.89077	8.10094	-0.00807943	388.814	0.00202213	0.0217523	0.243742	0.00217115	3.62599	40.958	3938.87	-0.00397948	984.7	27.6523	-0.482147	-0.0512027	2313.71	0.00223456	5.70393	1037.11	0.00591605	4.35981	-0.000565881	-0.000505537	0.042578	17.2914	7151.01	0.105627	107214	2.17132	73.0009	0	2.069	2.069	16.6792
GCRF	ETH0010	1	10.6706	38.6422	2225.42	4	2017-11-25	2017-11-25	Teff	Standing crop	Main	-0.00305552	451.769	0.0330418	-1.79395	14.006	0.00242842	1261.57	0.000614639	0.254553	0.74855	0.0139684	7.31905	542.263	3848.45	0.142678	1697.35	29.0861	-0.344499	0.824798	2994.9	0.0645443	5.83204	1778.01	0.0293561	5.90143	0.0011442	0.00714057	1.44878	26.9947	3869.94	0.0302111	79406.5	6.49201	13.0243	0	2.096	2.096	27.9132
GCRF	ETH0012	1	10.6828	38.6852	2386	4	2017-11-25	2017-11-25	Wheat	Standing crop	Main	-0.0039247	8.44795	0.00216424	-1.51058	8.30851	-0.0111582	1202.87	0.00051621	0.0329122	0.31428	0.000639019	6.15799	45.0063	5135.48	0.00831202	1783.11	33.7497	-0.10319	1.58111	4094.17	0.000592953	3.27188	1551.08	0.0356676	4.52981	-0.000451491	-0.000204087	0.0197532	26.864	3271.88	0.0337272	73002.1	5.3544	8.19907	0	0.98	0.98	31.9889
GCRF	ETH0014	1	11.7631	37.5482	1919.49	6	2017-11-24	2017-11-24	Finger millet	Standing crop	Main	0.0489715	14.9779	0.000741924	0.0725042	22.4571	-0.0140357	3401.06	0.0187661	0.105822	-0.113129	4.61956e-05	3.59589	29.0199	4788.71	-0.00873883	1481.92	310.303	-0.549801	0.528136	2848.61	0.0053896	2.4404	963.504	0.00666285	20.8256	-0.000526942	-0.000183854	0.0357286	19.0242	5227.15	0.35512	103620	3.79576	13.0613	0	1.475	1.475	10.1437
GCRF	ETH0015	1	11.8159	37.6392	1781.04	6	2017-11-24	2017-11-24	Rice	Field stack	Main	-0.0015906	61.9839	0.00495898	-0.628975	1.37334	0.00806122	336.038	0.0258686	0.0615614	4.40558	0.000610108	3.07064	135.329	3948.33	0.00928706	1406.77	126.577	-0.381443	1.21641	3237.14	0.0188087	3.3787	997.277	0.0496924	1.34751	-0.000451787	0.000716168	0.39215	24.1208	3278.22	0.421417	81725.3	4.52131	17.6094	0	1.895	1.895	20.1382
GCRF	ETH0016	1	11.5706	37.4543	1931.81	8	2017-11-24	2017-11-24	Maize	Field stack	Main	-0.00572546	-0.779177	-0.000480133	-1.04972	0.148667	-0.00279728	40.6035	-0.000317871	0.00876825	-0.175677	-0.000273741	1.51385	11.4824	2970.28	-0.0169143	828.823	3.16936	-0.419901	-0.132999	2257.14	-0.0038205	1.78997	996.829	0.00212945	0.223929	-0.000615811	0.000179132	-0.00178967	12.6742	5653.55	0.0499136	79707.1	3.04918	2.72315	0.0318	2.8132	2.845	23.8478
GCRF	ETH0017	1	11.6228	37.4753	1890.7	6	2017-11-24	2017-11-24	Maize	Field stack	Main	-0.0053938	1.664	0.00182786	-0.818975	0.0814197	-0.00727391	38.8966	0.000415819	0.04851	-0.0581537	0.000208944	1.36436	15.6563	2674.87	0.000621292	758.831	3.08874	-0.358904	-0.0249763	1546.53	-0.00439081	0.979751	777.118	0.0267848	0.155781	-0.00058558	-0.00132071	0.0050518	12.6656	2659.99	0.0437207	81598.7	3.92668	7.72963	0	0.8693	0.8693	29.2952
GCRF	ETH0018	1	11.7843	38.2473	3098.43	4	2017-11-26	2017-11-26	Wheat	Field stack	Main	-0.00512188	5.89811	-0.000817793	-2.31757	5.41136	-0.00344205	404.9	0.00505095	0.00891387	-0.0208201	0.00420856	4.64009	24.9236	4352.61	-0.0144358	988.723	43.8631	-0.541888	0.0227056	2430.92	0.00171655	9.84641	1047.93	0.0135055	2.01534	-0.000616578	0.00130257	0.0184589	17.8272	3154.12	0.0711128	90017.2	9.26511	33.2189	0	1.424	1.424	13.3964
GCRF	ETH0019	1	11.8274	38.0621	2605.09	4	2017-11-26	2017-11-26	Teff	Field stack	Main	0.00167649	234.146	0.0203051	-0.901409	27.9193	0.00569869	1798.64	0.0056755	0.166081	0.679619	0.00542905	6.80242	321.146	3463.38	0.0397977	2129.95	156.341	-0.359299	0.796894	4343.55	0.0597104	4.58043	1720.01	0.0113535	9.99704	0.000799663	0.0072591	0.627714	32.9299	7403.02	0.539612	78373	2.89301	24.947	0	2.21	2.21	14.7845
GCRF	ETH0020	1	11.9139	37.9533	2336.88	4	2017-11-26	2017-11-26	Maize	Store	Main	-0.00659536	4.22376	-0.00162639	-1.34875	0.98593	-0.00916886	55.7083	-0.00109429	-5.17814e-05	-0.109019	-0.000460799	0.813841	22.8989	3904.71	-0.0198644	1275.37	5.30981	-0.414303	-0.160976	3508.05	-0.00536155	3.34266	967.831	-0.00107722	0.701991	-0.000720661	0.000115196	0.00735474	16.5768	4554.34	2.43832	61023.1	6.06995	57.1639	0	1.065	1.065	19.9659
GCRF	ETH0021	1	10.5735	38.6566	2412.02	4	2017-11-25	2017-11-25	Teff	Standing crop	Main	-0.00388802	11.4075	0.001915	-1.82287	8.45345	-0.00245367	1189.85	-9.55626e-05	0.0788358	0.232007	0.000203556	5.3005	38.2264	4827.25	0.0052222	1747.43	51.6583	-0.0175193	1.72635	3830.43	-0.00268632	3.19399	1411.39	0.0334484	3.67895	-0.00050781	-0.000390446	0.0425362	21.5963	2972.92	0.0408879	78800.6	6.34167	8.06368	0	1.022	1.022	30.0182
GCRF	ETH0024	1	10.6012	38.7269	2409.85	4	2017-11-25	2017-11-25	Wheat	Field stack	Main	-0.00303873	7.57649	0.00069936	-1.03543	5.0611	-0.00764362	403.682	0.00177064	0.035615	0.330321	0.000977233	2.86821	37.5776	4188.32	-0.00373826	1218.08	45.2324	-0.465983	0.687344	3138.88	-0.00289818	3.57688	1057.9	0.0131268	1.89594	-0.000534559	-0.000689826	0.0249126	22.7283	3121.48	0.082224	78497.7	0.716136	16.6792	0	1.047	1.047	25.7602
GCRF	ETH0025	1	10.4755	38.6068	2232.35	4	2017-11-26	2017-11-26	Teff	Field stack	Main	-0.00555492	9.71619	0.000428245	-1.68659	8.7735	-0.00299846	1200.41	-7.67204e-05	0.0287215	0.26858	-5.60962e-07	6.1123	49.613	5172.17	0.00497912	1778.7	25.3713	0.127445	0.262567	4015.04	0.0106221	2.69674	1472.14	0.060984	5.02528	-0.000493442	0.00211731	0.0364807	25.0078	3596.49	0.0798729	67604.6	3.73803	13.7625	0	3.001	3.001	30.7401
GCRF	ETH0026	1	10.4529	38.6014	2219.16	4	2017-11-26	2017-11-26	Teff	Field stack	Main	-0.00385599	37.36	0.00112763	-1.49871	11.1026	-0.00298406	1050.13	-0.000320971	0.0284423	0.503548	0.000208075	4.49405	70.9433	5369.24	0.0167785	1791.41	28.9698	-0.129375	-0.0815867	4005.67	0.0112519	2.0258	1242.48	0.300949	4.94481	-0.000418802	0.000883311	0.134126	17.4794	3663.91	0.0483377	65271.4	1.45522	23.8209	0	1.345	1.345	17.3895
GCRF	ETH0027	1	10.5105	38.7144	2400.91	4	2017-11-26	2017-11-26	Teff	Field stack	Main	-0.00385917	20.2846	-0.000231076	-1.77978	7.18644	-0.00703505	1235.11	-0.000232182	0.039399	0.143892	0.00280415	6.2007	58.4393	4910.83	0.00826785	1461.85	27.0983	-0.124365	0.153554	3191.29	-0.000919814	4.64041	1529.22	0.00492175	4.67917	-0.000435809	-0.000260556	0.0822631	22.0967	3086.58	0.0346096	89478.4	1.97865	59.3132	0	0.4762	0.4762	24.1164
GCRF	ETH0028	1	10.5919	38.7909	2131.12	4	2017-11-26	2017-11-26	Teff	Field stack	Main	-0.00347429	27.1479	0.0030209	-1.14813	9.88974	-0.00735305	1810.13	0.00409485	0.0597124	0.372004	0.000139184	8.21898	83.8048	5616.05	0.00411986	2407.33	44.6491	0.0955212	0.390308	5315.14	0.0114624	2.9542	1892.31	0.223666	13.4995	-0.000257165	-0.000156866	0.112641	35.7931	3276.49	0.0706801	53140	-2.81946	4.95691	0.01	0.7856	0.7956	26.6093
GCRF	ETH0029	1	10.7791	38.9278	2600.19	4	2017-11-26	2017-11-26	Teff	Standing crop	Main	-0.00363331	8.75984	0.000120368	-2.33241	10.0625	-0.00268864	1231.39	-0.000443537	0.02112	0.110073	3.71862e-06	6.44283	37.4158	4896.56	0.00149628	1745.91	16.6623	-0.196231	0.580293	3799.17	-0.0065199	2.56305	1616.66	0.107857	4.98573	-0.000631083	7.69381e-06	0.0276762	21.6651	3792.25	0.0497949	76894.8	3.53138	4.52496	0.028	1.467	1.495	33.2984
GCRF	ETH0030	1	10.866	38.9945	3105.66	4	2017-11-26	2017-11-27	Barley	Standing crop	Close pair	-0.00617927	17.0941	0.00232302	-2.25217	7.37016	0.00264811	298.517	-0.000197715	0.0163476	0.929612	-0.000356895	4.10865	50.193	6054.11	0.00049067	1367.53	8.80782	-0.252857	0.0883456	3894.31	0.000778695	0.610506	891.888	0.00118923	2.2161	-0.000609798	0.00108599	0.0646746	21.6593	3841.52	0.0760369	55118.4	-0.706925	12.7662	0	1.582	1.582	24.9635
GCRF	ETH0031	1	10.5866	38.9868	2545	4	2017-11-29	2017-11-29	Wheat	Field stack	Main	0.0254141	11.214	0.000199404	-1.58457	3.36612	0.00150259	343.691	0.00708	0.0111652	0.436536	-0.000367503	1.79178	30.4351	3778.07	-0.00600591	951.064	12.9579	-0.188327	-0.000547743	2981.89	0.0120937	1.49598	869.24	0.542577	5.40893	-0.000364794	0.0166232	0.0336498	14.1793	5418.91	0.0489146	65327.6	-5.31621	3.78486	0	0.8055	0.8055	20.0949
GCRF	ETH0032	1	10.5885	39.0823	2545.71	4	2017-11-30	2017-11-30	Wheat	Field stack	Main	-0.000108732	9.66124	-0.000300276	-1.27331	2.68495	-0.00831237	295.405	0.0113985	0.016675	0.375279	0.000209195	3.69304	36.2689	4033.96	-0.0027578	1194.86	24.5925	-0.145877	0.443495	3085.69	0.00576642	3.18135	1154.2	0.0511025	2.03743	-0.000368445	0.00861039	0.0282531	25.3228	4592.31	0.0360809	69665.3	-1.98386	7.55227	0	0.8546	0.8546	25.7167
GCRF	ETH0033	2	11.622	38.2569	3079.58	4	2017-11-29	2017-11-29	Triticale	Field stack	Close pair	0.00139642	6.64529	0.00600137	-0.959546	2.21265	-0.00816837	363.221	0.00229527	0.0320395	0.0699562	0.0017156	4.84384	36.1656	5162.17	0.00537278	951.941	36.0903	0.00845517	0.380753	2831.5	0.0108034	7.57067	1244.84	0.0160847	1.69628	-0.000201064	6.69355e-05	0.0173493	23.1639	2183.18	0.0789036	32974.2	4.92387	9.39247	0	1.598	1.598	11.0964
GCRF	ETH0034	2	11.5165	38.5827	2093.48	4	2017-11-28	2017-11-28	Barley	Store	Main	0.00174706	40.2902	0.00622994	-0.652251	0.756031	-0.0017657	442.384	-0.00112645	0.0341525	2.48815	0.00261245	3.20252	88.5144	6396.71	0.0183893	1353.49	14.0341	0.117697	0.120259	4031.05	0.00717081	4.4022	1232.35	0.0509375	2.97471	-0.000256696	-0.00040064	0.115007	21.9839	6415.56	0.0210548	59666.6	10.9301	0.859946	0.0445	3.7065	3.751	33.2473
GCRF	ETH0035	2	11.4266	38.3932	2162.37	8	2017-11-29	2017-11-29	Teff	Field stack	Main	0.0592934	7.70235	0.00319198	0.817059	10.1119	-0.00188485	1235.59	-0.00153392	0.0228473	0.79943	0.000182736	6.41797	50.6411	5231.18	-0.00386346	1912.15	16.6545	0.0509457	0.330785	3267.46	0.0223559	4.46706	1845.71	0.0416832	8.6401	-6.85517e-05	-0.00148135	0.0246102	25.8296	3375.99	0.0184704	71072.7	1.22048	7.78062	0.0437	1.4643	1.508	26.872
GCRF	ETH0036	2	11.6172	38.2552	3173.63	6	2017-11-29	2017-11-29	Triticale	Field stack	Close pair	0.00165628	6.07383	9.28314e-05	-0.225875	3.18733	-0.00598165	393.665	0.004045	0.019275	-0.0993908	0.0068535	4.67832	26.2913	4587.95	0.0132103	943.462	35.5385	-0.0101067	0.301296	2264.79	0.00176075	12.0507	1233.84	0.0113089	1.73603	-0.000220902	-0.00134623	0.0140071	20.619	2673.92	0.0648201	39821.4	7.17737	8.7663	0	1.839	1.839	12.8372
GCRF	ETH0037	2	11.5505	38.3235	2793.43	4	2017-11-29	2017-11-29	Wheat	Field stack	Main	0.00378173	6.09521	-0.000134146	-1.23501	9.1929	0.0017422	436.336	0.00545078	0.0060265	0.040354	0.0123504	3.1584	35.0286	3842.04	-0.000329395	1072.31	32.2464	0.0350403	0.263574	2216.64	0.0574169	4.82927	1261.28	0.035223	2.91692	-0.00020747	-1.78098e-05	0.017014	23.5601	1918.75	0.0251707	48193.8	1.85865	52.5609	0	0.7818	0.7818	27.1309
GCRF	ETH0038	1	11.5679	38.2117	3190.25	4	2017-11-30	2017-11-30	Triticale	Field stack	Main	-0.00482582	8.93327	0.000144588	-1.62701	3.81697	0.0121116	395.895	0.0121613	0.0127194	0.0744089	0.00798459	5.72018	29.8033	4837.11	-0.0121441	1019.63	40.5613	-0.466879	0.14486	2644.01	0.00275969	12.5027	1188.86	0.0134614	1.79927	-0.000489338	0.000176979	0.021562	21.1253	5820.12	0.828665	57951.5	7.03791	11.7793	0	2.867	2.867	12.0235
GCRF	ETH0039	1	11.3348	38.3458	2467.22	4	2017-12-01	2017-12-01	Teff	Field stack	Main	-0.00120398	7.57144	0.0019478	-2.12732	8.55773	-0.0119071	1457.13	0.000613411	0.0679427	0.0145327	0.000279024	5.29679	45.3216	4986.7	-0.00406383	2130.27	67.9433	-0.207026	0.687053	4147.19	0.085611	3.16226	1575.63	0.1163	6.25658	-0.000341278	0.00082764	0.0296041	28.3559	3969.63	0.0398784	64606.9	7.63743	7.15464	0	2.635	2.635	23.3217
GCRF	ETH0040	1	11.3572	38.2905	2519.25	4	2017-12-01	2017-12-01	Teff	Field stack	Main	0.000377557	6.93998	-0.000162507	-0.740922	11.6765	-0.0083907	1459.72	0.00377677	0.0744798	0.329852	0.00130881	6.294	49.83	5721.29	0.00108954	2302.01	78.2192	-0.145046	0.256419	4741.61	0.122745	10.7946	1709.13	0.199407	7.18547	-0.000349412	0.00152494	0.0242109	35.4384	3698.35	0.0373209	81718.9	-4.40601	8.58434	0	1.554	1.554	20.6923
GCRF	ETH0041	1	11.4183	38.2615	2626.23	4	2017-12-01	2017-12-01	Wheat	Field stack	Main	-0.00306805	13.6038	0.0010157	-1.24831	3.7554	-0.00753679	405.073	0.00311734	0.0266819	0.655243	0.000557196	3.55251	39.4495	4740.28	0.00304437	1319.14	29.5187	-0.257765	0.0712638	3482.84	-0.000109304	3.25628	1137.62	0.014588	6.31399	-0.000279354	-0.000188679	0.05345	25.5271	3729.87	0.0417987	90105.2	3.24275	15.1812	0	0.7957	0.7957	15.1052
GCRF	ETH0042	1	10.3293	37.3685	2149.92	4	2017-12-06	2017-12-06	Wheat	Field stack	Main	0.000688519	5.71051	0.00128966	-0.802901	4.7216	-0.0113158	336.061	0.00701972	0.0299303	0.540398	0.0016433	3.05906	30.3534	4137	0.0161742	948.297	49.528	-0.20126	0.962627	2653.14	6.40093e-05	10.705	1429.44	0.0311042	2.23903	-0.000322495	-0.000877362	0.014167	16.5817	4374.52	5.82083	163583	22.1791	12.1593	0	2.349	2.349	4.92079
GCRF	ETH0043	1	11.362	37.886	2395.59	4	2017-12-02	2017-12-02	Teff	Field stack	Main	-0.00300715	17.7602	0.00218897	-1.24872	15.7817	-0.00515771	1025.31	0.000247244	0.0436546	0.604729	0.00028423	5.89997	47.5588	3990.7	0.00663901	1843.59	64.3369	-0.316157	0.0695111	3661.63	0.00645342	4.699	1483.14	0.0152902	8.76529	-0.000104836	5.93894e-05	0.0581444	21.6679	3911.73	0.0643353	90169.7	0.398179	16.4924	0	1.579	1.579	19.8193
GCRF	ETH0045	2	11.1441	37.6284	2225.97	4	2017-11-23	2017-11-23	Teff	Field stack	Main	0.00187875	7.87503	0.00158661	-1.20746	10.5142	0.00223261	1048.36	0.0129184	0.099904	0.357227	-2.02793e-05	4.94108	37.1242	4394.54	-0.000322365	2096.7	97.0822	0.401327	0.51764	4329.71	0.0156818	1.85679	1348.81	0.134226	5.23553	0.00021716	0.0126812	0.0293924	21.0805	4379.73	0.0287317	82182.2	6.79231	7.44822	0	2.293	2.293	19.213
GCRF	ETH0046	2	11.2365	37.5776	2341.74	4	2017-11-23	2017-11-23	Maize	Field stack	Close pair	0.00108763	0.870004	-0.00103221	-0.246936	0.260376	0.00169462	39.5633	0.0128708	0.0412779	0.738668	-0.000557122	0.768526	16.2111	2986.66	-0.00374853	879.637	2.9274	0.109349	0.136506	2251.28	0.00553838	0.635392	934.428	0.0165554	0.290164	-0.000290589	0.0234379	0.00159754	11.8207	4016.12	0.0209712	91833.1	2.33235	22.2993	0	1.566	1.566	21.0778
GCRF	ETH0047	2	11.2237	37.567	2395.28	4	2017-11-24	2017-11-24	Teff	Field stack	Main	0.00087804	12.6792	0.0032663	-1.3939	18.0372	-0.00827467	1229.93	0.000442924	0.0583242	0.9205	-0.000180439	3.36081	35.5651	3746.42	0.00269349	1885.32	64.8177	0.195203	0.908328	3898.81	0.0198457	1.03605	1232.1	0.011568	10.5946	0.000182248	-0.000828423	0.0488371	20.8152	3661.78	0.0604537	86131.9	3.97716	31.4964	0	0.8878	0.8878	13.419
GCRF	ETH0048	2	11.3077	37.4721	2287.29	4	2017-11-24	2017-11-24	Teff	Field stack	Main	0.00162998	19.2543	0.00224974	0.00550707	11.9845	-0.00928644	1113.37	-0.00123011	0.0452444	0.939603	9.49334e-05	4.97479	56.3473	4399.98	0.0033844	1960.49	47.3492	0.181895	0.719889	3930.95	0.00810223	3.73077	1363.1	0.0192395	7.08419	-3.66387e-05	-0.00125269	0.0764708	23.6018	3303.43	0.0343949	79205.3	1.61148	7.64629	0	1.835	1.835	26.8706
GCRF	ETH0049	2	11.5021	37.5047	1699	4	2017-11-24	2017-11-24	Teff	Field stack	Main	0.00358601	6.62186	0.00666778	-0.860128	14.1419	-0.00981947	1195.18	-0.000808284	0.0832844	0.475478	0.000245307	5.49981	46.8865	3891.48	0.00990067	1949.1	96.8719	0.100794	1.29894	3656.22	0.0074417	3.35484	1424.99	0.0422195	7.94004	0.000179738	-0.0011972	0.0234813	20.8229	3549.3	0.0726044	79521.8	5.81643	6.31766	0	2.329	2.329	22.2862
GCRF	ETH0050	2	11.6839	37.4827	1918.56	4	2017-11-25	2017-11-25	Maize	Field stack	Main	0.000902421	2.34251	0.00198626	0.719231	0.487247	-0.0045969	41.4601	6.49014e-05	0.0475734	0.387087	0.000215571	1.68449	14.5837	2565.49	-0.00300163	904.421	4.21682	0.0130329	0.152215	2010.61	0.00199485	4.13354	836.588	0.00142141	0.416329	-0.000213331	-0.00111404	0.00257386	12.5307	4082.46	4.77749	89147.6	7.11467	26.3684	0	1.762	1.762	5.22684
GCRF	ETH0051	2	11.6172	37.2753	1852.81	4	2017-11-26	2017-11-26	Finger millet	Field stack	Main	0.0027858	64.8811	0.00997903	1.23877	31.5829	-0.0048346	4497.1	0.0236438	0.222397	0.734631	0.00240456	4.44292	87.7831	4839.28	0.00551928	1530.02	578.255	0.0203362	1.52541	2947.71	0.0151875	5.40584	1036.11	0.0297239	16.8199	6.37419e-05	-0.000204897	0.172597	23.2407	3968.51	0.230992	93734.6	7.047	14.0114	0	1.733	1.733	7.96582
GCRF	ETH0052	2	11.6999	37.1686	1793.5	4	2017-11-26	2017-11-26	Maize	Field stack	Main	0.00229461	1.24626	0.00242411	0.586476	0.340326	0.00126272	41.0397	-0.000937919	0.0307134	0.553653	0.000305952	1.54841	17.7503	2668.79	-0.000191213	903.319	4.73827	0.0157954	0.340434	1863.39	0.00452663	4.01887	887.853	0.0052609	0.315053	-0.000215715	-0.000640764	0.00282894	13.4584	4190.53	1.46805	100821	6.82686	17.4169	0	1.995	1.995	5.38527
GCRF	ETH0053	2	11.6804	37.027	1820.93	4	2017-11-26	2017-11-26	Teff	Field stack	Main	0.00319991	50.6182	0.00468442	-0.00230553	19.4879	0.00161059	1429.68	0.00660281	0.0668216	0.514083	0.00176987	6.20032	87.1391	4648.02	0.0292046	1962.5	228.805	0.238145	2.6095	4529.23	0.0116615	3.35077	1780.3	0.0429371	5.99111	0.000189126	0.000540988	0.131102	27.086	2706.28	0.0817691	70302.2	6.26505	12.3892	0	1.72	1.72	29.1335
GCRF	ETH0054	2	11.3014	37.1767	2106.79	4	2017-11-27	2017-11-27	Maize	Field stack	Main	0.000317389	-0.233715	0.000676118	-0.548466	0.384419	-0.00160493	42.2376	-0.00114972	0.0136509	0.0964673	0.000130028	1.43242	14.0868	2757.17	-0.0031171	915.693	5.62216	0.0873304	0.420116	1914.69	-0.00324053	4.90052	1005.14	0.00504366	0.249722	-0.000219425	-0.00155507	0.000764854	18.3881	4525.78	0.764431	75426.8	13.2521	19.6265	0	3.368	3.368	8.22683
GCRF	ETH0055	2	10.8923	37.0706	2550.48	4	2017-11-29	2017-11-29	Sorghum	Standing crop	Main	0.00116555	13.4228	0.00581152	-1.26168	4.57982	-0.0107825	423.887	-0.00189908	0.0301892	1.35349	0.000642677	3.40721	42.2811	6247.57	-0.00433041	1087.75	20.7468	0.113762	0.42424	3396.03	0.00800034	4.52588	1120.55	0.0226998	2.5033	-0.000134343	-0.000673228	0.0429169	22.2449	5551.88	0.591166	75191.3	15.6109	9.75283	0	1.903	1.903	8.26611
GCRF	ETH0056	2	10.855	37.1475	2422.37	4	2017-11-30	2017-11-30	Maize	Field stack	Main	0.000540575	0.331955	0.00169341	-1.70544	0.254387	-0.00695014	48.1699	-0.00171814	0.0153703	0.502641	0.000713449	1.30014	13.8082	3713.84	-0.00107136	1032.63	4.42313	0.200023	1.05632	2584.19	-0.00188559	4.30428	1077.53	0.00856426	0.247493	-0.000287278	-0.00182937	0.00281071	12.9302	4660.12	0.942644	75160.2	5.93342	15.5637	0	3.015	3.015	8.998
GCRF	ETH0057	2	10.5477	37.4959	2067.75	4	2017-12-03	2017-12-03	Maize	Field stack	Main	0.000559138	-0.255246	0.00116383	-0.802605	0.208545	0.000944768	40.3876	-0.000881444	0.00888702	0.145398	0.00135992	1.62227	12.867	2560.26	-0.00858392	736.46	3.43156	0.17796	0.240333	1737.93	-0.00328054	3.05771	967.065	0.0088436	0.184358	-0.000234247	-0.00127512	0.000814469	10.8658	5358.19	2.23261	89592.8	12.7773	14.4957	0	2.538	2.538	8.88188
GCRF	ETH0058	2	10.7774	37.6596	3138.55	4	2017-12-04	2017-12-04	Triticale	Standing crop	Main	0.00646515	11.5367	0.00121959	-1.3127	3.77025	-0.00883424	332.985	-0.000642419	0.0283278	0.29413	0.000429264	4.73451	32.6036	6875.77	-0.000515773	1016.37	39.467	0.119414	0.229992	3850.12	0.0332247	5.46207	1219.87	0.00844953	1.27401	-7.67022e-05	-0.00185452	0.0318523	20.244	12400.8	2.85145	62800	8.07871	5.38249	0	7.46	7.46	6.30086
GCRF	ETH0059	2	10.8094	37.4096	1916.89	4	2017-12-06	2017-12-06	Maize	Field stack	Main	0.000550363	-0.124299	0.00315237	-0.883245	0.0649205	0.00962376	81.3683	-0.00181178	0.0363037	0.74148	0.00529888	1.58431	21.0977	3176.53	0.00274472	915.446	4.23269	0.292077	0.265406	2266.31	-0.00139314	4.56885	1116.37	9.61352e-05	0.498409	-0.000301651	-0.00112753	0.00250205	17.4149	6388.47	0.0223494	87392.3	3.32989	3.38474	0	1.716	1.716	24.2425
GCRF	ETH0060	1	11.5538	39.6493	1640.84	4	2017-11-25	2017-11-25	Teff	Field stack	Close pair	-0.00356322	217.538	0.0156108	-0.44133	5.00762	0.00715493	1290.07	0.00443475	0.327631	1.85598	0.00458958	5.91642	474.552	4166.3	0.048786	1826.83	43.3959	3.73365	1.77331	3637.89	0.0275942	1.8807	1383.44	0.402531	8.87278	0.000266926	0.00530154	1.56293	23.962	2417.08	0.0394866	39410.5	2.93927	1.47656	0.0069	1.4821	1.489	25.9767
GCRF	ETH0061	1	11.7451	39.5949	1934.62	4	2017-11-26	2017-11-26	Teff	Standing crop	Main	-0.00394692	13.2236	0.00124558	-1.59597	10.3674	-0.0130917	1354.6	0.00100879	0.155755	-0.0294579	-0.000217108	4.61015	43.3177	4404.28	0.000727414	1857.05	35.7368	-0.140355	1.30418	4082.55	0.00815439	1.16658	1543.48	0.174429	5.77788	-0.000276885	0.000610947	0.0586366	26.5384	2483.04	0.0460653	38587.8	0.91711	3.87229	0.0073	0.8454	0.8527	25.9532
GCRF	ETH0062	2	11.9197	39.5395	1959.81	4	2017-11-26	2017-11-26	Teff	Standing crop	Main	0.00234086	34.2308	0.00242775	-1.04742	0.896455	-0.00220116	1457.87	-0.0012595	0.110778	1.46784	0.00396294	4.78587	97.1664	4622.17	0.00679334	1974.91	28.7781	0.120365	3.33918	3836.28	0.0120081	10.6639	1447.43	0.405676	8.58808	-3.61999e-05	-0.000122187	0.218243	18.1344	2519.98	0.0214811	24494.6	-1.66143	0.272568	0.0025	0.6701	0.6726	22.7971
GCRF	ETH0063	2	11.9007	39.4472	2142.73	4	2017-11-26	2017-11-26	Teff	Field stack	Main	0.0019465	83.2737	0.0086955	-1.11323	3.11109	0.00187348	1232.04	-0.000505655	0.117912	0.918127	0.00370957	5.71138	150.021	4838.84	0.0261026	2269.33	23.3283	0.268956	2.14656	3966.84	0.019985	3.85222	1693.34	0.139784	9.46056	0.000185475	0.00145524	0.405324	21.0818	2975.84	0.0189723	41553.7	1.1921	1.15907	0.0073	1.4917	1.499	22.6019
GCRF	ETH0064	2	11.8144	39.551	1763.62	4	2017-11-27	2017-11-27	Teff	Field stack	Main	0.00249595	187.233	0.00899167	-0.112248	2.58535	0.0183468	1375.01	-0.000124583	0.476619	4.5956	0.00407452	5.39106	488.754	4308.91	0.037594	2115.02	37.1052	0.207922	6.14632	3603.3	0.020432	6.28741	1446.8	0.270252	5.54831	0.00017439	0.00241076	1.25521	20.3145	2544.25	0.0261532	29654.7	-4.93441	0.68731	0.0036	0.5604	0.564	25.4588
GCRF	ETH0065	2	11.8401	39.5983	1961.09	4	2017-11-27	2017-11-27	Sorghum	Field stack	Main	0.00042535	11.6639	0.00100035	-1.34721	0.324619	-0.00535883	181.084	-0.00178328	0.0153405	0.0900678	0.0031393	1.29787	41.4449	4159.44	0.00597957	1589.52	12.1457	0.133069	0.661896	3398.46	0.00140807	5.77313	758.809	0.0632703	1.00653	-0.000285375	-0.00161	0.0806626	16.2382	2062.32	0.0175653	27600.5	1.7968	2.29251	0.0018	0.603	0.6048	19.0673
GCRF	ETH0066	2	12.0022	39.2924	2814.88	4	2017-11-28	2017-11-28	Wheat	Field stack	Main	0.00152585	3.82074	0.00128164	-1.42129	2.43438	-0.00505651	371.491	0.00269195	0.0548984	0.36668	0.00747371	3.43407	34.5511	4235.4	-0.00646504	1474.87	33.645	0.154385	1.20926	3215.89	0.00317948	8.7346	1121.74	0.310622	3.81007	-0.000223098	-0.000458063	0.0208306	19.3638	2569.37	0.0213151	24068.5	1.60448	0.935601	0.0037	0.7446	0.7483	17.1889
GCRF	ETH0067	2	12.0168	39.1333	2370.6	4	2017-11-29	2017-11-29	Sorghum	Standing crop	Main	0.00915904	12.9029	0.00188845	-0.279692	0.107844	-0.00134963	137.993	-0.00135339	0.0204826	0.0309094	0.0010725	1.32965	32.5146	4596.09	0.00427041	1569.63	7.53668	0.128571	1.3744	3304.45	0.00681985	4.0247	687.398	0.101086	0.588392	-0.000116531	-0.000968253	0.0395045	16.9642	2315.03	0.0214883	33768.8	-1.194	1.62806	0.0029	0.762	0.7649	16.2344
GCRF	ETH0068	1	11.9174	38.9774	1902.91	4	2017-11-29	2017-11-29	Teff	Field stack	Main	-0.00122408	64.7204	0.00543509	0.911315	10.771	-0.00270352	1346.06	0.00109824	0.30299	1.40519	0.00284867	5.59519	158.906	5213.47	0.000817983	2078.66	43.0362	3.3958	2.57699	3993.78	0.0440194	4.47555	1752.48	0.118089	10.5557	-0.000405073	0.0011218	0.488359	24.9545	1647.73	0.0263082	30115.2	-0.334247	5.20914	0.0017	0.2696	0.2713	13.7457
GCRF	ETH0069	2	12.0061	39.0074	2132.69	4	2017-11-29	2017-11-29	Sorghum	Field stack	Main	0.000402477	27.2747	0.00198252	-2.13816	0.341732	-0.0149431	133.891	-0.00205379	0.0297771	0.360495	0.00869742	0.956351	69.0378	3878.84	-0.00812193	1444.07	7.04253	0.143864	1.41414	2924.51	0.0527499	5.7941	724.27	0.218005	0.791797	-0.000281268	-0.00058618	0.207991	15.368	1914.58	0.024881	20098	-4.70718	1.92411	0.002	0.4883	0.4903	15.5699
GCRF	ETH0070	1	11.8492	38.9362	1956.12	4	2017-11-29	2017-11-29	Sorghum	Field stack	Main	-0.00282265	11.8659	0.00177162	-0.412507	0.184369	-0.00261057	141.98	0.000819983	0.0132773	0.506169	0.00425772	1.4941	34.1264	3918.07	-0.00339744	1473.58	7.94833	2.94708	0.340542	3223.69	0.0032945	4.73505	783.616	0.177677	0.797206	-0.000526652	-0.000622239	0.0490264	17.3162	1877.84	0.0182702	30170.2	-1.11368	4.83185	0.0069	0.2995	0.3064	14.2842
GCRF	ETH0071	1	11.6915	38.9195	2941.94	4	2017-11-30	2017-11-30	Barley	Field stack	Main	-0.00175	58.6967	0.00295804	-1.02852	14.8117	-0.00715839	419.548	0.00656785	0.0481703	1.08336	0.00110203	9.06368	97.6856	6469.88	0.0181943	1451.35	17.5273	4.89091	0.178444	3940.83	0.107731	3.36103	1223.5	0.015222	2.83996	-0.000398052	0.00819588	0.232046	26.647	6313.4	0.0241706	86052.9	6.89082	48.2299	0	2.218	2.218	13.4687
GCRF	ETH0072	1	11.8189	38.6849	2905.9	4	2017-12-01	2017-12-01	Teff	Field stack	Main	-0.003474	797.055	0.102614	-0.70812	18.3902	0.0277758	1531.93	0.00954985	0.548721	2.53748	0.0311269	7.50921	932.014	4287.92	0.208944	1633.11	94.1293	3.15839	2.1666	2889.44	0.152959	5.06738	1842.39	0.0200409	6.33039	0.00329061	0.0177871	2.66929	34.5668	3754.81	0.0297326	81043.8	5.09772	17.1785	0	1.72	1.72	13.702
GCRF	ETH0073	1	11.6658	38.8657	2898.57	4	2017-12-01	2017-12-01	Wheat	Standing crop	Close pair	-0.00226207	17.8489	0.00282723	-2.59258	7.74314	-0.00271161	460.223	0.00894914	0.0234911	-0.0482062	0.00722492	3.56276	54.6599	3440.5	0.000493331	973.391	38.2399	3.68222	-0.100008	2004.91	-0.00599686	8.82803	1103.27	0.00851936	2.98477	-0.0004681	-0.000343552	0.14163	13.7198	5253.29	0.736645	83174.4	5.44925	20.4899	0	1.648	1.648	10.7247
GCRF	ETH0074	1	11.7256	38.749	2869.75	4	2017-12-02	2017-12-02	Wheat	Field stack	Main	-0.00490496	32.0132	0.00501129	-2.09871	6.24002	-0.0075169	352.541	0.00371697	0.0252563	-0.0345787	0.00154034	2.95487	52.5099	3914.89	0.0270481	964.486	41.1813	3.04797	0.0907119	2997.96	-1.68501e-05	2.86132	1101.83	0.0163881	2.16071	-0.000464947	-0.000349692	0.0924131	18.7516	4803.01	0.0225374	72421.9	8.40422	10.3829	0	2.422	2.422	15.6749
GCRF	ETH0075	1	11.6837	38.8052	2859.05	4	2017-12-02	2017-12-02	Wheat	Standing crop	Main	-0.00218366	12.4671	2.72011e-05	-2.34409	6.82498	-0.0128281	392.888	0.0147085	0.0251397	-0.0563464	0.00173073	3.06228	36.4618	3856.36	-0.00830094	1061.49	48.2664	2.97343	0.187488	2545.94	0.00064263	6.74026	1063.47	0.0192578	3.04315	-0.000491876	0.000298042	0.0553486	14.9138	6220.39	0.769633	79493.6	8.59539	21.5659	0	2.16	2.16	8.8399
GCRF	ETH0076	1	11.7392	38.7615	2865.32	4	2017-12-03	2017-12-03	Teff	Field stack	Main	-0.00403888	113.091	0.0155484	-0.650501	16.6437	-0.00261967	1428.74	0.0190411	0.151032	0.308528	0.00381606	5.63236	171.268	4140.49	0.00480313	1650.71	102.728	2.84735	0.912621	3405.63	0.0370953	4.13695	1717.42	0.0420572	6.64183	0.000430791	0.00180227	0.428016	27.3925	4501.1	0.355836	81211.6	10.2185	30.6785	0	1.357	1.357	9.13758
GCRF	ETH0077	1	11.8623	39.2854	3416.8	4	2017-11-04	2017-11-04	Barley	Standing crop	Close pair	-0.00575026	51.7309	0.00581844	-2.10711	6.55586	-0.00851261	570.083	0.0032219	0.0286699	0.518204	0.00315941	4.22345	85.8068	6990.93	0.00993913	1375.23	12.7321	5.36788	0.0315753	3325.31	0.0136568	6.7708	1034.21	0.00508922	3.19996	-0.000391461	0.00263845	0.172698	26.0837	4060.17	0.155897	48189.1	8.28099	8.11523	0	3.563	3.563	17.9568
GCRF	ETH0078	1	11.8638	39.2189	3322.46	4	2017-11-04	2017-11-04	Barley	Field stack	Main	-0.00495648	43.7315	0.00489833	-2.06538	5.53749	-0.0118267	541.31	0.00173919	0.0250055	0.474562	0.00319883	3.9883	80.013	5756.03	0.0164076	1172.48	11.6466	3.27669	-0.0709607	3649.86	0.00657578	11.4687	1035.7	0.0025982	3.31935	-0.000316778	0.000300013	0.177443	21.7747	4204.55	0.0459586	65868.5	4.67909	17.3248	0.0169	2.2111	2.228	18.1479
GCRF	ETH0079	1	11.8111	39.099	3241.85	4	2017-11-04	2017-11-04	Barley	Field stack	Main	0.00561869	57.3993	0.00938419	-1.6618	5.27256	-0.00811895	467.034	0.00275056	0.0357914	0.464651	0.00183392	3.38914	94.0876	5725.57	0.00960175	1088.26	11.2497	3.62011	-0.0431813	2895.52	0.015458	4.35435	948.266	0.00340752	2.80753	-0.000351372	0.00261366	0.217144	15.1236	5434.73	0.0216383	77878.2	5.17801	12.6702	0.0175	3.1055	3.123	19.1884
GCRF	ETH0080	1	11.7141	38.9546	3018.06	4	2017-11-05	2017-11-05	Wheat	Standing crop	Main	-0.000369829	16.7268	0.00191672	-2.28359	11.3341	-0.00671413	468.218	0.011819	0.0252369	-0.0360932	0.00833591	3.81587	41.9954	2930.94	-0.00741621	876.432	34.5543	2.54115	0.0016034	1434.13	0.000462404	8.22037	982.629	0.00591038	3.29328	-7.83754e-05	0.00016087	0.0782283	12.3612	7731.35	0.974074	90389.8	12.5929	46.6958	0	2.285	2.285	10.4749
GCRF	ETH0081	1	11.5309	39.2496	2208.32	4	2017-11-07	2017-11-07	Teff	Field stack	Main	-0.00406832	50.5707	0.00272024	-1.08988	9.87128	0.00193587	1167.24	0.00207367	0.130981	-0.0859157	0.00108777	4.82551	94.8587	4249.05	0.0117613	1724.94	38.4657	2.77146	0.743251	3705.57	8.49126e-05	4.73275	1419.6	0.892855	9.4406	-0.000249493	-0.000106514	0.190475	25.774	4048.95	0.0437437	63485.6	6.04905	4.12615	0.0097	1.2253	1.235	29.2057
GCRF	ETH0082	1	10.2055	39.0469	2306.1	4	2017-11-30	2017-11-30	Teff	Field stack	Close pair	-0.00207493	23.5313	0.0022643	0.675475	9.13013	-0.0023216	1444.33	0.00205385	0.0562231	0.461014	0.00024558	6.25645	54.1557	4341.86	0.00966482	1664.67	52.9875	3.66594	0.604703	2739.54	0.0321281	4.41696	1711.58	0.129555	11.4828	-0.000281473	-0.000401471	0.0395573	28.9894	1744.46	0.0256446	36756.6	3.22063	1.50621	0	0.3597	0.3597	21.0991
GCRF	ETH0083	1	11.749	39.6454	1837.46	4	2017-11-26	2017-11-26	Sorghum	Standing crop	Main	-0.00493832	6.99537	0.00174382	-1.42988	0.121497	-0.0077288	131.566	0.0168698	0.00641163	0.410391	0.00298043	1.24216	24.6057	3604.14	-0.0169823	1332.83	7.14082	31.6333	0.588723	2711.41	-0.00179848	5.53815	678.306	0.524849	0.548068	-0.000460694	-0.000368078	0.0305057	15.1103	2285.35	0.0481983	27751.5	-0.632985	1.99988	0.0019	0.6606	0.6625	23.1576
GCRF	ETH0084	2	11.3546	39.6615	1814.19	4	2017-12-01	2017-12-01	Teff	Field stack	Main	0.00204867	257.448	0.0199268	0.0234322	11.6504	0.00189138	1451.3	0.00148843	0.309822	2.37926	0.00705593	7.58671	311.597	5357.16	0.0994914	1922.56	46.0706	0.626106	1.28751	4062.39	0.0526819	5.3738	1755	0.272654	11.9989	0.000906193	0.00556311	0.773389	34.4427	2592.65	0.0712641	54710.4	5.67967	6.74159	0.0162	1.4228	1.439	28.8621
GCRF	ETH0085	1	11.2664	39.6366	2394.04	4	2017-12-01	2017-12-01	Teff	Standing crop	Main	-0.00460497	17.2133	0.00248074	-2.40694	8.79647	-0.00776834	1483.5	0.015666	0.0414415	0.974859	0.000945356	3.825	39.5717	4295.71	-0.00364525	1781.82	34.2468	1.35791	0.398039	3744.87	0.0228862	3.23953	1473.63	0.0892494	12.2394	-3.97383e-05	0.0304359	0.0517525	21.7163	5113.12	0.0715476	80228.8	0.898005	4.19772	0.01245	2.72355	2.736	30.9049
GCRF	ETH0086	1	11.3332	39.7541	2091.94	4	2017-12-02	2017-12-02	Teff	Field stack	Main	-0.00297024	31.3434	0.00239534	-0.0601549	7.20785	-0.0017677	1223.18	0.0109637	0.0505441	0.720811	0.000503455	2.84348	57.8097	4627.27	-0.00288268	1706.48	61.0613	1.17893	0.475538	3521.05	0.0124717	2.48668	1243.23	0.243775	7.56631	-0.000264121	0.0125393	0.111252	20.6883	2545.36	0.109314	48527.4	6.36626	4.47938	0.018	1.586	1.604	28.9635
GCRF	ETH0087	1	11.0862	39.5566	2288.01	4	2017-12-03	2017-12-03	Teff	Standing crop	Main	-0.00342596	9.39295	0.00046158	-1.09148	4.83223	-0.0071039	1271.56	0.00479305	0.0192501	0.460804	-6.02427e-05	3.94688	28.9849	4811.58	0.0111259	1784.14	34.894	0.35353	0.455114	3794.45	0.00698136	2.78812	1448.77	0.103068	8.06685	-0.000319413	0.00407117	0.029296	17.6561	3049.59	0.0434652	53441.5	3.55179	1.38827	0.0105	0.4883	0.4988	27.8993
GCRF	ETH0088	1	10.925	39.5311	3563.94	4	2017-12-03	2017-12-03	Barley	Field stack	Main	-0.00521185	59.4515	0.00617275	-2.30002	6.03414	-0.00292619	522.682	0.00548928	0.0286257	1.19893	0.00507543	2.81594	87.832	4395.21	0.0170475	987.947	12.003	0.208213	-0.106509	3420.47	0.0223412	9.46298	872.883	0.0327644	3.58949	-0.000228441	0.00831691	0.176715	22.0768	4778.99	0.0446802	61461.8	4.37542	21.9901	0	1.96	1.96	20.419
GCRF	ETH0089	1	10.9542	39.3849	3593.01	4	2017-12-03	2017-12-03	Barley	Standing crop	Main	-0.00572023	48.2617	0.00570472	-1.51003	3.08821	0.0131687	502.233	0.0180713	0.0327417	2.42523	0.00133695	2.99043	89.9014	6944.32	-0.00480986	1025.07	15.4332	1.21766	-0.0052056	3024.87	0.036637	4.11091	1080.93	0.0191351	2.74984	-0.000403927	0.0246355	0.136649	17.1376	8127.58	1.1139	69841.6	4.27983	8.54926	0	7.327	7.327	21.3467
GCRF	ETH0090	1	11.0277	39.4299	3332.34	4	2017-12-03	2017-12-03	Barley	Field stack	Main	-0.00482743	52.5059	0.00734115	-1.16872	5.79932	0.00126682	433.471	0.00137394	0.0416791	1.80512	0.00183874	4.11771	102.522	6931.86	0.0124286	1168.07	15.8692	1.77002	0.157475	3289.96	0.0283027	8.25153	1051.45	0.0163492	2.76791	-0.000171244	0.00127313	0.180957	17.8709	6403.3	0.728027	61161.5	5.50438	14.2972	0	4.407	4.407	18.95
GCRF	ETH0091	1	11.0042	39.45	3433.43	4	2017-12-03	2017-12-03	Barley	Field stack	Main	-0.00347031	37.0447	0.00475707	-1.35852	5.78594	-0.00246893	562.91	0.00463451	0.0214523	0.969011	0.0039503	3.22146	72.8303	7181.3	0.00885582	984.384	13.9781	0.86907	-0.0269096	2752.41	0.0238579	14.3521	1107.3	0.0140878	3.76101	-0.000178075	0.00775922	0.109817	16.8269	9105.75	1.66388	63324.1	6.63723	20.5394	0	6.136	6.136	12.2765
GCRF	ETH0092	1	11.0359	39.6407	2617.74	4	2017-12-04	2017-12-04	Teff	Field stack	Main	-0.00203708	43.1616	0.00451897	-0.778627	10.3725	-0.00896078	1517.28	0.00698806	0.137581	0.692153	0.00272672	3.85108	75.4576	5127.66	-0.00302836	1697.2	149.229	1.019	0.179827	4201.49	0.0354278	6.47531	1470.89	0.0564585	7.78001	0.000153374	0.00608619	0.141568	17.1769	3348.25	0.0478501	67822.4	0.64686	8.17668	0	2.424	2.424	28.948
GCRF	ETH0093	1	11.2085	39.6878	2285.72	4	2017-12-04	2017-12-04	Teff	Field stack	Main	-0.00375366	156.226	0.00207556	-2.3327	7.26069	0.00187414	1746.62	0.00289002	0.131325	1.19557	0.00464817	4.29583	220.39	4437.47	0.00416778	1802.05	45.7758	1.29129	0.339562	3679.69	0.0347842	9.1599	1521.78	0.0569153	12.494	-9.60256e-05	-0.000214716	0.576243	22.8675	3580.22	0.0390885	74395.2	-0.862944	2.68896	0.0052	0.6633	0.6685	29.1408
GCRF	ETH0094	1	10.8922	39.1659	3239.1	4	2017-12-05	2017-12-05	Barley	Standing crop	Main	-0.00459093	12.2799	0.00155508	-0.404107	617.043	-0.00299626	393.004	0.000334347	0.00845587	155.45	0.0244716	2.40238	37.8559	4463.5	-0.0118609	1037.09	8.46098	-0.418056	-0.092126	2382.01	0.0432676	7.3555	829.857	0.00311804	9.06813	-0.000526601	0.000122235	0.0638575	12.8675	3537.93	0.11295	56050.3	2.99171	17.4333	0	1.676	1.676	24.4387
GCRF	ETH0095	1	10.8234	39.1844	2795.89	4	2017-12-05	2017-12-05	Wheat	Field stack	Main	-0.00266447	10.3731	0.000257016	-1.14714	3.43273	0.00763644	439.007	0.0071078	0.0653229	0.720654	0.00104512	3.67627	40.5657	4386.03	0.00278235	1197.98	33.0054	-0.230617	0.284089	3347.95	0.0176664	4.57428	1014.75	0.0393543	3.35784	-0.000362735	0.0186225	0.0279835	20.0521	4293.56	0.0380026	85868.2	1.9238	9.83387	0	1.329	1.329	26.3614
GCRF	ETH0096	1	10.8378	39.218	3027.65	4	2017-12-05	2017-12-05	Wheat	Field stack	Main	-0.000269304	10.1038	0.00170808	-1.40447	7.46823	-0.00821011	394.172	0.00611191	0.0241562	1.0131	0.000181456	3.2291	38.4388	3786.55	-7.52488e-05	1118.17	24.7922	-0.170422	0.898134	2605.48	0.0212415	2.19164	915.695	0.0187191	2.2176	-0.000384769	0.0221881	0.0370481	19.8362	4034.16	0.0459474	76978.4	1.5672	21.2786	0	1.75	1.75	20.947
GCRF	ETH0097	1	11.3693	39.1299	2282.48	4	2017-12-06	2017-12-06	Teff	Field stack	Main	-0.00288801	10.3313	0.00170701	-0.675667	6.61806	-0.00625138	779.891	0.00582081	0.0271542	0.609934	0.0102594	4.99278	42.4872	5128.96	0.000291224	1805.76	25.1053	0.325376	1.00485	3733.89	0.0155777	20.1207	1384.41	0.193622	5.05962	-0.000300373	0.00954556	0.040487	23.5652	2406.08	0.0540007	59190.8	1.39926	10.3579	0	0.7133	0.7133	29.0778
GCRF	ETH0098	1	11.3585	39.1744	2666.05	4	2017-12-06	2017-12-06	Wheat	Field stack	Main	0.0179642	8.02863	0.00555855	-2.16695	2.02578	-0.00653466	465.469	0.026558	0.0638303	0.974913	0.000293329	3.26404	41.691	5017.77	-0.0141361	1219.98	36.0923	0.078419	0.139897	3708.51	0.0174426	2.90534	1438.71	0.217654	1.82569	-0.000508384	0.0304148	0.0207161	22.2267	2533.6	0.0343138	52540.8	6.70613	11.1065	0.08705	1.02595	1.113	35.247
GCRF	ETH0099	1	11.2364	39.229	2911.88	4	2017-12-07	2017-12-07	Wheat	Field stack	Main	-0.000929508	13.473	0.000588823	-0.812831	4.27758	-0.00746056	299.273	0.00779003	0.00925166	0.451267	-0.000122877	4.51952	31.9005	4422.09	0.00230192	1081.62	25.0896	0.498167	0.168923	3512.31	0.0132405	1.16491	1101.86	0.0513437	5.01132	-0.000320759	0.00730692	0.0265125	31.714	7419.12	0.0531111	66846.6	0.79658	3.20796	0	3.014	3.014	21.1048
GCRF	ETH0100	1	11.2032	39.2266	2991.18	4	2017-12-07	2017-12-07	Wheat	Field stack	Main	-0.00340246	37.5517	0.000507748	-2.11606	7.5335	-0.00312367	343.374	0.0107396	0.0079332	1.02584	-0.000315437	3.11467	29.8498	4208.02	-0.00413117	1036.08	30.9714	1.56533	0.477881	3019.55	0.010379	1.55546	895.957	0.0261878	2.26071	-0.000532469	0.0243904	0.0245123	18.8113	4921.74	0.135246	68149.2	5.68851	5.30332	0	3.364	3.364	25.5977
GCRF	ETH0101	1	11.1667	39.2	2886.03	4	2017-12-07	2017-12-07	Teff	Field stack	Main	-0.00338793	29.9183	0.00413153	-2.21059	15.5644	-0.00294522	1456.77	0.00789535	0.0415127	1.25156	0.000277099	5.82118	70.1483	5047.36	-0.013666	2079.77	62.6056	1.53664	0.871208	4542.48	0.0524495	3.06412	1504.92	0.0267474	6.74617	-0.000365139	0.0186328	0.0969943	27.83	4741.34	0.0729962	64562.2	8.72918	11.1616	0	3.325	3.325	20.5982
GCRF	ETH0103	1	10.7391	39.3415	2733.9	4	2017-12-08	2017-12-08	Wheat	Field stack	Main	-0.000903863	10.0513	0.000860071	-0.892746	0.950219	0.00139298	395.93	0.014556	0.0143285	0.716848	0.000857547	3.51467	40.3408	4499.47	-8.72543e-05	1216.14	28.183	0.360293	0.208493	2712.81	0.0325742	4.31665	1133.3	0.101279	3.23687	-0.000296265	0.0229012	0.0199884	18.6565	3744.52	0.0418483	62140.1	5.50293	4.95978	0.0133	1.5097	1.523	28.9879
GCRF	ETH0104	1	10.7392	39.3415	2724.59	4	2017-12-08	2017-12-08	Wheat	Field stack	Main	-0.0024591	10.7845	0.000850936	-1.3287	7.76586	-0.0088198	439.273	0.0167648	0.0185662	0.323989	-0.000234766	4.04402	48.0826	5432.32	-0.00613668	1502.07	44.478	0.941211	1.32179	4422.77	0.00685953	1.33278	1230.93	0.0481089	4.31487	-0.000378026	0.00697081	0.0293247	30.5295	4921.74	0.135246	68149.2	5.68851	5.30332	0	3.364	3.364	25.5977
GCRF	ETH0105	1	10.7389	39.4346	2759.57	4	2017-12-08	2017-12-08	Wheat	Field stack	Main	-0.00126103	12.0705	0.000606581	-0.7975	4.14618	-0.00193961	476.886	0.00945382	0.0196936	0.674071	0.00114611	4.62688	41.0881	4213.98	-0.00556129	1233.55	27.6278	1.06755	0.537913	3194.58	0.0320355	2.39562	1136.03	0.0298183	1.57822	-0.000344634	0.0143593	0.0354842	27.1718	4461.55	0.108437	75353.9	6.24272	6.13997	0.0168	1.6862	1.703	37.7089
GCRF	ETH0106	1	10.713	39.4301	2693.53	4	2017-12-08	2017-12-08	Wheat	Field stack	Main	-0.00479051	80.4636	0.00470579	-2.28097	4.18893	-0.00851954	413.346	0.0142342	0.0243988	0.783894	0.00193612	3.33868	106.32	4374.73	0.00106997	1320.08	31.3646	1.56641	0.499611	3800.36	0.0242946	1.89176	1180.09	0.0867201	3.5685	-0.00047608	0.0143105	0.145221	31.5196	3501.4	0.0829551	64072.9	9.16352	14.2688	0	1.72	1.72	27.8932
GCRF	ETH0107	1	10.5794	39.4392	2687.82	4	2017-12-08	2017-12-08	Wheat	Field stack	Main	-0.0025236	7.70216	0.000887839	-1.93609	3.02232	-0.0112252	362.639	0.0108272	0.0190262	0.348535	0.000585566	3.39735	31.2268	4322.09	0.000337156	1233.91	26.6794	1.1161	0.390048	3594.23	0.0210344	1.88248	1052.24	0.11595	1.85861	-0.000505418	0.0112477	0.0215359	31.2023	4327.42	0.0532111	68746.3	6.45819	7.32239	0	0.9574	0.9574	33.0243
GCRF	ETH0108	1	10.5131	39.334	2608.35	4	2017-12-09	2017-12-09	Wheat	Field stack	Main	-0.00284021	8.38429	0.000828137	-2.105	3.78614	-0.00983485	363.487	0.016806	0.0177278	0.622295	0.00138787	3.51165	34.9447	4009.87	0.0119805	1198.8	48.4049	0.908331	1.05659	3310.99	0.0228997	3.08167	1162.03	0.0287708	1.51197	-0.0004399	0.0248823	0.0191806	25.3865	4283.23	0.443955	61779.9	6.55092	13.0417	0	2.982	2.982	26.3107
GCRF	ETH0109	1	10.4759	39.2942	2605.91	4	2017-12-09	2017-12-09	Wheat	Field stack	Main	-0.0021586	7.19015	0.000557564	-2.61225	4.81431	-0.00816422	400.595	0.0144011	0.0118262	0.574298	0.00661132	3.87451	39.4509	3478.23	-0.0133529	1097	40.8398	1.14032	1.04954	2295.46	0.00996624	12.638	1206.19	0.0109055	2.26834	-0.000557225	0.0158151	0.0252413	26.2508	4163.64	0.85098	68237.2	5.42106	15.5302	0	2.719	2.719	19.4028
GCRF	ETH0110	1	10.3987	39.331	2658.21	4	2017-12-09	2017-12-09	Wheat	Field stack	Main	-0.00258729	6.04964	0.000734218	0.0450577	3.83823	0.0064642	329.955	0.0228005	0.0169215	0.813054	0.000738925	3.39286	27.8721	3717.54	0.000154575	1036.49	29.8481	1.05706	1.21616	2593.49	0.0920129	2.57275	1015.04	0.0471873	1.74872	-0.000488618	0.0248451	0.0179063	26.1994	2829.76	0.0637629	58449.2	7.0085	13.086	0	1.928	1.928	27.3426
GCRF	ETH0111	1	10.395	39.269	2603.7	4	2017-12-09	2017-12-09	Wheat	Field stack	Main	-0.00406923	23.5687	0.00166067	-1.72698	2.67834	-0.012066	367.817	0.00549768	0.0422935	0.399669	0.000115338	2.74667	49.9092	3634.29	-0.00692429	1129.33	34.9392	1.38131	0.753059	3305.21	-0.000987875	1.88745	959.955	0.186707	1.72254	-0.000516153	0.0071312	0.0749877	21.022	3158.93	0.0517409	64775.5	4.42517	6.14309	0.0171	0.9659	0.983	32.7252
GCRF	ETH0112	1	10.6977	39.2421	2696.94	4	2017-12-10	2017-12-10	Wheat	Field stack	Main	-0.00544057	10.1034	0.00175363	-2.56612	8.55306	-0.0091304	361.673	0.00795234	0.00894844	0.719173	0.00134137	3.51762	38.9955	3669.07	-0.0100642	1135.72	26.0422	1.41609	0.13747	2817.37	0.0047723	7.42167	1066.84	0.047944	2.54051	-0.000634628	-0.000210594	0.0321863	23.4311	3038.37	0.0560375	62850.7	1.7923	27.9458	0	2.087	2.087	25.8381
GCRF	ETH0113	1	10.786	39.4474	2765.8	4	2017-12-10	2017-12-10	Wheat	Field stack	Main	-0.00253722	11.1574	0.000700743	-0.998271	5.22084	-0.00632027	411.817	0.0117341	0.0310105	0.601232	0.00100332	3.67116	40.9164	4191.17	-0.0137777	1183.8	46.6343	1.07627	0.637554	3378.87	0.0112318	3.29984	950.651	0.0368548	2.87049	-0.000462737	0.0139297	0.0386348	25.6253	3284.68	0.0610493	68386.9	5.28132	9.28084	0	2.074	2.074	28.4739
GCRF	ETH0114	1	10.8705	39.4696	3297.02	4	2017-12-10	2017-12-10	Barley	Field stack	Main	-0.00294875	39.7162	0.00554186	-0.81267	4.86329	0.00179125	493.245	0.00827749	0.0320762	2.20551	0.00341849	3.8237	90.4017	5630.59	0.00444282	1196.56	13.4665	0.199058	0.045596	3054.89	0.0238535	12.2322	868.124	0.022936	3.74089	-0.000242417	0.0208808	0.145611	20.1564	3238.92	0.187124	41046.2	4.21039	6.89402	0	2.366	2.366	14.2128
GCRF	ETH0115	1	10.9475	39.5534	3368.79	4	2017-12-10	2017-12-10	Barley	Field stack	Main	-0.00534584	29.5349	0.00544074	-1.81979	2.06856	-0.00844374	337.634	0.020564	0.018127	1.25663	0.00126642	2.27806	54.8931	5501.21	0.0201162	900.891	11.3186	0.249573	-0.125879	2362.89	0.0745327	6.41907	790.865	0.0229658	1.95937	-0.000397226	0.0271962	0.10151	12.2308	11061.6	4.497	57126.6	3.25568	7.97869	0	8.361	8.361	11.3507
GCRF	ETH0116	1	10.2447	38.0664	2426.95	4	2017-12-11	2017-12-11	Teff	Field stack	Close pair	0.00690313	35.1936	0.00886182	-0.236128	21.4237	-0.00799116	1371.67	0.0047037	0.164608	0.821276	0.0032349	5.71576	74.8039	4144.02	0.0354065	1985.94	431.101	0.0933974	3.04641	4342.31	0.0162847	7.65374	1482.59	0.0428115	5.23233	0.000445493	0.000472672	0.12916	22.3278	3299.57	2.48351	66205.5	9.87543	16.9982	0	1.537	1.537	23.6246
GCRF	ETH0117	1	10.1145	38.1221	1902.91	4	2017-12-12	2017-12-12	Sorghum	Field stack	Main	-0.00420209	8.07906	0.00118612	0.195463	0.236131	-0.0140922	169.574	0.000300284	0.0100689	0.678485	0.000727881	1.58125	26.4393	4293.31	-0.0191254	1283.88	8.32768	0.321038	0.45224	2866.29	0.0023996	4.01016	776.842	0.140312	0.258095	-0.000514769	-0.00104119	0.0201751	15.5984	2080.49	0.0239418	33117.1	3.50913	0.731551	2.40765	2.22835	4.636	28.4336
GCRF	ETH0118	1	10.8512	38.0489	2666.86	4	2017-12-15	2017-12-15	Teff	Field stack	Main	-0.00193855	12.1944	-0.000571617	-0.184629	25.2142	-0.0126258	1554	0.0437625	0.0193487	0.493826	0.0045518	6.88965	42.8602	3202.94	-0.00772357	1395.13	86.6788	8.29688	2.37681	2299.82	0.0076856	8.21012	2014.17	0.0114608	7.5822	0.000116324	-0.000591424	0.0287116	24.4951	4110.33	0.895665	78216	6.06223	17.41	0	2.216	2.216	10.7216
GCRF	ETH0119	1	10.8741	38.2552	2670.79	4	2017-12-16	2017-12-16	Teff	Field stack	Main	-0.00375622	20.9794	0.00291115	-0.476218	23.8675	-0.00697167	1455.14	0.00670797	0.0300579	0.822144	0.00182822	5.25911	52.6532	4251.48	-0.00246082	2194.97	100.594	12.6896	0.430719	3967.43	0.00212177	11.7768	1651.92	0.0110106	11.8147	-0.000151929	-5.92815e-05	0.0536357	19.9742	4715.78	0.148387	83889	3.86219	43.1512	0	1.859	1.859	13.6007
GCRF	ETH0120	1	11.0618	39.4331	3289.58	4	2017-12-03	2018-10-13	Barley	Field stack	Main	-0.00445657	42.8792	0.00618227	-1.80186	7.13481	-0.0110788	464.485	0.00444597	0.0249361	0.752803	0.0030576	4.11173	69.7317	5789.07	0.0114216	1024.85	10.7477	0.998634	-0.0479079	2634.22	0.0576183	10.5916	1032.23	0.0147479	3.06922	-9.86186e-05	0.010407	0.131743	17.2053	6731.25	0.4987	70201.8	2.89349	24.6712	0	4.705	4.705	22.5694
GCRF	ETH0121	1	10.7613	39.148	2717.82	4	2017-12-05	2018-10-13	Wheat	Field stack	Main	-0.00436172	7.37715	0.000609297	-2.50415	4.67487	-0.00265842	415.831	0.00894071	0.00716561	0.370387	0.00312499	2.72565	32.5129	4331.14	-0.0120891	1256.23	25.5819	-0.336049	-0.0441048	3721.77	0.0071492	14.9087	1060.44	0.0638626	3.74147	-0.00052003	0.0143258	0.0194052	22.6986	4116.39	0.079535	67057.6	3.67153	16.6405	0	1.198	1.198	22.8492
GCRF	ETH0130	1	11.88	37.6839	1838.99	4	2017-11-24	2017-11-24	Maize	Field stack	Main	-0.00508415	5.16426	-0.00029905	-0.483781	0.573624	-0.00809586	82.3033	0.000237805	0.00831448	0.146209	-8.10813e-05	1.59961	21.3419	3791.89	0.000905959	1000.99	9.16446	-0.405293	0.389264	2616.11	-0.00405848	4.8928	1082.92	0.0103325	0.555469	-0.00065065	-0.000466263	0.0206261	14.9637	4775.52	0.0494658	95184.9	1.6707	12.9853	0	1.626	1.626	12.8506
GCRF	ETH0132	1	12.0948	37.8877	1937.07	4	2017-11-25	2017-11-25	Teff	Field stack	Main	0.00503279	13.1119	0.00178641	-1.89319	14.3647	-0.0129227	1333.21	0.00167624	0.138453	0.0819649	-0.00016769	4.45787	47.3016	4247.42	0.001705	1940.57	107.163	-0.290947	0.360607	4074.25	0.0506575	2.24974	1619.99	0.0389289	10.2597	-0.00026119	-0.000273492	0.0410386	26.0031	2697.88	0.0465179	66728.8	2.68527	16.2445	0	0.8928	0.8928	20.2224
GCRF	ETH0133	1	12.0425	37.7542	1808.56	4	2017-11-25	2017-11-25	Pearl millet	Standing crop	Main	0.0094464	9.96398	0.00212521	1.25627	20.4074	-0.00832732	4559.7	-7.44547e-05	0.136358	0.102432	-0.000190452	4.72525	33.3838	4030.3	-0.0137852	1939	128.467	0.280583	0.82849	3395.13	0.00926943	1.50342	1180.6	1.75811	39.9354	-0.000610746	0.00121457	0.0341389	19.6379	2739.09	0.0573476	62547	0.689147	5.34461	0.0086	0.9825	0.9911	26.9685
GCRF	ETH0134	1	12.0406	37.7229	1790.16	16	2017-11-25	2017-11-25	Rice	Field stack	Close pair	0.0182478	27.2714	0.00361193	-0.497442	0.737003	0.00623925	281.154	0.00226753	0.0305548	8.66666	0.000466355	2.99884	108.238	3852.33	0.0132452	1617.94	14.6306	-0.190485	1.80707	3540.18	0.0243968	3.26451	981.228	0.178423	1.63552	-0.000437958	-5.58334e-05	0.138577	21.432	3063.85	0.0341037	71142.2	1.07103	4.55984	0	1.337	1.337	28.4789
GCRF	ETH0135	1	12.0395	37.7164	1794.44	6	2017-11-25	2017-11-25	Rice	Field stack	Close pair	0.00928078	31.4182	0.00645753	-0.290531	0.906996	0.00177754	265.92	0.00229065	0.0383415	7.46155	0.000721986	3.36766	103.86	3461.14	0.00359859	1395.55	13.8695	-0.17746	1.72287	3104.03	0.0433377	2.78691	874.395	0.162953	1.86199	-0.000338799	-0.000244507	0.160614	20.7537	3296.61	0.0648957	73056.3	3.83275	4.63514	0.0071	1.2679	1.275	29.0392
GCRF	ETH0136	1	11.9498	37.7083	1787.05	4	2017-11-25	2017-11-25	Rice	Field stack	Main	0.0271896	24.248	0.00684565	1.52531	1.53666	0.00836198	298.84	0.000420843	0.0527942	4.65542	0.000522411	2.85143	66.0436	3751.09	-0.00903845	1081.51	74.7487	-0.0328253	1.28249	2587.96	0.0143159	3.47366	815.8	0.0844255	1.81615	-0.000318743	0.000937189	0.0845689	17.5764	3305.66	0.0354528	83598.6	4.52087	7.69485	0	1.64	1.64	27.673
GCRF	ETH0137	1	11.9454	37.7397	1822.25	4	2017-11-25	2017-11-25	Maize	Field stack	Main	-0.00436968	-0.131247	-0.000781678	-0.54685	0.579888	0.00150985	50.7034	0.000389447	0.0106093	-0.0975091	-0.000438869	1.26926	13.7917	3385.47	-0.010568	1205.27	6.11156	-0.366218	0.172274	3149.18	-0.0022118	2.55922	963.302	0.0160018	0.435744	-0.000526031	-0.000242028	-0.000643008	17.8839	4417.99	0.0902132	86833.7	5.25234	33.6321	0	2.022	2.022	17.1084
GCRF	ETH0138	1	11.9815	37.8414	1872.66	6	2017-11-25	2017-11-25	Maize	Store	Main	-0.00498654	0.684014	-0.000872971	-1.44359	0.335368	-0.00609677	41.2323	0.000464501	0.00186061	-0.059289	-0.000362679	1.67336	13.727	3264.01	0.000253373	927.412	3.49005	0.117035	-0.0787449	2813.6	0.00426168	0.535988	870.171	0.00592147	0.293629	-0.000507861	0.000852592	0.00167809	12.2487	2847.26	0.0572554	66169.3	6.6259	22.3992	0	1.832	1.832	20.5543
GCRF	ETH0139	1	11.9158	37.7881	1918.34	4	2017-11-25	2017-11-25	Teff	Field stack	Main	0.0353648	16.5483	0.0017756	0.011392	28.9981	-0.00631309	1469.91	0.00247996	0.142826	0.559444	0.000422444	5.12937	60.2189	3731.91	-0.0103699	2010.11	113.174	0.0371431	1.52501	4229.94	0.0232682	4.42814	1550.43	0.118217	9.36539	-1.6764e-05	0.000533978	0.061342	21.4473	3218.52	0.167777	89740.1	8.10438	16.0513	0	1.193	1.193	20.4881
GCRF	ETH0140	1	11.7461	38.1032	2862.85	4	2017-11-26	2017-11-26	Triticale	Field stack	Main	-0.0017999	6.05126	0.00043129	-1.98503	7.03537	-0.00244236	408.405	0.00405058	0.0145598	-0.123887	1.85675e-05	5.12648	28.8846	4949.77	0.00131136	1163.25	45.2551	-0.371985	0.0287017	3928.9	4.59662e-05	2.58941	1301.62	0.0273584	2.236	-0.000354853	-0.000349425	0.0177826	25.3098	4736.43	0.170685	84213.2	6.7794	16.9638	0	2.155	2.155	14.5366
GCRF	ETH0141	1	11.8377	38.0886	2649.63	4	2017-11-26	2017-11-26	Teff	Field stack	Main	0.00571915	8.60717	0.00380512	-2.62137	18.0638	-0.00213606	1404.78	0.00764896	0.0473094	0.182276	7.25051e-05	5.68375	44.7862	3891.5	-0.0146205	1950.34	239.041	-0.510777	0.501177	4323.16	0.283956	5.95264	1548.07	0.0176512	7.62824	-0.000357699	-0.000904112	0.021898	31.5696	5565.73	1.28229	88430.8	3.71984	29.1269	0	2.464	2.464	10.8727
GCRF	ETH0142	1	11.905	37.9573	2334.16	4	2017-11-26	2017-11-26	Wheat	Field stack	Main	-0.00226365	6.8741	0.00119121	-2.09521	8.64679	-0.00770171	342.261	0.00947073	0.00806969	-0.0877712	0.000239609	2.11878	30.4819	4353.01	-0.00855571	1071.49	36.891	-0.348731	-0.14007	3442.01	0.0146486	2.09628	1012.72	0.00321142	4.011	-0.00047242	-1.77797e-05	0.0153561	24.8336	2395.47	0.219783	35650.1	9.46526	66.4528	0	0.606	0.606	21.2456
GCRF	ETH0143	2	11.7292	38.4381	3093.31	4	2017-11-27	2017-11-27	Wheat	Field stack	Main	0.0106377	6.17785	0.00248842	-0.754146	6.80996	-0.00457908	474.475	0.00670443	0.0382184	0.391388	0.00254879	4.64983	45.0597	4881.03	0.00813841	1164.16	73.1228	0.051446	1.1882	3271.97	0.00624426	7.97165	1368.27	0.014788	2.45038	-0.000108959	-0.00108386	0.0132411	25.4607	4275.65	0.160335	68614.1	6.00928	9.64329	0	3.148	3.148	22.5416
GCRF	ETH0144	2	11.7651	38.3846	3032.64	4	2017-11-27	2017-11-27	Wheat	Field stack	Main	0.00218651	6.52387	0.00245728	-1.10652	6.30056	0.00157023	347.265	0.00973007	0.0126387	0.409195	0.00324471	4.89207	27.9937	5117.38	0.00233961	1065.46	54.4718	0.0514064	0.358798	3540.74	0.00377618	11.8843	1244.78	0.0172698	1.98518	-0.000226443	-0.00100034	0.0180033	22.0823	3427.04	0.456262	60439.6	5.17156	25.3278	0	1.46	1.46	15.8381
GCRF	ETH0146	1	10.9343	38.6441	2569.71	4	2017-11-27	2017-11-27	Wheat	Standing crop	Main	0.00690905	13.4691	0.00122299	-1.88088	5.2504	0.00129896	306.798	0.00924535	0.0176541	0.371557	0.00279569	2.81131	37.4209	3555.16	0.00285443	1017.1	53.0675	-0.377914	0.393516	2706.45	0.0066659	6.98751	1083.66	0.0446125	1.94107	-0.000398216	0.00974335	0.0331639	18.8209	5139.05	0.654942	89762.5	6.71994	17.611	0	1.492	1.492	20.5049
GCRF	ETH0147	1	10.9227	38.7134	2769.06	4	2017-11-27	2017-11-27	Wheat	Standing crop	Main	-0.00296511	10.5087	0.00197309	-2.80721	5.72813	-0.00334559	312.339	0.00598672	0.0248615	0.606049	0.00181242	3.12351	37.8364	3667.56	-0.00479354	920.453	56.7844	-0.48919	0.000901674	2467.38	0.0106577	3.94159	1077.27	0.0180719	2.72609	-0.000583995	0.00931985	0.0386353	15.3343	6427.09	0.227894	94509.8	6.4408	20.8367	0	1.646	1.646	13.4922
GCRF	ETH0148	1	10.9098	38.7923	3252.28	4	2017-11-27	2017-11-27	Barley	Store	Main	-0.00312609	613.985	0.0164781	-0.638326	10.6146	-0.00574826	391.745	0.0037656	0.213063	2.13661	0.00795365	3.65879	597.088	5441.98	0.0953989	1192.95	25.5581	-0.286439	0.104376	3536.48	0.0985513	3.56805	1033.52	0.0211929	2.32202	0.000705577	0.0178717	1.41462	21.9792	17221.2	8.01356	79599.7	3.98899	15.1915	0	6.922	6.922	9.60054
GCRF	ETH0149	1	10.99	38.8796	2928.06	4	2017-11-27	2017-11-27	Wheat	Field stack	Main	-0.00330598	8.62446	0.000587523	-0.575774	6.0392	0.00111265	374.833	0.00197492	0.00925594	0.809995	-0.000223857	2.60276	36.1269	4613.64	-0.00336561	998.922	33.2363	-0.16326	0.0187836	3496.64	9.8518e-05	0.778051	986.817	0.0140329	2.43147	-0.000401758	-0.000231597	0.0265744	17.0899	6630.04	0.0387341	77229.1	4.32567	17.1609	0	2.391	2.391	18.9636
GCRF	ETH0150	1	10.9914	38.8588	2867.83	4	2017-11-28	2017-11-28	Wheat	Field stack	Main	0.00847001	9.48878	0.00115436	-1.77877	5.24608	-0.00726484	396.373	0.00891876	0.0468042	0.812997	0.000540353	2.4964	36.932	3919.18	0.00382574	1028.3	67.2099	-0.242151	1.52601	3204.12	0.0152708	4.65453	1094.8	0.0299574	2.44481	-0.000527135	0.00633829	0.0274614	21.9677	4395.2	0.958382	70550.1	7.10806	13.6766	0	2.17	2.17	18.2108
GCRF	ETH0151	1	11.0498	38.7125	2650.63	4	2017-11-28	2017-11-28	Wheat	Field stack	Main	-0.00382463	13.2317	-1.5855e-05	-0.69933	5.82863	-0.00307933	326.811	0.00709477	0.0340972	0.753445	-0.00022459	2.79822	46.6858	3588.97	-0.000126206	1123.49	35.415	-0.243576	0.339661	3005.33	0.0176344	1.51883	1161.37	0.015631	3.11157	-0.000515059	0.0123876	0.0455537	20.3909	5722.07	0.0640244	78650.9	-2.46624	19.1229	0	1.285	1.285	25.8787
GCRF	ETH0152	1	10.8661	38.9941	3102.87	4	2017-11-28	2017-11-28	Barley	Field stack	Close pair	-0.00334783	17.8687	0.00100169	-2.1367	4.11997	-0.0112976	312.678	-0.000156173	0.0207022	0.637812	6.45574e-05	3.45704	43.1075	5645.65	-0.00352114	1286.39	8.83091	-0.229079	0.0004608	3190.05	0.0176641	1.414	881.35	0.00267213	3.04933	-0.000485084	0.00116521	0.0641204	15.7592	4710.74	0.0373168	68080.7	2.69227	12.9716	0	1.647	1.647	27.5952
GCRF	ETH0153	1	10.8318	39.0068	2765.6	4	2017-11-28	2017-11-28	Wheat	Standing crop	Main	-0.00120254	10.1444	0.000503863	-0.887519	3.20658	-0.0084553	378.092	0.00141789	0.00933773	0.17631	0.00245146	3.66278	39.3696	3973.76	-0.00539606	1193.69	22.6165	-0.167925	0.409176	3347.47	-0.00227912	4.32141	1195.67	0.0200893	2.19928	-0.000380278	-0.000233501	0.0318235	23.5441	3603.49	0.0355925	71855.1	4.17515	9.15611	0	1.585	1.585	29.9804
GCRF	ETH0154	1	10.4312	38.9835	1838.98	4	2017-11-29	2017-11-29	Teff	Field stack	Main	-0.000847273	650.393	0.0195385	-1.80196	8.0814	0.0014059	1667.21	0.00877421	0.3711	2.04841	0.00900691	5.3465	895.15	4724.09	0.0871056	1965.45	53.9081	-0.183635	0.550281	3838.11	0.0508767	4.89559	1586.31	0.0329712	15.1446	0.000476537	0.0182136	2.71716	24.7267	4075.19	0.0561155	63046.7	4.94894	0.567002	0.0147	0.3876	0.4023	35.9649
GCRF	ETH0155	1	10.4957	38.9476	1908.16	4	2017-11-29	2017-11-29	Teff	Field stack	Main	-0.00287294	84.8938	0.00472132	-1.44575	11.7324	-0.0124575	1077.7	0.0106352	0.0681633	1.57707	0.000613427	6.96716	161.988	4475.02	0.0120301	1916.61	30.7738	-0.158783	0.177257	4020.89	0.0542391	2.73114	1634.66	0.0401884	7.1399	-0.000253207	0.0335151	0.392508	29.5329	4029.46	0.0361693	58542.9	2.08897	16.9664	0.01	0.9679	0.9779	24.0229
GCRF	ETH0156	1	10.5067	38.9624	1970.81	4	2017-11-29	2017-11-29	Sorghum	Standing crop	Main	-0.00320727	22.9741	-0.000704764	-1.81531	0.166337	-0.00720465	135.713	0.00237621	0.0115503	0.354278	0.0109831	1.21969	47.1601	3084.07	-0.00796554	1085.6	8.41326	-0.305898	0.00546834	2494.34	0.00146079	4.90346	645.051	0.00365031	0.785646	-0.000547953	0.0092904	0.0825376	11.1735	3953.22	0.0388076	61610.6	-3.72357	1.28095	0.0169	0.4889	0.5058	36.3879
GCRF	ETH0157	1	10.6426	39.0489	2474.14	4	2017-11-29	2017-11-29	Wheat	Field stack	Main	-0.00238108	15.3839	-0.000215584	-1.51345	2.72535	-0.00229002	371.3	0.00517626	0.0334854	0.369128	0.000441407	2.58902	43.7578	3934.33	-0.00949348	1099.59	31.0461	-0.299682	0.0655884	3146.67	0.00558288	2.96173	1033.2	0.0121829	4.49126	-0.000393227	0.00564849	0.0574324	16.1986	4716.1	0.0588079	83657.6	-1.62961	14.9025	0	1.366	1.366	23.914
GCRF	ETH0158	1	10.4643	39.0737	2210.35	4	2017-11-30	2017-11-30	Teff	Field stack	Main	-0.00129755	351.497	0.0195162	-2.14938	11.156	0.00656465	1130.01	0.00552067	0.168212	1.73481	0.00739844	5.40246	386.36	5898.79	0.126845	2000.27	51.3401	0.0555441	0.382625	4164.52	0.245005	3.79124	1687.09	0.128639	8.1018	0.00270322	0.0341052	0.773406	30.9768	1843.46	0.033832	41349.5	4.05543	2.52934	0	0.421	0.421	22.5023
GCRF	ETH0159	1	10.6594	39.1085	2514.98	4	2017-11-30	2017-11-30	Wheat	Field stack	Main	-0.00180052	7.98801	0.000109059	-1.32927	2.62885	-0.00205715	521.976	0.00552404	0.0169992	0.972097	0.000856021	2.96827	39.2222	3933.74	-0.00306453	1159.72	33.1142	-0.217822	0.0848265	3502.45	0.00474167	7.44131	1214.78	0.0249673	39.092	-0.000421664	0.0109423	0.0284007	19.6261	6475.61	0.0488495	92386.6	2.20868	11.281	0	1.465	1.465	23.2891
GCRF	ETH0160	1	11.8785	38.0108	2586.48	4	2017-11-26	2017-11-26	Teff	Field stack	Main	0.0168721	32.5969	0.0061685	-2.02549	22.1923	-0.0136662	1512.46	0.00134649	0.068511	0.50641	0.00134425	5.59532	73.4994	4063.12	-0.00941954	1944.1	183.23	-0.511655	2.01215	4133.62	0.0470243	7.33031	1638.59	0.0426517	6.92582	0.000413133	0.00059177	0.110016	24.6186	6103.81	2.59331	78698.4	5.29107	18.0126	0	1.84	1.84	8.22635
GCRF	ETH0161	2	11.7543	38.5319	2808.49	4	2017-11-27	2017-11-27	Wheat	Field stack	Main	0.00395888	4.67955	0.00303555	-0.847913	6.07658	0.00425141	419.232	0.00136694	0.0195859	0.510975	0.0297062	3.92946	31.2379	4829.27	-0.00621841	1340.12	30.1932	0.464738	0.119491	3753.24	0.00352323	17.6992	1172.38	0.00347836	4.48477	-0.000247366	-0.000990426	0.0118488	23.4122	2301.54	0.0152646	82121.5	0.797978	11.1818	0	0.3933	0.3933	33.1587
GCRF	ETH0162	2	11.8624	38.3645	2870.46	6	2017-11-27	2017-11-27	Wheat	Field stack	Main	0.0020293	5.84289	0.000938292	-1.24958	8.00998	-0.0101153	355.119	0.00342409	0.00738828	0.365302	0.000879442	3.17561	31.5808	3851.63	-0.00758792	1076.21	45.9044	0.0501638	0.998576	2325.1	-0.00366059	4.00502	1094.78	0.0239225	2.26295	-0.000251683	-0.00167299	0.012531	26.7937	2580.22	0.156346	57647.3	6.03924	34.1501	0	1.566	1.566	11.1625
GCRF	ETH0163	2	11.7953	38.3065	3009.92	4	2017-11-27	2017-11-27	Wheat	Field stack	Main	0.00422762	11.021	0.00526535	-1.33953	2.85868	-0.0100873	458.18	0.00468901	0.0303191	0.720129	0.0011648	4.41473	32.2639	5080.38	0.0205528	1030.77	52.8625	0.0196928	0.556026	3113.96	0.00777882	5.69678	1102.2	0.00992004	1.98066	-0.000115078	-0.000663594	0.0269317	21.1533	3911.89	0.209864	62190.5	10.596	13.3509	0	2.362	2.362	21.5837
GCRF	ETH0164	2	11.7416	38.2829	3271.77	4	2017-11-28	2017-11-28	Wheat	Standing crop	Main	0.00337586	5.5212	0.0012126	-1.9902	7.02662	-0.00208203	330.405	0.000827837	0.00899082	0.335777	0.000358172	4.14489	27.4087	5302.06	0.00300838	1051.35	29.7888	0.0997203	0.147555	3271.64	-0.000887508	2.66625	1144.67	0.022102	3.12044	-0.000218191	-0.0016782	0.0173355	19.551	3551.14	1.3694	51191.6	0.911917	17.946	0	1.277	1.277	9.63205
GCRF	ETH0165	2	11.5904	38.4965	2255.15	4	2017-11-28	2017-11-28	Teff	Field stack	Main	0.0258274	12.8103	0.00216118	-0.531267	9.58707	-0.00662352	1135.4	-0.000801956	0.0421119	0.422043	0.000251917	6.0123	57.6233	4574.19	-0.00514462	1816.33	22.0388	0.239766	0.280309	3954.31	0.0151099	0.974541	1609.4	0.142726	6.66234	-7.0188e-05	-0.000444427	0.0572121	24.0193	3551.29	0.01912	79354.7	2.73922	14.0747	0	1.932	1.932	25.9937
GCRF	ETH0166	1	11.4167	38.459	2084.99	6	2017-11-30	2017-11-30	Sorghum	Field stack	Main	-0.00583207	18.9166	0.00194574	-0.368043	0.410539	-0.00304474	300.473	-0.001073	0.0178641	0.753549	0.00240838	2.30935	44.3107	5761.23	-0.00811488	1530.31	7.09451	-0.382589	0.180406	2940.2	0.001695	6.43231	663.84	0.0375296	2.11947	-0.000467971	0.000849085	0.0697708	18.6081	3400.37	0.0289937	70873.1	-3.07869	4.92308	0.00795	0.76755	0.7755	19.7193
GCRF	ETH0167	1	11.4726	38.2091	2830.94	4	2017-11-30	2017-11-30	Wheat	Field stack	Main	-0.00318624	6.91111	0.000129164	-2.412	5.74922	-0.0130187	344.295	0.0076572	0.00901996	-0.114867	-9.2345e-05	4.74589	34.5244	3686.85	-0.00244552	973.049	49.1886	-0.47614	0.554775	2350.84	-0.00103546	2.23257	1186.81	0.0116305	1.8419	-0.000581287	-0.000862341	0.01693	25.1066	2521.26	1.34987	47862	0.797756	28.9956	0	1.12	1.12	15.0904
GCRF	ETH0168	1	11.4747	38.281	2756.8	4	2017-12-01	2017-12-01	Triticale	Field stack	Main	-0.000558525	6.30825	0.00111855	-2.19456	2.96125	0.00184006	330.999	0.00106981	0.0118717	0.228036	0.00370555	3.79531	27.8407	5082.29	-0.0031269	1100.66	23.51	-0.407665	-0.102605	3395.97	0.00237534	3.79914	908.66	0.00658855	2.23356	-0.000556901	-0.000109089	0.0216964	19.1781	3405.1	0.0356648	76070.7	1.2274	21.3175	0	1.116	1.116	16.5047
GCRF	ETH0170	2	10.4376	37.5413	2271.67	4	2017-12-04	2017-12-04	Maize	Standing crop	Close pair	0.000395344	2.14079	0.0031912	-0.691092	0.219722	-0.00978362	35.548	-0.0013499	0.0173913	1.26001	0.000336189	1.80986	23.129	3865.79	0.00291942	1101.04	4.47759	0.79601	0.411653	3062.04	0.00376752	3.3869	1039.69	0.00310941	0.131438	-0.00029816	-0.000942276	0.00969132	16.271	4675.76	0.0412522	82332.1	4.77121	9.73287	0	2.887	2.887	12.725
GCRF	ETH0171	2	10.5273	37.5684	2231.17	4	2017-12-04	2017-12-04	Maize	Field stack	Main	0.00038598	5.71718	0.00229117	-1.07052	0.497297	0.00132719	65.2723	-0.00151242	0.0487451	0.529206	0.00383185	1.45493	20.8503	2979.75	0.00204036	816.308	5.31619	0.0129857	0.907667	1915.11	0.00118527	7.47722	1098.51	0.00301846	0.362113	-0.000223389	-0.00126207	0.0154445	14.2634	5451.95	3.12771	82393.1	6.52337	20.4175	0	2.453	2.453	7.25564
GCRF	ETH0172	2	10.2539	37.4845	2225.68	4	2017-12-05	2017-12-05	Wheat	Field stack	Main	0.0103338	6.93359	0.0020136	-1.48046	5.99159	-0.0067397	314.798	0.00232573	0.0290971	0.556938	0.000198064	3.01663	31.7218	4472.06	-0.00277859	1159.19	50.6193	0.0294907	0.72841	3601.64	0.00317144	3.47603	1399.17	0.0378918	2.06311	-0.000136834	-0.000555693	0.0182333	23.2912	3908.07	0.180542	75035	10.2307	16.7776	0	2.419	2.419	9.09969
GCRF	ETH0173	2	10.2531	37.4232	2192.06	4	2017-12-05	2017-12-05	Maize	Standing crop	Main	0.00269918	1.32268	0.000604262	-0.936455	0.225679	-0.0103004	32.3867	-0.00161697	0.0140141	0.416555	3.34149e-05	1.13027	14.5621	2980.57	0.00256841	807.322	3.40658	0.0106125	0.751577	2022.24	0.00157759	3.39608	1024.84	0.00448427	0.149956	-0.000330312	-0.00152654	0.00528156	12.3147	3471.11	1.67064	72536.5	11.7943	13.7169	0	2.089	2.089	5.35457
GCRF	ETH0174	2	10.3158	37.4159	2188.15	4	2017-12-05	2017-12-05	Wheat	Standing crop	Main	0.00185987	10.5498	0.00384197	-1.71691	4.49345	-0.00662637	325.931	0.0033328	0.0225637	0.706835	0.000738552	3.49533	43.3338	4108.01	0.0145985	1157.12	51.039	0.015924	0.717711	3168.42	0.00806146	5.67163	1678.99	0.01276	1.96592	-0.000280596	-0.000762089	0.0242468	23.097	4029.34	1.35238	76292.3	10.2596	14.1788	0	2.771	2.771	6.6535
GCRF	ETH0175	2	10.2879	37.2696	2254.98	4	2017-12-05	2017-12-05	Wheat	Field stack	Main	0.00297342	8.54975	0.00242816	-1.05	10.6361	0.00425083	290.455	0.00619074	0.0259216	0.636542	0.000502464	4.08221	38.1321	4006.5	0.0148947	1095.17	69.8465	0.017851	0.609103	3115.3	0.00317426	3.31522	1462.42	0.0119711	1.71473	-0.000118695	-0.000591163	0.0217712	22.4415	3700.44	0.651979	71462.7	14.2444	12.3618	0	2.423	2.423	7.19243
GCRF	ETH0176	2	10.3223	37.4028	2178.49	4	2017-12-05	2017-12-05	Wheat	Field stack	Main	0.00279833	8.49927	0.00202448	-0.331752	4.98205	-0.00401497	323.713	0.00335246	0.0258781	0.753919	0.00100366	2.8374	32.3032	4122.86	-0.00263177	855.538	43.2596	0.0010917	0.952822	2595.9	0.0475739	8.84282	1348.68	0.068555	2.49739	-9.6522e-05	-0.000495491	0.0230709	16.0982	4178.19	2.39925	79790.6	12.8564	14.4396	0	2.017	2.017	6.11367
GCRF	ETH0177	1	10.3573	37.4983	2192.83	4	2017-12-06	2017-12-06	Teff	Field stack	Main	-0.000846772	23.9672	0.00298349	0.464395	20.1881	-0.0119732	1539.38	0.00137465	0.0346406	0.449934	0.0022331	6.7981	60.8391	4003.64	-0.00668124	1956.08	217.462	-0.215171	2.82764	4295.89	0.0149581	9.79394	1703.81	0.0712215	7.47378	0.000253714	-0.000269466	0.0514844	24.991	4674.23	11.3127	127416	14.7345	15.4808	0	1.761	1.761	4.18443
GCRF	ETH0178	1	10.3388	37.5949	2217.51	4	2017-12-06	2017-12-06	Wheat	Field stack	Main	-0.00122924	6.37631	0.00122181	-0.8279	6.1151	-0.00175413	301.912	0.00730991	0.0527073	0.777549	0.00116125	3.22155	31.2975	4093.12	-0.00265292	922.39	47.2925	0.0521243	1.66069	2877.12	0.00240684	5.62141	1204.11	0.0673537	1.86937	-0.000350317	-0.000871787	0.0161325	20.4567	4019.83	0.6298	78808.2	13.0632	13.5737	0	2.025	2.025	8.24527
GCRF	ETH0179	1	10.3689	37.6259	2294.48	4	2017-12-06	2017-12-06	Maize	Field stack	Main	-0.00288922	3.07717	0.00109489	-0.0575188	0.157335	0.0123411	35.9379	8.46806e-05	0.0160326	0.544131	-4.63238e-05	1.23728	29.2622	4129.39	0.0020703	1225.63	4.75674	0.0148352	0.367036	3600.33	0.00441462	1.88406	844.248	0.0080422	0.157207	-0.000372225	-0.000600939	0.0100764	23.7868	3425.39	0.0522305	65888.8	4.19049	8.61715	0	3.224	3.224	21.5018
GCRF	ETH0180	1	11.7025	38.2914	3023.89	6	2017-12-01	2017-12-01	Triticale	Field stack	Main	0.00206688	6.85906	0.000205717	-2.01062	1.87166	0.00175195	294.66	0.00186596	0.00806112	-0.0824991	0.00170658	3.79093	26.8471	4601.46	0.000351136	865.725	38.8447	-0.386852	0.110327	2386.35	-0.00142077	9.01506	871.056	0.00780209	1.66129	-0.000476988	-0.000252669	0.0169666	18.3918	2201.53	0.17998	35380.1	10.9906	2.98715	0	1.415	1.415	13.9299
GCRF	ETH0181	1	11.2848	37.8691	2180.14	4	2017-12-02	2017-12-02	Teff	Field stack	Main	0.0067737	23.5292	0.00499422	-1.29845	13.0865	-0.0025067	1460.44	0.000483635	0.0566828	0.709772	0.000597325	6.8251	60.8609	4420.41	-0.0080978	2143.1	33.8603	-0.277885	0.770109	4150.77	0.0162276	2.42816	1668.78	0.0442938	5.0649	-0.0001423	0.000182955	0.0725951	25.2098	3643.97	0.0696785	73900.9	3.36708	4.64059	0.0153	0.8971	0.9124	39.9797
GCRF	ETH0182	1	11.3348	37.8275	2257.36	4	2017-12-02	2017-12-02	Maize	Store	Main	-0.00452759	5.20157	0.000369217	-0.653046	0.431352	-0.00647299	53.2988	0.000598828	0.00644667	-0.145115	0.000267985	1.2443	18.9657	3346.2	-0.0106326	996.992	3.00403	-0.392771	-0.0943168	2708.12	0.0140059	1.47375	958.042	0.000388222	0.30609	-0.000500779	-0.000557788	0.0292763	14.3696	3153.9	0.0573304	80209.8	3.33415	31.809	0	1.13	1.13	22.7697
GCRF	ETH0183	1	11.4172	37.9699	2310.24	4	2017-12-02	2017-12-02	Teff	Field stack	Main	0.027269	10.1519	0.0019737	-1.35232	11.0541	-0.00290204	1237.68	0.000199738	0.0509024	0.374492	0.000501404	4.81759	38.8671	4371.42	-0.00379091	1734.12	73.6457	-0.373542	0.756933	3724.35	0.140734	3.61995	1442.77	0.0400958	6.30266	-0.000415249	0.000487168	0.0343525	18.8503	2923.67	0.0730294	67080.9	6.47282	7.39761	0	2.289	2.289	32.1979
GCRF	ETH0184	1	11.5014	37.9953	2492.62	4	2017-12-02	2017-12-02	Teff	Field stack	Main	0.000124708	10.213	0.00213807	-1.60139	16.4209	-0.00749587	1096.68	0.00104107	0.180741	0.467017	0.000186879	3.87834	42.6139	3642.31	0.0049649	1841.68	200.695	-0.424813	0.655862	4028.5	0.00791636	3.28632	1150.77	0.0390801	5.39573	-7.01901e-05	-0.000470801	0.030625	16.715	6028.04	0.0771538	84910.5	4.92769	11.8835	0	1.438	1.438	28.6999
GCRF	ETH0185	1	11.6052	37.923	2391.27	4	2017-12-03	2017-12-03	Wheat	Field stack	Main	0.000590945	4.25855	-0.000494375	-2.13994	5.15552	-0.0115537	314.93	0.00485647	0.0200446	0.124856	0.000964646	2.97695	28.5125	3503.36	-0.00747662	948.467	45.6047	-0.457477	0.332402	2611.11	-0.00206779	6.08728	1044.27	0.00788393	1.96039	-0.000474328	0.00221154	0.0124424	20.966	4773.75	0.45366	91108	2.56664	21.9217	0	1.507	1.507	11.8447
GCRF	ETH0186	1	11.6391	37.9434	2441.91	4	2017-12-03	2017-12-03	Triticale	Field stack	Main	-0.000341749	2.71504	0.000578161	-1.27648	6.8335	-0.00740421	315.152	0.00353305	0.0155381	-0.121233	0.00700236	5.93766	22.9847	5759.07	-0.0162427	1235.96	44.5819	-0.482362	-0.145881	3128.06	-0.00757454	11.2998	1243.45	0.0183753	2.09611	-0.000525635	-0.001587	0.00909404	22.646	5774.22	0.51217	100499	3.26917	84.1418	0	2.246	2.246	10.2712
GCRF	ETH0187	1	11.6463	37.964	2451.99	4	2017-12-03	2017-12-03	Teff	Field stack	Main	-0.00230508	41.7701	0.0026442	-0.0927521	21.5501	-0.00434938	1442.89	0.00109876	0.0467064	0.110136	0.000398118	5.10442	67.8717	3632.87	0.00351136	1719.58	115.178	-0.241014	0.118764	3986.8	0.00518212	2.31062	1432	0.01762	7.92812	4.02948e-05	2.50349e-05	0.120745	25.2874	6458.85	0.236128	100935	1.70641	19.6635	0	1.974	1.974	21.2561
GCRF	ETH0188	1	11.6158	38.0291	2370.85	4	2017-12-03	2017-12-03	Teff	Field stack	Main	-0.0013463	146.886	0.0354518	-0.0755558	19.2575	0.0148701	1292.85	0.00130303	0.248062	0.958022	0.00542958	4.64339	244.274	3896.36	0.0451366	1642.54	108.642	-0.271455	1.48466	3502.47	0.0510165	4.1884	1416.34	0.0203696	6.85624	0.000731808	0.0032863	0.796849	23.1349	4008.1	0.213349	77222.1	6.49853	18.9811	0	1.509	1.509	13.3437
GCRF	ETH0190	1	11.5095	38.0558	2504.62	4	2017-12-03	2017-12-03	Teff	Field stack	Close pair	-0.00267988	37.5171	0.00303408	-1.65127	16.8608	-0.00974594	1179.87	0.0110228	0.0751866	0.41664	0.000698054	4.60932	69.4378	3658.03	-0.00220982	1780.88	135.566	-0.368481	0.349677	3654.14	0.0225565	3.007	1223.31	0.0281953	5.58173	9.03921e-05	0.0111592	0.157825	21.2638	4657.57	0.126166	91720.5	3.05208	29.8492	0	1.918	1.918	18.0037
GCRF	ETH0191	1	11.6139	38.0804	2442.88	4	2017-12-04	2017-12-04	Barley	Field stack	Main	-0.00433383	52.2453	0.00603752	-1.98348	3.3139	-0.00332852	400.541	0.00902599	0.0296529	0.908274	0.00188265	3.98127	70.632	3504.36	0.0060715	874.629	12.7544	0.300273	0.0609466	2467.52	0.0306915	3.60841	870.993	0.0197027	3.14092	-0.000113201	0.00878007	0.127914	23.0831	3757.12	0.0472362	78209.4	10.0299	14.1345	0	1.514	1.514	20.1305
GCRF	ETH0192	1	11.6225	37.8299	2505.27	4	2017-12-04	2017-12-04	Wheat	Field stack	Main	0.00985602	4.69638	0.000677562	-2.28451	11.3871	-0.00251198	296.543	0.0144902	0.0329833	0.754932	0.00280846	3.13988	25.0496	4027.62	-0.00366046	937.072	53.7454	0.332359	0.919661	2196.45	0.00912095	6.66566	988.431	0.0304242	2.65232	-0.000474534	0.0227176	0.0150701	15.7422	6176.11	3.07572	90944.3	4.11926	15.414	0	1.926	1.926	14.1741
GCRF	ETH0193	1	11.6447	37.8075	2410.63	4	2017-12-04	2017-12-04	Teff	Field stack	Main	-0.00279583	133.133	0.0040106	-2.06685	23.3687	-0.00746632	1535.41	0.0167049	0.164287	0.725239	0.000876429	4.28582	193.909	3650.51	0.000837418	1842.37	165.211	0.281595	0.150431	4008.87	0.0129428	5.07907	1255.78	0.0310178	9.64619	0.00025226	0.0157997	0.51079	22.7663	4703.9	0.086521	97934.9	5.44276	14.8993	0	0.7298	0.7298	22.7081
GCRF	ETH0194	1	11.6527	37.712	2336.24	4	2017-12-04	2017-12-04	Maize	Field stack	Main	-0.00358072	0.446672	-0.000175451	-0.674386	1.09281	-0.00514138	66.7972	1.36032e-05	0.0105927	-0.0826455	0.000527052	1.33645	9.27792	3074.48	-0.0056928	858.653	4.61713	0.13437	0.0315421	2212.6	-0.00651616	3.84143	926.026	0.00483442	0.823761	-0.000377732	-0.000868384	0.00275025	15.1037	5319.84	0.0659631	88010.9	9.84873	17.9773	0	2.334	2.334	11.3692
GCRF	ETH0196	1	11.6965	37.6352	2050.03	4	2017-12-04	2017-12-04	Finger millet	Field stack	Main	0.0159805	7.46958	0.00148279	0.0841527	25.2567	0.00737406	4151.78	0.0605761	0.0937342	1.28854	0.0263999	4.88056	31.6718	4319.78	-0.00415231	2028.22	491.288	1.24899	0.910437	2830.55	0.0183411	18.8828	1157.29	0.0427337	17.4435	-0.000383115	0.0422885	0.0207018	19.1487	5122.31	8.39875	92361.3	8.53861	20.512	0	1.79	1.79	5.48864
GCRF	ETH0197	1	11.7587	37.594	1938.27	4	2017-12-04	2017-12-04	Maize	Field stack	Main	-0.00177125	1.63133	-9.02701e-05	-0.783365	1.37923	-0.00221103	73.9918	0.0046304	0.00709701	0.447037	-0.000105769	1.09958	15.353	2813.38	-0.00926582	1107.62	5.93535	0.860423	-0.0306833	2463.31	0.0248576	2.41873	978.587	0.0222364	0.569976	-0.000416937	0.00947683	0.00520831	16.4368	8331.45	0.668953	111203	6.03894	61.4665	0	1.861	1.861	9.223
GCRF	ETH0198	1	11.899	37.646	1786.87	4	2017-12-05	2017-12-05	Rice	Field stack	Main	0.00274345	21.9646	0.0136771	1.19857	2.69901	-0.00509985	319.163	0.0226114	0.067446	8.35732	0.00282643	2.39116	86.392	3693.18	-0.00544896	1359.53	84.2889	1.02718	0.547398	3365.85	0.0244863	11.344	960.934	0.0639959	1.77127	-0.000203209	0.0157205	0.0853551	20.6432	3375.33	0.120191	77793.3	5.52705	13.1439	0	1.784	1.784	24.166
GCRF	ETH0199	1	11.897	37.586	1787.81	4	2017-12-05	2017-12-05	Rice	Field stack	Main	-0.00238069	104.522	0.0122358	-1.00089	1.11224	-0.00732525	226.247	0.0477299	0.066958	7.05185	0.0092963	2.50115	159.639	4289.51	0.00772335	1339.04	126.641	1.34366	0.88528	3320.76	0.0253748	48.3807	782.829	0.0560479	0.937939	-0.000248374	0.0149344	0.346655	18.5229	3956.06	0.212858	74156.1	3.53063	14.1281	0	1.947	1.947	19.4444
GCRF	ETH0200	1	11.9049	37.5891	1781.64	4	2017-12-05	2017-12-05	Rice	Field stack	Main	0.0170109	22.7116	0.0174515	0.375929	1.16231	-0.0105891	293.564	0.0174685	0.0623258	7.97443	0.00915384	1.62131	86.8592	3001.01	-0.00401146	1091.44	72.3877	1.03711	0.303394	2764.15	0.0256078	29.7674	681.551	0.0426279	1.40177	-0.000151003	0.0159013	0.0910421	17.5067	4044.9	1.26116	77448.3	7.57018	18.7604	0	2.743	2.743	20.122
GCRF	ETH0201	1	9.99787	37.7078	2292.64	4	2017-12-06	2017-12-07	Wheat	Field stack	Main	-0.00308433	7.06366	-3.64906e-06	-1.1118	10.8088	-0.00705507	354.366	0.00680417	0.00929275	0.375694	0.00114472	2.71583	35.8911	4035.31	-0.00238198	1163.36	31.8844	0.016247	-0.0965907	3628.07	0.00128643	3.14238	1296.34	0.0214062	2.95591	-0.000442094	-0.000987613	0.0250853	20.9212	5123.73	0.0711935	95792.6	5.66065	75.2332	0	2.276	2.276	14.396
GCRF	ETH0202	1	9.9923	37.7051	2320.07	4	2017-12-07	2017-12-07	Wheat	Field stack	Main	-0.00276334	8.33275	0.00346946	-0.705562	10.5263	-0.0077152	425.608	0.00675245	0.0526136	0.4752	0.00957181	2.97839	30.0932	3802.38	-0.00229924	958.276	45.7302	0.024786	0.340537	2457.24	0.000298826	10.2665	1254.28	0.0204704	3.37134	-0.000481358	-0.000975387	0.025486	11.4856	3692.08	4.54031	82036.8	6.50554	20.839	0	1.911	1.911	6.40656
GCRF	ETH0203	1	10.0574	37.6807	2299.94	4	2017-12-07	2017-12-07	Wheat	Field stack	Main	-0.00286253	9.91961	0.000370055	-0.788028	7.49375	0.0154292	358.573	0.00541851	0.0166221	0.13293	0.00362408	2.8423	29.833	3808.38	-0.00274013	957.887	46.1646	0.000735951	0.436615	2712.93	-0.00108157	14.6136	1279.77	0.032464	2.8384	-0.000456269	-0.000904994	0.0269265	12.594	4000.8	2.70491	88819.1	8.66687	13.6807	0	1.81	1.81	6.66174
GCRF	ETH0204	1	10.0862	37.7616	2358.66	4	2017-12-07	2017-12-07	Wheat	Field stack	Main	-0.00241101	8.26718	0.00108502	-0.712753	6.98968	-0.0125019	303.108	0.00440058	0.0196021	0.581165	0.000787859	3.13379	32.3044	3941.05	-0.00234061	936.446	54.2399	0.000824816	0.939484	2567.4	0.00312436	7.32004	1173.81	0.0102744	2.21839	-0.000431426	-0.00085291	0.0205585	17.2953	3960.13	3.74016	75559	9.18764	9.8641	0	2.025	2.025	5.7119
GCRF	ETH0205	1	10.1124	37.7349	2328.15	4	2017-12-07	2017-12-08	Wheat	Field stack	Close pair	-0.00300008	16.2128	0.00311444	-0.348146	5.16869	-0.0131903	307.712	0.00368167	0.0247018	0.998728	0.00222663	3.53957	40.4741	4118.17	0.00328566	990.369	50.2028	0.0183806	0.908451	2816.46	0.00394097	9.92137	1404.28	0.0149325	2.07629	-0.000349519	0.000961443	0.0425512	17.442	4434.7	2.98978	86861.4	10.9466	10.1957	0	2.021	2.021	6.36428
GCRF	ETH0206	1	10.1339	37.7451	2277.34	4	2017-12-08	2017-12-08	Maize	Field stack	Close pair	-0.00500876	0.691022	0.000205459	-0.813651	0.183742	-0.00148476	37.3761	-0.000424087	0.00770689	0.369832	-0.000176678	1.19123	16.2329	3610.22	-0.0130905	1072.26	5.21314	-0.0824498	0.332874	2676.02	0.00202713	3.7182	1055.14	0.00204091	0.0825137	-0.000582839	-0.00128865	0.00283638	17.0319	4440.26	0.702046	81232.3	11.2716	5.99508	0	2.128	2.128	7.70546
GCRF	ETH0207	1	10.148	37.7294	2307.12	4	2017-12-08	2017-12-08	Wheat	Field stack	Main	-0.00282943	206.699	0.0280434	-0.517173	5.99803	-0.00804967	291.586	0.00350707	0.104596	0.899118	0.0119671	3.06198	209.941	4273.23	0.0528133	902.168	55.2843	-0.144174	1.17965	2720.4	0.270194	5.10817	1238.73	0.0108592	1.88509	0.000568408	0.00518382	0.524	17.9392	4279.76	5.65601	72683.1	8.123	10.372	0	2.147	2.147	4.43243
GCRF	ETH0208	1	10.1909	37.7419	2301.9	4	2017-12-08	2017-12-08	Maize	Standing crop	Main	0.00162088	2.70209	0.000378767	-0.753097	0.366575	-0.00171539	38.485	-0.000797875	0.0111245	0.505072	8.47702e-05	1.21662	17.8875	3129.69	-0.00693124	818.098	4.52362	-0.0455275	0.238629	1821.88	0.025219	2.74778	819.572	0.00205457	0.178771	-0.000543217	-0.000819197	0.00878443	10.7346	4239.87	0.63655	90000.6	8.17323	14.7564	0	2.13	2.13	6.39463
GCRF	ETH0209	1	10.2633	37.7765	2440.06	4	2017-12-08	2017-12-08	Wheat	Field stack	Main	-0.00280568	15.4962	0.00233974	-1.54226	6.88701	-0.00187592	410.706	0.00264786	0.0409135	0.727079	0.00620482	3.64075	39.7669	3740.54	-0.0125753	961.227	45.8002	-0.19128	1.88046	2337.47	0.0125756	15.922	1375.25	0.00979978	2.96991	-0.00043907	0.000280708	0.0390521	16.1502	4870.3	2.75871	85384.6	13.4121	11.5163	0	2.34	2.34	7.86241
GCRF	ETH0210	1	10.2375	37.8388	2368.32	4	2017-12-08	2017-12-08	Teff	Field stack	Main	-0.00125401	14.6917	0.00216312	-0.650893	12.8811	-0.00637091	1398.75	0.00197549	0.0892414	1.06298	0.000991422	6.54013	54.074	4906.6	0.0163408	1980.73	186.487	-0.143759	0.910702	4095.19	0.00675507	7.22004	1750.02	0.0267169	7.12227	-0.000139189	-0.000110929	0.0468417	27.2011	3155.52	0.138061	75323.2	5.35856	7.16693	0	2.354	2.354	21.6089
GCRF	ETH0211	1	10.3069	37.7953	2465.22	4	2017-12-08	2017-12-08	Wheat	Field stack	Main	0.00101376	8.30116	0.00120251	-0.864195	6.5527	0.0030989	340.645	0.0023376	0.0206882	0.394969	0.00319502	3.2349	33.1695	3797.27	-0.013552	907.429	46.4184	-0.173427	0.830461	2086.86	0.0031296	6.42982	1226.65	0.00714002	2.27618	-0.000386459	-0.000817157	0.0217674	16.3811	4512.14	1.73667	80423.9	9.4538	11.2316	0	2.417	2.417	7.66657
GCRF	ETH0215	2	11.236	37.5744	2366.76	4	2017-11-23	2017-11-23	Maize	Field stack	Close pair	0.00245817	0.767297	0.00112847	-0.856036	0.168618	-0.00171312	43.6048	0.0212177	0.0383721	1.05114	0.00054858	1.15215	17.9969	2982.26	0.00850453	918.955	3.52409	0.122923	0.363462	1970.28	0.0287181	2.50914	897.516	0.0455815	0.164281	-0.000204479	0.0410285	0.00113275	14.3689	3867.12	0.0263947	81215.2	4.48042	10.3013	0	1.739	1.739	25.3156
GCRF	ETH0216	2	11.3373	37.5691	2189.8	4	2017-11-23	2017-11-23	Teff	Field stack	Main	0.00368037	16.0643	0.00331463	-1.17879	10.4265	-0.00568643	1261.86	0.0133807	0.02873	0.355732	0.000809684	4.81226	38.7561	3459.99	-0.000502988	1739.93	34.7528	0.277657	0.605433	3439.22	0.0127821	2.91749	1327.53	0.0606978	5.7545	0.000248946	0.0127628	0.0452454	20.2062	3409.51	0.0165654	74941.7	6.4596	3.78958	0.0181	1.3849	1.403	34.9771
GCRF	ETH0217	2	11.3428	37.5661	2202.99	4	2017-11-23	2017-11-23	Teff	Field stack	Main	0.00369001	24.6787	0.00542732	0.0938259	17.6103	-0.0012303	1225.29	0.000351953	0.0399065	0.713516	0.000959882	7.12665	59.4493	3947.67	0.00251031	1868.96	75.8138	0.030414	1.81068	3928.31	0.0212585	2.62884	1726.46	0.0091246	5.46693	0.000570573	-0.000121223	0.0800749	28.9548	3635.76	0.128791	81381.9	7.83468	12.2944	0	1.672	1.672	16.62
GCRF	ETH0218	2	11.2539	37.5048	2242.61	4	2017-11-24	2017-11-24	Maize	Field stack	Main	0.000397057	0.536346	0.000774028	-0.203109	0.311321	-0.0018428	44.0202	-0.000797431	0.0165902	0.273925	-0.000279405	1.44342	14.6001	3332.64	-0.00825859	1141.78	4.23243	0.112621	0.155974	2926.29	-0.00247811	1.46198	938.448	0.00331684	0.232427	-0.000214086	-0.00121769	0.000973742	15.0419	3047.78	0.0171512	73246.4	8.82928	5.22079	0	3.084	3.084	13.8417
GCRF	ETH0219	2	11.3118	37.4454	2196.66	4	2017-11-24	2017-11-24	Teff	Field stack	Main	0.00587629	18.4366	0.00762357	-1.16462	9.00058	-0.00213254	1374.86	-0.000810637	0.0752001	0.799561	0.000287398	4.0499	51.805	3438.55	0.00328432	1628.62	98.9089	0.202918	0.864718	3166.15	0.0105491	1.39953	1289.44	0.104185	5.38643	0.00020458	-0.00104289	0.057828	18.6627	2827.88	0.0207915	76208.3	7.29527	4.36073	0	1.28	1.28	30.4388
GCRF	ETH0220	2	11.4408	37.4079	1944.67	4	2017-11-24	2017-11-24	Teff	Field stack	Main	0.00581434	246.772	0.0207768	-0.594577	9.49121	-0.00485254	1176.93	0.00115689	0.293531	1.24676	0.00368782	4.33181	333.443	3620.29	0.0538671	1841.66	118.878	0.0788058	1.13728	3221.77	0.0313867	1.5015	1101.38	0.015837	5.87307	0.000591775	0.00353015	1.07617	20.3371	2756.43	0.0324819	87823.7	5.60963	9.0915	0	0.8509	0.8509	21.9787
GCRF	ETH0222	2	11.5369	37.39	1788.42	4	2017-11-24	2017-11-24	Maize	Field stack	Close pair	0.000909302	0.507657	-5.71774e-05	-0.282858	0.10945	-0.00517927	32.2692	-0.00121881	0.0309264	0.00096632	-1.88812e-05	1.43383	12.0148	3059.34	0.00826229	887.635	4.04015	0.291165	1.60471	2125.84	-0.00821058	2.92518	1063.69	0.00151571	0.157245	-0.000216551	-0.00208506	-0.000291953	13.2745	3853.8	0.292434	89395.3	6.22589	11.0499	0	1.714	1.714	10.9067
GCRF	ETH0223	2	11.536	37.3928	1790.27	4	2017-11-24	2017-11-24	Maize	Field stack	Close pair	0.00187179	-0.132225	0.000113578	-0.0684749	0.136777	-0.00601054	32.7409	-0.00124811	0.0147803	0.189915	0.000247046	1.23867	13.061	3287.62	-0.00724679	871.772	3.36781	0.0187597	0.264256	2268.19	-0.00590678	4.40993	976.649	0.00433808	0.181758	-0.000279143	-0.00192475	0.000932578	11.3346	4116.16	0.832232	87965.7	4.96139	11.3039	0	1.928	1.928	9.50511
GCRF	ETH0224	2	11.721	37.4987	1822.05	4	2017-11-25	2017-11-25	Maize	Field stack	Main	0.000699897	0.539322	-0.000248153	0.0782541	0.323963	-0.00610246	32.6087	0.0119565	0.0135641	0.120498	-0.000230205	1.05027	12.633	2933.21	-0.0023246	997.771	3.89824	0.0346104	0.0823156	2555.69	0.00267955	1.2682	974.085	0.00708683	0.213264	-0.00017888	0.00727213	0.00107401	15.2916	4306.71	0.0492813	84849.9	-1.25139	21.7358	0	2.525	2.525	13.7092
GCRF	ETH0225	2	11.6586	37.4618	1904.08	4	2017-11-25	2017-11-25	Finger millet	Standing crop	Main	0.00227501	37.0755	0.0035075	2.15513	24.1953	-0.00105334	3959.69	0.00962342	0.265539	0.627256	0.00258042	3.57386	62.4711	6583.14	0.00793039	1476.33	272.264	0.0165636	0.787646	2873.08	0.010549	4.3296	945.928	0.0120102	18.7666	8.44873e-05	4.1388e-05	0.161717	19.7196	5028.47	0.115702	95741.9	3.78189	13.9827	0	1.699	1.699	13.4863
GCRF	ETH0226	2	11.6765	37.2611	1821.26	4	2017-11-25	2017-11-25	Maize	Field stack	Main	0.00137488	-0.464584	0.000920659	-0.0908666	0.175449	0.00160161	33.8902	-0.00168689	0.0268124	0.4366	-0.000195947	2.0751	18.7702	3563.77	-0.00359734	1001.55	4.97605	0.0255557	0.247884	2473.79	-0.00158114	3.01763	923.606	0.00754489	0.200513	-0.000304069	-0.00119672	-0.000301569	13.0363	3795.57	0.275711	88663.6	8.82929	12.1198	0	1.646	1.646	7.43929
GCRF	ETH0227	2	11.7413	37.0982	1804.82	4	2017-11-26	2017-11-26	Maize	Field stack	Main	0.00109687	0.342217	0.00136952	0.248386	0.57868	-0.00215021	42.7512	-0.00183401	0.0132098	0.767817	-0.000281874	1.34654	13.4184	2650.69	-0.003878	769.454	3.29283	0.014713	0.346924	1789.3	0.00385441	1.40444	878.134	0.00190665	0.308755	-0.000271483	-0.000857662	0.00201177	11.2952	3328.81	0.304394	99218.3	8.58236	18.654	0	2.109	2.109	8.6742
GCRF	ETH0228	2	11.8001	37.0603	1828.2	4	2017-11-26	2017-11-26	Maize	Field stack	Main	0.000893891	0.241017	0.000266555	-0.188822	0.265438	-0.005986	34.2199	-0.000545208	0.0218704	0.18594	0.000435569	1.538	13.6677	2628.94	-6.00723e-05	883.969	4.02417	0.0765843	0.462391	1929.71	-0.000502716	4.15416	948.339	0.0033922	0.21123	-0.000185815	-0.00104389	0.00112947	13.1781	3026.24	0.224987	84871.5	3.76946	13.8088	0	1.785	1.785	7.46777
GCRF	ETH0229	2	11.8103	37.003	1841.61	4	2017-11-26	2017-11-26	Teff	Field stack	Main	0.0345481	231.315	0.0268892	0.237178	18.6709	-0.00184695	1471.73	-0.000235478	0.163276	0.946945	0.00733568	3.41988	235.31	4204.55	0.0495426	1904.08	85.5069	0.414667	1.47058	3786.58	0.0460949	2.87647	1298.51	0.0277913	7.67209	0.00078186	0.0017517	0.456859	17.6755	3087.07	0.015876	77144.8	3.5174	9.36095	0	1.955	1.955	34.883
GCRF	ETH0230	2	11.6931	37.0437	1817.84	4	2017-11-26	2017-11-26	Teff	Field stack	Main	0.00488669	43.5738	0.00513059	-0.443526	25.1435	-0.0043731	1714.1	0.00490938	0.0518387	0.50167	0.00188989	5.36325	74.119	5333.16	0.0113109	1956.94	308.41	0.254333	3.61444	4918.03	0.0133312	2.66164	1697.57	0.0314745	7.33736	0.000147043	0.000116324	0.104648	28.9447	2712.82	0.0437831	79438.2	-0.521217	10.2526	0	1.215	1.215	32.0401
GCRF	ETH0231	2	11.3653	36.9765	1932.4	4	2017-11-27	2017-11-27	Maize	Standing crop	Close pair	0.00119585	0.278571	0.00101442	-0.446686	0.130014	0.00709617	42.9466	-0.00160496	0.0162869	0.24414	0.00383459	1.18884	14.5627	2888.47	-0.000334483	825.572	3.94659	0.0423477	0.563595	1749.61	-0.00323608	8.4165	944.722	0.00998022	0.199438	-0.000213272	-0.00134357	0.00102107	14.678	4887.07	1.51061	94838.1	4.63391	12.2933	0	2.681	2.681	8.8203
GCRF	ETH0232	2	11.3644	36.9787	1935.39	4	2017-11-27	2017-11-27	Maize	Standing crop	Close pair	0.00124025	2.27277	0.000828459	-0.583462	0.348152	0.0018869	60.5101	0.00859214	0.0401496	0.304464	0.0161227	1.06916	18.4103	2795.12	-0.000254001	689.711	4.33134	0.101703	0.287573	1276.11	-0.00014836	10.688	933.012	0.0180985	0.294452	-0.000319363	0.0113129	0.00859444	12.6134	5087.89	5.78443	104484	4.79101	12.3751	0	2.206	2.206	6.19118
GCRF	ETH0233	2	11.2855	37.237	2103.38	4	2017-11-27	2017-11-27	Maize	Field stack	Main	0.00150313	0.797862	0.0015585	0.227893	0.246424	0.00110617	36.6082	-0.00074616	0.0116999	0.207039	-8.40308e-05	1.42177	14.7481	3433.62	0.00206845	1095.27	3.96592	0.115236	0.182163	2933.98	0.000811552	1.08359	874.729	0.00697112	0.177506	-0.000154414	-0.00100094	0.00320751	15.6665	3448.48	0.0425016	89790.1	-1.71955	15.2432	0	2.155	2.155	13.326
GCRF	ETH0234	2	11.3143	37.2204	2044.05	4	2017-11-27	2017-11-27	Maize	Field stack	Main	0.000969456	0.707398	0.00262377	0.768494	0.293821	-0.00335377	66.6302	-0.000205566	0.070568	0.469064	0.000142709	1.51801	23.525	3447.87	-0.000156371	1070.13	5.96553	0.10531	0.682189	2605.95	0.00446728	1.74645	953.926	0.00868652	0.213403	-0.000172272	-0.000489635	0.00290785	21.0805	2845.87	0.127441	81741.6	6.89934	12.7348	0	1.879	1.879	21.7735
GCRF	ETH0235	2	11.2969	37.1681	2082.71	4	2017-11-27	2017-11-27	Maize	Field stack	Main	0.00162664	-0.683145	0.00245078	-1.10705	0.166268	0.00153442	33.922	-0.00234571	0.0194391	0.46262	-4.64797e-06	1.28997	11.5103	3233.55	-0.00831413	894.986	4.62041	0.152843	0.387735	1828.15	0.000424986	4.39267	926.504	0.00606774	0.178817	-0.000352243	-0.000979218	0.00054885	14.1126	4807.75	3.15552	84865.7	11.5372	14.478	0	2.371	2.371	7.01528
GCRF	ETH0236	2	11.3717	37.0702	1931.02	4	2017-11-27	2017-11-27	Maize	Standing crop	Main	0.000691491	0.435735	0.00162812	-0.31473	0.190328	-0.00168013	52.6273	-0.00122651	0.0155173	0.42366	0.00428227	1.49272	15.9288	3168.15	0.00714224	913.728	4.96106	0.0833047	0.678605	2086.4	9.60924e-05	10.0334	972.162	0.00507913	0.204947	-0.000193217	-0.000841274	0.00366979	15.99	4014.47	3.39576	83457.8	9.64871	12.8194	0	2.806	2.806	9.17779
GCRF	ETH0237	2	11.3956	37.1196	1992.83	4	2017-11-27	2017-11-27	Maize	Field stack	Main	0.00273293	0.227967	-0.000637149	-0.481435	0.260535	-0.00518819	62.9874	0.00307191	0.0306038	0.287064	0.000840216	1.58949	13.6137	2856.75	-0.00324159	954.36	5.95438	0.127707	0.392077	2269.33	0.00447993	7.65316	932.43	0.00944382	0.302538	-0.000235785	0.016696	0.00104015	15.437	4072.39	0.479636	84856.6	7.25999	10.2247	0	2.544	2.544	8.69201
GCRF	ETH0238	2	11.427	37.1738	2053.92	4	2017-11-27	2017-11-27	Teff	Field stack	Main	0.00851497	14.72	0.0051837	-0.187938	35.6008	0.0046111	1420.68	-0.000522998	0.154186	0.655397	0.000439325	5.83784	48.292	3641.8	0.0140837	2088.23	129.873	0.155977	3.9576	4117.14	0.0148994	4.91474	1717.21	0.0245921	7.87444	0.000246102	-9.22776e-05	0.0392675	29.1197	3343.92	0.0287267	101622	1.95294	52.7628	0	0.7825	0.7825	9.4053
GCRF	ETH0239	2	11.398	37.2232	2039.07	4	2017-11-28	2017-11-28	Maize	Field stack	Main	0.00174275	0.804502	0.00254174	-0.462579	0.284332	-0.00170607	43.4661	-0.000829686	0.0136593	0.473691	-0.000211757	1.56702	13.871	2898.78	-0.00521269	974.662	4.64709	0.165209	0.50955	2334.35	0.00144407	1.98986	983.405	0.00399684	0.237331	-0.000191748	-0.000523269	0.00249821	13.1362	4057.33	2.3036	81102.6	8.94749	16.2711	0	2.786	2.786	5.21677
GCRF	ETH0240	2	11.0918	36.9979	2387.06	4	2017-11-28	2017-11-28	Maize	Standing crop	Main	0.00367277	0.441604	0.00280001	-0.657143	0.247198	-0.00556755	58.5205	-0.0011626	0.0121088	0.657562	-0.000229681	1.46576	16.8425	3556.56	-0.000746368	970.479	5.47982	0.208519	0.400641	2441.47	0.00615629	3.00139	970.032	0.00734148	0.218144	-0.000241054	-0.000492446	0.00249594	11.7554	6744.49	6.87402	65124.1	10.7172	9.45107	0	2.94	2.94	5.18354
GCRF	ETH0241	2	11.1015	36.9568	2330.18	4	2017-11-28	2017-11-28	Maize	Standing crop	Main	0.000900509	0.250331	0.0014619	-1.02298	0.260953	-0.00522152	38.0722	-0.00141795	0.0107203	0.618946	-0.000221315	1.24728	13.301	3362.51	-0.00346172	1067.61	5.2021	0.190213	0.369109	2886.64	0.00324862	2.30079	893.667	0.00268649	0.163146	-0.000219269	-0.000351509	0.00188958	14.1699	6673.31	2.2481	76318.8	5.15697	17.116	0	3.281	3.281	5.81979
GCRF	ETH0242	2	10.7994	36.9858	2265.63	4	2017-11-28	2017-11-28	Maize	Field stack	Close pair	0.00118743	0.192262	0.00168769	-0.811429	0.0831861	0.00561311	31.5149	-0.00146375	0.0104954	0.420021	-0.000617064	1.80432	15.1405	3382.84	-0.0125604	962.414	3.55755	0.234063	0.132471	2606.44	-0.000882064	1.4774	954.051	0.00753077	0.126112	-0.000360498	-0.00153515	0.00167515	15.0291	4884.15	0.0494044	62013	12.4481	5.50894	0	3.828	3.828	13.9033
GCRF	ETH0243	2	10.7985	36.9834	2289.57	4	2017-11-28	2017-11-28	Maize	Store	Close pair	0.00359179	4.08265	0.000520061	0.166698	0.101139	0.00147088	42.9538	0.0035149	0.0249798	0.58866	1.06108e-05	1.24928	18.9767	3359.32	-0.00375867	1047.23	4.64037	0.115658	0.282014	2638.87	0.00619096	3.55621	1063.07	0.033224	0.185573	-0.000245892	0.0171287	0.0107632	16.3228	6189.21	0.439393	69266.2	4.09911	9.99301	0	3.707	3.707	12.7774
GCRF	ETH0244	2	10.9209	37.07	2569.28	4	2017-11-29	2017-11-29	Maize	Standing crop	Main	0.0117258	1.88384	0.00486345	0.848921	0.381985	-0.0015492	100.276	-0.000562927	0.0108719	0.317406	-0.000139107	2.15154	16.5734	5708.82	0.00236501	1376.9	6.18387	0.208406	0.257359	3605.15	0.00380706	1.99569	1223.01	0.031986	0.419745	-0.000191715	-0.000702466	0.00422789	20.9814	8720.7	0.0278323	85497.5	4.93056	10.2855	0	4.08	4.08	16.0524
GCRF	ETH0245	2	10.9632	37.1374	2592.44	4	2017-11-29	2017-11-29	Maize	Store	Main	0.000773995	4.13364	0.00482429	0.383303	0.0946396	0.00488648	42.5765	-0.00170614	0.0229845	0.714877	-0.000315622	1.20204	13.3297	3292.77	0.0120855	1084.29	4.51534	0.261717	0.246849	2882.71	0.0162093	0.982598	1042.47	0.00837447	0.188325	-0.000252718	-0.000488536	0.00719374	15.6662	5848.32	0.223321	79062.3	11.3251	7.2163	0	2.148	2.148	9.55096
GCRF	ETH0246	2	11.014	37.1347	2458.61	4	2017-11-29	2017-11-29	Maize	Field stack	Main	0.00119964	0.275271	-0.000193406	-0.603705	0.44218	-0.00575328	37.7421	0.00452627	0.0281171	0.379892	-0.000457584	0.954721	12.6108	3440.31	-0.00384451	1305.35	4.12535	0.126185	0.233118	3193.57	0.00536161	1.19475	992.874	0.0145463	0.157312	-0.000250763	0.0153016	0.00157099	19.4117	4131.7	0.125372	107906	10.7673	69.7746	0	3.461	3.461	10.0482
GCRF	ETH0247	2	11.013	37.2182	2502.66	4	2017-11-29	2017-11-29	Maize	Field stack	Main	0.000595603	-0.111421	0.00125734	-0.853166	0.1447	-0.00177364	24.3513	-0.00157143	0.0210137	-0.176694	-0.000291346	1.34307	17.7141	3760.62	-0.000104385	1443.25	5.18556	0.0402927	0.228475	3513.13	0.000588338	1.65638	1148.25	0.00864804	0.0956039	-0.000156628	-0.00166291	0.00121157	21.5206	7525.86	0.0828772	79100.6	11.1961	10.5659	0	3.943	3.943	13.9696
GCRF	ETH0249	2	10.9384	37.2153	2417.63	4	2017-11-30	2017-11-30	Maize	Field stack	Main	0.00160468	0.959568	0.0019803	-0.136303	0.418238	-0.00531871	38.2464	-0.00137344	0.0866365	1.28794	-0.000363686	1.48075	14.4311	3418.5	-0.00070294	1038.03	5.17151	0.631383	2.63848	2947.32	0.00501049	1.8761	1088.45	0.00468044	0.209678	-0.000202053	-0.000515983	0.00693094	17.7558	4613.15	0.276778	96179.9	7.36684	25.5136	0	1.81	1.81	14.1205
GCRF	ETH0250	2	10.8097	37.1685	2299.91	4	2017-11-30	2017-11-30	Wheat	Standing crop	Main	0.00219955	2.74672	0.000747562	-1.02681	5.66925	-0.00608111	307.349	0.00381317	0.0345987	0.242253	0.00063543	3.07271	26.4455	4164.46	-0.00408357	966.232	54.0598	0.251102	1.25832	2687.5	0.00140916	6.31909	1237.79	0.00748482	1.85877	-0.000242068	-0.0016822	0.00600783	16.4171	4693.45	1.77999	81439.5	13.2542	25.7791	0	2.38	2.38	7.09427
GCRF	ETH0251	2	10.4017	37.0398	2071.06	4	2017-12-01	2017-12-01	Maize	Field stack	Main	0.000258339	1.43911	0.00167662	0.508835	0.212251	0.00112428	56.1728	-0.000826372	0.0295286	0.768369	-6.44312e-05	1.40582	18.7447	3457.44	-0.00609699	942.773	4.67921	0.427113	1.13162	2113.89	0.00585349	1.44508	1041.04	0.00684275	0.213817	-0.000218728	-0.000665019	0.00308282	15.5928	1252.13	0.138704	18006.4	2.89607	5.23722	0	0.9719	0.9719	3.28967
GCRF	ETH0252	2	10.4883	37.0081	1976.17	4	2017-12-01	2017-12-01	Maize	Field stack	Main	0.00297034	1.39894	0.0016838	-0.0705972	0.265464	-0.00143779	59.0341	-0.000970747	0.0101813	0.303572	0.00421788	1.46391	17.7815	3193.91	-0.0076966	939.323	4.85602	0.00469785	0.353391	2121.69	0.00621526	5.32783	973.729	0.00338292	0.248851	-0.00020163	-0.000615024	0.00424071	14.8192	3705.17	0.368916	87082	5.94673	13.8953	0	2.333	2.333	9.38839
GCRF	ETH0253	2	10.5498	37.0242	1984.15	4	2017-12-01	2017-12-01	Maize	Field stack	Main	0.000783328	8.23199	0.00109939	0.327442	0.185799	-0.00627344	82.5065	0.00416215	0.0117483	0.6809	0.00057437	1.42538	21.2159	3024.05	0.00377823	825.115	5.05512	0.187531	0.351074	1842.1	0.0148888	4.90224	954.512	0.0156063	0.446755	-0.000184695	0.0139119	0.0137008	13.6775	3020.08	0.18248	70555.1	9.94998	9.8209	0	2.641	2.641	9.85478
GCRF	ETH0254	2	10.6277	37.0442	2030.72	4	2017-12-01	2017-12-01	Wheat	Field stack	Main	0.00510076	4.58168	0.00252904	-0.593902	9.52008	0.00091959	337.417	0.0109616	0.0133121	0.427742	0.000374756	3.98302	34.9074	4120.88	0.00372446	1129.04	55.1023	0.249874	0.634548	2801.47	0.00281529	3.7912	1326.45	0.0335366	2.47026	-6.9334e-05	-0.000763883	0.0121103	26.4366	3614.35	0.234245	76753.1	5.89352	11.6869	0	2.825	2.825	13.3709
GCRF	ETH0255	2	10.681	37.0616	2069.28	4	2017-12-01	2017-12-01	Teff	Field stack	Main	0.00336103	55.9702	0.00859575	-0.427794	18.0329	-0.00729339	1446.76	-0.000220844	0.0657434	1.16687	0.00178053	5.20588	119.388	4120.36	0.0103059	1841.87	187.325	0.0753058	3.15618	4161.2	0.0179962	4.34371	1690.7	0.0143489	6.04209	0.000335304	0.000137492	0.281713	23.783	3276.21	0.0796868	82839.7	5.53599	10.3826	0	1.887	1.887	22.4603
GCRF	ETH0256	2	10.6563	36.9815	2020.8	4	2017-12-01	2017-12-01	Wheat	Field stack	Main	0.00363843	3.20961	0.00332615	-0.993203	4.48484	-0.0117894	286.916	0.00186331	0.02596	0.83132	0.000181018	3.17058	30.1565	4359	-0.00645571	1081.03	49.1861	0.102696	0.719496	3429.68	0.00174615	5.97701	1328.55	0.0287513	1.83624	-0.000149763	-0.0011821	0.00699934	21.0068	3921.24	0.588281	80481.3	9.73506	11.9191	0	2.599	2.599	9.56504
GCRF	ETH0257	2	10.7326	37.0799	2175.65	4	2017-12-01	2017-12-01	Maize	Field stack	Main	0.0010077	3.2786	0.001528	1.17791	0.720437	-0.00439565	56.7947	-0.000979064	0.0171117	0.529007	0.00257713	1.61976	16.1962	2647.19	-0.00283883	848.992	5.04624	0.0761509	0.732408	1827.85	0.00496582	6.04465	994.061	0.0636237	0.475723	-0.000182797	-0.000861596	0.00580637	14.9151	4690.75	0.347665	97696.1	7.41391	33.6737	0	2.318	2.318	9.11679
GCRF	ETH0258	2	10.7078	37.1291	2038.59	4	2017-12-01	2017-12-01	Maize	Field stack	Main	0.000662795	0.402708	0.0015439	0.0208637	0.794564	0.00089141	80.614	-0.00146463	0.0376641	0.617585	0.0185295	1.16248	15.5385	3346.38	-0.00678909	891.474	5.04157	0.104217	2.43832	2313.79	-0.000372361	18.0336	1195.53	0.0174231	0.56921	-0.000151396	-0.00118101	0.00223425	12.2323	4114.56	4.23908	84576.2	10.5865	27.6789	0	2.114	2.114	5.49347
GCRF	ETH0259	2	10.5528	37.1734	1622.1	4	2017-12-02	2017-12-02	Maize	Field stack	Main	0.000797849	1.17267	0.00214031	0.286125	0.133144	-0.00763614	33.1896	-0.00110439	0.0127165	0.611363	-7.1235e-05	1.0438	15.1677	3203.66	0.00213339	903.189	3.21062	0.390317	0.610484	2525.54	0.0031358	2.34788	983.508	0.0072934	0.161507	-0.000238696	-0.000955619	0.00254977	18.0984	3059.92	0.0196379	77243.9	8.39442	6.95621	0	2.922	2.922	16.7119
GCRF	ETH0260	2	10.707	37.1768	2005.2	4	2017-12-02	2017-12-02	Maize	Field stack	Main	0.00207647	0.591656	0.00271195	0.116766	0.154093	0.00099593	42.6609	-0.000849546	0.0352285	0.74111	0.00208021	1.74509	17.3897	2819.87	-0.00326922	864.856	4.09617	0.106678	0.644748	1985.58	0.00232079	9.10553	889.842	0.00942359	0.233852	-0.000228352	-0.000589676	0.0033547	13.0315	3678.13	2.51351	80873.3	12.0982	15.5995	0	2.012	2.012	6.64471
GCRF	ETH0261	2	10.6938	37.2751	1892.63	4	2017-12-02	2017-12-02	Maize	Field stack	Main	0.000302709	0.832915	-0.000269066	-0.923073	0.326512	-0.00152644	35.817	-0.00150593	0.0128382	0.696276	5.1431e-05	1.35863	22.9224	2963.11	-0.00586293	888.161	4.23701	-0.00450873	0.25248	2177.75	-0.00372686	3.05026	1033.73	0.0174238	0.196074	-0.000246764	-0.00113182	0.00284472	15.1908	3469.1	0.0918052	81105.3	2.57369	22.2576	0	2.537	2.537	12.2373
GCRF	ETH0262	2	10.6466	37.2744	1796.85	4	2017-12-03	2017-12-03	Maize	Field stack	Close pair	0.000659545	1.01145	0.00241797	0.377368	0.202996	0.00120984	64.3279	-0.00166386	0.0234588	0.752786	0.000717515	1.0628	18.3187	3012.91	-0.00944777	805.417	3.8134	0.111203	0.505974	1942.31	0.0049475	5.2513	989.55	0.00366099	0.282746	-0.000194802	-0.00103653	0.00395057	13.5917	2890.12	0.170884	69155.6	7.87165	8.75816	0	2.58	2.58	11.1423
GCRF	ETH0263	2	10.6456	37.276	1795.05	4	2017-12-03	2017-12-03	Maize	Field stack	Close pair	0.000250638	-0.117748	-0.000237065	0.455778	0.0589331	-0.00373308	26.3269	-0.000914065	0.00806085	0.337284	-0.000130061	0.983066	14.3154	3522.69	0.00595711	1004.26	3.8089	0.166685	0.370415	2792.54	-0.00304774	2.35707	1079.38	0.00361261	0.0770776	-0.000168127	-0.00106141	0.000669123	18.5306	2766.77	0.221192	69161.9	5.26707	8.21379	0	2.748	2.748	11.516
GCRF	ETH0264	2	10.6097	37.4298	2019.27	4	2017-12-03	2017-12-03	Maize	Field stack	Main	0.000327618	0.208688	0.0016631	-0.94816	0.428712	-0.0109513	57.2912	-0.00078107	0.0104976	0.27181	0.00122829	1.34515	16.85	2941.49	-0.0060121	894.406	5.37834	0.0956956	0.958221	2133.18	-0.00225935	5.95304	1118.37	0.00643413	0.272301	-0.000231198	-0.0015163	0.00157014	14.5075	4790.17	1.5399	83401.9	9.01537	16.1653	0	2.583	2.583	7.07458
GCRF	ETH0265	2	10.6422	37.5173	2429.87	4	2017-12-03	2017-12-03	Maize	Standing crop	Main	0.00101648	1.42222	0.00023437	-0.80262	0.138737	0.00107169	46.7792	0.00518924	0.0358539	0.653244	0.00209405	1.14663	17.4478	2991.31	-0.00653246	801.901	3.93183	0.21547	0.30296	1957.22	0.00560374	2.50947	924.873	0.0210622	0.217185	-0.000231175	0.0232456	0.00310971	10.3323	3957.21	0.271945	91755.9	12.5425	8.53585	0	1.516	1.516	9.70387
GCRF	ETH0266	2	10.7047	37.5454	2560.48	4	2017-12-03	2017-12-03	Barley	Field stack	Main	0.00110864	21.7668	0.00214935	-2.27664	7.03608	-0.00240876	397.25	-0.00263706	0.0438889	1.61632	0.00135428	4.31141	56.5135	4541.92	0.00816913	1139.57	16.729	0.274741	0.222345	2830.43	0.00317064	8.87137	1206.02	0.012445	2.66619	-6.48328e-05	-0.00138565	0.0666019	28.1427	4806.14	0.205113	92162.5	11.3533	14.7208	0	1.13	1.13	11.5326
GCRF	ETH0267	2	10.7344	37.6043	2741.08	4	2017-12-03	2017-12-03	Triticale	Standing crop	Main	0.00585637	5.48201	0.00501673	-1.11436	4.98312	-0.00574438	426.972	0.00248022	0.0252281	1.09377	0.0144519	6.69235	30.7052	6242.93	0.00652763	1262.74	64.963	0.184117	0.686037	3653.13	0.00744095	18.0937	1655.19	0.0390742	1.98272	-0.000196613	-0.000752213	0.0161137	26.3239	7090.22	3.43117	76476.1	9.60454	6.04865	0	2.994	2.994	7.33624
GCRF	ETH0268	2	10.76	37.7275	3356.01	4	2017-12-04	2017-12-04	Triticale	Standing crop	Main	0.00729734	8.88739	0.00143003	-0.465085	3.46343	-0.00810271	278.11	-0.00078556	0.0217533	0.538274	0.00118759	5.2891	32.0797	5973.31	0.00281577	1156.05	54.0205	0.0877282	0.260623	3743.01	0.00268494	8.27175	1380.75	0.0146086	1.00458	-0.000202869	-0.00134681	0.0199142	23.1229	12468.4	10.3208	76569.7	6.69898	13.7857	0	5.568	5.568	6.67511
GCRF	ETH0269	2	10.8638	37.607	3004.85	4	2017-12-04	2017-12-04	Maize	Standing crop	Main	0.00460163	1.21506	0.00321492	-0.244193	1.99004	-0.00628542	77.5191	-0.00046104	0.00676396	0.878809	0.000449931	1.20869	18.476	4439.97	-0.00414735	1000.15	3.93551	0.117784	0.318864	2479.69	0.00540424	5.04074	1106.57	0.00538924	0.56934	-0.00023567	-0.00102317	0.00790169	14.4026	9597.27	0.779355	91982.7	0.343305	99.604	0	3.81	3.81	9.08091
GCRF	ETH0271	2	10.9533	37.5185	3189.52	4	2017-12-05	2017-12-05	Triticale	Field stack	Main	0.00888102	7.17843	0.00386442	-1.26301	7.02472	-0.0067248	343.173	-0.00180606	0.0184407	1.76545	0.000924023	4.4287	37.3939	5596.9	-0.00436093	1152.15	35.5128	0.175461	0.146672	3559.46	0.0198998	5.46595	1295.27	0.0218168	2.59778	-0.000212646	-0.000881032	0.0216391	20.3967	18837.1	3.13058	76950	3.76403	35.1112	0	7.422	7.422	5.62576
GCRF	ETH0273	2	11.0954	37.3801	2881.67	4	2017-12-05	2017-12-05	Triticale	Standing crop	Main	0.00732294	3.75996	0.00252433	-0.75183	3.89048	-0.00713426	268.861	0.0051335	0.0183771	0.620012	1.35881e-05	3.17309	32.0005	4144.45	0.00215904	1085.85	44.7704	0.092295	0.580907	3372.87	0.00215051	2.54157	1321.78	0.008759	1.5211	-9.4587e-05	-0.000806225	0.010599	26.1961	3713.88	0.278608	64979.9	7.52242	19.3662	0	1.723	1.723	16.802
GCRF	ETH0274	2	11.0366	37.3994	2636.95	4	2017-12-05	2017-12-05	Wheat	Field stack	Main	0.00421176	4.31601	0.000422248	-1.21216	7.44498	-0.00456475	357.399	0.00761857	0.0122021	0.442477	0.00190155	5.69106	39.6728	5286.75	-0.00856226	1387.96	76.4692	0.0210149	0.466861	3697.28	0.00776963	6.32245	1370.52	0.0167853	2.01027	-0.000173926	-0.00090534	0.0115113	52.9975	3183.77	0.929595	52089.2	11.4101	18.3845	0	1.677	1.677	9.5028
GCRF	ETH0275	2	10.703	37.3823	1882.64	4	2017-12-06	2017-12-06	Maize	Field stack	Main	0.000253018	0.523584	0.000441616	-0.47902	0.142455	-0.00582576	42.8792	-0.0017123	0.0205094	0.479781	0.000431363	1.25362	16.0405	3163.52	0.00260354	892.015	3.54156	0.294079	0.353437	2081.93	0.001466	5.85002	1060.31	0.00852258	0.188077	-0.00032969	-0.0012988	0.00210834	14.4376	4344.09	0.246973	88225.2	6.83514	12.7177	0	3.004	3.004	10.4306
GCRF	ETH0276	2	10.761	37.4042	1896.64	4	2017-12-06	2017-12-06	Teff	Field stack	Main	0.0102945	10.341	0.00428598	-0.469298	17.652	0.0013516	1554.32	-0.000181136	0.0679991	0.81158	0.00075494	4.99185	45.213	4494.67	0.00808799	1820.98	294.799	0.239138	2.59774	4363.58	0.0102002	3.83638	1689.5	0.0333136	5.18518	0.000142418	-0.000842836	0.0297715	23.4194	3575.26	0.14903	81638.5	3.37108	11.1342	0	1.814	1.814	31.2225
GCRF	ETH0277	2	10.8698	37.4283	2003.82	4	2017-12-06	2017-12-06	Maize	Field stack	Main	0.00101136	0.868011	0.002403	-0.272683	0.0617412	-0.00768747	42.469	-0.0011116	0.0784697	0.688708	0.000244168	1.31667	21.8012	2781.35	-0.00566576	741.662	3.66862	0.140357	0.363913	1496.14	0.0017875	1.20915	737.617	0.0104267	0.303301	-0.000222123	-0.000885247	0.00348433	13.1933	4172.44	0.0130247	81992.9	3.21546	2.69638	0	0.8417	0.8417	29.4721
GCRF	ETH0278	2	10.7518	37.0238	2263.88	4	2017-12-07	2017-12-07	Wheat	Standing crop	Main	0.00553846	3.68414	0.00242932	-0.742567	10.4064	0.00108056	350.486	0.00253153	0.0368128	0.422492	0.000600592	3.45813	29.1775	4131.22	0.00649103	1156.26	55.5823	0.034583	0.741393	3266.34	0.00464842	6.78604	1453.1	0.0287904	2.28725	-0.000143493	-0.00116275	0.011221	23.5517	4836.04	0.539644	82414.5	9.78439	20.21	0	2.667	2.667	11.3057
GCRF	ETH0279	1	11.9197	39.6684	1608.66	4	2017-11-24	2017-11-24	Sorghum	Field stack	Main	-0.00316134	6.16727	0.00297486	-0.673141	0.0729856	-0.00643262	159.343	0.00251147	0.00873531	-0.0867255	0.00181138	1.04844	21.1047	3778.69	-0.0108744	1282.02	10.2934	4.41745	-0.0039895	2512.03	-0.0033575	1.96405	679.141	0.118105	0.739938	-0.000479222	-0.000185845	0.0228033	13.1807	2718.48	0.0409331	30639.5	0.159603	0.517666	0.0118	0.6367	0.6485	23.7642
GCRF	ETH0280	1	11.9074	39.6843	1421.68	4	2017-11-24	2017-11-24	Teff	Field stack	Main	-0.00372211	408.825	0.0380786	-0.222767	6.48135	0.0071125	1899.26	0.00570009	0.876663	4.22312	0.0108411	5.86758	886.219	4489.7	0.108792	1882.76	72.9785	5.16799	2.58391	4168.37	0.0756868	1.51008	1605.29	0.187547	12.8541	0.000900483	0.00889676	2.6938	26.7317	2569.48	0.0383663	38652.6	-1.91296	0.875883	0.0299	0.9289	0.9588	28.2551
GCRF	ETH0281	1	11.8084	39.7465	1553.86	4	2017-11-24	2017-11-24	Sorghum	Standing crop	Main	-0.00175349	11.2283	0.00241766	-0.496555	0.205515	-0.00760635	131.048	0.00339135	0.0153765	0.524724	0.0158968	1.85785	31.0164	3563.87	-0.00375829	1141.52	8.88202	6.02305	0.681452	2559.28	-0.000238203	10.2055	732.533	0.156273	0.593141	-0.000524988	-0.000115872	0.040454	16.9116	3002.24	0.0445612	45996.6	2.03353	2.17247	0.0113	1.1737	1.185	28.278
GCRF	ETH0282	1	11.5556	39.6561	1632.92	4	2017-11-25	2017-11-25	Teff	Field stack	Close pair	-0.00223381	131.586	0.013974	1.23721	5.36938	0.00672175	1319.82	0.00337127	0.249306	0.63025	0.00430456	5.65326	239.553	4949.62	0.0436073	2100.42	61.132	3.74704	1.44863	4056.33	0.0153048	4.60139	1583.4	0.539401	14.2851	0.000445362	0.00219713	0.788528	24.1262	2988.96	0.0359198	42663.9	3.54158	1.03655	0.1509	2.1191	2.27	25.8284
GCRF	ETH0283	2	11.6646	39.6815	1520.76	4	2017-11-25	2017-11-25	Teff	Field stack	Main	0.00206477	111.685	0.010029	-0.149152	9.43484	-0.0047993	1721.77	0.00297113	0.236569	0.828963	0.0028946	7.15462	196.538	5453.88	0.0440527	2007.8	45.114	0.296042	3.94671	4648.27	0.0198954	1.28914	1844.37	0.907132	10.3708	0.000519403	0.00093466	0.41141	29.1111	2112.13	0.0187672	40698.9	-4.68905	1.67828	0.0184	1.7586	1.777	22.8408
GCRF	ETH0284	1	11.6749	39.6301	1730.24	4	2017-11-25	2017-11-25	Teff	Field stack	Main	-0.00317616	16.7593	0.000815593	-0.905295	5.55965	-0.00843615	1336.98	0.00385448	0.109659	-0.0771734	0.00124038	4.85164	48.4671	4170.74	0.000788514	1874.95	41.2432	3.94529	2.14022	3867.46	0.0149937	2.83371	1549.61	0.311705	7.37925	-0.000344071	-0.000283941	0.0704662	23.9183	2420.1	0.0377928	35304.5	1.67288	1.43029	0.0048	1.0782	1.083	23.4902
GCRF	ETH0285	2	11.9023	39.377	3404.49	4	2017-11-27	2017-11-27	Barley	Field stack	Main	0.000991711	95.4277	0.012666	-0.590903	2.85322	0.00981351	573.603	0.00114705	0.0546105	1.05197	0.00454012	3.70971	124.041	4776.04	0.0430741	1253.34	13.0214	0.0945625	0.257084	3707.67	0.0518314	4.9304	1189.9	0.0202982	3.55565	0.000628566	0.00142366	0.259148	21.7847	9205.33	0.54221	53478.6	0.802982	2.69676	0	5.062	5.062	17.4192
GCRF	ETH0286	2	11.9574	39.2257	2278.92	4	2017-11-28	2017-11-28	Teff	Standing crop	Main	0.00302263	19.7881	0.00264996	-0.0399171	2.66604	-0.00160776	1085.43	-0.000915032	0.212539	1.06417	0.0036869	5.96191	67.6806	4850.16	-0.00317066	1918.23	38.189	0.376759	3.57454	3304.33	0.00314019	8.23906	1731.2	0.1501	8.53392	-0.000172363	-0.000933478	0.100409	17.6135	2308.8	0.0238015	25273.7	-1.28863	1.10946	0.0592	0.405	0.4642	19.7303
GCRF	ETH0287	2	11.9472	39.0727	2126.18	4	2017-11-28	2017-11-28	Teff	Field stack	Main	0.00399632	162.046	0.0151532	0.532267	10.211	0.00469956	1350.77	-0.00048445	0.371053	3.86302	0.00372192	6.24006	399.646	4559.53	0.0349724	2084.17	37.4071	0.120538	2.2489	3873.39	0.0270703	5.61773	1661.9	0.0970589	12.2639	0.000177793	0.00253573	1.33893	24.8289	1993.53	0.0174382	34964.4	1.61195	4.55562	0.0021	0.4539	0.456	15.7412
GCRF	ETH0288	1	11.7664	38.9092	2107.21	4	2017-11-30	2017-11-30	Teff	Field stack	Main	-0.00116915	11.3983	0.000812834	-0.0749964	8.51664	-0.00617171	1183.23	0.0042767	0.0750195	0.373059	0.000410348	4.89578	47.1338	5335.77	0.000472155	1854.79	23.3278	2.47392	3.21053	3899.97	-0.00225207	3.71919	1504.57	0.146404	6.62387	-0.000319889	-0.000964834	0.0840706	18.0886	2065.47	0.0143878	25553.1	-2.46566	3.1738	0.0029	0.5476	0.5505	16.8718
GCRF	ETH0289	1	11.6727	38.958	2937.93	4	2017-11-30	2017-11-30	Barley	Field stack	Main	-0.00592275	10.8193	0.000627785	-1.94002	10.6722	-0.0145758	446.703	0.00373414	0.00724601	0.391152	0.000843588	4.02747	37.0197	5431.42	-0.00925433	1351.07	11.7785	5.69785	-0.160042	3252.64	-0.00111576	2.61806	1030.24	0.0684709	2.69211	-0.000458928	-0.000276445	0.0373986	22.1216	3056.11	0.0288211	63996.2	4.39242	22.0378	0	1.155	1.155	12.5582
GCRF	ETH0290	1	11.6669	38.8698	2901.73	4	2017-12-01	2017-11-05	Wheat	Standing crop	Close pair	-0.000552376	15.9105	0.00152092	-1.74571	8.83827	-0.00242999	316.983	0.00560952	0.0215304	-0.0963416	0.00271319	2.63081	34.4441	3311.32	0.0118446	908.931	38.0723	2.97121	0.116583	1741.64	0.00300672	5.36585	906.597	0.0041721	2.05714	-0.000403488	-0.000353175	0.0608427	13.3778	7270.29	0.275229	85006.8	9.73181	21.8761	0	2.944	2.944	10.7278
GCRF	ETH0291	1	11.7952	38.5687	2625.02	4	2017-12-01	2017-12-01	Wheat	Field stack	Main	-0.00382862	4.7093	-0.000115483	-1.56714	4.34422	-0.0119426	282.089	0.0028296	0.0118207	-0.107929	0.000944112	3.4067	28.4167	4116.83	-0.00798471	1176.54	22.2739	4.6853	-0.129129	3259.07	-0.00322551	3.2896	1051.73	0.0216717	3.81354	-0.000542569	-0.000365786	0.01591	19.5552	3549.29	0.0123921	68535	3.11951	9.35335	0	0.8826	0.8826	29.3251
GCRF	ETH0292	1	11.8768	38.7286	2069.72	4	2017-12-02	2017-12-02	Teff	Field stack	Main	-0.00351206	4.658	0.00553311	-0.953072	9.91405	-0.00267623	1279.97	0.00385895	0.0945766	0.674504	-0.000119291	5.53396	37.2895	4255.11	-0.00360236	1789.19	71.9125	3.85228	3.61047	3973.55	0.00209795	2.84698	1578.1	0.184439	6.42061	-0.000186626	3.55237e-05	0.0157467	26.2078	1855.22	0.0184574	44961.3	4.58677	6.50165	0.11225	0.80325	0.9155	31.9874
GCRF	ETH0293	1	11.8327	38.7199	2458.34	4	2017-12-02	2017-12-02	Teff	Field stack	Main	-0.0020301	69.8469	0.0105683	-0.838235	9.53429	-0.00717642	1173.69	0.00334544	0.100196	-0.110179	0.00252803	4.94399	81.2971	4745.54	0.00832876	1782.58	48.7717	2.9819	0.226506	3595.2	0.00782314	5.28228	1373.09	0.0910978	10.3484	-0.000166985	0.00119263	0.138519	23.0408	1974.94	0.015795	61333.8	3.47797	5.29765	0.0312	0.85255	0.88375	29.7392
GCRF	ETH0294	1	11.7239	38.7045	2821.66	4	2017-12-03	2017-12-03	Wheat	Standing crop	Main	-0.00229293	4.89921	-2.5774e-06	-0.840492	6.52264	-0.00174132	338.844	0.00473672	0.0105369	0.0747296	0.00291362	3.34372	31.4864	3803.83	-0.0117047	1034.51	41.6062	2.03488	0.367549	2084.32	0.000140751	6.28929	1129.01	0.00545819	2.49471	-0.00035288	3.09134e-06	0.0176732	15.0535	4121.78	0.272576	72823.2	8.03408	14.0816	0	1.588	1.588	12.8529
GCRF	ETH0295	1	11.7874	38.7205	2941.31	4	2017-12-03	2017-12-03	Wheat	Field stack	Main	-0.00228335	25.9165	0.000841217	-1.46855	6.10781	0.00163231	253.22	0.0038824	0.0327436	-0.0564184	0.000501306	2.82993	41.2507	3115.56	-0.00287259	805.588	25.6226	4.09187	0.972901	1778.25	-0.00346544	1.94151	826.424	0.00668669	1.7792	-0.000413162	-0.00068407	0.0621417	12.5322	5434.99	0.0389445	77693.6	7.08216	27.1036	0	2.124	2.124	11.8942
GCRF	ETH0296	1	11.8682	39.289	3457.46	4	2017-11-04	2017-11-04	Barley	Standing crop	Close pair	-0.00600976	50.2806	0.00729644	-2.10414	4.54622	-0.0138007	490.945	0.00361842	0.0310381	0.430173	0.00234257	2.87042	77.685	5681.95	0.0337468	1189.09	10.3789	5.28827	-0.0790505	2755.1	0.0102364	4.87651	948.295	0.00289989	3.37659	-0.000319056	0.000413113	0.16031	16.1551	4372.88	0.0935392	52321.8	8.19053	5.67076	0	3.488	3.488	20.0881
GCRF	ETH0297	1	11.8004	39.0499	3216.31	4	2017-11-05	2017-11-05	Barley	Field stack	Main	-0.00265343	24.4454	0.00433604	-1.91227	5.65372	-0.00830858	437.427	0.00104858	0.0479742	0.164356	0.00110851	2.89424	57.6902	5789.91	-0.00890751	1053.58	14.8946	3.6743	-0.19478	3423.63	-0.000747257	3.82788	987.765	0.00186069	2.40852	-0.000478413	-0.000728353	0.0874812	16.628	5954.47	0.0494316	71475.4	8.75587	18.4994	0	3.156	3.156	16.4751
GCRF	ETH0298	1	11.7215	39.011	3087.76	4	2017-11-05	2017-11-05	Barley	Field stack	Main	-0.00579619	27.1083	0.0028989	-1.61288	7.24223	0.0117234	490.934	0.000873157	0.0398299	0.314015	0.00265484	4.14721	63.0447	4631.22	-0.000100112	1097.65	15.685	2.9719	-0.0175426	2078.9	0.00697625	6.56801	1052.99	0.00733123	3.46114	-0.000326919	0.0022833	0.132545	17.4214	6219.9	0.992259	87935.8	8.94035	47.2921	0	2.642	2.642	9.38391
GCRF	ETH0299	1	11.4655	38.9537	2745.58	4	2017-11-06	2017-11-06	Wheat	Standing crop	Main	0.000501374	16.4379	0.00317888	-0.749319	4.3564	-0.00878937	350.154	0.00555433	0.0512266	-0.0286703	0.0019088	3.2931	41.98	3819.42	-2.4623e-06	1193.18	24.0753	2.45274	0.223317	3060.36	0.00112347	1.42462	1176.65	0.0628298	2.09226	-0.000354647	-3.13617e-05	0.0555103	28.6066	3367.49	0.0172704	62680	7.05526	11.2067	0	1.268	1.268	33.3668
GCRF	ETH0300	1	11.4651	38.794	2718.88	4	2017-11-06	2017-11-06	Teff	Standing crop	Main	-0.0027397	33.6139	0.00331252	-0.859489	10.2871	0.00154198	1193.27	0.00130575	0.0398326	0.0116654	0.00339676	6.6129	67.7288	4540.5	0.000284585	1599.46	26.6565	2.0739	0.709296	3054.91	0.00285053	3.70518	1784.83	0.0920329	4.26259	-3.94294e-05	0.000514816	0.0980315	24.8222	4280.48	0.0213629	75695	7.66704	27.9172	0	1.13	1.13	23.8205
GCRF	ETH0301	2	11.4997	38.8691	2701.63	4	2017-11-06	2017-11-06	Wheat	Field stack	Main	0.00155343	5.03257	0.0016509	-0.359508	5.60701	-0.00145105	346.744	0.00140558	0.0204605	0.463879	0.000562473	6.45403	37.4207	4818.85	-0.00558078	1193.8	23.4703	0.652522	0.505711	3566.26	-0.000580078	1.06295	1281.3	0.15358	2.23169	-0.000174198	-0.00103501	0.02252	24.2521	3483.51	0.0340407	66848.1	6.18829	15.9285	0	1.149	1.149	27.1753
GCRF	ETH0302	2	11.5181	39.011	2384.3	4	2017-11-07	2017-11-07	Teff	Field stack	Main	0.00189417	12.4858	0.00320855	-0.0290987	6.80205	0.00169222	949.309	-0.000451951	0.0351923	0.509772	0.000329464	5.37766	48.3127	5063.13	0.0137859	1913.67	31.2494	0.47543	0.610754	3962.63	0.00194026	4.45296	1506.12	0.793432	4.46847	-0.000113767	-0.000738029	0.0540619	26.455	2788.89	0.0392225	46761.3	2.56159	3.01379	0	1.769	1.769	24.1615
GCRF	ETH0303	1	11.5159	39.0979	2930.65	4	2017-11-07	2017-11-07	Wheat	Field stack	Main	0.000390617	55.4848	0.00779663	-2.32607	6.42354	-0.00736973	423.03	0.00516631	0.0771869	-0.0414427	0.0020358	4.45344	88.0777	4577.55	0.0310585	1338.33	39.4683	3.57047	0.431744	3371.25	0.00822702	0.673339	1162.47	0.103112	2.77461	-0.000317538	-0.000378242	0.198568	25.633	2957.57	0.0907939	61244.6	6.18615	6.95112	0	1.186	1.186	24.6463
GCRF	ETH0304	1	9.91362	39.9102	1522.2	4	2017-11-24	2017-11-24	Sorghum	Field stack	Main	-0.00330867	5.45802	0.00089471	0.277466	0.0775114	-0.00222901	131.301	0.0377318	0.00382362	-0.0022305	0.000739568	1.62444	19.7011	4691.39	-0.00941423	1281.2	9.02139	10.2364	-0.0718708	3027.96	-0.00552158	2.11753	748.025	0.0161601	0.444287	-0.000708143	-0.00179602	0.0125094	17.4148	3221.17	0.0178941	71772.1	2.70148	1.7191	0.0238	0.7727	0.7965	41.8968
GCRF	ETH0305	1	9.98824	39.9256	1266.52	4	2017-11-24	2017-11-24	Teff	Field stack	Main	-0.00296489	39.5444	0.00546576	0.556306	15.1872	-0.0116643	1689.48	0.00782465	0.123891	0.937975	0.00075154	6.40809	74.0344	4403.33	-0.00617458	1833.23	54.1025	13.465	2.09484	4135.82	0.0273778	3.08993	1677.86	0.639632	7.69596	-4.90464e-05	0.00143168	0.116836	31.3656	2086.29	0.0249694	46241.6	2.42766	4.89385	0.0075	1.9655	1.973	27.3845
GCRF	ETH0306	1	9.9728	39.8652	1342.25	4	2017-11-24	2017-11-24	Teff	Field stack	Main	-0.0025739	24.8602	0.00409304	0.0151288	5.30544	-0.0103544	1519.92	0.0420764	0.0971226	0.212795	0.000290262	5.39877	53.9071	4252.1	-0.00671661	1715.59	49.2082	11.6183	0.553959	3971	0.0167691	1.3586	1463.32	0.657623	6.84113	-0.00011855	-0.000478524	0.0874933	23.3132	2620.2	0.0153466	43625.3	-0.584598	1.04021	0.0116	1.4724	1.484	29.1853
GCRF	ETH0307	1	10.0526	39.9341	1246.38	4	2017-11-24	2017-11-24	Sorghum	Standing crop	Main	0.00609777	5.77252	0.00183566	-1.03937	0.256888	-0.00745483	99.9447	0.00760088	0.0103784	0.237329	0.000845385	2.79907	23.1412	4828.46	-0.00809091	1346.81	14.7884	13.5765	0.275084	3300.19	0.0132981	3.06075	924.624	0.26076	0.554555	-0.000573199	-0.000716292	0.0129097	21.6843	2295.57	0.0235567	48301.4	0.662455	3.14948	0.307	1.145	1.452	35.2603
GCRF	ETH0308	1	9.82623	39.8512	1942.03	4	2017-11-25	2017-11-25	Sorghum	Field stack	Main	-0.0055866	88.6926	0.010656	-2.49671	6.55274	-0.00211164	476.401	0.0127886	0.043639	0.999321	0.00925761	5.01755	124.578	5022.4	0.0395671	1145.52	18.743	15.2772	0.0816637	3036.31	0.0728062	12.6071	1090.72	0.0499566	2.83762	0.000384539	0.00160161	0.251075	26.0547	1688.17	0.0222445	38742.8	3.98212	6.34731	0.0085	1.4095	1.418	18.0978
GCRF	ETH0309	2	10.0288	39.7471	2968.17	4	2017-11-25	2017-11-25	Wheat	Standing crop	Close pair	0.0329409	116.873	0.0143187	-0.582666	18.7514	-0.00902804	945.337	0.0103287	0.0787033	1.69737	0.0361707	5.02247	160.413	7834.5	0.0396043	1387.32	70.4263	0.0936581	1.25494	3810.89	0.111309	33.0752	1247.31	0.0309159	5.03707	0.000850408	0.00303281	0.327562	34.5541	4882.47	0.793544	51936.6	3.72332	10.1377	0	3.143	3.143	12.588
GCRF	ETH0310	1	9.99847	39.8575	1393.04	8	2017-11-26	2017-11-26	Sorghum	Field stack	Main	-0.00246775	46.0545	0.00378414	-0.4673	0.569686	-0.00163992	193.442	0.00547127	0.0268115	0.101934	0.00125999	1.49351	65.3666	4794.31	-0.00216802	1467.25	11.9803	7.88225	0.223828	3090.76	0.00575365	4.02578	701.908	0.297269	0.843857	-0.000346534	-0.000478479	0.134887	16.4293	2570.13	0.022082	45652.6	0.285571	4.09775	0.00735	1.46065	1.468	24.8258
GCRF	ETH0311	1	10.2647	39.9371	1439.2	6	2017-11-26	2017-11-26	Maize	Field stack	Main	-0.00426503	5.70392	0.000814287	1.07348	0.0633647	-0.0103391	56.8222	0.00547682	0.00519094	0.202491	-0.000100765	1.83141	20.0105	3907.22	-0.00680874	1306.6	5.73001	7.3149	0.0604217	3522.53	0.0025121	1.13983	1129.87	0.833226	0.270019	-0.000444407	-0.000839716	0.0109605	17.2937	2086.71	0.0255429	45962	4.13608	2.83668	0.0213	1.0977	1.119	28.0589
GCRF	ETH0312	1	10.3466	39.9418	1469.44	4	2017-11-26	2017-11-26	Teff	Field stack	Main	-0.00332729	64.1471	0.00631691	0.760526	9.97943	-0.0112885	1358.13	0.00520604	0.0774552	0.567091	0.00269202	6.04084	97.5005	5378.02	0.00885114	1741.71	29.5354	7.9014	1.35755	3890.38	0.252358	4.35403	1805.18	0.233204	7.54522	-4.63677e-05	0.000546561	0.181107	32.5963	2213.9	0.0150027	48955.6	2.91798	1.99988	0.0162	1.9868	2.003	34.1906
GCRF	ETH0313	1	10.3493	39.9269	1492.81	4	2017-11-26	2017-11-26	Teff	Field stack	Main	-0.0031646	22.2443	0.00299718	2.85881	5.50936	0.00300693	1619.45	0.00530472	0.105289	1.00455	0.000318208	4.96807	44.0604	4767.08	0.0183554	1549.45	50.3809	8.91691	2.91743	3881.13	0.00965894	1.94018	1538.73	1.0261	7.29691	-0.000155368	-0.000492733	0.0508496	28.8016	2390.21	0.046605	43424.3	2.30049	1.41304	0.0072	1.0928	1.1	23.2441
GCRF	ETH0314	1	10.4784	39.9194	1481.92	4	2014-01-01	2017-11-27	Teff	Field stack	Close pair	-0.00428168	233.118	0.0256282	-0.344542	13.4046	0.0218372	1614.61	0.00596859	0.132076	2.25948	0.00941867	5.4176	272.204	4816.85	0.0580331	1648.93	59.8339	9.23946	1.15663	4229.82	0.103862	2.2802	1678.19	1.12091	5.84689	0.00130944	0.00473509	0.508341	32.4886	1493.67	0.0271567	27090.8	3.40212	3.26632	0.0094	1.6126	1.622	14.8861
GCRF	ETH0315	1	10.478	39.9157	1471.09	6	2017-11-27	2017-11-27	Teff	Field stack	Close pair	-0.00190875	16.2931	0.00393981	-0.0378184	10.8756	-0.00490382	1566.55	0.00721808	0.0574242	0.454454	0.000639598	4.33107	51.3392	4357.11	0.00868139	1490.57	37.7099	6.21342	1.03522	3522.05	0.0479886	3.80975	1645.5	0.467798	7.12999	-2.62922e-05	0.000119283	0.0666045	27.8114	1266.75	0.0264717	25050.1	2.59484	2.74177	0.0065	1.0125	1.019	13.6427
GCRF	ETH0316	1	10.7159	39.7937	1454.32	4	2017-11-27	2017-11-27	Sorghum	Standing crop	Main	-0.00413314	21.8325	0.00237943	-1.22421	0.177102	0.0088352	127.614	0.00611564	0.0130317	0.238906	4.69759e-05	2.33238	50.9311	4313.33	-0.0187206	1525.43	9.80995	14.9997	0.217868	3298.44	0.00382266	1.76666	841.991	0.686625	0.489907	-0.000578058	-0.00133906	0.0650875	15.4571	3044.44	0.02044	47077	3.13972	1.22589	0.0206	0.755	0.7756	30.0164
GCRF	ETH0317	1	10.6914	39.7879	1472.88	4	2017-11-27	2017-11-27	Teff	Field stack	Main	-1.15913e-05	424.693	0.0181514	0.824623	10.2693	-0.00122846	2117.6	0.0102822	0.383694	4.29194	0.00557273	5.80005	474.52	4621.1	0.100724	1864.68	66.7691	10.1732	4.07893	3978.19	0.1101	3.4106	1745.07	0.670289	9.50991	0.00105783	0.00549231	1.34921	23.792	2547.27	0.0144477	49292.2	-0.362215	2.11168	0.006	1.083	1.089	24.9703
GCRF	ETH0318	1	9.94534	39.2147	2646.14	4	2017-11-29	2017-11-29	Wheat	Standing crop	Main	-0.00217397	5.4317	0.00229789	-0.382876	5.06888	0.00700512	366.687	0.0393453	0.0191546	0.215246	0.000670073	3.9273	29.9664	4273.17	-0.00761423	1262.44	42.0777	12.4251	0.238311	3004.51	0.00286066	2.13183	1044.88	0.0649894	1.76115	-0.000427221	-0.00106481	0.0170685	19.0014	3440.63	0.0135098	70016.9	6.39493	6.72153	0.0153	0.6844	0.6997	34.8876
GCRF	ETH0319	1	9.94675	38.9059	1558.18	4	2017-11-29	2017-11-29	Sorghum	Standing crop	Main	-0.00385531	38.4687	0.00376358	2.91947	0.557521	-0.00610308	322.833	0.00671746	0.0301311	0.246726	0.00197964	3.33082	65.2247	4301.22	0.00845978	1277.12	19.3566	13.3675	0.306448	2484.33	0.00469342	4.08123	1043.28	0.0488717	1.30923	-0.000384963	-0.000695956	0.100781	24.6463	2501.13	0.0246671	44959	4.49963	1.67537	1.1834	1.7336	2.917	28.7231
GCRF	ETH0320	1	10.0134	38.9079	2213.53	4	2017-11-29	2017-11-29	Teff	Field stack	Main	-0.00383757	32.68	0.00531712	-1.02621	10.9116	-0.0124519	1307.03	0.00639765	0.053467	0.48558	0.00182918	5.92576	71.3831	4532.12	0.0148463	1955	102.762	13.3695	0.430245	4102.42	0.03666	5.8346	1494.33	0.18206	8.97038	-0.000313996	-0.000449857	0.110057	21.2847	2406.18	0.0224267	58865	4.2272	9.10811	0	0.905	0.905	32.575
GCRF	ETH0321	1	10.0103	38.8681	2026.33	6	2017-11-29	2017-11-29	Teff	Field stack	Main	-0.00311106	16.9219	0.00110488	0.478967	12.0897	-0.00163613	1299.58	0.00684011	0.0269113	-0.0161499	0.000706462	5.64049	50.8055	4701.51	0.00895242	1972.33	61.5515	14.3091	0.216764	4409.41	0.0154003	5.19166	1559.05	0.0990939	6.98655	-0.000239655	-0.000900143	0.0561146	25.7821	3464.74	0.00971047	65860.8	0.87068	11.2225	0	1.52	1.52	32.1349
GCRF	ETH0322	1	10.0259	38.9977	2318.25	6	2017-11-29	2017-11-29	Teff	Standing crop	Main	-0.00272641	17.4243	0.000694966	-1.40138	11.3497	-0.00278911	1191.82	0.00270857	0.0248875	0.0448739	0.000436949	6.29643	53.1538	4425.94	-0.00406677	1866.03	57.2721	3.52695	0.194221	4156.65	0.0640539	4.89739	1485.22	0.0902014	6.45478	-0.000409359	0.00121164	0.0684742	24.0103	2716.96	0.0164903	58553.8	3.78603	2.9944	0.016	1.195	1.211	33.8185
GCRF	ETH0323	1	10.172	38.9535	1463.75	4	2017-11-30	2017-11-30	Sorghum	Standing crop	Main	0.00125764	7.91977	0.00197715	-0.456922	6.24379	-0.0133855	1125.46	0.00268481	0.0352374	0.29296	2.34562e-05	6.30163	39.4007	4914.51	0.00671122	1898.48	39.6931	3.69298	0.414763	3871.43	0.0187866	3.69035	1523.86	0.475761	4.96018	-0.000571693	-0.000928138	0.0278043	21.7906	968.77	0.019106	9678.35	-0.153216	4.14714	0	0.3818	0.3818	3.12169
GCRF	ETH0324	1	10.2504	38.9409	1842.81	4	2017-11-30	2017-11-30	Teff	Field stack	Main	-0.00412394	21.2811	0.00135844	-1.33928	7.2192	-0.00154525	1015.87	0.00232553	0.140712	0.93679	-0.000208753	6.01627	57.1949	4362.27	-0.0035027	2066.23	58.8599	3.52173	0.29419	3589.67	0.0219792	3.35996	1740.52	0.0970797	9.80718	-0.000327838	0.00263199	0.0808923	27.3701	4105.82	0.0166628	93789.5	0.835376	8.91558	0	2.259	2.259	19.6728
GCRF	ETH0325	1	10.272	38.9371	2002.37	4	2017-11-30	2017-11-30	Sorghum	Store	Main	-0.00210329	266.97	0.00749896	-0.990346	2.38937	-0.0135604	344.085	0.00217109	0.144446	1.01653	0.00201555	3.37235	360.629	4815.46	-0.00243551	1678.74	14.041	3.78286	0.169715	3800.68	0.0284488	1.96042	861.83	0.0717782	3.4342	-0.000422947	0.00233653	1.01066	18.7047	3380.31	0.0382376	50966.1	-1.86821	8.19186	0.0122	2.1238	2.136	25.2412
GCRF	ETH0326	1	10.2034	39.0448	2275.23	4	2017-11-30	2017-11-30	Teff	Standing crop	Close pair	-0.002488	18.8977	0.00214744	0.289269	11.8881	0.00250326	1408.17	0.00083059	0.045116	0.340025	0.00218851	5.95006	51.6716	4888.62	0.00517637	1988.67	60.7024	3.01893	0.418707	3726.14	0.0199685	6.11454	1988.49	0.0131876	6.07072	-0.000292633	-0.000509433	0.0453084	28.8818	3441.8	0.0259473	80895	2.61606	18.4424	0	1.323	1.323	21.994
GCRF	ETH0327	1	10.2319	39.1266	2550.68	6	2017-11-30	2017-11-30	Wheat	Field stack	Main	-5.25112e-05	5.52527	-0.001704	-0.566948	4.73423	-0.00300262	422.455	0.00711666	0.0265516	0.174746	0.000977472	3.45526	36.9054	3811.22	0.00092312	1272.24	33.7505	5.38889	0.440749	3517.68	0.00283848	2.5642	1239.42	0.0499028	2.11382	-0.000615155	-0.000782158	0.0232061	24.9016	2856.76	0.0228564	67926.2	6.25046	10.5408	0	0.7999	0.7999	33.3006
GCRF	ETH0328	1	10.0744	38.9644	2050.7	4	2017-12-01	2017-12-01	Sorghum	Store	Main	0.00291976	54.8953	0.00328347	0.0188021	0.542987	-0.012729	144.725	0.00144157	0.0374972	0.568846	0.00118702	1.90255	106.518	3854.79	0.0139432	1649.88	8.33707	5.57076	0.111484	3453.02	0.0116092	2.82572	938.551	0.0398221	0.773785	-0.000429251	0.00055005	0.285686	22.226	2889.36	0.0370844	57215.6	2.05282	4.90959	0	2.134	2.134	22.3271
GCRF	ETH0329	1	10.0513	39.0128	2242.65	4	2017-12-01	2017-12-01	Teff	Standing crop	Main	-0.00293501	6.49712	0.0021134	-0.554543	10.803	0.00233068	1435.52	0.00278384	0.0429817	0.767992	-1.39288e-06	9.25378	43.9008	5573.02	0.02024	2146.47	38.8814	5.44401	1.09507	4264.82	0.0360141	4.6775	1972.01	0.0291037	5.5232	-0.000550819	-0.00125415	0.0161346	27.3037	1678.15	0.0164909	39358.3	3.58753	6.37215	0	0.617	0.617	22.7369
GCRF	ETH0330	1	9.93556	39.6216	2868.43	4	2017-12-02	2017-12-02	Wheat	Field stack	Main	-0.00183688	32.1163	0.00357403	-1.11199	6.9773	-0.00234865	607.427	0.00600671	0.0366508	0.787459	0.00130191	4.596	69.1129	5164.66	0.00617732	1398.62	52.1915	3.95393	1.17366	3691.68	0.0189347	2.61564	1351.12	0.0818702	2.6562	-0.000512984	-0.000695934	0.0857822	33.6211	2491.89	0.017426	54862	8.00117	11.5661	0	0.8357	0.8357	22.6346
GCRF	ETH0331	1	9.93903	39.5403	2811.68	4	2017-12-02	2017-12-02	Wheat	Field stack	Main	0.00251124	8.42898	0.00257068	-1.20621	8.08764	0.00366482	514.773	0.00681846	0.0203803	0.261146	-4.08229e-05	4.16555	41.7886	4846.1	0.0199517	1279.99	54.763	3.75844	0.878995	3463.35	0.0326263	3.48452	1301.52	0.0308109	2.5463	-0.000470624	0.000154444	0.0265913	29.6378	2727.53	0.141922	52856.8	7.3146	10.5809	0	1.432	1.432	13.0138
GCRF	ETH0332	1	9.9371	39.4341	2658.22	4	2017-12-02	2017-12-02	Wheat	Standing crop	Main	-0.00312235	15.6365	0.00377382	-0.854863	6.98011	-0.00215596	319.689	0.00525028	0.0243539	0.752829	0.00083881	3.23248	47.3269	4081.29	-0.0167137	1080.13	34.268	3.51195	0.343405	2356.81	0.0162229	1.87107	1037.14	0.198662	1.75415	-0.000461192	0.000683352	0.0420222	21.0483	3325.42	0.0273543	64057.5	3.79682	4.60279	0	0.8435	0.8435	37.8564
GCRF	ETH0333	1	10.0967	39.7732	3111.39	4	2017-12-03	2017-12-03	Barley	Standing crop	Main	0.00189786	46.1472	0.00826776	-1.13981	7.49969	-0.00227779	779.706	0.00254725	0.0296355	1.11899	0.00225234	6.64223	92.4755	9371.79	-0.00396153	1508.55	21.3481	3.12577	0.0490684	4439.24	0.663219	12.1272	1675.78	0.0166764	5.0262	-0.00012955	0.00104175	0.153747	37.2682	6289.09	0.498686	43350.2	5.1238	4.33888	0	4.312	4.312	12.975
GCRF	ETH0334	1	10.1589	39.7112	3124.69	4	2017-12-03	2017-12-03	Barley	Field stack	Main	-0.00474162	72.5358	0.0123887	-1.38169	5.56683	-0.00294073	570.221	0.00123925	0.0862285	1.43716	0.00206286	4.32023	105.674	7692.82	0.0201187	1386.86	15.3044	3.14292	0.620127	3921.17	0.0408874	3.3695	1118.26	0.0213665	3.26269	-0.000100539	0.0020877	0.178326	17.1317	3595.64	0.0287004	67994.9	3.40556	9.1205	0	1.582	1.582	27.2727
GCRF	ETH0335	1	10.099	39.6532	3000.9	6	2017-12-03	2017-12-03	Wheat	Standing crop	Main	0.00763963	65.145	0.00740398	-0.870836	6.15852	-0.0134886	501.598	0.00250432	0.0325228	1.09545	0.00248647	3.78743	80.9826	5441.39	0.0101126	1296.19	39.9147	3.30332	0.642452	3150.13	0.0327811	2.09143	1216.09	0.177788	2.01028	-0.000312067	0.000245726	0.121474	22.9731	3415.65	0.0157626	66657.6	5.94323	5.25176	0.0175	1.0625	1.08	36.595
GCRF	ETH0336	1	10.0427	39.634	2846.3	4	2017-12-03	2017-12-03	Wheat	Standing crop	Main	0.00268244	21.149	0.00101143	-1.23061	4.76863	0.0020291	380.551	0.00569343	0.031777	0.550393	0.000701932	4.14029	41.9285	4451.1	0.00890207	1228.07	30.1768	2.87549	0.389937	2261.12	0.0348049	2.14476	1182.61	0.0451443	3.18643	-0.000505851	0.000344887	0.0418962	19.57	3291.13	0.023651	71325.3	1.58843	5.67889	0.0267	0.7582	0.7849	35.9341
GCRF	ETH0337	1	10.3329	39.7826	3309.46	8	2017-12-03	2017-12-03	Barley	Standing crop	Main	-0.000709957	57.3343	0.00695771	1.30884	4.31426	-0.00203609	688.122	0.00217721	0.0393725	1.03302	0.00352454	4.42595	93.5423	7950.1	0.0154839	1488.83	13.2113	2.57459	0.0209195	4330.37	0.37743	8.70283	1309.33	0.0242668	6.46497	-0.000124168	0.000191138	0.150898	27.0687	6921.23	0.17796	68245.1	4.83742	4.80892	0	3.685	3.685	26.7243
GCRF	ETH0338	1	10.3168	39.7228	3223.19	6	2017-12-03	2017-12-03	Barley	Standing crop	Main	-0.00537988	33.3023	0.00269439	-1.04999	5.26286	0.0086033	545.729	-0.000465548	0.0271837	0.825439	0.00114718	5.23497	66.3987	6096.4	-0.00831684	1373.92	9.16661	3.02581	-0.048753	2796.6	0.0263879	4.27473	1205.21	0.0179896	3.62432	-0.000467517	-0.000962487	0.108333	25.9999	4005.34	0.025016	67734	2.2752	5.10116	0	1.616	1.616	25.2132
GCRF	ETH0339	1	10.3149	39.7082	3179.15	6	2017-12-03	2017-12-03	Barley	Field stack	Main	-0.00370668	44.7052	0.0038825	0.178148	4.82723	-0.00283892	656.764	0.00418433	0.0365388	1.04806	0.00261001	6.04206	88.491	9160.16	0.00935744	1815.61	16.3757	5.0798	0.106231	5228.98	0.0149796	7.76314	1503.65	0.0314049	3.45697	-0.000386109	-6.56205e-05	0.0966698	43.6784	3612.96	0.00848705	66388.6	3.98071	9.12157	0.0106	1.2754	1.286	24.571
GCRF	ETH0340	1	10.313	39.6841	3081.98	8	2017-12-03	2017-12-03	Barley	Field stack	Main	-0.00371041	453.323	0.0440336	-0.249556	5.88059	0.0203108	569.205	0.00343058	0.234449	1.90542	0.0197237	3.97216	453.311	6159.62	0.138939	1380.6	21.6097	4.51032	0.696177	3518.64	0.119495	2.15853	1028.31	0.0423329	3.41784	0.0014937	0.00695204	1.10422	21.703	3675.71	0.0282359	66099.2	4.23182	5.55059	0	2.025	2.025	28.9781
GCRF	ETH0341	1	10.3145	39.5647	2956.3	6	2017-12-04	2017-12-04	Wheat	Standing crop	Main	0.00735319	7.35082	0.00228102	-1.43027	11.0298	-0.00258968	384.24	0.0224808	0.0183087	0.446924	0.00351327	5.21086	45.7232	4670.76	-0.00322934	1307.9	57.8701	4.49655	1.24098	2997.93	0.028641	17.555	1324.36	0.0109398	2.12279	-0.00048884	-0.000799017	0.0181544	29.11	2153.96	0.74272	37946.6	6.74309	11.5161	0	1.595	1.595	10.592
GCRF	ETH0342	1	10.2933	39.4984	2891.66	4	2017-12-04	2017-12-04	Wheat	Standing crop	Main	-0.00366359	9.38474	0.00186476	0.400074	13.4536	-0.012729	590.167	0.0146274	0.126281	0.312304	0.0047086	4.56391	45.9865	4896.23	-0.0128871	1302.06	80.1789	3.55933	1.37557	2921.6	0.00333747	13.0167	1473.43	0.00988548	3.22592	-0.000525331	-0.00118296	0.0170677	26.6594	2540.49	0.32008	43927.1	6.0625	12.5174	0	3.151	3.151	13.7902
GCRF	ETH0343	2	10.2529	39.4774	2862.67	4	2017-12-04	2017-12-04	Wheat	Standing crop	Close pair	0.00824917	4.10886	0.00195522	-0.821316	8.36716	-0.0113895	395.088	0.00332032	0.034207	0.515457	0.002918	3.22504	30.174	3239.99	-0.000230462	997.673	31.3255	0.180157	0.661123	1812.28	0.0260965	8.75101	1086.21	0.00425498	2.59841	-0.00016181	-0.0012294	0.0113698	15.1143	2825.63	0.242246	48316.8	7.27747	9.82621	0	1.793	1.793	12.7532
GCRF	ETH0344	1	10.2474	39.4706	2847.11	4	2017-12-04	2017-12-04	Wheat	Standing crop	Close pair	-0.000570659	10.7663	0.00298536	-1.11597	9.72547	-0.00216306	431.043	0.0124344	0.0132985	0.368654	0.00590831	4.32778	35.067	4234.15	0.0063383	1190.69	51.2381	9.09576	1.43311	2256.37	0.00897157	8.95693	1308.1	0.00114463	2.73355	-0.000463413	-0.00121456	0.025561	22.552	1492.3	0.121295	27889.2	6.44826	11.7249	0	0.5807	0.5807	8.07015
GCRF	ETH0345	1	10.2381	39.4176	2750.48	4	2017-12-04	2017-12-04	Barley	Field stack	Main	-0.00535669	15.484	0.00209283	-0.993792	5.94098	0.00320772	528.398	0.0023862	0.0100469	0.491249	0.001183	7.67493	45.0359	6823.42	-0.00375702	1497.11	12.5485	4.22891	0.00421339	4302.62	0.0106847	7.38632	1271.88	0.0103769	4.08812	-0.000560334	-0.00127494	0.0484126	41.2014	3561.86	0.0158657	83643.8	1.08114	8.91807	0.0131	0.6763	0.6894	31.9702
GCRF	ETH0346	1	10.2199	39.3479	2705.63	4	2017-12-04	2017-12-04	Wheat	Field stack	Main	-0.00227753	3.64715	0.00206208	-2.41729	5.21084	-0.012729	364.878	0.00931122	0.00863036	0.324578	0.00778831	5.04635	38.129	3655.27	-0.00847905	1206.64	25.2906	3.16683	0.294592	2249.48	0.0294206	3.25995	1359.85	0.011339	1.70119	-0.000640407	-0.000595019	0.0147462	24.4611	3053.41	0.0254631	65039	6.31926	16.558	0	1.359	1.359	24.7654
GCRF	ETH0347	1	10.4412	39.7914	3232.82	6	2017-12-04	2017-12-04	Barley	Field stack	Main	0.0153155	177.962	0.0201688	-0.759991	3.19206	-0.00296535	508.831	0.00368265	0.0593124	2.11149	0.00658744	3.45588	199.183	7131.5	0.0849249	1224.96	16.2618	3.27422	0.06876	3674.28	0.0971931	10.0908	1312.71	0.0254122	2.88848	0.000425695	0.00641076	0.30299	24.2902	9031.46	0.715888	40317.8	4.63234	4.21752	0	5.864	5.864	12.3982
GCRF	ETH0348	1	10.4864	39.7517	3439.31	8	2017-12-04	2017-12-04	Barley	Field stack	Main	-0.00471652	211.104	0.0299781	-0.707121	4.3021	-0.00225403	814.987	0.0033422	0.105265	1.38026	0.0117992	3.53641	233.745	7383.85	0.0771636	1376.79	15.8507	3.27154	0.221723	3763.84	0.107373	10.6838	1397.71	0.0377586	4.36251	0.0014701	0.00575629	0.53916	24.5273	10306.8	0.611084	57733.9	5.35767	5.34098	0	5.515	5.515	12.6711
GCRF	ETH0349	1	9.94697	39.7272	2939	4	2017-11-25	2017-11-25	Barley	Standing crop	Main	0.000554865	4.99284	0.00114772	-1.82483	0.109859	-0.00171972	81.2597	0.00864693	0.00421319	0.0767094	-0.000293388	1.19073	23.9282	3618.24	-0.0172989	1409.57	11.1678	13.1755	-0.120742	2923.27	0.00944803	1.34068	791.892	0.0180263	0.346345	-0.000573368	-0.000875986	0.0122124	14.1354	3733.7	0.467511	48501.8	3.45143	14.0583	0	2.063	2.063	10.0297
GCRF	ETH0350	1	10.0308	39.752	2958.76	4	2017-11-25	2017-11-25	Wheat	Standing crop	Close pair	0.0050691	40.4977	0.00552774	0.0503579	10.0063	-0.00828678	576.865	0.0305086	0.0237586	0.52965	0.00201108	5.2963	67.3945	6927.92	0.0359691	1217.89	37.7617	38.3145	0.201549	3823.74	0.0377266	3.63976	1397.59	0.0158055	2.67782	-0.000190935	-0.000723296	0.106643	41.1109	4509.36	0.0648518	59322.5	5.17562	15.2587	0	4.19	4.19	19.4094
GCRF	ETH0351	1	11.5019	39.6165	1826.87	4	2017-12-01	2017-12-01	Teff	Field stack	Main	-0.00498277	34.1195	0.00396336	-1.24294	7.41861	-0.00265648	1254.91	0.00359882	0.0393216	0.663845	5.50865e-05	4.78199	69.2588	3904.14	0.00125868	1571.67	24.6567	0.423666	0.272605	3696.82	0.0204969	1.78543	1249.2	0.68008	8.89972	-9.80806e-05	0.00318257	0.133802	22.6288	2175.59	0.0559299	40699.2	2.82128	4.3839	0.0088	1.2152	1.224	20.1583
GCRF	ETH0352	1	11.3117	39.6681	2009.28	4	2017-12-01	2017-12-01	Teff	Standing crop	Main	-0.00161382	16.2151	0.00313819	-1.96606	11.1397	0.00167341	1338.89	0.0146023	0.0249829	1.1938	0.00135013	4.13408	43.1622	4357.43	-0.00412229	1958.07	33.9248	0.544982	0.65795	4195.69	0.0357877	5.79717	1475.1	0.150134	5.82343	-3.14558e-05	0.0493892	0.0393148	26.9906	2728.12	0.0408816	64433.1	2.46024	13.3243	0.0154	1.5976	1.613	31.6606
GCRF	ETH0353	1	11.2553	39.646	2559.53	4	2017-12-01	2017-12-02	Maize	Store	Main	-0.000438476	2.63179	-0.000102707	-1.36657	0.227575	-0.00297796	49.6716	0.0182835	0.00774664	1.16397	0.0141411	0.90729	16.4859	3238.69	-0.0037472	977.721	3.8786	1.23524	0.249213	2516.45	0.012442	6.98216	974.083	0.0312527	0.246663	-0.000607087	0.0370449	0.00730889	17.7662	3854.55	0.0409308	68346.2	7.4883	6.89078	0.0215	2.4035	2.425	28.7379
GCRF	ETH0354	1	11.4897	39.9611	1177.19	4	2017-12-02	2017-12-02	Sorghum	Store	Main	-0.00328656	17.533	0.00303944	-0.0261661	0.42986	-0.00753335	217.33	0.0220288	0.0124398	1.38092	0.00107971	2.28065	46.3782	4092.71	0.00874375	1295.78	12.5118	1.65433	0.432823	2736.14	0.0239483	3.87501	849.348	0.594649	1.39332	-0.000520392	0.03561	0.0447243	20.7648	3478.29	0.0656379	56100.5	5.67545	2.0023	0.3265	1.2695	1.596	37.8681
GCRF	ETH0355	1	11.4468	39.8895	1582.96	4	2017-12-02	2017-12-02	Sorghum	Store	Main	-0.00118228	90.9498	0.0189719	-0.593608	0.428853	-0.00201335	159.438	0.00667065	0.0286047	0.66688	0.00913692	1.4201	84.8397	3560.33	0.0396832	1276.15	10.8259	1.06782	0.521204	2763.37	0.062152	6.62821	711.089	0.256844	0.618653	0.00124744	0.0142891	0.147995	17.4326	2236.04	0.0401129	35464.7	8.01863	1.72502	0.0112	2.0708	2.082	25.0381
GCRF	ETH0356	1	11.3772	39.8361	2250.84	4	2017-12-02	2017-12-02	Sorghum	Field stack	Main	-4.36417e-05	6.37326	0.00055656	-0.976655	0.213372	-0.00199601	98.6794	0.00499138	0.00340922	0.298672	0.019935	0.917116	20.9413	3475.54	0.00305631	1059.07	6.1697	0.912638	0.359052	2576.42	0.011038	10.6691	565.351	0.00930961	0.768433	-0.00043026	0.0117367	0.0186909	11.5481	2492.66	0.0794213	52895.7	5.33319	9.11093	0	1.236	1.236	28.3789
GCRF	ETH0357	1	11.3506	39.7865	2603.16	4	2017-12-02	2017-12-02	Maize	Field stack	Main	-0.00407572	4.50585	0.00100406	-0.0704565	0.215668	-0.00661934	59.6892	0.00795522	0.039291	0.600145	0.00601127	1.00955	29.9996	3045.37	-0.00768528	1099.22	4.33374	1.10311	0.534011	2710.02	0.00230658	7.33848	1092.47	0.0173022	0.288137	-0.000406408	0.0132537	0.0121496	26.1981	2536.71	0.0540403	47300.5	8.41071	10.1975	0	1.865	1.865	18.3946
GCRF	ETH0358	1	10.9088	39.4892	3453.87	4	2017-12-03	2017-12-03	Barley	Field stack	Main	-0.00567899	50.9413	0.00520898	-2.69969	2.80474	-0.00288122	377.877	0.0233783	0.0323487	1.88277	0.00147228	2.67929	98.1462	6775.55	0.0317576	1086.79	19.1318	0.553624	-0.0981703	4045.22	0.0419677	2.68694	1069.74	0.0246123	1.99582	-0.000463365	0.025547	0.110712	20.7371	7696.2	0.476758	70245.1	7.70699	16.7268	0	6.135	6.135	16.4093
GCRF	ETH0359	1	10.9108	39.4265	3487.59	4	2017-12-03	2017-12-03	Barley	Store	Main	-0.00482133	347.119	0.0174632	-2.3246	6.47068	-0.00769115	564.646	0.00904242	0.234071	1.89202	0.00609474	3.81435	594.702	3785.27	0.0664578	1221.67	16.6912	0.262182	0.0247241	2837.61	0.0379984	5.9897	859.07	0.026362	4.32337	-3.26812e-05	0.0164399	1.64855	21.6655	3466.22	0.0682779	50694.2	2.5485	4.10859	0	1.871	1.871	25.1084
GCRF	ETH0360	2	10.9656	39.549	3287.67	4	2017-12-03	2017-12-03	Barley	Field stack	Main	0.000884677	58.3816	0.00889764	-0.962408	3.00629	0.00188431	513.675	-0.000108939	0.03437	1.22993	0.00229596	4.93228	88.8945	6072.99	0.031539	1160.48	11.6945	0.354589	0.20336	4334.75	0.0544469	2.23438	1227.64	0.0137024	2.27376	0.000335603	-0.000197601	0.16871	29.9519	8517.53	2.02322	51905.1	3.63056	11.9439	0	7.263	7.263	17.3469
GCRF	ETH0361	1	11.0767	39.6429	2246.28	4	2017-12-04	2017-12-04	Sorghum	Field stack	Close pair	-0.00394785	28.6485	0.000942086	-2.6879	0.148402	-0.00834497	147.415	0.0224241	0.0219788	1.30941	-7.52691e-05	1.6735	46.9762	4371.79	-0.0133877	1432.26	11.1875	1.34894	0.0136161	3478.49	0.0198403	1.95508	629.694	0.0414476	0.455346	-0.000590128	0.0275754	0.0858055	11.3909	8016.78	0.0382084	71558.1	-0.859788	0.292291	0.0088	1.4742	1.483	29.6211
GCRF	ETH0362	1	11.078	39.6421	2257.2	4	2017-12-04	2017-12-04	Sorghum	Standing crop	Close pair	0.005607	29.8491	0.00162427	-0.707706	0.156053	-0.00436467	200.431	0.00159766	0.0148668	0.147296	-6.86043e-05	1.68812	47.5463	4301.39	0.00195544	1441.3	10.2434	0.8163	0.189307	3412.67	0.0108635	1.27895	839.635	0.117692	0.496742	-0.000248936	0.000271985	0.0978796	14.3424	8473.37	0.0334745	67757	1.71718	0.171403	0	0.9576	0.9576	20.4937
GCRF	ETH0363	1	11.254	39.5569	2733.83	4	2017-12-04	2017-12-04	Maize	Field stack	Main	-0.00548653	0.173455	0.000465591	-1.5904	0.0486923	-0.0082563	33.1626	0.00773213	0.00807695	0.578431	0.000641709	0.937923	18.3395	3376.11	-0.0135284	1191.4	3.8831	1.31023	-0.0180277	2992.33	-0.00456337	1.64382	847.729	0.0123061	0.0910195	-0.000660911	0.0114495	0.000889928	18.0991	3176.29	0.0638802	63584.3	4.3641	6.53105	0.0155	2.0665	2.082	26.3804
GCRF	ETH0364	2	10.9015	39.3483	3436.31	4	2017-12-05	2017-12-05	Barley	Standing crop	Main	0.00164218	27.429	0.00366466	-0.601108	14.2442	-0.00620123	412.234	0.00793966	0.0389813	1.87805	0.000706051	3.64145	69.0465	6416.67	0.00830292	1423.07	12.465	0.283855	1.21351	3945.4	0.0463274	0.879735	1116.94	0.0383526	2.76073	-0.00015054	0.0120987	0.106218	24.3746	3248.12	0.0381631	52428.7	3.94715	21.0441	0	2.228	2.228	21.8493
GCRF	ETH0365	2	10.9381	39.2854	3215.96	4	2017-12-05	2017-12-05	Barley	Field stack	Main	0.00253125	166.332	0.0220025	-0.347043	6.42508	-0.00172577	651.566	0.00265247	0.0908077	2.28693	0.0122136	4.86743	221.642	4031.51	0.0529264	1235.21	12.7199	0.212501	0.602424	2430.43	0.0457091	13.2963	1147.12	0.0064401	4.19346	0.000720855	0.00339765	0.514876	31.8929	2903.39	0.0232133	58957.5	0.977287	12.4261	0	1.163	1.163	20.1948
GCRF	ETH0366	1	10.781	39.1487	2762.36	4	2017-12-05	2017-12-05	Wheat	Field stack	Main	0.00490217	9.60041	0.000280871	-1.75955	4.95059	0.00416972	350.799	0.00675501	0.00738723	0.431832	0.0016003	1.97344	36.2277	3844.23	-0.0112479	1133.8	25.6689	-0.128685	-0.090739	3109.34	0.0125802	5.47628	1154.17	0.198828	3.15919	-0.000385487	0.00897778	0.0292351	16.4665	3950.44	0.0491393	60340.8	-0.970757	18.3701	0	1.078	1.078	26.0559
GCRF	ETH0367	1	10.846	39.2324	2929.6	4	2017-12-05	2017-12-05	Wheat	Standing crop	Main	-0.0021058	3.7949	-0.00025014	-1.65492	6.24954	0.00114394	299.482	0.00701999	0.00816598	0.267361	0.000330697	3.46494	25.4092	4649.6	-0.00651114	1228.06	21.3517	-0.084967	0.31891	3437.04	0.00542346	2.40863	1070.33	0.0147811	2.52619	-0.00043313	0.00540179	0.0123394	16.6456	4183.69	0.0487069	72392.6	2.45902	15.9711	0	1.887	1.887	25.2069
GCRF	ETH0368	1	10.9073	39.1706	3431.31	4	2017-12-06	2017-12-06	Barley	Standing crop	Main	-0.0016996	244.727	0.0178279	-2.10258	8.4086	-0.0025104	501.542	0.0229212	0.192173	2.53065	0.00653534	3.63587	303.145	5094.51	0.0775867	1243.51	16.5113	-0.381905	0.213348	3342.21	0.0536395	6.50014	864.48	0.0544217	3.60658	0.000158781	0.036556	0.795682	22.7254	3503.26	0.0352233	74261.8	2.73091	32.8541	0.0125	0.9339	0.9464	29.4666
GCRF	ETH0369	1	11.325	39.2439	2853.88	4	2017-12-06	2017-12-06	Wheat	Field stack	Main	0.00180495	10.5035	0.00146813	-1.46816	6.28508	-0.00550966	328.265	0.0140661	0.0129605	0.81697	0.000170868	2.81638	29.5791	4561.61	-0.00636281	1059.25	38.6274	-0.214544	1.10484	3116.11	0.0115418	6.24693	903.616	0.0529705	2.36933	-0.000343909	0.0218481	0.0372751	22.5098	1556.65	0.0399288	39247.8	2.87252	9.77763	0	0.8817	0.8817	18.2031
GCRF	ETH0370	1	11.3998	39.3173	2701.4	4	2017-12-07	2017-12-07	Wheat	Field stack	Main	0.0112885	39.1091	0.00138046	-1.37113	5.92609	0.0162081	364.92	0.0135316	0.0097514	0.869518	0.000473772	2.19186	45.0699	4418.48	0.00801748	1131.55	24.4502	-0.0390745	0.0983286	3293.25	0.0268487	2.74408	1083.54	1.03184	3.28393	-0.000126335	0.0118171	0.0388006	21.0977	2264.34	0.0351732	44345.1	5.64535	12.1662	0	1.24	1.24	20.0635
GCRF	ETH0371	1	10.9999	39.2657	3276.61	4	2017-12-07	2017-12-07	Barley	Field stack	Main	-0.00475834	81.1408	0.00787772	-2.05078	6.80723	0.0115977	572.467	0.00645933	0.0560509	2.09193	0.00398302	3.69885	129.119	6368.18	0.00497283	1156.54	14.0174	1.12205	-0.00222111	3011.21	0.0312143	7.33129	1007.2	0.0191026	4.51894	-0.00034227	0.0229333	0.308934	21.2607	7662.65	0.281801	67696	2.72615	14.4456	0	3.474	3.474	14.8179
GCRF	ETH0372	1	10.7504	39.3382	2735.42	4	2017-12-08	2017-12-08	Wheat	Field stack	Main	-0.00339881	6.97624	0.000566224	-1.9241	1.71878	-0.00215032	326.243	0.00703678	0.00993076	0.425463	0.000164282	3.3956	30.5412	3949.82	-0.000187682	1044.89	17.5295	0.347809	0.225426	2830.89	0.0202187	4.20772	962.252	0.0310892	3.50686	-0.000473582	0.0124275	0.0245099	21.578	8920.47	0.0400177	80442.4	2.0253	0.67381	0	1.612	1.612	25.5744
GCRF	ETH0373	1	10.7443	39.3704	2805.77	4	2017-12-08	2017-12-08	Wheat	Standing crop	Main	-0.00347208	133.908	0.0057484	-1.76344	9.84457	-0.0108431	388.767	0.00488948	0.0462549	0.367817	0.00224194	3.78799	128.741	4532.37	0.0276057	1229.87	33.7403	0.477969	0.495424	3145.16	0.0152289	1.99302	1354.08	0.0187973	2.6052	-0.000264114	0.00216198	0.185219	22.0808	5735.08	0.041901	102707	9.18695	40.9906	0	1.551	1.551	23.6208
GCRF	ETH0374	1	10.6894	39.4182	2714.15	4	2017-12-08	2017-12-08	Wheat	Field stack	Main	-0.00414825	5.91615	4.58738e-05	-2.24363	4.94564	-0.00782272	287.713	0.00716181	0.0162209	1.22039	0.00060903	2.91862	29.9818	3178.27	-0.00871223	984.651	26.7417	1.20189	0.383238	2340.26	0.00867583	1.69564	884.853	0.0322739	1.47875	-0.000571268	0.00767408	0.0174156	19.6202	4916.69	0.222881	71316.3	5.58364	28.4974	0	0.9356	0.9356	20.6205
GCRF	ETH0375	1	10.5658	39.3841	2675.45	4	2017-12-09	2017-12-09	Wheat	Field stack	Main	-0.0046577	8.19873	-0.000692886	-2.38292	4.43879	0.0150685	419.59	0.0101121	0.0185311	0.316006	0.00102457	3.30415	36.1243	4134.12	-0.00767197	1239.03	37.1036	1.22527	0.284608	3625.73	0.00520146	5.48832	1082.46	0.0604155	2.98142	-0.000587455	0.0106512	0.0213	21.2085	4345.29	0.033357	66703.4	5.14881	13.963	0	1.427	1.427	25.8546
GCRF	ETH0376	1	10.4998	39.3155	2595.21	4	2017-12-09	2017-12-09	Wheat	Field stack	Main	-0.00228293	38.0803	0.00348137	-1.85615	3.4278	0.00139289	454.291	0.0138793	0.031421	0.598784	0.00288337	4.12736	63.7906	4415.31	-0.00747153	1330.56	28.2894	1.25726	0.798487	3952.01	0.024148	1.97866	1318.15	0.102776	2.09328	-0.000320179	0.0155356	0.0936067	36.6334	3858.49	0.0519218	64613.4	4.90016	7.99013	0.1218	1.4142	1.536	39.7023
GCRF	ETH0377	1	10.4508	39.2617	2616.9	4	2017-12-09	2017-12-09	Wheat	Field stack	Main	-0.00400468	79.7082	0.0118589	-2.93124	3.04551	0.0027539	353.105	0.0158041	0.0642059	1.50378	0.00376702	3.11475	94.9342	4556.76	0.00534673	1074.98	17.8422	0.330608	0.746032	3016.99	0.0381169	1.43782	957.378	0.296326	1.29106	-0.000305038	0.0267667	0.181094	28.9094	2640.89	0.035414	58546.5	6.62194	8.01152	0	0.8983	0.8983	31.3003
GCRF	ETH0378	1	10.4301	39.2492	2626.47	4	2017-12-09	2017-12-09	Wheat	Field stack	Main	-0.000231986	10.1987	0.0018805	-1.68141	4.04398	0.00698623	432.481	0.00720624	0.0150353	0.784691	0.000180971	2.8913	37.0467	4040.97	-0.00681978	1148.52	30.6549	0.282394	0.886299	3250.53	0.0133221	1.88776	1079.34	0.138209	1.63126	-0.000493896	0.0153319	0.0278128	25.9962	2699.01	0.0447472	59971.1	6.01586	10.4788	0	0.9917	0.9917	27.8356
GCRF	ETH0379	1	10.3823	39.3353	2668.47	4	2017-12-09	2017-12-09	Wheat	Field stack	Main	-0.00364824	5.59538	0.0043421	-2.81262	4.28888	-0.0123206	333.977	0.00552732	0.0125277	0.793779	0.000961828	3.39606	30.4452	4103	-0.00366889	1121.43	34.0089	0.35277	0.728712	2775.89	0.00613143	3.8382	1011.9	0.189274	1.77099	-0.000578609	7.63025e-05	0.0204036	19.7905	2253.03	0.0440416	51433.5	4.4473	9.44077	0	0.8546	0.8546	26.0612
GCRF	ETH0380	1	10.3847	39.3237	2676.88	4	2017-12-09	2017-12-09	Teff	Standing crop	Main	-0.00451398	101.441	0.017914	-2.36388	13.1921	-0.0153754	1463.64	0.0336639	0.212799	0.919675	0.00457934	6.09037	133.978	4438.84	0.0457418	1759.48	64.8831	0.423704	1.37177	3760.18	0.0505282	2.79218	1607.1	0.0779401	3.9977	-5.65635e-05	0.00034024	0.260456	27.634	2275.57	0.0461647	48565.3	5.16462	11.234	0	1.023	1.023	22.6001
GCRF	ETH0381	1	10.4429	39.1694	2426.47	4	2017-12-10	2017-12-10	Wheat	Field stack	Main	-0.00263231	95.9804	0.00621633	-1.22786	11.8701	-0.00266549	1061.16	0.0103512	0.0791739	0.949982	0.00278472	5.65764	133.046	3923.99	0.0359611	1320.07	22.1381	1.04364	0.973451	2025.86	0.0323178	5.04404	1662.42	0.0313291	5.88787	-0.000175533	0.0326514	0.287872	22.549	3529.75	0.0589163	73517.8	2.85295	8.86672	0	1.877	1.877	27.9798
GCRF	ETH0382	1	10.4376	39.2438	2610.62	4	2017-12-10	2017-12-10	Wheat	Field stack	Main	-0.00232613	30.0048	0.00406579	-1.62704	5.41155	-0.00640101	410.117	0.0117722	0.044213	0.703841	0.00196875	3.02729	47.5095	4065.75	0.00851899	1172.58	22.2344	1.27275	0.286336	2682.98	0.021075	1.84271	969.862	0.0877498	2.47431	-0.000384726	0.0259397	0.0826065	20.7196	3176.96	0.0451535	61536.1	4.42272	4.67761	0.0786	0.767	0.8456	38.1013
GCRF	ETH0383	1	10.6977	39.2489	2672.75	4	2017-12-10	2017-12-10	Wheat	Field stack	Close pair	-0.00328908	32.7822	0.00361238	-1.99177	7.57786	0.0102413	351.157	0.0104169	0.0174734	0.929792	0.000827001	3.02876	61.1614	4152.14	0.00509156	1217.74	18.3847	1.08759	0.0911607	3487.01	0.0149359	7.41893	1035.03	0.0230182	2.51038	-0.000471852	0.0252641	0.147776	26.6285	3056.04	0.0859891	67347.2	4.5112	26.777	0	1.127	1.127	27.6622
GCRF	ETH0384	1	10.6967	39.2493	2679.12	4	2017-12-10	2017-12-10	Wheat	Field stack	Close pair	-0.00397305	14.4683	0.00085727	-1.39075	6.50134	-0.0030838	425.783	0.0189296	0.0178676	0.627567	0.00255766	3.01445	43.0534	4404.36	-0.000450924	1266.9	20.2476	27.7348	0.114054	3251.99	0.0244459	5.82565	1222.11	0.113999	3.04906	-0.000373532	0.0194526	0.071695	25.053	3148	0.0362686	74770.2	5.40923	29.7795	0	1.2	1.2	28.5084
GCRF	ETH0385	1	10.2841	37.629	2198.75	4	2017-12-09	2017-12-09	Teff	Field stack	Main	-0.00167876	297.084	0.0376818	0.122344	25.8387	0.00860986	1598.08	0.00363976	0.208088	2.0026	0.0157528	7.07286	311.152	4286.42	0.101532	2088.95	235.545	-0.142507	2.39292	4720.59	0.0710747	3.74855	1624.85	0.0235756	6.63553	0.00159012	0.00943638	0.749513	31.4186	4121.37	0.123054	79114.6	10.3896	9.26764	0	2.053	2.053	7.59147
GCRF	ETH0386	1	10.2538	37.6479	2272.31	4	2017-12-09	2017-12-09	Maize	Field stack	Main	-0.00554851	5.94302	0.00209527	0.161762	0.409004	-0.00777456	50.7727	-0.000369417	0.0707696	0.635925	0.00179579	1.40142	24.1594	2988.23	-0.00795783	964.212	5.71559	0.0872122	1.87616	2113.47	-0.00268121	7.43652	973.453	0.00626773	0.283252	-0.000565254	-0.000901184	0.0187963	16.3345	4511.26	3.15628	86839.2	8.82851	13.4169	0	2.15	2.15	5.74805
GCRF	ETH0387	1	10.2733	37.5722	2200.03	4	2017-12-09	2017-12-09	Wheat	Field stack	Main	6.88991e-05	15.6167	0.00308748	-0.95364	6.97512	-0.00142801	323.454	0.00293335	0.037619	0.664609	0.00213201	3.35326	42.8606	4751.65	0.0154603	1200.33	61.4166	0.0536884	0.580539	3617.57	0.000583651	6.81089	1294.37	0.0131811	2.40526	-0.000347307	-0.000551515	0.0420509	20.9719	4311.1	0.26768	80845.1	9.65208	14.2818	0	2.657	2.657	10.2478
GCRF	ETH0388	1	10.2632	37.5257	2169.55	4	2017-12-09	2017-12-09	Teff	Field stack	Main	-0.00346851	7.26719	0.00125031	-0.0356305	21.0671	0.00438691	1284.65	0.000519777	0.128699	0.537204	0.000426719	7.8993	53.273	6030.48	0.017832	2343.44	111.124	0.305853	2.40305	4899.47	0.00149196	5.05705	1870.44	0.0457481	6.86141	-0.000370903	-0.00133016	0.0166364	32.604	4132.72	5.83447	84155.1	8.61537	17.5138	0	1.663	1.663	5.28598
GCRF	ETH0389	1	10.357	37.6851	2338.66	4	2017-12-09	2017-12-09	Teff	Field stack	Main	-0.0044497	0.947932	-0.000734658	-0.720712	0.271777	-0.0119835	46.7654	-0.000636845	0.00430873	0.410397	-0.000317334	1.28713	16.2652	3309.1	-0.0117552	911.915	4.86004	-0.00909205	0.869101	2484.14	-0.0038917	2.83042	765.522	-0.000657823	0.20621	-0.000546941	-0.000971619	0.00377421	17.5086	4207.75	0.275939	89533.9	6.35724	38.5503	0	2.596	2.596	10.8469
GCRF	ETH0390	1	10.4278	37.8638	2541.71	4	2017-12-10	2017-12-10	Maize	Field stack	Main	-0.00130505	9.31497	0.00388232	0.251506	21.9264	-0.00688595	1340.12	0.00488695	0.209331	0.864327	0.00117343	6.99606	62.0124	4971.47	0.0158811	1977.95	383.876	0.0642147	3.24677	4734.88	9.16226e-05	8.98708	1566.09	0.0531845	5.29637	-0.000174898	-0.000858494	0.0260406	25.5499	3570.71	0.913627	71708.7	9.62344	15.8073	0	2.004	2.004	12.5668
GCRF	ETH0391	1	10.3998	37.7703	2430.12	4	2017-12-10	2017-12-10	Teff	Field stack	Main	0.000301517	36.1372	0.0149331	0.272729	12.7914	-0.00732575	513.209	0.00436983	0.0924311	1.00122	0.00488325	5.38935	124.119	4857.39	0.0271941	1276.35	72.1624	-0.114977	2.04851	2925.3	0.0168444	11.8819	1512.42	0.0137415	3.69391	-0.00025801	0.000305239	0.151983	27.7047	3748.49	14.2661	65576.6	9.13937	13.9872	0	2.002	2.002	5.05314
GCRF	ETH0392	2	10.4022	37.7429	2486.61	4	2017-12-10	2017-12-10	Wheat	Field stack	Main	0.00429557	25.0731	0.00734587	-1.07161	9.28894	-0.00181562	373.084	0.00890171	0.0699675	0.708846	0.00371861	3.84436	91.0359	3622.45	-0.00668747	972.64	51.8117	0.00713668	1.5691	2185.59	0.0204472	8.52042	1121.08	0.0190708	2.63542	-1.33424e-05	0.0153143	0.104481	20.2296	4036.62	0.927947	76307.8	14.0876	10.4	0	1.199	1.199	9.7912
GCRF	ETH0393	1	10.4532	37.7366	2611.5	4	2017-12-10	2017-12-10	Wheat	Field stack	Main	-0.00272423	12.5789	0.0015806	-0.631713	14.7903	-0.00698272	460.109	0.00382401	0.0274038	0.422713	0.00704239	4.59695	37.3934	3704.76	0.00241689	1013.08	45.1826	-0.132187	0.225186	1914.77	0.000422285	11.0196	1212.18	0.0103274	2.64888	-0.000455962	-0.000324902	0.0326011	19.9165	5033.45	1.36901	86614.1	2.76322	71.204	0	2.309	2.309	9.94197
GCRF	ETH0394	1	10.5073	37.7412	2712.93	4	2017-12-10	2017-12-10	Triticale	Field stack	Main	-0.00381125	14.1448	0.000726771	-1.3141	4.27453	-0.00826652	291.029	-1.24203e-05	0.0246595	1.23274	0.0106338	4.83163	37.9991	4721.25	0.0024674	911.772	39.737	-0.0929862	0.599407	1984.84	0.00811869	13.088	965.128	0.0145044	1.55593	-0.000517658	0.00103742	0.0398927	16.6073	3153.02	0.012957	77480.3	3.31208	6.70117	0.0224	1.2686	1.291	34.3996
GCRF	ETH0395	1	10.2537	37.9276	2470.81	4	2017-12-11	2017-12-11	Teff	Field stack	Main	-0.00143173	21.0544	0.0040163	-0.409646	20.8647	0.00350691	1469.05	0.00343066	0.0470671	1.24309	0.00109774	6.76678	69.3023	4252.73	0.00257655	1957.24	267.127	-0.183657	4.74672	4191.67	0.009188	5.4253	1855.42	0.0318641	5.60837	-8.91735e-05	0.00090133	0.0604545	29.655	3795.88	1.92731	80550	10.3506	15.4045	0	2.19	2.19	8.28792
GCRF	ETH0396	1	10.3243	37.9657	2521.19	4	2017-12-11	2017-12-11	Teff	Field stack	Main	-0.00378278	71.6017	0.017238	-1.46374	22.0857	-0.0137669	1505.18	0.00243627	0.109997	1.42425	0.00401313	6.07549	199.337	4550.21	0.0240558	1972.04	231.471	-0.239955	4.05033	4276.99	0.0258501	9.33083	1543.03	0.0122438	5.75433	0.000250841	0.00142485	0.530675	27.4958	3444.53	0.547582	62851.6	10.2578	21.3387	0	1.815	1.815	8.17921
GCRF	ETH0397	1	10.3377	37.9939	2502.74	4	2017-12-11	2017-12-11	Teff	Field stack	Main	0.0384068	10.3166	0.00115929	-0.465828	21.1346	-0.00701618	1500.17	0.00980199	0.109762	0.965052	0.00140102	6.25967	47.6604	4192.95	0.00780904	1840.2	230.928	-0.187368	2.53063	3982.63	0.0128342	3.35612	1666.79	0.0218126	6.38933	-0.000115919	0.000505608	0.0300334	26.7419	3660.76	0.78743	68390.5	9.53689	23.8602	0	1.949	1.949	10.2611
GCRF	ETH0398	1	10.221	37.9893	2398.82	4	2017-12-11	2017-12-11	Teff	Field stack	Main	-0.00476265	3.40994	0.000160472	-2.07428	10.64	-0.00840919	991.672	-0.000317137	0.00716115	0.39776	1.50558e-05	5.28382	27.0498	4329.67	-0.00349031	1753.32	33.8414	-0.163144	0.897289	3392.94	0.00189402	4.30239	1391.54	0.0127007	3.21667	-0.000580376	-0.00169279	0.00983146	21.9828	3277.85	0.0207399	61897.8	9.73833	8.11226	0	1.738	1.738	33.657
GCRF	ETH0400	1	10.1312	38.1798	1974.5	4	2017-12-12	2017-12-12	Sorghum	Field stack	Main	-0.00485878	23.7766	0.00437277	0.0646854	0.317495	-0.00700717	220.631	-0.000279165	0.0123434	0.539153	0.00523869	1.44319	43.0609	4028.85	0.00686799	1446.74	10.4132	0.641793	0.271188	3131.9	0.00702616	5.09436	837.997	0.14668	0.338281	-0.000409025	-0.00057474	0.070406	17.7868	3340.11	0.0265581	41219.2	5.18328	0.662579	2.0288	6.2852	8.314	39.7144
GCRF	ETH0401	1	10.2122	38.2274	2432.77	4	2017-12-12	2017-12-12	Teff	Field stack	Main	-0.00132161	25.3238	0.00322619	-0.309628	18.1513	0.0182688	1626.89	0.00173945	0.0442533	1.04132	0.00305798	5.78206	65.4703	4891.64	0.0207222	1711.4	49.3419	0.387448	1.84554	3469.32	0.0130526	3.29244	1837.22	0.00896185	5.11178	-0.000321518	0.00118847	0.0736395	22.3292	2336.31	0.0238642	64542.2	3.48542	12.7745	0	0.7057	0.7057	31.2034
GCRF	ETH0402	1	10.285	38.1766	2367	4	2017-12-12	2017-12-12	Teff	Field stack	Main	-0.00228655	38.5521	0.00829205	-0.525375	10.7535	-0.00152554	1563.95	-4.40578e-05	0.0410223	0.767237	0.00200376	4.01979	68.3691	5010.31	-0.00252277	1897.34	50.6187	-0.0206636	0.964369	4465.76	0.00571478	3.40345	1679.84	0.095387	7.21344	-0.000207638	-0.000362398	0.112131	22.6585	3100.66	0.0318579	68963.9	4.00794	5.76205	0	2.179	2.179	34.0814
GCRF	ETH0403	1	10.3168	38.1169	2409.27	4	2017-12-12	2017-12-12	Teff	Field stack	Main	-0.00171553	251.512	0.0344625	1.08921	18.5229	0.00302406	1625.87	0.0199353	0.219203	1.20221	0.0128732	5.55804	274.679	4479.99	0.131945	1851.7	243.043	-0.0706589	2.23392	4091.87	0.0695442	3.73524	1654.43	0.0235589	5.38469	0.00125169	0.00272148	0.748469	26.898	3348.38	0.107012	68603.6	6.32717	12.4108	0	1.554	1.554	31.9638
GCRF	ETH0404	1	10.2099	38.139	2440.97	4	2017-12-12	2017-12-12	Teff	Field stack	Main	-0.000711057	53.4537	0.00760326	0.0991211	24.7901	-0.0078005	1592.74	0.00849375	0.124358	1.66773	0.00520163	9.2457	98.0639	4766.54	0.0478772	2109.15	318.546	-0.0630144	3.45606	4615.54	0.0747514	7.8874	1658.96	0.0179508	5.28813	9.70036e-05	0.00780084	0.136846	26.9219	3032.3	0.732677	66647	5.79108	15.3244	0	1.57	1.57	28.1387
GCRF	ETH0405	1	10.618	37.9238	2833.59	4	2017-12-13	2017-12-13	Wheat	Field stack	Main	-0.00528211	133.283	0.00711321	-1.94352	8.09308	0.00404832	416.396	0.00750443	0.0812284	1.05951	0.00403776	3.838	181.914	4567.75	0.0238157	1322.44	38.5479	-0.120883	0.371346	3688.73	0.0137516	5.11953	1366.6	0.018794	3.36239	-0.000270696	0.00148252	0.328865	26.6503	4282.11	0.0212677	57350.5	4.8783	7.74449	0	1.79	1.79	21.1315
GCRF	ETH0406	1	10.5629	37.9528	2743.97	4	2017-12-13	2017-12-13	Wheat	Field stack	Main	-0.000259464	11.971	0.000483987	-0.388296	10.5893	0.0130777	436.521	0.0045051	0.0186555	1.02181	0.00258559	4.05582	43.3911	5075.4	-0.00283992	1474.43	35.0929	-0.13556	0.798051	4028.54	0.00627422	9.97342	1225.65	0.205032	4.11322	-0.000507542	0.000594487	0.0285472	28.2611	4840.52	0.050871	62908.1	3.80116	9.9535	0	2.487	2.487	13.9342
GCRF	ETH0407	1	10.5063	37.9783	2623.49	4	2017-12-13	2017-12-13	Teff	Field stack	Main	-0.00260215	37.9348	0.00255315	0.868741	23.0554	-0.0019496	1719.62	0.00263617	0.0908311	1.0362	0.000609327	5.3114	79.7877	5289.44	0.0178949	2094.35	92.2325	-0.0661945	0.362284	4683.17	0.0059036	2.79243	1736.91	0.0186657	11.2118	-0.000181159	-0.000463594	0.0894524	27.6694	3713.74	0.0337539	81238.9	4.82377	28.2515	0	2.183	2.183	21.4119
GCRF	ETH0408	1	10.6172	38.0076	2778.76	4	2017-12-13	2017-12-13	Barley	Field stack	Main	-0.00508476	26.4577	0.00420419	-1.15436	15.2769	-0.00789846	439.185	-7.81011e-05	0.0235477	1.74404	0.00201064	3.98483	55.5418	4536.21	-0.00842694	1246.7	13.3742	-0.196505	0.251071	3509.28	0.0222464	4.82781	1184.81	0.000823495	5.14822	-0.000345483	0.000747018	0.0694831	21.52	3980.92	0.322676	90231.6	3.1647	65.3401	0	1.546	1.546	12.3157
GCRF	ETH0409	1	10.5432	38.0147	2669.81	4	2017-12-13	2017-12-13	Teff	Field stack	Main	0.000526635	113.344	0.00900159	0.0298354	16.2516	-0.0115347	1593.5	0.00391292	0.0834382	0.963382	0.00315368	7.15595	146.898	5009.44	0.0271323	1962.51	31.7976	7.90289	0.912252	3887.01	0.0264463	5.83981	1700.38	0.0416154	5.94269	-8.78383e-05	0.00173601	0.274	31.5922	4131.55	0.457094	85260.3	7.55849	11.9501	0	1.084	1.084	10.6469
GCRF	ETH0410	1	10.462	38.0862	2537.98	4	2017-12-13	2017-12-13	Teff	Field stack	Main	-0.00317871	12.0081	0.00270847	-0.528068	16.0812	-0.0123641	1642.74	0.0150383	0.0618469	0.901906	0.000558385	6.30177	56.6695	4495.04	0.015202	1899.53	161.095	8.11057	1.63956	4303.03	0.00389771	3.85012	1632.59	0.0213553	5.76036	-0.000223466	-0.000999364	0.0419864	27.5118	3356.88	0.0580742	64144.7	4.698	10.0678	0	1.927	1.927	32.1616
GCRF	ETH0411	1	10.4466	38.1015	2543.8	4	2017-12-13	2017-12-13	Teff	Field stack	Main	-0.00148809	45.6938	0.00469953	-0.652758	13.3238	-0.00582864	1362.67	0.00340673	0.0346495	0.544573	0.00220512	8.00229	82.2302	5046.79	0.0205964	1926.21	47.0934	6.98163	1.09279	3741.37	0.00520431	6.36343	1883.1	0.111911	4.64279	-0.000241844	-0.000207676	0.136489	30.0687	3357.67	0.0557988	78731.8	4.07882	17.1043	0	1.765	1.765	25.7968
GCRF	ETH0412	1	10.4308	38.1219	2523.51	4	2017-12-13	2017-12-13	Teff	Field stack	Main	-0.0017463	163.265	0.0182853	36.5455	14.2371	0.0100743	1899.63	0.036089	0.115511	2.38878	0.0027009	6.65375	88.9466	5048.29	0.187167	2132.8	67.9979	9.64149	1.21738	4794.59	0.104342	2.71959	1621.29	0.279979	8.62631	-8.52421e-05	0.0106387	0.262558	25.9698	2913.1	0.0316857	63615.4	8.90816	3.88043	0.0245	1.2535	1.278	32.4265
GCRF	ETH0413	1	10.3525	38.313	2459.34	4	2017-12-14	2017-12-14	Teff	Field stack	Main	-0.000393511	21.8873	0.00501585	0.170022	10.2306	-0.0068525	1481.77	0.00436216	0.0562938	0.248337	0.00161295	5.12971	37.37	5010.95	-0.0115157	1935.14	32.17	8.10601	0.494736	4006.62	0.0174489	2.39775	1471.67	0.102078	6.01713	-0.000354446	-0.000267755	0.0469921	20.89	3296.99	0.0170825	63551.7	4.72941	4.42821	0.0492	0.7012	0.7504	41.5319
GCRF	ETH0414	1	10.405	38.3184	2394.56	4	2017-12-14	2017-12-14	Teff	Field stack	Main	-0.0018629	9.19191	0.00605283	0.140008	8.91705	-0.00173055	1256.46	0.0036451	0.033922	0.355436	0.00127116	5.36631	28.1929	5134.13	-0.00707534	1879.97	27.5571	7.7411	0.44949	4041.25	0.00820409	2.43755	1484.57	0.0791675	4.98562	-0.000486014	-0.00105501	0.0214521	19.7007	3571.02	0.0635827	69107.4	1.66738	4.23244	0.1269	0.6216	0.7485	41.1231
GCRF	ETH0415	1	10.4778	38.3904	2340.22	4	2017-12-14	2017-12-14	Teff	Field stack	Close pair	-0.00245431	398.353	0.0438622	-1.38742	9.78354	0.00856321	1024.55	0.00802916	0.234556	1.65287	0.0206749	6.26052	363.092	4022.97	0.100054	1442.2	25.9897	15.0186	1.1134	2647.81	0.0902608	2.40421	1389.24	0.0508557	4.02895	0.00136653	0.00214707	0.821254	20.121	3193.65	0.0148496	68062.2	4.77422	6.19676	0.0206	0.6581	0.6787	37.6876
GCRF	ETH0416	1	10.4808	38.3873	2380.73	6	2017-12-14	2017-12-14	Teff	Field stack	Close pair	-0.00409801	13.506	0.00249582	-0.882764	9.2747	-0.0126658	1228.39	0.00562507	0.0303084	0.712108	0.00098135	6.48911	37.0509	5077.42	0.00185777	1993.43	25.659	13.9924	0.719333	4264.88	0.00632006	2.32935	1564.79	0.0565034	4.89273	-0.000453862	0.000163507	0.0357203	24.4385	3193.2	0.0163434	76087.4	5.97501	5.12981	0.0179	0.5417	0.5596	37.4769
GCRF	ETH0417	1	10.4167	38.2296	2472.39	4	2017-12-14	2017-12-14	Teff	Field stack	Main	-0.000524344	45.9395	0.00434563	-0.000258397	12.7286	-0.00477574	1305.61	0.00467513	0.0473499	0.640111	0.00190522	5.28902	80.1941	4658.84	0.00708952	1709.32	24.5786	8.95492	0.958805	3520.51	0.00939866	4.599	1636.14	0.0525486	4.82298	-6.20742e-05	0.000248061	0.137139	23.2933	3259.22	0.036465	78806.4	8.40401	10.0063	0	1.558	1.558	27.2416
GCRF	ETH0418	1	10.4915	38.1678	2536.38	4	2017-12-14	2017-12-14	Teff	Field stack	Main	-0.00293155	19.434	0.00392401	-1.77975	9.95206	-0.00271829	1386.41	0.00815298	0.0380442	0.885581	0.000537091	5.39835	42.0765	5342.99	-0.00919969	2087.43	33.3711	15.8646	0.399263	4441.92	0.00302348	2.84839	1631.34	0.259709	5.43151	-0.000480197	-0.000879227	0.0507393	21.0318	3400.36	0.019465	69025.8	5.14613	3.44907	0.0127	1.3433	1.356	38.1752
GCRF	ETH0419	1	10.5798	38.1602	2570.36	4	2017-12-14	2017-12-14	Teff	Field stack	Main	-0.00118256	10.0388	0.00254003	-0.372274	11.4605	-0.00211938	1289.24	0.00752429	0.0190029	0.466963	-3.44457e-05	5.41625	33.004	5307.78	-0.00691224	1856.3	30.8653	13.0525	1.16281	4114.37	0.00168865	2.34739	1462.69	0.07756	4.08167	-0.000373114	-0.000392532	0.0268503	21.0035	3976.75	0.024167	68083.6	8.23137	7.88362	0	1.051	1.051	31.9154
GCRF	ETH0420	1	10.64	38.1609	2545.68	4	2017-12-15	2017-12-15	Teff	Field stack	Main	-0.00352687	16.6281	0.00288568	-0.893292	10.7706	-0.00835131	1313.68	0.0186835	0.0790963	1.46125	6.60153e-05	4.99899	42.05	4928.7	0.00704437	1791.6	75.7446	15.9943	0.898086	3916.68	0.0372569	2.17468	1480.42	0.0599343	5.11373	-0.000393883	0.00501409	0.0338257	20.6577	3217.91	0.0156938	86379.6	5.23715	10.0522	0	0.8868	0.8868	36.0744
GCRF	ETH0421	1	10.688	38.2314	2472.14	4	2017-12-15	2017-12-15	Teff	Field stack	Main	-0.000957335	20.3011	0.00318608	-0.348509	7.66807	-0.00555968	1117.77	0.00417075	0.0584654	0.604494	0.000839317	4.32009	46.3357	4402.95	-0.00932635	1828.61	36.6185	6.66018	0.310974	3461.33	0.00395955	3.59421	1537.76	0.0332013	5.67439	-0.000249823	-0.00045487	0.045321	19.5255	3870.37	0.0186987	79757.5	4.62577	3.58838	0.03865	1.31735	1.356	36.4525
GCRF	ETH0422	1	10.747	38.1008	2564.83	4	2017-12-15	2017-12-15	Teff	Field stack	Main	-0.00405709	83.8482	0.00838793	3.04517	16.4395	-0.00285952	1456.56	0.00782744	0.0722531	0.53581	0.00188991	4.12199	106.398	4187.3	0.0528469	2047.81	142.737	10.0665	0.656313	4250.16	0.0233594	4.95981	1537.89	0.0170406	9.51485	-0.000140779	0.000415077	0.128321	19.174	3318.52	0.0390468	69908.3	3.7783	7.64178	0	1.755	1.755	20.2323
GCRF	ETH0423	1	10.7721	38.0926	2524.02	4	2017-12-15	2017-12-15	Teff	Field stack	Main	-0.00266386	40.0928	0.00706977	-0.358463	17.5753	0.0080202	1502.01	0.00376551	0.0460438	0.666757	0.000895061	4.03465	77.8522	4637.55	0.0334607	1937.32	111.073	7.90567	1.06265	4187	0.0157863	3.06515	1486.47	0.0265592	7.38244	-0.000184829	0.00125818	0.093958	18.4277	3224.49	0.073827	70998.6	7.96673	8.79725	0	1.906	1.906	26.5558
GCRF	ETH0424	1	10.7955	38.09	2603.06	4	2017-12-15	2017-12-15	Teff	Field stack	Main	-0.00357221	43.5359	0.00595478	-0.895285	18.2174	-0.00800515	1356.49	0.00741346	0.0935364	0.687054	0.00127327	4.93797	85.4589	4858.05	0.00644582	2180.82	137.189	8.74999	2.5425	4485.3	0.00568077	3.9781	1839.31	0.0288532	5.54979	-0.000102591	-0.000330627	0.126983	23.6216	4201.45	0.119853	75979.2	4.33305	14.259	0	1.877	1.877	21.1926
GCRF	ETH0425	1	10.835	38.1591	2487.05	4	2017-12-15	2017-12-15	Maize	Field stack	Main	-0.00404708	7.69089	0.000375937	-0.106483	0.140545	-0.00589481	53.9741	0.00292989	0.00837847	0.437667	0.000654288	1.38118	26.183	3189.94	-0.00603575	1026.07	3.47407	7.02492	0.0342381	2657.94	0.00101842	4.19791	827.002	0.027826	0.386023	-0.00045629	-0.000788935	0.0289683	16.2407	3307.49	0.0141009	77563.3	2.99453	5.64687	0	1.299	1.299	27.5907
GCRF	ETH0426	1	10.8816	38.2435	2661.76	4	2017-12-16	2017-12-16	Teff	Field stack	Main	-0.00413214	6.36235	0.000167647	-0.325139	16.3056	-0.00841097	1614.28	0.0102013	0.0266325	0.883817	0.000321098	3.87403	30.8383	4426	-0.0143026	1945.15	55.367	15.7805	0.436872	4236.26	0.00127865	2.72984	1434.02	0.0637432	8.90378	-0.000418953	-0.00102333	0.0158207	18.1099	3364.6	0.0122211	75291.7	8.68484	9.82835	0.0277	1.4293	1.457	30.9034
GCRF	ETH0427	1	10.8645	38.3711	2439.98	4	2017-12-16	2017-12-16	Teff	Field stack	Close pair	-0.00217326	36.3887	0.00487088	-0.910767	9.90101	0.00836419	1404.48	0.00952336	0.080424	0.2284	0.00239847	5.09631	56.0738	4680.32	0.0257075	1969.2	45.1777	13.5256	0.60582	4231.35	0.0154228	2.59713	1624.74	0.0201637	4.80289	-0.000161788	0.00237788	0.0877699	24.7514	3103.61	0.0130193	76512	5.3283	6.93145	0.0084	0.5685	0.5769	33.3518
GCRF	ETH0428	1	10.8639	38.3732	2432.85	4	2017-12-16	2017-12-16	Teff	Field stack	Close pair	-0.00383177	10.5251	0.00265832	-0.300502	10.3855	0.00412455	1588.92	0.00879658	0.080458	0.763353	0.000618306	5.05383	41.1522	4552.57	0.00607182	1914.88	41.5413	14.8456	0.44407	3826.62	-0.00240539	3.25588	1810.74	0.0397975	4.90239	0.000887739	-0.000954783	0.0240126	25.4065	3274.88	0.0194328	76842.1	6.42783	4.73954	0.0155	0.9151	0.9306	36.7254
GCRF	ETH0429	1	10.8333	38.393	2392.52	4	2017-12-16	2017-12-16	Teff	Field stack	Main	-0.00079094	22.591	0.00584706	-0.359422	15.0193	-0.0085054	1503.35	0.00950393	0.0440697	1.03448	0.00247477	6.15802	56.5474	3718.67	-0.00310348	1717.9	29.8101	16.9512	1.45318	3214.17	0.00415325	2.60112	1796.14	0.0105366	4.49326	-0.000378096	0.00124963	0.0557601	27.7572	2947.64	0.0140223	73181.4	5.36031	6.81987	0	0.591	0.591	31.297
GCRF	ETH0431	1	10.9234	38.147	2650.21	4	2017-12-16	2017-12-16	Teff	Field stack	Main	-0.00288104	24.2409	0.00488081	-0.646649	24.3182	0.020039	1565.67	0.00985906	0.0943833	1.49975	0.00112654	6.38792	62.6481	4363.48	0.0108367	2183.96	200.269	8.96847	1.96112	4750.41	0.0164199	3.03362	1602.15	0.0238306	8.06469	0.000200867	0.00121009	0.0594724	29.0465	4984.42	0.034946	74178.1	8.2801	11.6718	0	2.091	2.091	10.5523
GCRF	ETH0432	1	10.9388	38.0589	2532.21	4	2017-12-16	2017-12-16	Teff	Field stack	Main	-0.00179417	30.1954	0.00402288	-0.907141	18.8541	-0.00780639	1366.79	0.00439083	0.0637152	1.1424	0.00127409	4.58749	58.929	3463.68	0.00143475	1760.08	130.406	8.66593	1.54039	3378.98	0.0248692	6.58451	1376.1	0.00503748	8.40623	0.000170826	0.00124031	0.0687922	18.019	2992.5	0.145056	77519.3	5.54689	12.9062	0	1.626	1.626	13.152
GCRF	ETH0433	1	10.9733	37.9755	2502.4	3	2017-12-17	2017-12-17	Teff	Field stack	Main	-0.00427717	20.5474	0.00277106	-1.93463	19.6224	0.002703	1272.83	0.00517445	0.0297449	0.506589	0.000241562	4.02798	43.9737	4287.2	0.00133331	1890.66	159.037	8.56761	2.98645	4064.71	0.0034378	2.1793	1456.36	0.00279242	5.82932	-2.01018e-06	-0.000882323	0.0560265	19.7814	2873.37	0.154892	79556	11.92	15.2249	0	1.429	1.429	11.3628
GCRF	ETH0434	1	10.9486	37.9254	2543.83	4	2017-12-17	2017-12-17	Teff	Field stack	Main	-0.00210374	16.6374	0.00535142	-1.13626	85.0424	-0.00765983	1355.41	0.00610461	0.0369129	4.23837	0.0053564	4.69932	41.9095	3443.6	0.00570112	1795.75	170.59	8.29562	2.36921	3356.5	0.0251638	3.94169	1580.49	0.00804734	7.7079	-5.95256e-06	0.000103659	0.0756448	19.1	3266.27	0.81457	85790.3	7.15729	26.5803	0	1.285	1.285	9.36479
GCRF	ETH0435	1	11.0183	37.9235	2483.85	4	2017-12-17	2017-12-17	Teff	Field stack	Main	0.000116462	72.4871	0.00784508	-1.05484	23.9115	-0.0137669	1313.74	0.00559444	0.0723716	0.986543	0.00344759	6.14402	107.175	3983.76	0.0154321	2179.82	194.779	8.91538	4.39965	4422.1	0.0290199	6.62982	1760.2	0.0102009	5.04648	0.000221507	0.00111664	0.168198	24.1726	3887.88	0.996907	71391.4	8.49414	13.8722	0	1.914	1.914	16.5083
GCRF	ETH0436	1	10.8258	37.8069	3075.63	4	2017-12-17	2017-12-17	Triticale	Field stack	Main	-0.00202744	12.6769	0.00285279	-2.11526	5.3636	-0.00224589	356.709	0.00664204	0.0346534	0.318526	0.00668631	5.22684	29.1756	5097.85	-0.0134192	1050.67	42.1535	8.88764	0.0532745	2827.01	0.00651604	11.9907	1276.57	0.00528023	2.74872	-0.000427263	-0.00127995	0.0310104	15.7818	11115.3	9.51532	86147.7	3.27088	34.5958	0	4.921	4.921	5.74155
GCRF	ETH0437	2	10.8931	37.8022	2593.15	4	2017-12-17	2017-12-17	Teff	Field stack	Main	0.0024894	113.495	0.0158285	-0.0577853	27.0847	0.00505735	1593.35	0.000665427	0.0911838	0.688553	0.00591285	6.28781	151.965	3853.01	0.0484612	1495.71	108.577	0.0342848	2.16654	2390.35	0.0294166	4.58527	1838.07	0.0179697	7.64872	0.000765395	0.000978578	0.307373	20.0206	4803.66	0.430315	81028.8	5.64707	16.0273	0	3.897	3.897	10.74
GCRF	ETH0438	1	10.9246	37.807	2486.68	4	2017-12-17	2017-12-17	Teff	Field stack	Main	-0.00113825	86.6417	0.0086095	-0.947895	25.0201	-0.00176029	1290.67	0.00786327	0.0867949	0.715822	0.00329086	4.89818	113.447	3525.12	0.0211126	1981.22	192.367	11.5081	3.00242	3888.4	0.024079	5.3696	1524.9	0.0102222	6.29228	0.000300004	0.00109739	0.220899	21.6845	3711.76	0.994206	81947.1	5.94591	29.0203	0	1.529	1.529	9.25006
GCRF	ETH0439	1	10.9912	37.851	2446.9	4	2017-12-17	2017-12-17	Teff	Field stack	Main	-0.00213881	37.2538	0.00573404	-0.904334	21.082	-0.00238696	1359.1	0.00817695	0.0526302	1.92517	0.00173122	4.44525	72.6997	4491.54	0.0272262	1861.33	196.298	12.5742	2.31953	3956.27	0.0168542	3.18114	1470.04	0.0199888	4.4805	-6.01108e-05	0.00058368	0.100753	18.8806	3552.62	0.173419	74032.3	7.2228	10.3329	0	1.452	1.452	24.6682
GCRF	ETH0440	1	11.1221	37.7348	1824.08	4	2017-12-18	2017-12-18	Teff	Field stack	Main	-0.00370514	180.125	0.00995185	-0.973435	7.85071	-0.00204098	1380.05	0.00859703	0.189518	0.398819	0.00198872	4.87974	238.458	3842.19	0.0171394	1651.81	53.9931	14.5826	0.860745	3537.02	0.0916041	1.17461	1377.5	0.033384	6.35258	5.06637e-05	0.000375267	0.702173	23.9284	3137.11	0.0446813	75864.7	0.0810319	2.53193	0.0136	1.1854	1.199	34.6575
GCRF	ETH0441	1	11.0534	37.8548	2423.92	4	2017-12-18	2017-12-18	Teff	Field stack	Main	-0.00223884	11.4058	0.00219953	-1.09389	20.0767	-0.00749931	1241.64	0.00811048	0.098979	0.616322	0.000631095	4.05569	39.8928	4411.22	0.0145126	2021.89	239.064	13.4012	2.91515	4335.23	0.00437234	6.2532	1443.1	0.0178994	4.42841	1.72814e-05	-0.000953368	0.0304958	17.2691	3964.05	0.237446	72692.5	10.2979	13.3124	0	1.802	1.802	17.3371
GCRF	ETH0442	1	11.1138	37.8233	2197.79	4	2017-12-18	2017-12-18	Teff	Field stack	Main	-0.00173379	47.553	0.00330537	-1.35707	13.4401	0.00957182	1016.87	0.00948041	0.0687178	0.802199	0.000814721	3.82944	63.5631	3933.13	-0.00822377	1749.23	71.8482	14.4801	1.18165	3560.33	0.0136241	1.52019	1327.94	0.0138948	5.59446	5.68388e-05	0.00130596	0.115764	19.8498	3376.03	0.0888673	85353.6	6.72222	16.3086	0	1.777	1.777	15.2482
GCRF	ETH0443	1	11.1006	37.9001	2428.59	4	2017-12-18	2017-12-18	Teff	Field stack	Main	0.000424948	28.4788	0.00675068	-0.810348	21.8132	0.00256788	1238.83	0.029723	0.0756536	2.08856	0.00231191	8.49544	68.4512	4094.66	0.0075977	1981.59	200.851	43.5023	3.54121	3989.63	0.115705	8.59274	1647.42	0.0299766	6.21636	4.14033e-05	0.0103452	0.0730919	22.6259	2743.13	0.547188	64331.7	9.32808	11.2565	0	1.795	1.795	10.8029
GCRF	ETH0444	1	11.0379	37.7658	2137.62	4	2017-12-18	2017-12-18	Maize	Field stack	Main	-0.00463243	1.44665	0.000407144	-0.426351	0.239685	-0.00657976	33.3804	0.00356958	0.0453696	0.347295	-0.0004746	1.18514	15.8181	3463.83	-0.0148363	958.388	3.20431	7.36698	0.266582	2587.6	-0.00147985	0.682172	851.976	0.00164547	0.262696	-0.000512602	-0.00104706	0.00204017	17.4999	4596.81	0.0520343	86080.6	3.89389	13.2361	0	3.447	3.447	19.2222
GCRF	ETH0445	1	10.9065	37.7404	2606.76	4	2017-12-19	2017-12-19	Maize	Field stack	Main	-0.00469135	1.93351	0.00112252	-0.290219	1.03596	-0.0124797	56.1479	0.00441558	0.0438125	0.811661	0.000663376	1.43665	18.6979	3093.42	-0.0169369	918.875	4.04124	8.26235	0.82216	2239.94	0.000397444	2.8954	939.747	0.000235759	0.416658	-0.000530612	0.000148354	0.00525986	18.6598	4223.09	0.202904	86157.1	0.34715	29.2437	0	1.176	1.176	22.6425
GCRF	ETH0446	2	10.8322	37.7487	2761.97	4	2017-12-19	2017-12-19	Maize	Field stack	Close pair	0.000201614	1.09826	0.00159397	0.0803097	0.593693	-0.00229998	43.0285	-0.00161096	0.0150641	0.510827	-0.000373996	0.87072	15.6358	3556.66	0.00258036	1235.01	5.32651	0.0666865	0.295135	2960.32	-0.000337466	1.54301	1013.42	0.00325915	0.302744	-0.000286235	-0.00124597	0.00341938	17.2374	6026.25	0.165349	94134.9	1.82255	36.7229	0	3.08	3.08	13.5015
GCRF	ETH0447	1	10.8317	37.7474	2742.39	4	2017-12-19	2017-12-19	Barley	Field stack	Close pair	-0.00474576	45.9927	0.00772659	-0.806459	255.491	-0.0138348	426.293	0.00776828	0.0379334	19.3019	0.0104657	3.26485	66.8888	3203.36	-0.00905786	998.34	15.6622	8.92589	-0.0682179	2688.9	0.0795405	3.29565	1023.48	0.00572979	5.22195	8.02064e-05	0.000264801	0.13975	19.6846	6910.1	2.09881	86399.8	2.67304	33.0382	0	2.527	2.527	8.88641
GCRF	ETH0448	1	10.6028	37.7911	3138.47	4	2017-12-19	2017-12-20	Barley	Field stack	Main	-0.00391096	14.9358	0.00316882	-1.17532	5.94319	-0.0071866	440.98	0.00450096	0.0145438	1.16774	0.00051041	4.82799	46.6554	6815.18	0.00144759	1171.65	16.3712	7.86563	0.0417368	3879.2	0.0414363	7.10306	1218.97	0.0143351	2.78844	-0.00044376	-0.000253879	0.0517195	24.3235	6543.11	0.413333	68806.1	3.24681	10.7189	0	3.216	3.216	18.4745
GCRF	ETH0449	1	10.5397	37.7254	2727.12	4	2017-12-19	2017-12-21	Barley	Field stack	Main	-0.00537253	49.3663	0.00809668	-2.26827	4.82246	-0.00780558	254.611	0.00633056	0.0574223	0.824785	0.00248703	3.50626	69.2187	5486.53	0.0057646	1164.93	23.4362	9.18915	0.0274583	3523.19	0.00321287	3.02837	1103.18	0.0160677	1.46766	-0.000379559	-0.000753221	0.131267	20.1291	6535.33	3.61266	77390.5	11.555	13.724	0	3.745	3.745	5.83704
BMGF	ETH0451	5	8.1674	39.165	2149.35	4	2018-12-24	2018-12-24	Wheat	Store	Main	0.00100312	13.2808	-0.00357921	1.19469	5.32702	-0.00497565	378.258	-0.0126852	0.0264532	0.336907	-0.000500904	3.72019	43.4054	4636.87	-0.0132202	1030.88	31.6858	0.418949	-24.7778	2627.98	-0.0235183	2.09421	1806.52	0.149004	2.44566	-0.000591536	0.000138124	0.210031	23.2915	2837.8	0.0164526	50229.2	2.10861	3.52311	0.0134	2.2986	2.312	27.568
BMGF	ETH0452	5	7.3399	39.2308	2924.02	4	2018-12-28	2018-12-28	Wheat	Field stack	Main	0.00169525	83.2964	0.0189787	-3.44723	5.30748	0.0175992	462.726	0.00237221	0.0358527	0.699297	0.00476514	5.3522	110.046	4913.72	0.0348426	1321.95	38.6306	0.0697692	-23.4877	4075.58	-0.00231151	1.85839	1761.82	0.00964613	2.11902	-0.000161439	0.00183966	0.28272	45.3116	2364.34	0.153655	53907	3.38818	8.18581	0	2.776	2.776	23.2155
BMGF	ETH0454	5	7.71965	39.2941	2791.34	4	2018-12-26	2018-12-26	Barley	Store	Main	0.00216526	19.536	-0.00120216	-2.40522	6.57318	0.00516818	351.382	-0.0132385	0.0153473	0.571719	0.00132295	3.98297	45.1772	5005.2	-0.013031	1113.75	17.5964	0.0615175	-22.9618	2894.83	0.0127731	5.21896	2173.81	0.0151953	2.5199	-0.000529736	0.000289109	0.203888	27.7937	4029.94	0.309445	69519.8	2.52418	18.8473	0	3.391	3.391	11.2326
BMGF	ETH0455	5	7.41698	39.2445	2964.41	6	2018-12-23	2018-12-23	Triticale	Field stack	Main	0.00139688	7.36061	0.00282807	-0.1523	4.46027	-0.00628493	424.598	-0.0020303	0.00765839	0.403101	0.00415658	4.10196	55.5556	4853.8	-0.000296734	1167.69	14.919	0.154914	-24.9475	2892.58	-0.0199627	9.55414	2088.12	0.0270199	3.4507	-0.000693344	6.57334e-05	0.155022	38.5954	3330.77	0.0867125	49643.2	3.25825	15.247	0	2.936	2.936	16.8971
BMGF	ETH0456	5	7.53404	39.186	2570.64	6	2018-12-23	2018-12-23	Barley	Store	Main	0.000110343	44.8231	0.00869616	-1.83686	2.72411	-0.0187002	364.802	-0.0107002	0.0219562	0.374697	0.00235194	4.20561	61.5222	5350.65	0.0350641	1107.24	18.0428	0.0191941	-23.7029	3839.05	0.0810034	2.95304	1586.47	0.00452183	1.62901	-0.000329168	0.00106831	0.225968	24.1656	3051.97	0.486629	51363.3	3.90919	13.8473	0	3.837	3.837	23.9211
BMGF	ETH0457	5	7.38181	39.3961	2988.77	16	2018-12-23	2018-12-23	Barley	Store	Close pair	0.00240134	15.5374	-0.00166513	-1.79344	3.97846	-0.0187002	327.025	-0.0110062	0.0117564	0.277994	0.000551795	2.79682	35.4891	5045.04	0.0104998	1075.11	12.1489	0.0744156	-24.7618	3217.83	0.0215639	1.47678	1813.96	0.0653883	2.58031	-0.000630395	0.000547387	0.157807	20.2791	2693.45	0.820427	37110.6	2.58722	9.37223	0	2.78	2.78	8.05607
BMGF	ETH0458	5	7.34587	39.463	2405.52	8	2018-12-23	2018-12-23	Barley	Store	Main	0.00134764	9.26047	-0.00203563	1.58743	2.5343	-0.018783	367.531	0.0681942	0.0138611	0.624141	-0.000270419	3.04179	26.1421	4502.99	-0.000384008	1072.43	10.5152	0.513191	-23.3188	2933.42	-0.000892664	0.800861	1647.08	0.0671828	2.25277	-0.000796477	3.81328e-06	0.16835	18.3312	2839.77	0.0112463	50558.2	3.13021	3.35356	0	2.269	2.269	26.9215
BMGF	ETH0459	5	7.82765	39.1888	2852.86	4	2018-12-22	2018-12-22	Barley	Store	Main	0.000946545	39.1786	0.00775677	-0.776842	5.22271	0.00766798	326.235	-0.0125718	0.0207953	0.472124	-0.000181034	3.44165	61.9753	4198.64	0.0472429	1048.11	13.1675	0.121697	-25.0635	2522.79	-0.0134687	3.43266	1769.3	0.0314189	2.45021	-0.000659764	0.00047952	0.199898	23.9331	3202.93	0.324037	53791.1	4.82437	11.6583	0	3.203	3.203	11.006
BMGF	ETH0460	5	7.87899	39.146	2714.31	4	2018-12-22	2018-12-22	Wheat	Store	Main	0.00877765	13.1099	-0.00223553	0.108112	9.62179	-0.00473632	361.982	0.0134024	0.0145368	0.117667	0.000480451	3.23587	38.0961	4013.48	-0.000303266	913.914	40.5693	0.024421	-24.0533	1974.59	-0.0123834	5.9176	1566.47	0.0387437	2.15131	-0.000617134	0.000132049	0.153335	28.3439	4809.15	2.15589	57465.4	4.57111	15.9178	0	3.686	3.686	8.69189
BMGF	ETH0461	5	7.87426	39.1236	2527.88	4	2018-12-22	2018-12-22	Wheat	Store	Main	0.00177569	12.5547	0.00171864	-0.20032	10.6857	-0.00633049	394.56	0.0142825	0.0215487	0.17772	0.00158224	3.35029	36.2381	4055.52	-0.0135925	951.57	49.4693	0.0130456	-24.3494	2473.79	-0.0222272	5.7232	1694.6	0.00623816	2.63217	-0.000731314	0.000101043	0.16176	20.9502	4587.31	5.75084	58956.3	4.46936	14.4049	0	3.107	3.107	5.90627
BMGF	ETH0462	5	7.8357	39.1233	2561.11	4	2018-12-22	2018-12-22	Wheat	Standing crop	Main	0.00993222	10.8065	0.00232932	-0.954206	11.8621	-0.0187553	416.532	-0.0106532	0.00755888	0.138288	0.000601463	3.68014	33.5722	4367.43	-0.0121758	1055.23	45.6221	0.0659905	-24.5685	2463.31	-0.0261698	3.84779	1612.72	0.00369522	2.76364	-0.00076747	4.37601e-05	0.164025	22.8479	3612.68	2.08941	54075.3	2.47588	21.4301	0	2.55	2.55	7.1203
BMGF	ETH0463	1	14.3267	39.2266	2016.51	6	2018-12-06	2018-12-07	Finger millet	Field stack	Close pair	0.00582558	15.782	0.00725711	-2.74884	17.7849	0.0227381	4514.47	-0.166576	0.0663194	0.381049	0.010292	6.06704	39.7574	5879.71	0.00208262	2154.76	85.553	0.352348	0.877939	3258.44	-0.0108392	5.16259	1328.46	0.146418	14.3601	-0.000376039	-7.85357e-05	0.091481	20.8301	455.251	0.0311052	5672.04	0.847324	NM	0	0.5032	0.5032	4.99929
BMGF	ETH0464	1	14.291	39.0262	2100.77	6	2018-12-07	2018-12-07	Wheat	Field stack	Main	0.00406289	6.15557	-0.00356369	-4.74373	2.374	0.0141055	452.45	0.0864083	0.0250311	0.118172	0.0017034	3.79449	29.3825	4474.99	-0.0187468	1339.27	23.9838	0.535668	0.43641	2953.67	-0.0124502	4.48158	1603.26	0.143762	3.59686	-0.000329395	-0.000292959	0.0664575	22.0495	2531.13	0.0252315	45828.4	0.524453	3.35054	0.0072	0.4229	0.4301	27.1405
BMGF	ETH0465	1	14.5519	39.1636	1606.49	4	2018-12-07	2018-12-07	Finger millet	Field stack	Main	0.0131899	48.9299	0.0230135	-1.8246	21.3878	0.0250314	4736.08	0.260663	0.308449	1.19063	0.000966738	7.54658	86.2329	4795.05	-0.0111254	2305.12	181.75	0.597601	1.25084	3240.68	0.0212576	3.2276	1552.84	0.384039	15.4271	-0.000264822	0.000428893	0.163768	25.7838	760.256	0.0291468	25435.3	16.9343	10.7689	0.0113	0.6178	0.6291	12.9611
BMGF	ETH0466	1	13.9431	37.5457	843.943	4	2018-12-07	2018-12-07	Sorghum	Store	Main	0.0203284	9.40511	0.0010134	-3.83091	0.146873	-0.0107822	142.684	-0.285825	0.0226784	0.135474	0.00191656	2.86087	45.7513	4665.92	-0.0511577	1590.04	9.19849	0.11873	0.887562	2802.64	-0.00349594	2.23822	1586.67	0.0277165	0.48154	-0.000460799	-0.000415158	0.117065	27.7381	3109.84	0.0169515	71652	0.559044	NM	0.0092	0.9908	1	29.3563
BMGF	ETH0467	1	13.8443	37.4895	940.607	4	2018-12-07	2018-12-07	Sorghum	Standing crop	Main	0.0913445	12.539	0.00552145	-5.11302	0.21604	-0.0108785	141.476	-0.262027	0.0103727	0.0884454	-0.000309512	3.17971	36.5709	4626.56	-0.000720826	1650.54	7.25191	0.0743784	1.25167	2803.46	-0.00194681	1.7608	1605.16	0.0623454	0.464561	-0.000548147	-0.000230083	0.125139	33.7088	3591.65	0.0497787	78848.4	1.50985	NM	0	1.452	1.452	25.532
BMGF	ETH0468	1	14.0457	37.7593	900.552	6	2018-12-06	2018-12-06	Sorghum	Store	Main	0.00762812	319.46	0.0692836	-4.84201	3.09373	0.0124169	219.922	-0.311087	0.191401	1.28586	0.0112003	4.00016	536.936	4582.41	0.0408621	1853.55	13.5632	0.611474	1.73882	3432.44	0.0174557	3.12978	1989.14	0.0285293	2.00129	0.000650783	0.00805764	1.16712	30.9704	1128.19	0.0353687	33832.4	8.12519	19.8044	0.0587	1.5533	1.612	17.9031
BMGF	ETH0469	1	13.7449	37.7482	1025.31	6	2018-12-07	2018-12-07	Sorghum	Field stack	Main	0.0120215	6.67173	-0.00119172	-1.58728	0.0694209	0.00131704	213.088	-0.206968	0.0158481	0.200909	-9.11149e-05	2.58731	27.5524	4404.14	-0.0421246	1870.74	12.8101	0.592803	0.835754	3399.5	-0.00237941	1.48696	1615.74	0.0209261	0.609532	-0.000514941	-0.000414996	0.120579	20.439	3553.68	0.0773957	41116.4	0.213489	0.696375	0.0131	1.6509	1.664	21.0922
BMGF	ETH0470	1	14.4319	39.1757	1992.05	4	2018-12-07	2018-12-07	Maize	Field stack	Main	0.00162918	4.34702	-0.00150381	-3.33356	0.163183	0.012225	70.1823	0.0696383	0.0364948	0.111937	-0.000674926	2.19581	21.5094	3465.99	-0.0819908	1436.08	5.81107	0.360561	0.301087	2907.55	-0.00589254	0.886028	1588.05	0.016838	0.239026	-0.000334854	-0.00031446	0.0503199	20.4594	1460.01	0.0363753	41302.3	2.52544	11.9621	0.0142	1.7058	1.72	14.7232
BMGF	ETH0471	1	14.5661	39.0683	1506.48	6	2018-12-06	2018-12-07	Sorghum	Field stack	Main	0.00359231	8.37683	0.00347354	-3.82423	0.332603	0.011004	169.665	-0.319204	0.0219205	0.427563	0.00533331	2.44028	36.6863	3913.66	-0.0332014	1741.54	12.9579	0.560523	0.545106	3076.16	-0.0118948	4.31748	1249.47	0.133718	0.686783	-0.00031984	-0.000189829	0.0811716	23.9799	627.11	0.0272506	25250.9	4.28632	NM	0.0095	1.3715	1.381	13.8936
BMGF	ETH0472	1	14.2907	39.1301	2052.82	6	2018-12-07	2018-12-07	Teff	Field stack	Main	0.0011095	29.4443	0.00272246	-3.71583	6.3473	0.0238433	1221.72	-0.173294	0.162372	0.582224	0.00133371	8.56657	80.4779	4258.7	-0.0111132	2331.29	31.6288	0.126259	1.17983	3947.41	-0.0075148	2.06057	2160.98	0.0246723	9.13174	-0.000272228	-1.46607e-05	0.155452	28.4574	2607.44	0.0294716	70858.1	0.498983	3.29012	0.044	1.054	1.098	29.7883
BMGF	ETH0475	1	13.0944	39.4989	2067.35	4	2018-12-13	2018-12-13	Teff	Field stack	Main	0.00425378	171.465	0.0227275	-2.28882	6.86194	-0.0108785	1775.04	-0.125605	0.526602	1.69943	0.00520673	7.795	177.75	4898.51	0.121626	1915.38	77.9189	0.689032	2.47235	3498.44	0.0902932	1.12954	2463.52	0.146369	6.53351	0.00042597	0.00147561	0.426708	26.6383	1652.73	0.0286567	36865	2.29374	1.44359	2.5362	1.0718	3.608	26.0835
BMGF	ETH0476	1	13.4495	39.4484	2113.82	4	2018-12-04	2018-12-05	Wheat	Field stack	Main	0.104852	9.13706	0.00357166	-3.57867	1.10042	-0.000826131	550.722	-0.34221	0.0334072	0.436911	-0.000324719	4.40592	32.6951	4346.98	-0.0188547	1164.45	30.5819	0.549215	0.481127	2329.11	0.0170051	1.15648	1810.94	0.0596386	3.93728	-0.000397004	-0.000313812	0.11904	28.2484	3096.18	0.0314284	58166.4	3.44848	0.885216	1.3208	1.7282	3.049	39.7563
BMGF	ETH0477	1	14.4688	39.4895	2124.13	4	2018-12-06	2018-12-06	Wheat	Field stack	Close pair	0.0110967	71.1742	0.0138802	-2.64169	1.28441	-0.0107769	600.399	-0.369519	0.0682028	0.732433	0.00297783	4.21775	90.9824	4757.16	0.116154	1427.49	36.5736	0.523205	0.601812	3511.62	0.00926909	2.21638	1994.88	0.453596	2.93894	-0.000136395	0.000552775	0.213513	31.7772	729.246	0.0415903	20942.7	8.07973	1.8182	0.0762	1.4478	1.524	12.9052
BMGF	ETH0478	1	14.1827	36.6061	620.792	6	2018-12-08	2018-12-08	Sorghum	Field stack	Main	0.0739946	10.0797	0.00689047	-2.92217	0.479652	0.000133008	280.764	-0.24719	0.0386653	0.876658	0.0155931	3.76249	42.5644	3459.48	-0.0713492	1442.53	16.1579	0.34443	1.29018	1937.34	-0.00903171	7.41915	1467.76	0.0288807	1.54542	-0.000452066	-0.000171401	0.107992	24.8912	2904.17	0.0389323	74161	1.30467	5.6352	0.0238	0.7245	0.7483	27.9791
BMGF	ETH0479	1	14.379	39.275	1830.03	6	2018-12-06	2018-12-07	Sorghum	Standing crop	Main	0.0287805	10.6279	0.00405646	-3.72568	0.309078	0.0101813	187.438	-0.388184	0.0190638	0.45299	0.0116703	1.75316	37.999	4776.21	-0.0552412	2049.88	14.34	0.381118	0.354508	3869.12	-0.000375057	5.30865	1612.68	0.0242143	0.986035	-0.000484784	-0.000320132	0.0929985	10.8032	1202.2	0.029125	35269.6	2.42726	1.79552	0.0121	0.7484	0.7605	8.53003
BMGF	ETH0480	1	14.0222	39.3873	2033.2	4	2018-12-08	2018-12-08	Teff	Field stack	Main	0.00818502	72.078	0.0674025	-1.26762	13.559	0.000535826	1479.52	-0.38294	0.12994	1.96251	0.00234561	6.93855	128.476	6031.56	-0.00362562	2213.37	62.9157	0.572361	1.34401	3874.45	0.0290287	2.32615	2356.19	0.0972863	5.95571	-0.000144278	0.000163636	0.248631	29.9678	647.108	0.0125016	24417.9	44.8633	NM	0	0.7234	0.7234	9.79405
BMGF	ETH0481	1	14.3104	39.2754	2036.03	4	2018-12-06	2018-12-07	Teff	Field stack	Main	0.0166511	68.4036	0.00752091	-3.35505	17.0745	-0.00046977	1459.9	-0.381671	0.103875	1.34401	0.00425322	7.29682	109.251	3673.75	0.00614952	1899.59	58.5663	0.368841	1.77641	2874.68	0.0372784	3.57785	2359.67	0.0623938	7.255	-6.53323e-05	0.000210828	0.249901	28.9312	1321.23	0.00714175	25424.3	0.795294	NM	0	0.5673	0.5673	8.84083
BMGF	ETH0482	1	14.0467	36.7755	679.878	4	2018-12-08	2018-12-08	Sorghum	Field stack	Close pair	0.0245098	11.8284	0.0160265	-3.092	0.33006	0.00023575	160.478	-0.160178	0.0419152	0.521646	0.00348895	4.02948	43.8751	4352.38	-0.0716359	1667.16	15.1147	0.538495	1.17896	3008.39	-0.0111994	6.5426	1577.79	0.0198928	0.987057	-0.000413108	-0.000366571	0.11113	34.3753	3113.53	0.0417214	58536.6	0.69186	3.32234	0.5524	0.9046	1.457	32.2875
BMGF	ETH0483	1	13.5947	37.1626	1012.65	6	2018-12-08	2018-12-08	Sorghum	Field stack	Close pair	0.021007	4.42825	0.00149441	-4.18388	0.275158	-0.0109163	113.792	0.35183	0.0107708	0.106536	-0.000231549	2.3694	31.0627	4350.4	-0.063061	1684.01	10.4981	0.0715405	0.480068	3308.98	0.0228108	2.73976	1391.14	0.0212423	0.618762	-0.00043675	-0.000515218	0.114118	19.0159	2687.53	0.03395	78264.5	0.728966	14.9003	0	2.536	2.536	19.5105
BMGF	ETH0484	1	13.9958	39.4567	2249.71	4	2018-12-08	2018-12-08	Wheat	Field stack	Main	0.0104748	11.7912	0.0069823	-4.00118	6.79097	-0.000630109	489.796	-0.384292	0.0594154	0.934313	0.0087049	3.41859	39.443	5078.83	-0.0366181	1378.98	34.2854	0.312677	0.788357	3799.94	-0.0066965	5.55341	1817.11	0.0724924	2.56451	-0.000545856	-0.000437242	0.103333	19.9056	687.968	0.01388	14779.1	4.22928	NM	0	0.4119	0.4119	5.33947
BMGF	ETH0485	1	13.5946	37.1639	1009.93	6	2018-12-08	2018-12-08	Sorghum	Field stack	Close pair	0.0293993	16.4027	0.0051877	-4.59622	0.507974	0.0113428	152.929	0.252373	0.0267831	0.376309	0.000259954	2.60725	36.8811	4434.94	-0.0083412	1622.97	10.3502	0.108662	0.983874	2968.77	-0.00544504	1.88728	1294.73	0.0259009	1.04421	-0.000459844	-0.000333723	0.108129	15.8417	2982.18	0.0266302	83933.9	0.674357	18.1384	0	2.66	2.66	19.9378
BMGF	ETH0486	1	14.0109	39.577	2360.55	4	2018-12-08	2018-12-08	Maize	Standing crop	Main	0.00453451	1.75306	0.000252988	-2.81207	-0.0174361	-0.000594717	76.8835	-0.390766	0.00780501	0.345293	-0.000896377	1.38095	12.2616	4379.35	-0.0367863	1202.65	3.2362	0.816429	0.686865	3178.45	-0.00556762	0.312371	1215.66	0.187438	0.147222	-0.00043313	-0.000495749	0.0747022	17.3522	649.827	0.0472515	21235	1.23449	NM	0.0098	1.2652	1.275	6.67345
BMGF	ETH0487	1	14.245	39.3969	2909.92	4	2018-12-07	2018-12-08	Barley	Field stack	Main	0.000914401	10.8523	0.00743545	-4.25364	3.88003	0.00937376	323.822	-0.382873	0.0216603	0.721734	0.0014718	4.41066	34.6872	5757.52	-0.0453292	1298.28	12.0977	0.133974	0.345737	3557.39	0.0212812	5.8111	1583.65	-0.0055009	4.65727	-0.000510952	-0.00038085	0.103485	20.341	3795.92	0.0221869	62752.5	0.807685	7.4788	0	1.106	1.106	25.4589
BMGF	ETH0488	1	14.2075	39.5487	2655.07	4	2018-12-07	2018-12-07	Maize	Field stack	Main	0.0155564	1.4132	0.00608757	-2.42427	0.339409	-0.0108731	91.1222	-0.385654	0.00984907	0.40492	0.0195265	1.94927	18.5785	3786.23	-0.0639132	1410.06	5.29923	0.194208	0.89384	3076.37	-0.00636045	5.21865	1534.08	1.18367	0.302707	-0.000141101	-0.000466058	0.0727677	21.5531	719.453	0.0548359	12022.6	1.57414	NM	0	0.8149	0.8149	6.50327
BMGF	ETH0489	1	14.1014	39.6715	2771.5	4	2018-12-07	2018-12-07	Barley	Field stack	Main	0.00066709	20.6006	0.00671963	-3.67624	0.790507	-0.0107453	405.608	-0.383277	0.030301	1.48604	4.08591e-05	4.49483	51.6612	6406.51	-0.0350562	1356.7	16.0314	0.301091	0.737653	4193.89	0.0055694	1.53434	1881.56	0.0416717	1.73602	-0.000336332	-8.237e-05	0.127882	21.0365	740.281	0.023422	9994.08	4.84618	NM	0.0143	0.6807	0.695	5.94275
BMGF	ETH0490	1	14.1312	39.6279	2766.4	4	2018-12-07	2018-12-07	Barley	Field stack	Main	0.000176587	23.5735	0.0110162	-3.82949	2.55863	-0.000453598	372.445	-0.387597	0.0279306	0.788552	0.000597742	4.7301	46.8607	6129.75	-0.0353726	1376.63	14.0207	0.706135	0.551272	4183.12	0.0623288	1.44895	1661.59	0.0313276	1.88912	-0.000365237	0.000140248	0.128557	29.2017	843.127	0.0287504	14580.7	4.30424	2.52376	0.0078	0.9322	0.94	7.08517
BMGF	ETH0491	1	14.0672	36.5756	620.027	6	2018-12-08	2018-12-08	Sorghum	Store	Main	0.00653797	40.9235	0.00292646	-2.75823	0.338401	-0.0108623	201.887	-0.296537	0.0420122	0.266632	0.00504501	4.28182	69.6861	4389.99	-0.0718766	1863.45	17.7564	0.184535	1.05782	3457.9	-0.00447473	4.5742	1658.47	0.0109874	1.0527	-0.000414666	-0.000199961	0.187098	27.4993	2944.02	0.0251136	70613.8	1.14041	5.96393	0.0273	0.8925	0.9198	28.7137
BMGF	ETH0492	1	13.9483	39.4462	2157.74	4	2018-12-08	2018-12-08	Teff	Field stack	Main	0.0123321	86.6711	0.0340819	-2.41045	18.3398	-0.000261499	1640.89	-0.381333	0.183826	7.96118	0.00905248	5.67898	140.766	4702.65	0.0427568	2232.66	79.5601	1.10035	4.6491	4456.1	0.032615	3.07079	1932.59	0.124397	5.63729	0.000700118	0.0016447	0.271028	31.8711	615.259	0.0248327	13040.6	2.83286	NM	0.0032	0.334	0.3372	5.51673
BMGF	ETH0493	1	14.1586	38.8719	1898.13	4	2018-12-08	2018-12-08	Finger millet	Field stack	Main	0.0837093	17.6272	-0.000655562	-2.81505	17.0538	-0.0108838	4716.32	-0.332789	0.0754867	0.792913	0.00825881	5.16001	43.0848	3850.2	-0.0398068	2328.3	167.338	0.324587	0.844949	2948.05	-0.00868536	4.08293	1661.51	0.0734439	17.8854	-0.000253177	-0.000208642	0.107848	14.2728	574.038	0.0164473	10806.5	6.57847	NM	0	0.4614	0.4614	6.69933
BMGF	ETH0494	1	14.1999	39.0351	2150.01	4	2018-12-08	2018-12-08	Teff	Field stack	Main	0.00402155	136.092	0.0205883	-4.53789	12.2272	0.0469545	1578.8	-0.0487233	0.135533	1.81568	0.00470051	6.11562	172.453	4322.13	0.0811249	2239.73	70.516	0.505015	1.85608	4235.88	0.0348129	2.12158	1814.94	0.15757	6.42758	0.000658009	0.00363887	0.274814	35.4563	1552.02	0.0486339	33101.3	5.29749	NM	0	1.188	1.188	9.18879
BMGF	ETH0495	1	14.1803	39.1157	1973.51	6	2018-12-08	2018-12-08	Teff	Field stack	Close pair	0.00990257	1307.51	0.178077	-3.70681	17.3992	0.0484598	1351.91	0.245016	0.788311	15.5106	0.0646674	8.14193	1784.38	4630.64	1.00036	2573.13	58.849	0.233423	8.51365	3976.78	0.253395	3.34405	1838.37	0.0856075	8.187	0.00522599	0.0163177	3.98741	28.0973	1092.99	0.0224978	26192.5	1.42553	NM	0	0.6503	0.6503	10.2036
BMGF	ETH0496	1	14.0465	39.4537	2299.36	4	2018-12-08	2018-12-08	Wheat	Field stack	Main	0.0567097	10.1675	0.00638742	-4.28781	7.40838	-0.000543533	417.164	-0.377347	0.0324966	0.348364	0.00570577	4.73363	35.1824	5451.5	-0.0539089	1594.54	25.4711	0.32741	0.471844	3720.8	-0.00868688	3.86796	1902.2	0.0296162	2.19395	-0.000479297	-0.000285518	0.105748	26.5197	763.981	0.0149578	16149.5	1.47445	NM	0.0039	7.2411	7.245	7.22749
BMGF	ETH0497	1	14.1791	39.117	1947.54	6	2018-12-08	2018-12-08	Teff	Field stack	Close pair	0.00237508	83.9148	0.01659	-3.41224	10.6591	0.000291644	2276.19	-0.0888567	0.103223	1.4669	0.00265478	7.30298	153.988	4044.97	0.0221553	2162.48	31.1587	0.183165	1.54773	3583.2	0.0173461	2.42063	1923.82	0.0653985	7.35452	-9.33696e-07	0.00535011	0.305264	25.0979	1157.05	0.0209713	29120.1	2.00961	NM	0	0.4147	0.4147	10.0799
BMGF	ETH0498	1	14.44	39.0798	1886.06	4	2018-12-08	2018-12-08	Finger millet	Field stack	Main	0.0191504	187.496	0.0690816	-2.1586	25.86	0.0356938	4852.17	-0.262941	0.420911	9.8172	0.00615254	6.45289	273.858	5570.43	0.0461019	2346.28	136.154	0.969723	5.35263	2947.32	0.045918	1.74962	1661.27	-0.00214521	21.2406	0.000870019	0.00672389	0.771538	24.5896	601.866	0.0263574	24475.6	3.89932	NM	0	0.5939	0.5939	11.1819
BMGF	ETH0499	1	14.1142	38.7416	2088.47	4	2018-12-09	2018-12-09	Teff	Field stack	Main	0.00740124	68.185	0.00757609	-5.03316	8.00367	0.0117239	1419.67	-0.306286	0.214292	0.574813	0.00124347	7.68181	118.496	4404.93	-0.0192708	2125.61	55.4549	0.408874	1.11576	4043.01	0.00396151	1.90738	2178.86	0.051046	4.57419	-0.000137839	0.00093591	0.256492	26.6139	3021.15	0.0296628	62617.4	1.80945	8.53267	0.0204	0.8577	0.8781	34.0353
BMGF	ETH0500	1	14.3036	37.7138	1083.19	4	2018-12-09	2018-12-09	Finger millet	Field stack	Close pair	0.0015525	32.0506	0.00724568	-3.3184	8.80777	0.000251872	3379.34	0.206542	0.507437	0.560478	0.000428591	5.16458	52.114	4571.25	-0.0191725	1405.3	232.114	0.179045	1.43345	2327.64	-0.00279386	1.48721	1404.03	0.0103565	7.01783	-0.000399761	-6.64296e-05	0.186273	19.8502	526.39	0.0327073	14247.5	5.27118	NM	0.0106	1.7574	1.768	8.99688
BMGF	ETH0503	1	14.1699	37.3498	1108.69	4	2018-12-09	2018-12-09	Sorghum	Store	Main	0.00114548	11.1754	-0.000778224	-3.76281	0.235189	0.000117048	168.163	-0.126839	0.0205069	0.253043	-5.82435e-05	2.02428	27.9287	3368.14	-0.0382183	1329.32	9.16196	0.319514	0.766083	2387.05	-0.0117891	2.65588	1358.73	0.0552972	0.561524	-0.000438591	-0.000343593	0.123315	18.4587	3183.5	0.0295773	58638	0.191331	NM	0.0092	1.3098	1.319	25.4135
BMGF	ETH0504	1	14.0736	37.2003	910.828	4	2018-12-09	2018-12-09	Sorghum	Store	Main	0.0115328	4.30475	0.00332192	-4.25719	0.429938	0.000303519	137.274	-0.298471	0.016446	0.0726429	0.0107296	1.39945	22.1524	2874.22	-0.0207017	1156.41	6.80984	0.253479	0.405352	2037.19	-0.00666362	5.50588	1393.69	0.0108141	0.827362	-0.00046149	-0.000501905	0.0728771	18.1237	2338.04	0.0236522	66222.7	1.83286	11.6038	0.0059	1.0021	1.008	26.6832
BMGF	ETH0505	1	14.2104	36.7439	642.503	4	2018-12-09	2018-12-09	Sorghum	Field stack	Main	0.0418055	9.63851	0.0070841	-3.00278	0.137213	0.0114986	136.191	-0.143713	0.0259118	0.223214	0.000594338	2.24707	32.9153	2586.64	0.00115244	1243.97	12.2978	0.270548	0.496783	2110.22	-0.00778317	5.64554	1598.78	0.0443553	0.911289	-0.000539298	-0.000377744	0.0991379	14.7602	3659.06	0.0446002	72037	0.748901	2.307	0.1859	0.7929	0.9788	27.9817
BMGF	ETH0506	1	14.3607	37.731	1063.93	6	2018-12-09	2018-12-09	Finger millet	Field stack	Main	0.00360013	14.6573	0.00585518	-2.22541	15.4704	0.000316752	4573.96	0.130488	0.401527	0.54411	0.000492247	7.69806	44.4819	5832.04	-0.0512907	1945.16	162.278	1.37348	0.922061	3218.35	-0.00867244	1.32298	1783.54	0.0378735	12.0505	-0.00033198	-0.000345911	0.124206	32.1753	751.329	0.0255261	20094.7	2.77755	NM	0	1.211	1.211	6.89943
BMGF	ETH0507	1	14.1621	38.7779	2179	6	2018-12-09	2018-12-09	Maize	Field stack	Main	0.0027721	11.1405	-0.00243438	-4.36486	0.104197	0.000436445	51.3288	-0.314895	0.0349136	0.363321	-0.000741313	2.28025	29.1375	3669.25	-0.0298828	1217.6	4.97035	0.208674	0.304544	2481.79	-0.01472	0.613621	1410.1	-0.00888077	0.255788	-0.000444541	-0.000320507	0.110499	15.5424	4186.28	0.025185	90413.6	0.218349	30.0745	0.0153	1.4547	1.47	16.8598
BMGF	ETH0508	1	13.9693	38.753	1963.24	4	2018-12-09	2018-12-09	Maize	Field stack	Main	0.00500253	18.4839	0.0113758	-5.03083	0.292699	0.0118969	77.7048	-0.250542	0.0385501	1.61119	-0.000412984	2.22281	37.8434	4172.28	-0.0355016	1438.01	6.50553	0.459214	1.09112	3225.24	-0.00953406	0.918078	1420.03	0.0666286	0.20861	-0.000422918	-0.00032496	0.10401	20.4347	799.843	0.0330799	22757.2	5.80536	NM	0.0244	1.1176	1.142	9.46428
BMGF	ETH0509	1	14.151	38.9628	1995.95	6	2018-12-09	2018-12-09	Maize	Field stack	Main	0.00329764	5.93781	-0.000564411	-4.06318	0.0728387	0.0129799	64.7978	-0.168676	0.0280901	1.0878	0.00153315	1.94687	27.4251	3932.9	-0.0170008	1661.76	5.83057	0.392498	0.748519	3411.26	-0.0141956	1.25825	1420	0.0072855	0.275722	-0.000499323	-0.000350643	0.091904	21.3782	917.375	0.022888	27993.5	1.76211	NM	0	1.045	1.045	11.2128
BMGF	ETH0510	1	14.2403	38.876	2119.09	4	2018-12-09	2018-12-09	Maize	Field stack	Main	0.00660275	5.80467	-0.00152292	-3.78357	0.175906	0.000571275	83.2228	-0.184632	0.0211119	0.149751	-0.00037349	2.26623	25.2034	3581.81	-0.0183633	1565.44	7.03514	0.107375	0.44183	3190.79	-0.0128985	1.56672	1435.49	0.00643426	0.337997	-0.000430311	-0.0004201	0.078863	26.165	4579.49	0.0313983	78073.7	0.813325	8.19991	0	2.219	2.219	11.0817
BMGF	ETH0511	1	14.2441	38.9092	2133.09	4	2018-12-09	2018-12-09	Maize	Field stack	Main	0.00404576	10.9793	0.00429084	-3.77462	0.0865177	-0.0107558	40.2408	-0.29003	0.011212	0.191418	-0.000693661	2.29244	29.6177	4351.2	-0.0798167	1581.62	5.72315	0.429468	0.217072	3593.17	-0.0141518	0.931516	1462.73	-0.00709229	0.1292	-0.000471197	-0.000424618	0.0755075	21.5155	1215.62	0.0618611	15088.5	10.9732	9.39978	0.014	3.255	3.269	12.1525
BMGF	ETH0512	1	13.877	39.45	2141.41	4	2018-12-09	2018-12-09	Wheat	Field stack	Main	0.00187645	12.0851	0.00648231	-3.45036	9.16986	-0.000356682	497.482	-0.379939	0.0328544	0.559154	0.0259288	3.11984	31.4081	5077.21	-0.0621504	1412.7	22.5418	0.144738	0.565787	3767.14	0.0116616	10.8987	1911.61	0.241534	1.74636	-0.000417711	-0.000256335	0.103286	19.8227	420.361	0.014753	5690.28	1.0423	NM	0	0.3812	0.3812	4.0881
BMGF	ETH0513	1	13.8609	39.533	2022.8	4	2018-12-09	2018-12-09	Finger millet	Field stack	Main	0.00681631	205.953	0.283797	-2.55939	13.0944	0.0226363	5156.68	-0.380177	0.323264	4.3808	0.00322556	6.1948	328.913	5861.93	0.114822	1863.07	135.142	0.38585	2.5625	3407.71	0.0611871	2.0172	1508.26	0.126492	10.7591	3.4266e-05	0.00187067	0.443859	21.4485	778.238	0.015075	29554.3	5.18097	NM	0.013	0.5975	0.6105	13.8052
BMGF	ETH0514	1	13.901	39.4002	2004.59	4	2018-12-09	2018-12-09	Maize	Field stack	Main	0.00164436	4.0869	0.00514309	-2.63607	0.00559953	0.0110675	54.1509	-0.387006	0.0262927	1.50945	-0.00044623	1.82275	25.9588	3807.08	0.0125447	1250.39	3.93273	0.278442	0.890505	3016.3	-0.00401677	0.791274	1690.44	0.143832	0.0979299	-0.000496938	-0.000394175	0.0867669	16.9618	530.617	0.01715	9902.81	4.1347	NM	0.005	0.5191	0.5241	5.2405
BMGF	ETH0515	1	13.8115	39.6859	2583.61	4	2018-12-10	2018-12-10	Wheat	Field stack	Main	0.00359689	10.1479	0.00730042	-3.89018	2.90625	0.000982093	470.272	-0.390839	0.0359606	0.706348	0.000235835	3.80379	34.8585	4473.2	-0.0144939	1449.78	33.0069	0.548949	0.443673	3386	0.00392718	1.61595	1883.38	0.0666221	3.02146	-0.000445707	-0.000422472	0.102771	23.8453	846.404	0.0223172	22852.6	3.57187	NM	0.0124	1.2026	1.215	9.89547
BMGF	ETH0516	1	13.8825	39.7325	2725.81	6	2018-12-10	2018-12-10	Wheat	Field stack	Main	0.0264719	7.85399	0.00458159	-3.85477	2.39581	-0.000178771	396.084	-0.392149	0.0464549	0.353967	0.000876102	5.20004	39.1113	5181.99	-0.00742941	1315.91	28.4974	0.374224	0.483259	3315.78	0.0046756	1.63222	1459.16	0.0161926	1.75032	-0.000461196	-0.000444601	0.115648	26.5661	921.859	0.0270549	25681.4	3.56685	1.9069	0.0083	1.3447	1.353	9.76525
BMGF	ETH0517	1	14.0089	39.7281	2857.97	4	2018-12-10	2018-12-10	Barley	Field stack	Main	0.00366958	311.225	0.0903487	-3.61493	3.1925	-0.0109109	444.451	-0.389976	0.248799	6.37308	0.0102715	4.57369	416.43	5680.98	0.170823	1400.95	16.0273	0.446578	3.01955	3616.77	0.043612	3.57192	1401.5	0.127863	2.02547	0.000139194	0.0026209	0.902666	22.1916	869.847	0.0173202	35389.9	6.16619	NM	0	1.026	1.026	15.4187
BMGF	ETH0518	1	13.8334	39.6199	2091.6	6	2018-12-10	2018-12-10	Wheat	Field stack	Main	0.0209288	16.6618	0.00968799	-4.08629	2.35006	-0.0109001	428.806	-0.366933	0.0312219	0.447537	-0.000130997	4.58121	43.191	5059.53	-0.0611706	1469.52	36.1756	0.723794	0.472531	3648.91	0.0466708	3.3012	1871.01	0.373491	2.21408	-0.00040408	-0.000237259	0.127467	37.0536	941.447	0.0116793	27778	6.64999	NM	0	1.111	1.111	11.8481
BMGF	ETH0519	1	13.6384	39.7345	2336.77	4	2018-12-10	2018-12-10	Wheat	Standing crop	Main	0.0492574	9.57311	0.00740374	-4.00906	1.01698	-0.000418841	445.632	-0.388156	0.05132	0.478273	-8.87809e-05	5.30397	55.4351	4373.95	-0.0458441	1221.19	42.144	0.19985	0.457731	2324.52	-0.00134292	4.68348	2051.59	0.0595854	1.28551	-0.000466971	-0.00038936	0.116199	40.4807	1972.83	0.0319143	47534	3.65258	0.967777	1.3382	1.7578	3.096	33.3853
BMGF	ETH0520	1	14.4027	37.8077	1005.75	6	2018-12-10	2018-12-10	Sorghum	Store	Main	0.00722786	15.802	0.00875154	-3.38201	0.349175	-0.0107558	191.119	-0.247252	0.026539	0.102502	-5.18966e-05	7.28626	38.7045	5465.11	-0.0402203	1883.69	10.8546	0.113091	1.15909	3780.64	-0.0107308	1.77911	1726.75	0.0101756	0.867303	-0.000480514	-0.00033074	0.106198	35.6742	1347.49	0.0242521	39032.2	1.8574	5.25237	0.0074	0.7474	0.7548	17.0157
BMGF	ETH0521	1	14.5636	37.7615	1044.81	4	2018-12-10	2018-12-10	Sorghum	Store	Close pair	-0.000114291	35.3261	0.00762237	-3.52874	0.483608	0.0124663	188.906	-0.163695	0.0269347	0.229746	0.00254133	4.69272	60.9254	3769.79	-0.00987492	1407.35	9.62733	0.550975	0.621128	2188.83	-0.000725423	3.28848	1656.32	0.0272854	0.851609	-0.000296244	0.000130122	0.148615	33.3977	1042.5	0.0467201	20395.9	2.37448	3.60565	0.2613	3.5007	3.762	12.6691
BMGF	ETH0522	1	14.6241	37.7552	1032.35	4	2018-12-10	2018-12-10	Sorghum	Store	Main	0.00277864	37.8622	0.00391377	-3.6842	0.459533	0.011453	168.415	0.00694771	0.0566427	0.933208	0.000253352	3.60933	65.9397	4293.92	-0.0175365	1654.59	11.8422	0.246704	1.32693	3039.25	-0.00250408	1.67646	1552.11	0.00730086	0.589554	-0.000326346	-0.00016205	0.167372	30.9014	3138.41	0.0281113	71131.1	1.37195	3.44383	0.0116	1.1494	1.161	27.9752
BMGF	ETH0523	1	14.5589	37.7604	1014.94	6	2018-12-10	2018-12-10	Sorghum	Store	Close pair	0.00152751	117.013	0.0286258	-3.11871	0.79104	0.0140675	231.353	-0.322047	0.130217	5.56949	0.0104616	4.43508	162.057	4113.78	0.0979881	1707.67	15.1251	0.94985	3.35168	2766.14	0.0392853	3.96663	1612.92	0.0986151	0.81826	-2.23226e-05	0.000839562	0.367844	27.4155	1188.41	0.0259268	36871.3	2.93579	NM	0.0168	1.7812	1.798	16.7952
BMGF	ETH0524	1	14.3479	38.9276	1940.2	4	2018-12-10	2018-12-10	Finger millet	Field stack	Main	0.00428318	26.8969	0.00247358	-2.77697	13.8451	0.00163569	4479.04	-0.300562	0.181917	0.559248	-1.13401e-05	6.85813	52.4939	5814.09	-0.0306985	2035.48	99.3232	0.59567	1.18227	3441.84	0.00839141	2.39809	1630.18	0.580713	15.7034	-0.000373064	-0.00014184	0.0993569	25.5588	921.93	0.0398575	18430.3	9.29085	4.49066	0.0276	1.7304	1.758	9.96572
BMGF	ETH0525	1	14.563	38.0247	1523.47	6	2018-12-11	2018-12-11	Sorghum	Store	Main	0.000545129	61.0418	0.00564289	-3.20927	0.607369	-0.0108785	311.607	-0.282625	0.0513697	0.414691	0.00293775	3.69927	80.8199	4535.73	0.0341547	1890.27	16.0361	0.203458	0.570355	3301.95	-0.00745284	1.55942	1665.05	0.00430207	1.33848	-0.000282616	-0.000239277	0.218264	25.4866	1072.24	0.0355489	50450.2	2.35206	4.04844	0.0236	2.4004	2.424	21.1509
BMGF	ETH0526	1	14.5414	37.983	1526.59	4	2018-12-11	2018-12-11	Sorghum	Standing crop	Main	0.000528427	18.8615	0.00542719	-3.12585	0.481077	0.000190303	191.914	-0.341602	0.0202093	0.270696	0.0133066	2.35668	40.6622	3987.91	-0.0107102	1760	13.7855	0.207243	0.210062	3090.71	-0.00947508	2.12095	1629	0.0533213	0.648581	-0.000394645	-0.000247051	0.147594	23.6888	480.204	0.0280393	15170.3	1.22165	NM	0.0026	0.5015	0.5041	4.47627
BMGF	ETH0527	1	14.4424	38.0459	1438.01	4	2018-12-11	2018-12-11	Sorghum	Field stack	Main	0.0345879	26.394	0.00174571	-3.64133	0.868957	0.0115189	231.34	-0.26194	0.0269241	0.215688	0.0201615	2.9397	42.1405	4470.23	0.0208953	1807.88	19.7892	0.225215	0.718889	3023.17	-0.00233155	4.76491	1558.31	0.0784595	1.96803	-0.000356792	-0.000189554	0.140978	28.952	906.475	0.0221761	31541.1	4.06632	NM	0.0084	0.9141	0.9225	10.6346
BMGF	ETH0528	1	14.3583	38.7904	1404.56	4	2018-12-10	2018-12-10	Sorghum	Field stack	Main	0.00228501	10.443	0.000387639	-2.84288	0.500512	-0.0108731	216.305	-0.347493	0.0224475	0.524281	0.0141097	2.3536	32.8492	4409.1	-0.0382791	1916	13.6162	0.886897	0.514359	3542.85	-0.0128009	3.50448	1247.37	0.10822	1.39424	-0.000426731	-0.000405243	0.105792	22.8381	783.831	0.0288952	19941.4	5.14776	NM	0.008	1.141	1.149	9.18918
BMGF	ETH0529	1	14.4219	38.1335	1577.87	6	2018-12-11	2018-12-11	Maize	Field stack	Main	0.000963654	3.21882	0.000962727	-4.30246	-0.0360563	0.0115215	47.643	-0.159909	0.0201113	0.122516	-0.000889804	2.82911	24.1445	3764.8	-0.0510174	1323.19	5.82072	0.202991	0.338199	3089.06	-0.0118731	0.613216	1781.68	0.00760744	0.0520447	-0.000503313	-0.000515051	0.0976958	18.876	807.518	0.0283025	39943.3	1.70908	1.30906	0.0087	1.8343	1.843	12.8674
BMGF	ETH0530	1	14.4084	38.1827	1729.51	8	2018-12-11	2018-12-11	Finger millet	Store	Close pair	0.00695616	514.82	0.123241	-2.47314	17.33	0.0244876	4390.69	-0.366905	1.27328	28.9951	0.0187534	7.0628	801.733	5314.81	0.142341	2488.52	128.367	0.479448	11.7734	2716.86	0.0829338	6.54895	1688.34	0.675565	14.4191	0.000802036	0.00606846	1.8113	21.2557	867.692	0.0316176	30187.1	1.71513	NM	0	1.087	1.087	7.27811
BMGF	ETH0531	1	14.4537	38.9616	1538.54	6	2018-12-10	2018-12-10	Sorghum	Field stack	Main	0.00643514	12.6657	0.00729794	-3.5952	0.660716	0.000681082	256.788	-0.335346	0.0215379	0.364053	0.00513799	2.2586	38.2823	4384.02	-0.0383747	2018.91	12.2613	0.599222	0.586583	3532.52	-0.00596953	4.61611	1293.38	0.408258	1.30348	-0.000383146	-0.000224815	0.0900165	20.0785	843.852	0.0242624	22182.5	11.6122	NM	0	1.179	1.179	8.46825
BMGF	ETH0532	1	14.4898	38.2447	1755.46	4	2018-12-11	2018-12-11	Finger millet	Store	Main	0.000893454	422.822	0.102794	-3.0107	14.0417	0.0128309	4327.6	-0.246353	0.503084	8.64459	0.00998692	8.7561	567.164	5120.74	-0.0076692	2615.02	116.321	0.317201	4.24467	2866.81	0.0296342	6.10138	1779.61	0.0201159	11.0304	0.000328883	0.00148475	2.06976	24.3529	759.909	0.027903	35708.1	7.445	NM	0.0099	1.1061	1.116	15.4556
BMGF	ETH0533	1	14.4029	38.1841	1784.64	8	2018-12-11	2018-12-11	Teff	Store	Close pair	0.00275081	666.28	0.0803837	-3.42909	15.0969	0.10737	1425.5	-0.113604	0.521178	14.2832	0.0247565	7.74938	689.67	4415.78	0.248503	2214.11	73.6256	0.161529	8.32145	3597.56	0.0962577	5.15365	1961.54	0.0591846	9.18114	0.00166166	0.00987509	1.4348	30.5948	950.248	0.0187294	34543.2	1.00924	NM	0	0.4962	0.4962	8.50551
BMGF	ETH0534	1	14.2547	38.693	1763.84	6	2018-12-11	2018-12-11	Finger millet	Field stack	Main	0.0281181	19.4183	0.00369083	-3.86302	22.6583	0.0114256	4609.25	-0.117481	0.180215	0.477939	0.0132334	5.69522	39.3263	6249.95	-0.0275632	1996.86	102.928	0.928931	0.473857	3096.37	-0.00677136	4.26604	1344.98	0.0307949	28.7777	-0.0002539	-6.71399e-05	0.108904	21.4648	1159.2	0.0240936	28327	1.05831	NM	0.0031	0.4646	0.4677	5.89046
BMGF	ETH0535	1	14.207	38.6088	1985.37	6	2018-12-11	2018-12-11	Maize	Field stack	Main	0.00030829	35.6661	0.00336516	-4.23039	0.294161	-0.0108248	47.4881	-0.21661	0.0414114	1.34318	0.00153479	1.80491	59.7088	3969.78	0.0124032	1543.07	6.24478	0.300584	0.787966	3340.47	-0.00701791	1.03133	1463.29	-0.00278082	0.2175	-0.000161391	0.000290296	0.166197	23.0828	1526.15	0.0512878	34924.5	1.55788	7.40036	0.0265	5.1305	5.157	19.3431
BMGF	ETH0536	1	14.2853	38.5984	1620.02	6	2018-12-11	2018-12-11	Sorghum	Store	Main	0.000546947	34.006	0.00329011	-4.3709	1.65155	0.00146308	246.026	-0.25989	0.0422612	0.859687	0.00370147	1.90964	71.7815	4603.19	-0.0226681	1831.27	10.7593	0.649875	0.701192	3460.87	-0.00390378	2.30665	1314.3	0.118905	1.73944	-0.000370204	0.000386857	0.187841	17.3184	616.219	0.0326871	10922.7	0.386382	NM	0.0043	0.7288	0.7331	5.69239
BMGF	ETH0537	1	14.4574	38.8196	1499.85	4	2018-12-10	2018-12-10	Maize	Store	Main	0.00791282	10.4763	0.00505938	-4.65874	0.24054	0.0254625	89.7531	-0.369781	0.0204667	0.408278	-0.000343882	2.90782	22.5603	4136.42	-0.0816865	1534.81	8.39776	0.564481	0.377576	3363.81	-0.0157923	0.910838	1610.43	0.0173569	0.414011	-0.000392829	-0.00031931	0.0868352	24.0759	571.617	0.0408957	9784.88	26.9664	5.70107	0.0313	1.4877	1.519	7.44134
BMGF	ETH0538	1	14.3867	38.6888	1370.79	4	2018-12-11	2018-12-11	Finger millet	Field stack	Main	0.00472752	19.1147	0.00576464	-3.13392	16.056	-0.0109001	4354.3	-0.340804	0.197447	0.649585	0.00492322	4.8021	37.7773	6501.57	-0.0367983	1795.75	112.132	0.4327	21.9467	3017.38	-0.0128392	4.19046	1561.12	0.10076	17.2575	-0.00042446	-7.02285e-05	0.097899	15.9333	839.628	0.0268497	22410.5	1.95144	NM	0.0014	0.1939	0.1953	4.47278
BMGF	ETH0539	1	14.1137	38.651	2063.46	6	2018-12-12	2018-12-12	Teff	Field stack	Main	0.00241901	100.966	0.0072765	-4.38353	12.1059	-0.0109109	1492.03	-0.249252	0.133278	1.66188	0.000254556	7.39877	231.386	4307.7	0.00411052	2283.04	51.3775	0.295761	1.5061	4167.19	0.00713515	4.09863	1840.92	0.475119	8.28202	8.16961e-05	0.000944661	0.485152	24.7605	2627.61	0.0271908	47802.8	0.531212	22.2064	0	1.202	1.202	14.6663
BMGF	ETH0540	1	13.8818	38.6461	2057.78	4	2018-12-12	2018-12-12	Teff	Field stack	Main	0.0016621	95.3754	0.0153074	-3.79361	6.32944	0.000552532	1309.74	0.0896404	0.208089	2.99331	0.00167277	6.97188	189.913	4322.34	0.0352646	2126.23	76.8759	0.141329	2.55201	3484.52	0.0504902	3.15483	1972.93	0.162687	4.83988	4.78611e-05	0.000944701	0.455155	19.5215	2537.52	0.0270717	55280.6	0.803123	8.12715	0.0221	1.2309	1.253	32.8858
BMGF	ETH0541	1	13.7804	38.6424	1969.67	4	2018-12-12	2018-12-12	Teff	Field stack	Close pair	0.00550405	209.425	0.0707653	-4.91198	12.0962	0.00143883	1538.75	0.381919	0.316143	8.34282	0.00760734	6.13505	207.426	4427.04	0.0964661	2075.08	115.896	0.283569	5.15304	3329.03	0.0359703	7.7332	1807.94	0.10546	5.44685	0.00110927	0.00357666	0.397583	27.5561	934.046	0.366616	14690.3	1.18647	NM	0	0.671	0.671	3.39716
BMGF	ETH0542	1	14.1621	38.7079	2056.22	6	2018-12-12	2018-12-12	Finger millet	Field stack	Close pair	0.00399207	45.1938	0.00542206	-3.2596	29.4431	0.000206647	4980.98	-0.127382	0.195979	0.806525	0.002598	5.00233	92.2086	6379.86	-0.0320649	1860.45	106.336	0.559708	1.14891	2832.12	-0.00127312	5.82576	1154.1	0.0302995	25.6669	-0.000246851	0.000456081	0.185325	19.275	2728.08	0.0316408	57212.8	0.254756	30.3062	0	0.4373	0.4373	20.6945
BMGF	ETH0543	1	14.1603	38.7053	2083.61	6	2018-12-12	2018-12-12	Finger millet	Field stack	Close pair	0.00133663	15.2328	0.00119795	-3.35021	42.1153	-0.0109055	5290.33	-0.151807	0.132527	0.194035	-4.49953e-05	4.8962	33.5786	7028.04	0.00307901	1755.1	124.037	0.511527	0.812321	3259.37	0.00914295	3.49241	1546.39	0.0159984	33.1495	-0.000354035	-0.000175876	0.0767072	16.6735	2288.09	0.0293626	43893.3	0.953381	28.7085	0	0.4912	0.4912	21.9066
BMGF	ETH0544	1	13.7803	38.6409	1978.9	6	2018-12-12	2018-12-12	Teff	Field stack	Close pair	0.00118324	135.188	0.0228513	-3.85102	14.0436	0.0227557	1352.91	0.594163	0.129567	4.5033	0.00393443	9.83919	144.381	3941.94	0.0741234	1991.21	52.2498	0.207028	4.54648	3001.04	0.0123876	6.43721	1988.68	0.126159	5.28157	0.000339673	0.00151494	0.312011	32.3774	1098.45	0.0431487	19419.2	1.839	NM	0	1.036	1.036	7.39795
BMGF	ETH0545	1	14.1028	38.4532	1976.85	4	2018-12-12	2018-12-12	Teff	Field stack	Main	0.00255919	45.7378	0.00965769	-3.61052	9.18585	-0.0109001	1294.8	-0.0565632	0.0905999	0.873684	0.00177228	8.25181	100.14	3819.93	-0.0122422	2203.69	33.4811	0.189662	1.8743	3606.28	0.00547203	3.37063	2233.82	0.0622955	7.13668	-0.000109283	-4.52564e-05	0.221696	31.13	2371.02	0.0138613	50837.8	0.287571	NM	0	0.6453	0.6453	19.8956
BMGF	ETH0546	1	14.1355	38.4811	1991.76	6	2018-12-12	2018-12-12	Finger millet	Field stack	Main	0.00474836	28.7284	0.00613289	-3.82011	22.0122	0.0125557	4361.93	-0.140348	0.211819	1.88184	-0.000173353	5.15222	60.9445	5643.04	-0.0187139	1916.16	106.435	0.546376	1.2721	2838.93	-0.00825209	0.836367	1463.96	0.0312285	24.8344	-0.000330766	-0.000166887	0.16818	16.755	2661.94	0.0190841	78138.4	0.115555	17.2419	0	0.4248	0.4248	15.0124
BMGF	ETH0547	1	14.1874	38.2493	1858.33	16	2018-12-12	2018-12-12	Teff	Store	Main	0.00375258	514.528	0.0957649	-3.72391	13.3285	0.0354288	1407.92	-0.153165	0.320747	7.77757	0.0181032	6.53564	605.929	4421.93	0.219425	2215.38	163.172	0.151189	4.64832	3732.42	0.08967	8.64221	2008.71	0.159964	5.95912	0.00194418	0.00822564	1.44639	29.5854	1469.16	0.014206	36399.2	4.00718	NM	0	1.052	1.052	13.1109
BMGF	ETH0548	1	14.2403	38.1208	1671.46	6	2018-12-12	2018-12-12	Maize	Field stack	Main	0.0017226	4.32766	-0.00103011	-3.32109	0.0697558	0.000425776	61.6977	0.976415	0.0147214	0.0645235	0.00149751	1.88159	18.0889	3406.9	-0.0321504	1205.5	5.68341	0.143242	0.202656	2560.28	-0.00295416	1.03657	1369.08	0.0527951	0.135603	-0.000514225	-0.000521611	0.0881571	20.1851	942.716	0.0217815	45576.4	1.53393	NM	0	1.071	1.071	5.92286
BMGF	ETH0549	1	14.0778	38.232	1853.06	6	2018-12-12	2018-12-12	Teff	Store	Main	0.00486985	744.499	0.130812	-4.31135	16.0323	0.0603215	1378.04	-0.293287	0.388457	7.21257	0.027988	6.08944	777.442	4288.51	0.378154	2066.27	148.646	0.0934844	5.08652	3223.92	0.142691	6.22192	1805.05	0.0735478	7.7271	0.00235425	0.0132558	1.9809	26.6069	2134.56	0.0496796	56492.7	5.06314	NM	0	1.05	1.05	16.6192
BMGF	ETH0550	1	14.0784	38.3449	1916.8	4	2018-12-12	2018-12-12	Teff	Standing crop	Main	-0.000139798	115.605	0.00838109	-2.41138	7.14953	0.0123173	1229.18	-0.118955	0.210813	0.741231	0.000432795	6.83709	181.819	4577.58	-0.0308253	2452.5	55.5806	0.194452	1.37979	4117.61	0.0118695	0.914992	2175.93	0.421857	6.31656	-0.000105378	0.000334327	0.481712	27.1725	2460.53	0.0290716	65070.1	0.382899	2.93501	0.0138	1.0742	1.088	21.7351
BMGF	ETH0551	1	13.0065	39.6073	2578.3	6	2018-12-13	2018-12-13	Wheat	Store	Main	0.00178835	27.6523	0.0123401	-4.79819	1.82673	0.0011347	528.762	0.413819	0.0952879	1.7604	0.00988326	5.05485	87.55	4068.89	-0.0109493	1491.35	25.4456	0.220361	1.7191	2991.25	0.0201972	8.30778	1790.36	0.0897753	3.69954	-0.000394439	0.00204265	0.276251	17.1431	2174.33	0.0270336	22154.1	0.710034	1.03422	0.0065	0.8617	0.8682	21.112
BMGF	ETH0552	1	13.312	39.4668	2151.49	4	2018-12-13	2018-12-13	Teff	Standing crop	Main	0.0106838	164.404	0.0228597	-0.658047	11.2241	0.0119849	2104.63	-0.388862	0.204105	2.75477	0.00550851	8.00031	220.078	3475.05	0.0759298	1526.87	41.9931	0.314577	1.80822	2086.56	0.157586	1.70873	2771.84	0.00902658	9.45554	0.000435674	0.00193206	0.368669	30.3984	792.557	0.0350112	30398.9	1.74406	7.03243	1.8536	0.4014	2.255	17.2169
BMGF	ETH0553	1	13.3399	39.2766	2226.64	4	2018-12-13	2018-12-13	Wheat	Field stack	Main	0.000984272	19.5968	0.00632558	-4.7849	1.34821	-0.0109218	497.103	-0.390569	0.0561697	0.779475	-0.000235623	3.98596	47.6596	5065.58	-0.0336961	1634.78	32.9982	0.499808	0.630556	4101.89	0.00909846	1.47289	2009.6	0.0187567	2.03309	-0.000416277	-0.000314757	0.149977	30.9899	1115.89	0.0376919	23029.3	1.40521	1.06491	0.5234	1.0846	1.608	15.2485
BMGF	ETH0554	1	13.21	39.2213	2024.29	4	2018-12-12	2018-12-13	Barley	Store	Main	-0.000508534	45.2671	0.00611044	-4.45695	1.00576	-0.000225191	401.679	-0.37367	0.0497637	1.19341	0.00241067	5.34681	81.9774	5903.75	-0.00458708	1509.18	13.4011	0.474406	0.678238	4216.54	0.265239	1.35702	1795.38	0.0201266	2.72054	-0.00026457	5.64714e-06	0.214212	34.6465	928	0.0155567	21252.7	0.185724	NM	0.0038	0.8607	0.8645	12.7794
BMGF	ETH0555	1	13.4964	39.6497	2378.87	4	2018-12-12	2018-12-12	Barley	Field stack	Main	-0.000432919	53.7163	0.0137088	-4.47565	1.16341	-9.44862e-05	1306.7	-0.390081	0.0636485	2.49125	0.00708167	5.77599	88.8985	4980.1	0.10637	1272.58	14.7611	0.800756	1.23252	2942.93	0.0765072	10.0826	2018.5	0.0266695	2.21296	-0.000182084	0.000654463	0.217562	34.2039	3681.52	0.0410737	62727.8	4.0094	1.27686	0.5342	2.3428	2.877	35.7918
BMGF	ETH0556	1	13.6094	39.5695	2331.56	4	2018-12-12	2018-12-12	Wheat	Standing crop	Main	0.00623786	13.6141	0.00679773	-4.93505	0.54483	-0.000120962	532.691	-0.393267	0.0362444	0.565741	0.000416424	5.30156	50.5853	3794.33	0.00566813	1124.67	36.3751	0.242252	0.499459	2056.03	0.0256948	2.81558	2278.33	0.0198514	1.44122	-0.000378024	-0.000349029	0.116392	35.8833	2532.76	0.0355697	52140.7	4.25137	0.64421	2.0498	1.6792	3.729	37.8
BMGF	ETH0557	1	13.7528	39.6043	1988.56	4	2018-12-11	2018-12-11	Wheat	Field stack	Main	0.0136759	6.70048	0.00491363	-4.3873	0.591459	-0.0109109	536.329	-0.39242	0.0317663	0.409908	-0.000613694	3.68307	36.6175	4470.4	-0.0345121	1372.73	36.3887	0.292544	0.396048	3488.52	-0.00271264	0.991535	1954.55	0.00577398	2.39707	-0.000520701	-0.000436235	0.0879371	30.386	2529.18	0.031876	54846.6	4.40424	0.680425	1.1435	1.5825	2.726	34.692
BMGF	ETH0558	1	13.7854	39.5249	1962.94	6	2018-12-11	2018-12-13	Sorghum	Field stack	Main	0.039241	15.3678	0.0072861	-2.67711	0.0990189	0.0118228	276.759	-0.390367	0.0307411	0.858936	0.000636522	4.1769	61.597	4356.52	-0.0416472	1978.55	17.3499	0.378859	1.01509	3736.08	0.0683449	3.19563	2226.54	0.176007	0.469587	-0.000419202	-0.000280787	0.119208	34.4103	2018.05	0.0354082	34902.5	4.13562	0.69263	3.5975	2.6135	6.211	27.9742
BMGF	ETH0559	1	13.7541	39.5566	1983.05	4	2018-12-10	2018-12-13	Wheat	Field stack	Main	0.00325682	4.23473	0.00158756	-3.66437	1.60807	0.000876681	556.217	-0.387235	0.0265657	0.40745	-0.000396395	4.85187	37.7334	4978.06	-0.0324518	1323.79	32.1428	0.317786	0.429888	3120.19	0.00659348	2.16609	1810.64	0.06031	3.17288	-0.000510052	-0.000447215	0.100449	32.0141	3175.69	0.126629	62757.3	5.87134	1.41289	0.0386	1.3574	1.396	40.2029
BMGF	ETH0560	1	13.5653	39.5739	2384.11	4	2018-12-12	2018-12-12	Barley	Field stack	Main	-0.000365551	11.9823	0.00772714	-3.96346	0.584798	0.0105184	522.619	-0.390734	0.0335415	1.36562	0.000124341	5.08194	57.8379	4304.69	-0.0724261	1061.8	14.1635	1.03088	0.703177	2155.59	0.109451	1.58717	1968.9	0.0152943	2.10629	-0.000447845	-0.000223688	0.13213	26.7793	1660.38	0.034866	40852.4	3.69107	0.493828	3.8397	1.9703	5.81	29.1217
BMGF	ETH0561	1	13.3038	39.3335	2322.89	4	2018-12-13	2018-12-13	Wheat	Field stack	Close pair	0.0188028	9.81417	0.00406504	-5.12539	3.76069	-0.0109218	435.278	-0.368907	0.0333919	0.539562	0.000879174	4.22015	55.8722	5242.33	0.00894128	1518.08	23.1329	0.778428	0.517189	3910.54	0.0820929	2.94075	1756.49	0.0276189	4.15191	-0.000415798	-0.000345729	0.125441	26.0921	1279.82	0.0177518	34735.3	2.11638	NM	0.0059	0.8045	0.8104	14.6694
BMGF	ETH0562	1	13.3398	39.2767	2220.23	4	2018-12-13	2018-12-13	Wheat	Field stack	Main	-0.00111483	2.76108	0.00145556	-5.13699	1.26594	0.00109869	459.155	-0.388292	0.0391436	0.231124	-0.00108894	3.74376	24.1946	4813.75	-0.000860814	1450.34	31.0288	0.471348	0.341856	3741.17	0.0718956	1.37194	1918.92	0.0184738	2.01256	-0.00053173	-0.000477728	0.0906343	29.4832	1223.42	0.0397051	25511.6	1.49785	0.600323	0.4268	0.6092	1.036	18.5287
BMGF	ETH0563	1	13.3038	39.3335	2323.82	4	2018-12-13	2018-12-13	Wheat	Field stack	Close pair	0.0856432	4.26356	0.00257801	-4.32535	4.26959	-0.0109055	451.343	-0.388493	0.0243677	0.229983	-0.000482953	5.18358	42.2232	5888.15	-0.054387	1536.41	22.9251	0.883535	0.27986	4306.52	0.0093104	2.51613	2051.63	0.0212503	4.31915	-0.000577987	-0.000410341	0.0971479	32.4605	1363.25	0.0113637	35143.7	1.59965	NM	0.0051	0.8147	0.8198	15.4039
BMGF	ETH0564	1	12.7797	39.6655	1707.3	4	2018-12-13	2018-12-13	Sorghum	Field stack	Main	0.0447153	17.7575	0.0052019	-3.39672	0.106036	0.0244277	147.419	-0.116112	0.0504935	0.543099	0.000602188	1.60108	56.2329	4850.4	-0.0315343	1833.59	13.3574	0.387391	2.15546	3436.3	0.0778612	4.03009	1340.35	0.74918	0.66415	-0.000453758	-6.16022e-05	0.152169	18.0796	2450.2	0.0298805	42019.4	1.93142	1.28197	0.1933	1.4097	1.603	26.8736
BMGF	ETH0565	1	14.0456	36.7761	673.022	4	2018-12-08	2018-12-09	Sorghum	Standing crop	Close pair	0.01841	9.80891	0.00720662	-3.29702	0.360968	-0.0108515	178.787	-0.0372706	0.034778	0.305559	0.0184147	4.27886	31.6045	3714.17	-0.0514479	1318.72	14.3237	0.967531	1.21478	2072.94	-0.00500586	12.4753	1776.37	0.0740021	1.63174	-0.000463798	-0.000432624	0.112231	27.3685	3076.14	0.0376482	56582.2	0.696834	3.33456	0.6579	0.7871	1.445	35.5684
BMGF	ETH0566	1	13.8767	38.1809	1684.8	4	2018-12-13	2018-12-13	Teff	Store	Main	0.0084729	3992.08	0.566893	-3.89821	21.6324	0.103445	1574.79	0.199863	1.43722	20.2113	0.146508	8.90379	3656.58	4547.86	2.30941	2501.4	108.538	0.203132	13.082	3946.6	0.904424	6.5212	1748.02	0.122318	8.80304	0.0147006	0.0510843	9.90751	31.2022	2200.22	0.0402858	56529.1	6.30673	NM	0	1.403	1.403	16.5992
BMGF	ETH0567	1	13.834	38.2041	1669.84	4	2018-12-13	2018-12-13	Teff	Standing crop	Main	0.0142378	293.166	0.0387771	-2.91382	13.0228	0.0123172	1553.9	0.172269	0.27981	2.85363	0.0109665	6.11732	309.155	3932.74	0.135589	2000.38	57.6802	0.29369	2.71368	3005.5	0.0619373	1.62249	2140.16	0.187704	5.54642	0.000841318	0.00187883	0.705751	27.0516	2765.83	0.021208	70252.1	3.25179	5.47948	0.0094	0.7515	0.7609	33.0225
BMGF	ETH0568	1	14.0493	38.0306	1300.15	6	2018-12-13	2018-12-13	Sorghum	Store	Main	-0.000680761	27.2161	0.00422634	-4.03251	0.524345	0.00135442	137.875	-0.117828	0.0173632	0.162134	0.00384127	1.80507	46.5261	4642.06	-0.0207973	1650.11	11.7429	0.4397	0.836127	2931.41	-0.0133038	2.50848	1319.65	0.0124894	0.719002	-0.000397	-0.000256326	0.153861	19.2034	982.92	0.0524523	36284.8	2.35504	NM	0	1.275	1.275	7.92444
BMGF	ETH0569	1	14.1209	37.8651	1089.5	6	2018-12-13	2018-12-13	Maize	Field stack	Main	0.00608974	0.00491716	0.00698215	-3.72123	0.00285158	-0.0107928	41.179	-0.231609	0.00338051	0.0343274	-0.000908048	1.81565	12.7191	4072.48	0.000732912	1071.87	4.08125	0.682201	0.0374399	2821.52	-0.0181144	0.350425	1297.13	-0.00901513	0.153805	-0.000472485	-0.000460953	0.0654074	18.3981	661.612	0.049742	20782.3	21.9014	6.12971	0.0248	2.5452	2.57	10.6874
BMGF	ETH0570	1	14.14	37.9354	1068.66	4	2018-12-13	2018-12-13	Sorghum	Store	Main	0.00635231	114.594	0.0703765	-4.07469	0.880967	-0.0107928	175.703	-0.205607	0.126238	5.17147	0.00506178	2.35907	156.039	4633.82	-0.0190169	1759.3	12.664	0.78682	2.69652	3360.69	0.0291596	1.69744	1233.22	0.0198289	1.61685	-0.000154661	0.00113947	0.312957	23.0045	1021.86	0.0598178	35228	48.9894	3.76085	0.0068	2.3392	2.346	9.33709
BMGF	ETH0571	1	13.6235	39.3796	1880.08	6	2018-12-16	2018-12-16	Wheat	Field stack	Close pair	0.00431528	11.1424	0.00336692	-4.64631	0.60873	0.000753705	458.379	-0.238713	0.0731994	0.176321	-0.000228844	4.87197	32.993	4171.57	-0.013417	1456.43	38.2391	0.309693	0.566747	3481.25	-0.0150928	1.46379	1791.54	0.0817626	1.40771	-0.000375642	-0.000397763	0.0981991	33.4919	1688.13	0.0428911	31034.8	3.2546	0.915412	3.7847	1.6163	5.401	24.9011
BMGF	ETH0572	1	13.6384	39.3301	1926.09	6	2018-12-16	2018-12-16	Wheat	Field stack	Main	0.00312312	16.6726	0.021732	-3.61889	1.27128	0.0247008	493.106	-0.306156	0.0481931	0.510425	-0.000163382	6.07096	46.7087	3469.51	-0.0271838	1237.85	24.7078	0.632265	0.757499	2250.12	-0.00848072	0.82106	2017.24	0.0372064	3.33566	-0.000210117	5.03103e-05	0.157649	38.2056	1717.58	0.0347473	25614.4	2.91394	0.979504	5.044	1.471	6.515	20.3376
BMGF	ETH0573	1	13.66	39.1944	2562.6	4	2018-12-16	2018-12-16	Wheat	Field stack	Main	0.00444409	9.12258	0.000306127	-4.67851	4.27836	0.00151267	454.339	-0.183521	0.0300484	0.538756	0.00164694	6.28565	37.8141	5033.94	-0.0379553	1570.66	21.739	0.656449	0.768323	3847.86	-0.0136209	4.10555	1618.08	0.0705424	3.38984	-0.000345392	-0.000333123	0.0787824	33.8288	3319.2	0.0261713	47318.4	3.61167	6.77849	0	1.968	1.968	29.1384
BMGF	ETH0574	1	13.5814	39.1184	2625.12	6	2018-12-16	2018-12-16	Wheat	Field stack	Main	0.00151056	14.7898	0.00965574	-4.47533	6.68615	0.0243856	459.189	-0.349909	0.0513531	0.650288	0.00160202	4.557	44.7296	5094.6	-0.0153121	1525.77	26.0331	0.209243	0.749625	3583.43	-0.0104073	4.29347	1561.09	0.0262836	2.46784	-0.000458519	-0.000208181	0.104176	27.143	3402.35	0.0370903	67514.2	1.96685	23.2602	0	1.264	1.264	23.9944
BMGF	ETH0575	1	13.6003	38.4197	1665.82	6	2018-12-14	2018-12-14	Sorghum	Store	Main	-8.32123e-05	32.0658	0.00284653	-3.24161	0.245473	0.0129019	212.632	0.0101655	0.0395022	0.200893	0.00343219	2.31612	122.267	4421.53	-0.00953015	1688.95	11.6191	0.460115	0.40764	3198.74	-0.0104327	1.96637	1489.75	0.146163	1.16966	-0.000341116	-0.000195883	0.158743	18.3986	2394.05	0.0386302	40577.1	0.450814	2.92853	0.5833	1.1847	1.768	21.3384
BMGF	ETH0576	1	13.3815	38.8453	1397.73	6	2018-12-15	2018-12-15	Sorghum	Store	Main	0.000929484	17.1196	0.00506945	-4.18124	0.323968	0.0242116	274.018	-0.262428	0.0283112	0.239357	0.00263623	2.60248	33.1502	4973.12	-0.0199112	1703.82	12.2392	0.679017	0.607367	3026.82	-0.0107158	1.9388	1512.07	0.0729135	1.10753	-0.000322495	1.52922e-05	0.081219	21.3603	1173.41	0.0438872	18262.1	4.06575	2.25759	6.7346	1.4374	8.172	14.6587
BMGF	ETH0577	1	13.2814	38.8413	1303.77	6	2018-12-15	2018-12-15	Sorghum	Store	Main	0.00299959	22.9236	0.00340417	-2.50333	0.592681	0.0244885	281.841	0.156535	0.0546783	1.0691	0.0114666	2.98955	48.4744	4449.7	-0.0162229	1864.5	16.757	0.902966	1.11293	3210.56	-0.00580327	3.97108	1404.63	0.183481	1.2399	-0.000165323	0.000330566	0.113711	26.8437	1188.22	0.0381209	21880.4	5.43335	7.35485	2.4763	1.5667	4.043	14.0861
BMGF	ETH0578	1	13.2541	39.037	1575.91	6	2018-12-15	2018-12-15	Sorghum	Field stack	Close pair	-0.000585678	19.6881	0.00456701	-2.93097	0.829344	0.000457172	241.943	-0.104159	0.0275809	0.680417	0.00819918	1.6097	37.0366	4441.44	-0.0183146	1617	12.2798	0.339189	1.3013	2737.6	-0.00777055	4.40071	1097.2	0.204346	1.12294	-0.000322938	-9.3728e-05	0.0971297	17.5147	424.077	0.0372965	2342.2	0.196235	NM	0.0006	0.1102	0.1108	2.307
BMGF	ETH0579	1	13.7067	38.9334	2055.26	6	2018-12-14	2018-12-14	Wheat	Field stack	Main	-0.00152672	10.5747	0.00518329	-5.30022	3.83386	0.000474213	381.554	-0.275146	0.0342394	0.500393	-5.90763e-05	4.38776	35.7079	5136.75	0.00155561	1474.55	23.4615	0.38401	0.422686	3959.58	-0.0130405	0.794517	1767.64	0.060986	2.16459	-0.000358346	-0.000313442	0.0843452	25.5125	1418.11	0.031476	27199.9	1.42486	8.29435	0.0015	1.3655	1.367	15.5759
BMGF	ETH0581	1	14.0922	39.2073	1953.05	6	2018-12-13	2018-12-13	Teff	Field stack	Main	0.00539444	76.7696	0.0105724	-2.82546	12.2777	0.000319249	1549.71	0.0232257	0.145545	0.823942	0.00331428	7.98521	108.894	3439.31	-0.0119557	2023.94	42.7299	0.218537	1.38137	3160.6	0.012419	1.85533	2242.59	0.0868523	4.65868	0.000368502	0.000844086	0.208384	29.6872	1944.14	0.0291755	44910.7	2.68183	6.33661	0.0223	0.6978	0.7201	21.7918
BMGF	ETH0582	1	14.0818	39.2836	1946.34	4	2018-12-13	2018-12-13	Finger millet	Field stack	Main	0.0163488	54.0491	0.00280495	-3.19985	22.8169	0.000342359	3971.1	-0.244523	0.0977295	0.465566	0.00134351	4.80587	80.2838	6950.5	0.040794	1756.3	80.8482	0.391664	0.55387	2940.64	-0.00803263	1.66597	1320.35	0.0132448	11.7218	-0.000105834	8.44429e-05	0.133633	15.5764	862.441	0.0490146	26056.1	3.36203	NM	0	0.8525	0.8525	7.16232
BMGF	ETH0583	1	14.038	39.2972	1859.18	6	2018-12-13	2018-12-13	Barley	Field stack	Main	0.000330364	11.8165	0.035509	-4.25013	1.35506	0.000485429	470.919	0.0427029	0.0383624	1.44327	0.000151412	5.18762	39.2494	6889.4	-0.020524	1490.74	12.6335	1.31534	0.774707	4271.16	0.0233232	0.831077	1540.75	0.0917914	1.4206	-0.000151578	-0.000192803	0.124627	34.3047	946.295	0.0403788	15416	71.8605	2.99221	2.9493	2.6687	5.618	14.8246
BMGF	ETH0584	1	14.037	38.9733	1819.14	6	2018-12-13	2018-12-13	Barley	Field stack	Main	7.06934e-05	11.5471	0.00633199	-3.51785	0.936861	-0.0107295	586.371	-0.113221	0.0306042	1.12384	-0.000338542	6.13325	45.3781	7410.51	-0.0317552	1462.72	16.5576	0.457105	0.575195	4699.22	-0.00107491	1.33853	2009.14	0.0539918	2.30156	-0.000230121	-0.000223788	0.0980525	38.8473	1911.2	0.0339309	37351	6.21554	1.50009	0.6617	2.9073	3.569	22.6749
BMGF	ETH0585	1	12.5957	39.6464	1589.25	4	2018-12-14	2018-12-14	Sorghum	Standing crop	Close pair	0.00540234	4.55706	0.00388629	-4.28671	0.057342	-6.13711e-05	141.577	-0.113253	0.0520283	0.416776	0.000459641	1.35361	21.7133	5171.02	-0.0503668	1442.46	15.8804	0.307789	1.55698	3194.46	-0.003512	3.89252	1174.8	0.200652	0.860544	-0.000571249	-0.000370946	0.0960441	13.8924	2444.91	0.0339023	40169.3	2.31731	1.28585	0.1149	2.6321	2.747	33.6879
BMGF	ETH0586	1	12.5942	39.6493	1585.66	4	2018-12-14	2018-12-14	Sorghum	Standing crop	Close pair	0.0236274	3.51132	0.00302981	-4.22371	0.180497	8.13031e-05	184.795	0.656844	0.0447438	0.458326	-0.00023435	1.51655	21.8332	5572.9	-0.0528206	1565.63	18.6367	0.336501	1.49957	3556.36	-0.00503326	3.25322	1440.73	0.232461	0.997539	-0.000492831	-0.000367435	0.0901947	16.5236	2442.23	0.0380255	38322.8	2.33639	1.31764	0.0898	2.3112	2.401	34.9056
BMGF	ETH0587	1	12.3822	39.5643	1522.84	4	2018-12-14	2018-12-14	Sorghum	Field stack	Main	0.0640638	2.57788	0.00599891	-4.33048	0.0795768	-7.69155e-05	159.091	0.560086	0.0218013	0.266762	0.000664417	1.64742	22.3028	5150.91	-0.0407003	1513.48	10.734	0.438715	0.85788	3048.73	-0.00523997	2.37671	1365.59	0.216911	1.12133	-0.000511139	-0.000377457	0.0980002	12.5996	2973.99	0.0322094	34455	0.630937	1.16231	0.0472	1.3088	1.356	34.6841
BMGF	ETH0588	1	12.4606	39.6027	1451.22	4	2018-12-14	2018-12-14	Sorghum	Store	Main	0.0429712	130.157	0.0212141	-3.65388	0.383485	0.0231789	213.453	-0.118741	0.195033	1.71025	0.0046689	2.08987	268.338	5225.8	-0.0203229	1907.03	17.9176	0.429119	2.45931	3730.73	0.0308025	2.54003	1335.19	0.3803	1.03857	-0.000153722	0.00310061	0.630718	15.6432	1694.61	0.029555	31014.8	1.09654	0.407023	0.0625	0.7723	0.8348	24.063
BMGF	ETH0589	1	12.5164	39.2844	2327.38	4	2018-12-14	2018-12-14	Teff	Field stack	Main	0.0139732	42.8493	0.0106075	-3.34313	11.1992	0.0123989	1398.13	0.0527944	0.238	3.45476	0.000532664	5.82518	188.297	4819.64	0.0176706	2328.46	39.8771	0.792561	6.0878	4042.44	0.016016	3.72417	1853.47	0.20284	8.74611	0.000108666	0.00191682	0.659966	23.9267	1507.86	0.0278483	18672	0.553522	NM	0.0029	0.5815	0.5844	13.8603
BMGF	ETH0590	1	12.5164	39.2845	2328.25	4	2018-12-14	2018-12-14	Wheat	Field stack	Main	0.0213041	4.16066	0.00267019	-4.1494	2.97269	-0.0107505	424.04	-0.188869	0.0330791	0.291093	0.00376405	5.39602	38.2835	5262.94	-0.0327108	1511.65	28.9764	0.344681	1.41939	3447.61	-0.0125822	6.66371	1789.62	0.091149	3.42736	-0.000422625	-0.000342233	0.101737	14.1314	1546.22	0.0260159	20405.1	0.719814	NM	0	0.7443	0.7443	14.4811
BMGF	ETH0591	1	12.5414	39.5152	2482.88	4	2018-12-14	2018-12-14	Sorghum	Field stack	Main	0.00107072	153.874	0.0135254	-4.51334	0.609097	0.0340984	317.513	-0.190722	0.276406	3.89347	0.00236067	2.62258	445.828	5248.74	0.0287772	1745.13	16.8857	0.174208	2.51707	3066.66	0.0118381	4.58936	1109.67	0.143268	1.58904	-0.000281438	0.00291534	1.3955	10.7267	3029.23	0.0259476	56271.2	1.0192	6.90435	0	1.252	1.252	30.0663
BMGF	ETH0592	1	13.6197	38.4513	1729.95	4	2018-12-14	2018-12-14	Finger millet	Store	Main	0.00494428	88.9927	0.00656816	-3.15821	13.6341	0.00165714	4506.08	0.296177	0.557596	1.43218	0.000870031	6.39614	146.584	6411.27	0.00997128	1795.97	103.968	0.383654	1.66541	2900.48	0.0152247	1.98768	1429.17	0.0523438	14.9476	-0.00021381	0.000249946	0.318875	22.5722	2822.54	0.0420823	43743.7	0.641494	2.31541	1.4539	0.7601	2.214	32.6287
BMGF	ETH0593	1	13.5869	38.1488	1339.82	6	2018-12-14	2018-12-14	Maize	Store	Main	4.29583e-05	4.86538	0.00151092	-5.42059	0.124054	0.000460728	52.974	-0.102619	0.00907844	0.0410556	0.00140044	1.3989	15.9659	3955.38	-0.0831625	991.757	3.62618	0.0719195	0.24823	2321.03	-0.0100977	4.20993	1268.23	0.00304545	0.249374	-0.000408237	-0.000327538	0.0640466	21.5924	2327.06	0.0422467	42814.2	3.2509	10.775	0	2.843	2.843	15.2912
BMGF	ETH0594	1	12.9567	39.4974	2505.3	4	2018-12-15	2018-12-15	Wheat	Store	Main	0.00987867	6.76148	0.00309373	-5.2743	1.13984	-0.0107928	461.412	-0.295894	0.022255	0.423855	0.00291234	4.47863	38.6695	5366.01	-0.0217531	1501.68	19.6126	0.290882	0.969346	3716.68	-0.0036606	11.2308	1582.76	0.107595	3.22969	-0.000438455	-0.000352924	0.0910392	24.4659	1969.2	0.0275999	24223.2	0.67436	1.35715	0.0037	0.6795	0.6832	19.6604
BMGF	ETH0595	1	12.9193	39.522	2516.32	6	2018-12-15	2018-12-15	Wheat	Field stack	Close pair	0.00674263	2.21875	0.00163333	-4.72926	2.1433	-2.56632e-05	444.748	-0.163568	0.0212069	0.458124	0.0014957	3.65183	27.7075	5127.42	-0.043422	1489.44	21.1953	0.470209	1.18738	3397.81	-0.00171762	6.74646	1615.71	0.185734	5.55024	-0.000427799	-0.000378053	0.0841062	21.0237	2660.91	0.0256767	35651.3	0.798924	1.57384	0.0056	1.0534	1.059	22.5079
BMGF	ETH0596	1	12.9192	39.522	2518.04	4	2018-12-15	2018-12-15	Wheat	Field stack	Close pair	0.00651492	2.3313	0.0068538	-5.09102	2.42005	0.0223522	465.376	0.0475529	0.0250539	0.361178	0.00231539	3.9083	29.3906	4880.33	-0.0816343	1448.5	19.3845	0.445965	1.03522	3215.73	-0.00792582	7.67168	1665.67	0.323558	5.37005	-0.000518143	-0.000400369	0.0690326	21.4381	2560.7	0.0234165	35149.5	0.789802	1.60653	0.0051	1.0319	1.037	22.249
BMGF	ETH0597	1	12.7095	39.5511	2371.91	4	2018-12-14	2018-12-14	Teff	Field stack	Main	0.0125561	28.4639	0.00447801	-3.96205	11.2577	-0.010719	1572.61	-0.180302	0.0922642	0.636168	0.000678414	6.4037	70.1345	5020.33	-0.0498023	2257.08	36.271	0.29632	1.61312	3820.01	0.0286679	5.08276	2271.18	0.169307	5.69816	-0.000302613	6.70676e-05	0.213796	25.1163	2303.1	0.022252	48027.6	1.51276	3.60805	0.0113	1.3157	1.327	25.0316
BMGF	ETH0598	1	12.7736	39.5566	2395.27	4	2018-12-14	2018-12-14	Wheat	Store	Main	0.00893193	23.3556	0.00376035	-4.49252	2.78797	4.49256e-05	485.758	-0.136824	0.0642646	0.87154	0.0039817	3.59586	64.8861	4403.24	-0.063884	1501.18	24.7973	0.243637	1.38496	3322.12	-0.0132671	6.30056	1571.57	0.0712671	3.98563	-0.000408306	-5.01746e-05	0.184706	25.9141	1818.65	0.0225098	22284.4	0.659649	2.66422	0.0041	0.4735	0.4776	23.3471
BMGF	ETH0599	1	13.5391	39.4453	1983.33	4	2018-12-15	2018-12-15	Wheat	Field stack	Main	0.0769979	13.6333	0.00240332	-4.4012	0.719676	7.46683e-05	527.936	-0.241879	0.0512998	0.42189	-0.000231965	5.97269	49.4065	4373.28	-0.0211318	1322.39	33.6953	0.26879	0.646091	2731.77	-0.00229349	2.19757	2041.19	0.0593607	1.6389	-0.000387469	-0.000227186	0.114716	37.3913	2430.99	0.0406793	45192.9	4.09727	0.470194	2.994	1.831	4.825	31.3421
BMGF	ETH0600	1	13.539	39.4452	1988.17	4	2018-12-15	2018-12-15	Barley	Field stack	Main	0.00824259	17.5316	0.00459695	-4.5939	0.575069	0.0106531	520.786	-0.206954	0.0301088	0.736984	-0.000148687	4.96162	57.923	4749.07	-0.00212566	1150.47	18.1432	0.457765	0.486908	2794.07	0.0264515	2.27775	1723.42	0.0222843	1.28619	-0.000437345	-5.74765e-05	0.140757	27.6045	2437.31	0.0377786	45793.5	4.29671	0.513843	2.681	1.951	4.632	31.6855
BMGF	ETH0601	1	13.539	39.4453	1982.51	4	2018-12-15	2018-12-15	Teff	Store	Main	0.0100452	3781.65	0.465537	0.936611	11.3984	0.127385	7924.59	-0.196939	1.60735	13.7522	0.14805	9.34042	3041.21	4002.53	3.56046	2250.1	102.744	0.449058	8.41233	2923.27	0.683222	5.81198	2311.04	0.142425	11.5716	0.0180984	0.0310349	6.04913	36.2263	2119.27	0.0352962	42219	4.34017	0.449253	3.7281	1.6609	5.389	28.3777
BMGF	ETH0602	1	14.0269	38.1743	1774.73	6	2018-12-15	2018-12-15	Maize	Store	Main	0.00165757	2.24374	0.00151468	-3.25311	0.189753	0.0125704	64.6105	0.0159244	0.016555	0.051023	5.44456e-05	2.33032	18.6294	4054.5	-0.040025	1327.21	4.80773	0.242483	0.368658	2974.52	-0.0103367	1.82198	1400.31	0.0438118	0.238945	-0.00036892	-0.000457454	0.074197	24.2474	2301.26	0.0268828	59997.4	7.82653	7.9126	0	2.306	2.306	16.7617
BMGF	ETH0603	1	13.7654	38.9857	1989.9	6	2018-12-14	2018-12-14	Barley	Field stack	Main	0.00138408	6.62099	0.00372779	-4.6771	4.2142	-0.0107348	311.542	-0.107088	0.0255531	1.00326	0.00288658	5.50922	38.0801	5351.05	-0.0324787	1399.96	15.4864	0.194424	0.536917	3275.93	-0.00202178	3.55475	1723.55	0.0462477	1.71101	-0.00028593	-0.000270687	0.0914379	35.5374	1158.97	0.0474751	27748.8	8.45885	NM	0	1.193	1.193	10.9836
BMGF	ETH0604	1	13.7689	39.1073	1636.91	6	2018-12-14	2018-12-14	Teff	Field stack	Main	0.00478608	117.778	0.0361962	-2.96454	10.1084	0.0126403	1473.33	-0.278598	0.303267	7.74844	0.00603788	7.93131	178.306	6008.32	0.00164265	2311.06	65.2159	0.614204	5.5699	4137.35	0.0107688	3.58687	2022.21	0.668932	5.78201	0.000364804	0.00194685	0.523069	28.441	569.553	0.0209103	7924.3	4.00301	NM	0	0.2046	0.2046	3.98304
BMGF	ETH0605	1	13.8189	39.1867	1704.03	8	2018-12-14	2018-12-14	Barley	Field stack	Main	0.000575886	23.9754	0.00272229	-4.26462	2.36141	0.000372206	455.39	-0.320449	0.039514	1.81221	0.00108632	5.72277	57.626	7115.33	-0.0211974	1580.29	18.3244	1.19102	0.906592	4611.07	-0.00229038	1.10702	1758.57	0.0800113	2.1334	-0.00021124	-0.00010253	0.137714	39.3714	770.058	0.0340367	12324.9	2.70016	3.26463	0.0189	0.7511	0.77	5.87037
BMGF	ETH0606	1	13.911	38.9999	1852.27	4	2018-12-14	2018-12-14	Teff	Store	Main	0.00391276	1038.69	2.09574	-2.94938	17.6867	0.0250711	1515.16	-0.00547733	1.28944	17.8506	0.0617708	9.16023	1272.7	5060.42	0.317613	2170.96	98.6547	1.09919	10.6519	3821.98	0.523172	2.4295	2015.57	0.431189	10.4646	0.0145574	0.0158283	7.26227	35.9487	758.64	0.0340348	26284.9	5.78949	NM	0.0048	0.6112	0.616	11.917
BMGF	ETH0607	1	14.0349	39.1222	1694.57	6	2018-12-13	2018-12-13	Teff	Field stack	Main	0.00442098	34.0902	0.0267606	-4.36066	10.8676	-0.0109001	1519.68	-0.0621635	0.143627	0.915679	0.00154441	8.36559	84.7364	3156.62	0.00904726	1814.48	47.9502	2.02377	1.78799	2615.46	-0.00207832	2.19293	2272.37	1.37509	6.72128	0.000721144	0.00368073	0.655797	29.7516	1001.05	0.0295983	31510.7	26.5969	NM	0.0069	0.593	0.5999	12.5138
BMGF	ETH0608	1	14.0208	39.1688	1915.85	6	2018-12-13	2018-12-13	Finger millet	Field stack	Main	0.00180896	59.2838	0.021357	-2.86594	26.0329	0.000472608	4307.79	0.025958	0.153438	0.736827	0.00204016	6.1983	68.0185	6538.46	-0.0476361	1883.71	153.49	0.605557	0.747098	3108.1	0.00227619	2.05856	1500.23	0.0681422	12.4311	-9.30586e-05	0.00069531	0.116008	22.3754	664.51	0.0485924	17035.5	4.27442	NM	0	1.254	1.254	8.17618
BMGF	ETH0609	1	13.9504	39.1611	1800.57	4	2018-12-13	2018-12-13	Teff	Field stack	Close pair	0.00475133	308.452	0.154104	-4.17464	12.8096	-0.0108947	1579.83	-0.177758	0.424942	10.1416	0.00664645	7.1452	403.647	4056.5	0.0761446	2267.1	60.7849	1.09139	5.04725	4014.55	0.06374	1.12683	1970.66	0.0635788	5.13799	0.000693381	0.00644962	0.602896	27.3999	638.716	0.0314666	14923	9.54063	NM	0	0.5676	0.5676	6.09176
BMGF	ETH0610	1	13.9496	39.1598	1773.68	4	2018-12-13	2018-12-13	Teff	Field stack	Close pair	0.00951914	192.205	0.296799	-2.99106	12.8872	-0.0108141	1641.16	-0.21172	0.237573	4.07366	0.00387598	6.8735	298.131	5253.24	0.170653	2255.66	69.431	1.1259	2.27811	4200.91	0.06864	1.37117	2059.71	0.0450704	5.65908	0.000351288	0.00323042	0.406237	31.0459	833.09	0.0199051	24336.5	64.4681	NM	0.0052	0.3568	0.362	11.9044
BMGF	ETH0611	1	13.6494	38.9683	1818.16	6	2018-12-14	2018-12-14	Teff	Field stack	Main	0.00367099	171.662	0.0919792	-3.63429	13.779	-0.0108248	1635.71	-0.175761	0.226792	3.90949	0.00416896	7.01451	233.6	4364.82	0.000782011	2214.2	81.1968	0.46065	2.64754	3988.41	0.0336863	1.91782	2022.2	1.916	6.79483	0.000524605	0.00165525	0.450156	29.5188	987.181	0.0198021	25278.7	18.0482	NM	0.0069	0.5392	0.5461	12.7403
BMGF	ETH0612	1	13.3788	38.8763	1371.21	6	2018-12-15	2018-12-15	Sorghum	Field stack	Main	0.00314575	16.0291	0.0102466	-3.106	0.277357	-0.0108623	265.55	-0.199308	0.0445095	0.431535	0.0015338	2.28821	40.9432	4557.07	-0.0296336	1759.02	12.4691	1.00164	0.64494	3169.19	-0.0114698	0.856357	1647.43	0.0289759	1.4604	-0.000329384	-0.000235146	0.0943762	23.2926	949.527	0.0386645	21924.4	14.1133	4.13671	4.3272	2.1828	6.51	11.8883
BMGF	ETH0613	1	13.2683	39.0254	1536.87	4	2018-12-15	2018-12-15	Sorghum	Field stack	Close pair	0.00101798	21.5538	0.00561205	-3.90546	0.600232	0.00125792	220.873	-0.239382	0.0363725	1.12029	0.0116435	2.96337	40.3544	4036.53	0.00168002	1468.05	12.5025	0.593389	1.25743	2055.18	-0.0114769	3.95198	1508.86	0.303336	0.905316	-0.000204353	-3.06966e-05	0.112968	18.0641	718.177	0.0193936	9438.9	0.507406	NM	0.0008	0.2474	0.2482	6.1414
BMGF	ETH0614	1	13.6213	39.3831	1874.95	6	2018-12-16	2018-12-16	Wheat	Field stack	Close pair	0.00070219	11.8032	0.00153025	-4.08711	1.07346	-0.0108194	641.95	-0.356249	0.0372227	0.554196	0.000208416	5.949	40.1626	6085.6	-0.0311217	1475.28	32.3031	0.248969	0.619288	3421.88	0.0295008	1.79817	2125.62	0.0260586	1.71138	-0.000341265	-6.30949e-05	0.0931882	32.0962	1368.59	0.0380164	20327.3	2.97543	0.539663	5.6497	1.9973	7.647	17.6802
BMGF	ETH0615	1	13.5323	39.0191	1559.92	6	2018-12-16	2018-12-16	Sorghum	Store	Main	0.00565313	58.9211	0.0123087	-2.99624	0.665544	0.0260241	1587.25	-0.311846	0.0537707	1.16087	0.00790825	2.27732	84.8933	4889.84	-0.00704578	1905.5	12.6048	0.575868	0.985024	3271.96	-0.00512557	3.96336	1353.22	0.18718	4.0247	-0.000198584	0.00106403	0.211593	23.6611	689.645	0.0273529	14062.2	3.40072	NM	5.1018	1.2182	6.32	9.37381
BMGF	ETH0619	1	7.26932	40.1117	2332.86	4	2018-12-22	2018-12-22	Wheat	Standing crop	Main	0.00255166	2.38763	0.00428041	-2.57871	3.25596	-0.0107611	369.371	-0.381302	0.0106272	0.0474169	-0.000187612	4.44941	33.8133	4656.98	-0.00258112	1188.77	29.6994	0.127987	0.74444	2867.69	-0.00488066	1.62795	1801.94	-0.00406742	1.87365	-0.000439042	-0.000379965	0.0907399	32.5989	2320.31	0.0356974	49105.9	3.60924	12.793	0	2.31	2.31	19.5917
BMGF	ETH0620	1	7.2506	40.0712	2335.4	6	2018-12-22	2018-12-22	Barley	Field stack	Main	0.00326407	14.8835	0.0117932	-2.57672	2.80418	-0.0108088	447.883	-0.332019	0.0258799	0.627878	0.000649803	5.36563	54.0768	5495.82	-0.009005	1146.16	15.5512	0.158625	0.923643	2910.06	0.00711968	3.24519	1813.62	0.02352	2.23243	-0.000211678	-0.000217884	0.126864	32.1236	2475.29	0.056137	46449.9	4.88956	11.5301	0	2.241	2.241	15.867
BMGF	ETH0622	1	7.16482	40.2507	2382.6	4	2018-12-23	2018-12-23	Barley	Standing crop	Main	0.000454749	13.3905	0.0153996	-3.03547	5.59592	0.0293685	395.321	-0.365564	0.0250538	0.99384	-0.000157813	4.81136	77.3777	5022.93	-0.0202961	1228.98	12.595	0.0663541	1.00273	2893.86	0.0203269	1.25437	1742.32	-0.00199213	2.30501	-0.000411289	4.91886e-05	0.216507	27.572	2275.19	0.141305	40494	3.75505	NM	0	3.287	3.287	14.2689
BMGF	ETH0624	4	11.5547	36.4824	1188.46	6	2018-12-24	2018-12-24	Maize	Store	Main	0.00649751	5.75517	0.00394504	-0.137647	0.295401	-0.00146567	63.8157	0.00879751	0.0911973	0.326947	3.75664e-05	1.75783	29.7659	5371.71	-0.0163699	1078.34	4.60945	0.16491	0.314402	3239.09	-0.00508302	4.4785	1434.41	0.00269842	0.247879	-0.0014495	-0.000509271	0.0435152	26.8062	2524.34	0.0412915	77684.3	1.1491	12.9	0	3.129	3.129	12.8364
BMGF	ETH0626	5	7.29655	39.4569	2395.96	4	2018-12-20	2018-12-20	Wheat	Store	Main	0.00103583	6.74051	0.0022299	0.298722	7.42701	-0.0066544	507.888	-0.00379782	0.0234227	0.127217	-0.000506582	3.19245	25.9166	4438.6	0.0235343	1007.97	36.4392	0.423915	-24.8412	2841.21	-0.0235017	1.49432	1709.42	0.141153	5.59633	-0.000732027	-3.19166e-05	0.148991	24.3197	2874.39	0.00964664	48179.5	4.69411	2.32677	0.0311	3.0749	3.106	31.376
BMGF	ETH0627	5	7.3059	39.3951	2635.25	4	2018-12-20	2018-12-20	Wheat	Store	Main	0.00242226	3.52945	0.00825979	-0.513443	8.72121	-0.0047591	543.942	-0.0123734	0.0159368	0.170048	0.000221966	4.18402	29.2125	4653.74	-0.000572716	1012.69	40.9713	0.203335	-25.1959	2917.08	-0.0218968	1.26867	2229.23	0.0197386	2.78276	-0.000672718	-6.34829e-05	0.147971	27.674	2805.42	0.0198755	53295.8	3.99255	5.4246	0	4.698	4.698	30.4905
BMGF	ETH0628	5	7.19753	39.4329	2331.93	4	2018-12-20	2018-12-20	Wheat	Store	Main	-0.000123485	10.3732	-0.00152898	-0.238433	7.62432	-0.00489859	506.654	0.0057816	0.0233996	0.0264496	-9.965e-05	3.03039	27.5757	4597.36	0.0235471	848.258	37.4702	0.568308	-24.6688	2415.34	-0.0234157	1.56587	1653.49	0.181846	4.09313	-0.000631337	4.66026e-05	0.162649	20.1319	2414.79	0.013153	40402.1	3.62536	1.87908	0.0184	2.4026	2.421	28.0647
BMGF	ETH0629	5	7.32687	39.3565	2991.24	12	2018-12-21	2018-12-21	Barley	Field stack	Main	0.00134722	21.548	0.00238206	-0.296189	5.14131	-0.0186911	345.751	-0.0117019	0.0108427	0.174858	0.000873934	3.16723	40.8631	4047.79	0.0228534	989.18	11.5313	0.0843753	-24.9807	2622.02	-0.00611106	1.83137	1901.8	0.0232599	2.80777	-0.000587703	0.000334189	0.191483	18.2602	2591.98	0.425276	41703.8	1.94256	14.691	0	2.39	2.39	9.52862
BMGF	ETH0630	1	7.25172	40.4811	2215.89	4	2018-12-25	2018-12-25	Barley	Field stack	Main	0.0005827	149.631	0.0250417	-2.95346	2.52147	-0.000936094	415.047	-0.378334	0.093346	1.28039	0.0064345	5.63871	169.919	6933.86	-0.00254964	1427.9	18.6492	0.0887771	0.829626	4215.66	0.0609725	8.54099	1987.65	-0.000311563	2.07329	0.000245387	0.00223117	0.489406	25.4181	3534.03	0.110703	69473.6	4.14888	NM	0	2.279	2.279	15.1237
BMGF	ETH0631	1	7.35022	40.5383	1992.59	4	2018-12-25	2018-12-25	Wheat	Standing crop	Main	0.00326261	5.67201	0.00645903	-2.9072	3.3631	0.00991547	427.946	-0.387025	0.0235306	0.112462	0.000206027	3.9124	30.089	4743.46	-0.000912507	1136.17	24.8476	0.245124	0.444128	2965.06	0.00390865	4.08704	1881.11	0.0209003	1.89192	-0.000488152	-0.000440032	0.103258	25.8721	2750.83	0.0327193	56404.6	4.71895	6.1325	0.0169	1.8551	1.872	34.9857
BMGF	ETH0633	1	7.44948	40.5706	1931	4	2018-12-24	2018-12-24	Barley	Field stack	Close pair	0.000684027	8.46566	0.00668183	-3.16111	2.56506	0.0186405	388.902	-0.381365	0.0173657	0.779191	-0.000334184	5.97548	45.38	5501.5	-0.0308019	1527.45	11.9082	0.212186	0.61344	4682.97	0.0180406	3.36793	1922.7	0.00218723	1.2974	-0.000495322	-0.000403536	0.120983	34.2432	2877.55	0.0329009	60802.6	5.03577	NM	0	3.01	3.01	31.9884
BMGF	ETH0634	1	7.2325	40.4247	2266.22	4	2018-12-24	2018-12-24	Wheat	Standing crop	Main	0.00200066	20.1932	0.0073601	-3.56055	3.01854	-0.000113496	399.183	-0.37738	0.0431738	0.439566	0.000134071	3.29156	54.255	4942.72	-0.0399795	1092.71	34.7006	0.0731418	1.06311	3230.74	0.02043	2.50708	1783.28	-0.00419271	1.77669	-0.000474335	0.000740988	0.169153	20.8544	2269.75	0.035265	45584	3.92074	13.1303	0	2.92	2.92	24.8061
BMGF	ETH0635	1	7.21265	40.3815	2314.74	4	2018-12-24	2018-12-24	Barley	Field stack	Main	1.17212e-05	5.88282	0.00826102	-2.06002	4.35933	-0.0010344	426.412	-0.38237	0.0223463	0.892329	-0.000337639	5.76124	55.2473	5448.97	-0.0493821	1527.71	14.1524	0.200565	0.903145	3953.06	0.0154315	1.71371	1895.17	-0.000519705	2.09971	-0.000374813	-0.000314805	0.107878	39.258	2052.22	0.045146	40468.4	3.43666	NM	0	3.682	3.682	23.771
BMGF	ETH0636	1	7.43851	40.54	2015.66	4	2018-12-24	2018-12-24	Barley	Field stack	Main	0.000225529	7.50004	0.00574173	-2.66437	4.09488	-0.0107928	461.95	-0.379865	0.029907	0.793733	-0.000421249	5.00815	51.4933	6126.29	-0.0577748	1411.72	15.2441	1.3427	0.494585	4429.81	0.0392054	1.25009	1810.55	0.11076	1.98909	-0.000424738	-0.00037642	0.107913	34.9175	2628.27	0.0298676	61312.6	3.71024	10.2964	0.0178	2.4792	2.497	34.6127
BMGF	ETH0637	1	7.44941	40.5713	1939.44	4	2018-12-24	2018-12-24	Barley	Field stack	Close pair	0.00135881	8.44289	0.00879153	-2.81341	2.99179	0.0107592	446.332	-0.391018	0.0233973	1.05961	-5.85529e-05	5.04164	47.2291	5494.53	-0.0407088	1423.94	11.1915	0.243649	0.817167	4055.38	0.00822471	2.98073	1644.54	-0.00400423	1.5524	-0.000400538	-0.000253869	0.128014	26.8642	2899.76	0.0271411	58831.1	4.79183	6.33474	0	2.82	2.82	35.7449
BMGF	ETH0638	5	8.48895	39.2889	1676.94	4	2018-12-18	2018-12-23	Teff	Field stack	Main	0.00982447	51.764	0.0138336	-1.23069	10.3782	-0.00662505	1244.71	0.257894	0.0547712	2.21615	0.00197032	3.96737	84.5727	4962.49	-0.0251126	1315.38	42.5862	1.01431	-22.4184	2592.86	0.00479879	3.0856	2736.1	0.0204746	5.0108	-0.000231247	0.00085673	0.264531	22.2203	1222.35	0.0177204	22238.7	1.30952	2.64567	0.0201	0.6759	0.696	13.5443
BMGF	ETH0639	1	7.04595	39.9469	2643.14	4	2018-12-26	2018-12-26	Barley	Standing crop	Main	0.00213374	47.3851	0.0152621	-3.95641	6.22971	6.10304e-05	367.628	-0.383781	0.0796907	0.611169	0.00123127	5.9695	89.4851	6089.07	-0.0459999	1437.63	23.255	0.131306	0.487145	4505.18	0.14557	3.49627	1905.59	0.000633697	2.16818	-0.000242229	0.00114532	0.215156	35.3614	2842.19	0.084966	47900.3	4.61384	NM	0	4.968	4.968	21.7839
BMGF	ETH0640	1	6.9813	40.1321	2506.29	4	2018-12-26	2018-12-26	Barley	Field stack	Main	0.000776504	25.9637	0.00831423	-2.90784	13.2626	8.66165e-05	540.845	-0.368328	0.041046	1.39086	0.00104075	4.89139	90.5962	6271.98	-0.093883	1435.33	16.0368	0.853178	0.997141	4250.54	0.0130299	3.21873	1928.29	0.0708286	3.20387	-0.000254328	0.000198314	0.22236	32.0138	2567.39	0.0386136	35748.5	3.64688	1.45969	2.6221	2.3699	4.992	33.0707
BMGF	ETH0641	1	7.01444	40.0386	2489.25	4	2018-12-26	2018-12-26	Barley	Field stack	Main	0.000715493	5.25293	0.00591928	-3.38875	3.41252	9.45026e-05	407.709	-0.387545	0.0132219	0.407513	-0.000689716	4.60939	31.2844	5104.64	-0.0102723	1301.73	12.1344	0.195706	0.485358	3415.19	0.00777348	0.54724	1846.55	0.0895062	2.01227	-0.000480409	-0.000340288	0.113125	27.0031	2850.1	0.0368947	50958.8	3.93619	7.7406	0	1.831	1.831	16.8716
BMGF	ETH0643	4	8.81912	37.7726	2544.35	6	2018-12-25	2018-12-25	Barley	Field stack	Main	0.00232808	13.5202	0.00527217	-1.17803	1.92552	-0.0123587	413.017	0.00276775	0.00981635	0.290974	0.00446114	4.59482	40.0719	4550.82	-0.0165233	1091.76	10.4884	0.402691	0.133497	2642.34	0.0149487	14.5799	2082.15	0.0291993	2.27262	-0.00100349	-0.000101355	0.064608	33.3303	29049.2	1.33006	60432.1	3.73555	3.94411	0	9.18	9.18	8.48241
BMGF	ETH0644	4	8.93341	37.8695	2338.06	4	2018-12-24	2018-12-24	Teff	Standing crop	Main	0.000233022	25.3544	0.00196966	0.120033	11.4347	-0.0123101	1599.34	0.00377128	0.0363912	0.237827	0.000841912	7.41947	69.3937	5950.91	0.0283439	2014.55	50.7591	0.29642	0.985166	4619.86	0.00851776	4.40238	2691.08	0.0459367	6.63819	-0.000820058	0.000253697	0.0774428	35.4156	2121.5	0.0185373	58155.3	3.25405	3.87303	0	1.644	1.644	22.4189
BMGF	ETH0645	3	8.32386	35.7453	1816.69	4	2018-12-25	2018-12-25	Maize	Store	Main	-0.000327838	10.1116	0.00338506	-1.88567	0.290543	-0.0150841	49.2662	-0.00241338	0.0199927	0.686295	-0.001327	1.39854	24.5534	2972.83	-0.0994046	1078.36	5.9114	0.0108826	0.344445	2180.05	-0.00597465	3.0589	1834.12	0.0348833	0.211106	-0.00139619	-0.00130261	0.208617	17.216	6335.78	21.6361	91117.3	3.88271	21.7849	0	4.16	4.16	4.2818
BMGF	ETH0646	3	8.19651	35.3157	1614.84	6	2018-12-26	2018-12-26	Maize	Store	Main	-0.00277009	11.9163	0.0048591	-1.859	0.717181	0.00351017	56.0997	7.07201e-05	0.0197548	0.493262	0.00673099	1.62145	26.0767	3219.3	-0.0988813	797.15	5.52725	0.017456	0.260428	1805.02	-0.0062382	6.41496	1652.87	0.0205387	0.365844	-0.00131016	-0.00149376	0.219865	17.8415	5118.73	1.51646	80110.9	2.33672	25.1458	0	3.23	3.23	6.32806
BMGF	ETH0647	3	8.28383	35.2595	1676.69	6	2018-12-26	2018-12-26	Sorghum	Standing crop	Main	-0.00171443	29.3849	-0.00100782	-0.940894	0.585747	-0.00521658	165.542	-0.00163836	0.0240208	0.242217	0.00258195	3.29516	54.3925	4301.08	-0.141557	1550.98	15.6456	0.156753	0.286076	2745.52	0.00834297	8.62252	1553.67	0.0342973	0.876262	-0.00143978	-0.00076012	0.263611	18.853	4557.76	0.120478	88076.9	1.86021	37.363	0	3.39	3.39	9.67404
BMGF	ETH0648	3	8.15684	35.4579	1728.37	8	2018-12-27	2018-12-27	Maize	Store	Main	-0.00282705	13.8407	0.000694543	-2.00219	0.522474	-0.00530938	56.0531	-0.000116212	0.0271734	0.622099	-0.00152976	1.83864	29.7712	3375.84	-0.098502	950.564	7.37701	0.0262282	0.238978	2158.46	-0.00689473	2.64435	1573.63	0.000404338	0.238407	-0.00149757	-0.00139016	0.225034	19.6561	5637.61	2.19879	87433.6	3.51357	10.1762	0	2.77	2.77	5.60114
BMGF	ETH0649	4	13.0399	38.9726	1303.51	8	2018-12-26	2018-12-26	Teff	Field stack	Main	0.057115	1363.61	0.726832	3.98515	18.5476	0.106524	2184.94	0.00583754	1.51521	50.7057	0.0825937	11.3927	1778.45	5691.17	0.613233	2263.82	92.1766	0.763497	23.9898	3452.12	0.322802	4.21347	3021.49	0.223121	8.35632	0.00390362	0.0183071	3.40966	34.0176	819.451	0.0374825	29719	14.3512	2.15527	0.0253	0.5606	0.5859	13.025
BMGF	ETH0650	4	12.4569	38.848	2299.59	6	2018-12-25	2018-12-25	Sorghum	Field stack	Main	-0.000775457	20.3261	0.00311451	0.169174	0.202368	0.0104372	156.789	0.000768289	0.0221841	0.416624	-0.000591886	1.19853	46.9487	5056.55	0.0178504	1589.01	7.09258	0.413513	0.730383	3861.56	-0.00317735	2.44736	1466.69	0.231523	0.625871	-0.00144524	-0.000260588	0.107039	21.2721	3043.05	0.0142714	43486.5	0.78276	2.22194	0	1.191	1.191	24.5683
BMGF	ETH0651	4	12.8222	38.7503	1304.03	6	2018-12-27	2018-12-27	Sorghum	Store	Main	0.00125822	89.5312	0.00673015	0.668479	0.371168	-0.0123709	284.795	0.00516784	0.0887835	0.999746	0.0341181	4.25089	147.929	5116.09	0.0159985	1838.1	15.1548	0.458614	1.55394	3941.55	0.00674804	6.96202	1832.04	0.134559	1.1042	-0.00121903	0.000186622	0.294715	30.4626	2731.82	0.0464239	54738.8	0.636195	1.66055	0.1538	1.1862	1.34	33.9954
BMGF	ETH0653	4	8.85113	37.8934	2857.94	8	2018-12-25	2018-12-25	Wheat	Field stack	Main	0.00134709	10.1149	0.000832628	0.713257	0.246779	0.000305213	376.936	0.00751845	0.00601827	0.121907	0.00102792	4.34315	34.9824	4464.64	0.00744366	1066.49	32.8237	0.610824	0.122149	2635.73	-0.000578452	3.91424	1735.38	-0.00289594	2.15364	-0.000390954	0.000764594	0.0454974	30.173	2269.95	0.0564404	48171.3	1.67969	0.0384782	0	1.028	1.028	8.44803
BMGF	ETH0654	4	9.15641	37.4384	2804	4	2018-12-27	2018-12-27	Barley	Field stack	Main	-0.000974946	8.98413	-0.00295312	-1.23668	3.27765	-0.0122619	398.131	0.00159664	0.026671	0.313023	0.00315386	5.68094	41.3513	4988.79	0.0155373	1094.18	13.5126	0.0458562	0.549618	2789.37	0.00554312	11.839	2052.2	0.035007	2.30322	-0.00127294	-0.000320321	0.0436127	28.8715	7101.54	16.0527	52155.7	3.92027	31.6022	0	6.052	6.052	4.77854
BMGF	ETH0655	4	9.11182	37.5807	2446.74	4	2018-12-27	2018-12-27	Wheat	Field stack	Main	0.00277869	10.9537	-0.000634364	-1.46756	7.19045	-0.0123465	249.147	0.00136062	0.0235442	0.0570605	0.000942241	5.24751	44.8838	3755.68	0.0152975	1053.05	47.5958	0.00881217	1.03953	2239.38	-0.00539576	9.84116	1743	0.00445475	1.5611	-0.00123602	-0.000224392	0.0589617	25.3666	4247.39	0.487123	81744.8	2.54017	21.7983	0	2.863	2.863	10.3978
BMGF	ETH0656	4	9.13947	37.6748	2176.1	4	2018-12-27	2018-12-27	Teff	Field stack	Main	0.00141077	52.233	0.00222645	0.615626	26.9387	-0.000816682	1327.83	0.00497693	0.0501619	0.397093	0.000340727	6.62005	103.152	4147.18	-0.0164664	2186.15	64.2603	0.17591	0.235728	4706.21	0.0217661	2.73127	2359.77	0.00644455	8.06675	-0.000971235	0.000802348	0.176971	23.2233	5416.26	0.0783722	86422.9	1.17097	54.884	0	2.604	2.604	17.8792
BMGF	ETH0658	4	9.04121	38.0953	2266.15	6	2018-12-26	2018-12-26	Teff	Field stack	Main	0.000887171	74.0697	0.0124826	-0.758567	14.8293	-0.000965843	1698.05	0.0150835	0.115729	0.386357	0.00290969	6.78925	104.603	5855.03	0.0684364	2069.76	62.5848	0.242373	1.58522	5004.86	0.0261979	1.77557	2564.36	0.157049	5.2692	-0.000778767	0.000561376	0.214547	34.6906	2178.43	0.0181874	45960.4	5.06173	6.74208	0	2.01	2.01	24.5547
BMGF	ETH0660	4	9.12437	37.9694	2937.61	6	2018-12-26	2018-12-26	Barley	Field stack	Main	0.000421159	13.0334	-0.000495494	-0.0407105	4.6475	0.000544311	344.449	0.00268905	0.0223102	0.41573	0.000124303	6.47008	50.9403	6066.36	0.0307881	1542.18	21.3598	0.088526	0.412654	5289.89	0.0105654	5.39868	1904.92	0.022669	1.55281	-0.00118684	-0.000298047	0.0628207	42.3058	7407.37	11.662	63951.6	5.18932	22.6758	0	5.667	5.667	4.86058
BMGF	ETH0661	4	8.92639	37.7903	2150.64	6	2018-12-25	2018-12-25	Teff	Field stack	Close pair	0.00168701	17.2002	0.00466248	-0.117073	13.6171	0.0110831	1581.15	0.00388234	0.0432506	0.345267	-0.000179351	6.98281	51.5621	5352.58	0.00464621	2000.7	82.1706	0.343574	1.34271	4570.56	0.00449696	4.11768	2727.05	0.236173	6.17862	-0.000834296	-4.13063e-05	0.0697701	33.0992	2051.45	0.0220155	50684	3.58468	6.30244	0	1.381	1.381	18.7872
BMGF	ETH0662	4	8.96327	38.0087	2502.4	4	2018-12-26	2018-12-26	Teff	Standing crop	Main	0.000930698	6.77794	-0.000797736	0.477759	14.9688	-0.00123429	1626.31	0.00404984	0.0200108	0.101764	-0.000129152	6.59759	37.639	4416.14	0.0520766	1707.06	127.017	0.210733	1.62426	3325.95	0.00390447	4.15113	2493.91	0.0589146	6.03243	-0.00102453	-0.00029044	0.0384153	25.8414	1482.84	0.27582	27564	2.81932	10.5013	0	2.306	2.306	12.0562
BMGF	ETH0664	1	7.35907	39.8697	2360.99	6	2018-12-27	2018-12-27	Wheat	Standing crop	Main	0.00346652	5.33386	0.00867261	-3.66692	7.78149	-0.000864608	456.465	-0.373465	0.0269799	0.161148	4.06e-05	4.19969	95.445	4937.22	-0.00992393	1219.69	36.8316	0.110246	1.28335	2977.09	0.00885983	0.892698	1650.28	0.0458007	2.28728	-0.000511655	-0.000365065	0.117787	29.3354	2694.37	0.0474134	50919.2	3.48973	9.20324	0	1.939	1.939	15.8651
BMGF	ETH0665	4	10.7084	36.4272	1662.44	4	2018-12-25	2018-12-29	Finger millet	Field stack	Main	0.0117235	32.6424	0.00259839	0.0424505	29.2698	0.00966259	5383.5	0.00911599	0.111116	0.22801	0.0196646	7.34531	63.5533	3426.08	-0.0164503	2033.97	338.3	0.0574177	0.820089	2626.41	0.00104588	10.7449	2021.49	0.00906729	16.9451	-0.00137817	-0.000139316	0.0947797	23.0207	3847.15	0.369081	95210.1	2.49486	13.4156	0	2.637	2.637	10.7505
BMGF	ETH0667	4	10.6022	36.8974	2085.67	4	2018-12-27	2018-12-29	Wheat	Store	Main	0.0204336	14.1334	0.00100981	-1.00803	6.29833	-0.0123343	382.771	0.00871577	0.034505	0.428165	0.00263064	3.96244	41.4528	4218.57	0.00669232	1157.26	55.0058	0.0132751	1.09361	3215.87	-0.0021172	14.457	2010.66	0.0537118	2.76748	-0.00126215	-0.00037222	0.0601708	23.3822	4200.1	2.50091	91686	4.34244	33.7538	0	2.827	2.827	7.32498
BMGF	ETH0668	4	11.2387	36.9475	2024.7	6	2018-12-29	2018-12-29	Maize	Field stack	Main	0.00309746	11.0648	-0.0013562	-0.740274	0.322707	-0.0124138	70.8304	0.000216252	0.0494688	0.416417	-0.000686567	1.2837	18.9227	3301.16	0.0281835	841.693	6.12942	0.00864647	0.92911	1862.15	-0.00198872	2.0969	1582.56	-0.00261194	0.223177	-0.00139809	-0.000505881	0.0503203	12.9595	3982.52	7.51387	80973.6	8.78667	18.2305	0	2.049	2.049	7.06985
BMGF	ETH0671	4	11.3114	36.8002	2104.83	6	2018-12-29	2018-12-29	Maize	Field stack	Main	0.00148001	3.21387	0.00424967	-0.74358	0.312817	0.0216605	50.2362	0.00182792	0.0205798	0.837228	-0.000586343	1.94361	22.2013	3375.01	0.00420549	1068.66	6.05554	0.0634963	1.13332	2779.64	0.00412349	2.29134	1279.97	-0.0019889	0.206797	-0.00144769	-0.000516323	0.0358798	16.658	3515.14	0.347662	69881.9	4.12678	9.57947	0	2.588	2.588	8.64197
BMGF	ETH0672	4	10.9356	36.5469	1695.63	4	2018-12-25	2018-12-30	Maize	Store	Close pair	0.000211461	20.7448	0.00330133	-0.388767	0.460543	-0.00143759	62.5985	0.0052773	0.0308179	0.71858	-0.000525889	1.49246	35.7024	3836.12	-0.0165396	1197.27	6.69486	0.0496792	0.877421	3391.61	-0.00291014	2.6066	1751.54	0.0194971	0.318963	-0.00140667	-0.000357234	0.0745578	19.0703	5836.78	1.95943	99936.1	5.13306	12.6262	0	3.081	3.081	4.91784
BMGF	ETH0673	4	7.22744	38.6955	2150	4	2018-12-21	2018-12-21	Teff	Field stack	Main	0.00601039	16.2426	0.00385778	0.0457747	17.124	-0.000946902	1605.85	0.022684	0.0738961	2.89897	0.00477614	5.59436	72.7147	4781.28	0.0282752	2016.74	247.137	0.160012	4.1291	4667.92	0.00362417	15.0051	1976.77	0.0926767	7.04108	-0.000743122	0.000226465	0.0736003	36.1267	1729.98	10.0514	20184	1.5628	12.3402	0	1.794	1.794	3.9073
BMGF	ETH0674	2	8.58316	39.3963	1500.88	4	2018-12-24	2018-12-24	Maize	Store	Close pair	0.00130621	5.78052	-0.00197416	-1.70129	0.116806	-0.00393472	99.3861	-0.014043	0.0113051	0.739016	0.000855879	0.534074	28.3346	3053.97	-0.00352668	993.866	4.96037	0.363047	0.342251	2338.95	-0.00103891	5.65038	1669.44	0.0839922	0.519749	-9.59737e-05	-0.000402292	0.143922	17.5187	1148.59	0.0351783	9038.96	0.69229	NM	0	1.5	1.5	10.1108
BMGF	ETH0675	2	8.75207	38.9134	1894.89	4	2018-12-25	2018-12-25	Teff	Field stack	Close pair	0.0104724	17.6716	0.00765047	-2.84799	12.5081	0.00661878	1292.67	0.0501846	0.0701171	0.399203	4.03866e-05	7.2104	57.3908	4621.95	0.0174609	1882.18	49.5121	0.649096	2.20309	4244.95	0.0228558	3.89591	2476.86	1.21964	5.88444	-0.000407141	-0.000171126	0.160591	34.7618	2074.12	0.0261527	38125.7	1.59056	NM	0	1.868	1.868	16.8251
BMGF	ETH0676	2	8.83206	38.9621	1985.81	4	2018-12-25	2018-12-25	Maize	Field stack	Main	0.0148449	34.1948	0.00488027	-1.20432	0.395188	-0.00383794	99.9332	-0.00446685	0.0406677	0.672419	0.000735438	2.24456	49.4569	3493.15	-0.000678127	1229.65	8.9709	0.322184	0.60873	3327.12	0.032524	1.22282	1707.66	-0.00254771	0.315409	-0.000488528	-4.02783e-05	0.204646	21.6525	2975.07	0.0342619	57637.1	2.55751	7.95685	0.169	1.462	1.631	34.9753
BMGF	ETH0677	4	11.5931	36.865	2199.52	6	2018-12-31	2018-12-31	Barley	Standing crop	Main	-0.000515786	14.0616	0.00534311	-1.25402	7.20637	-4.55765e-05	417.466	0.0038579	0.0348966	0.852041	-0.000696405	5.95582	49.0247	5349.01	-0.00608344	1454.42	18.1154	0.0159576	0.73547	4172.37	-0.000179175	2.93936	1814.37	-0.00151418	2.53534	-0.00126515	-0.000279798	0.0524942	37.8735	3355.2	0.347934	84001.7	3.98034	19.3459	0	1.827	1.827	8.51254
BMGF	ETH0678	4	11.6982	36.9542	2010.91	4	2018-12-31	2018-12-31	Teff	Store	Main	0.0119553	692.848	0.0699411	-1.68243	24.8228	0.0100117	1484.34	0.00220609	0.508042	4.81114	0.0163154	5.68055	807.09	4776.13	0.158255	2069.3	171.75	0.19848	4.74235	4293.55	0.0761617	8.63228	2168.86	0.0372392	9.69555	0.000249942	0.0105441	1.76637	23.0312	3195.2	0.117664	81602.1	2.45549	24.2697	0	1.871	1.871	22.8423
BMGF	ETH0679	4	8.9888	37.7003	2313.97	4	2018-12-30	2018-12-30	Teff	Standing crop	Main	0.000778704	11.6077	0.00428653	-1.65996	14.051	-0.0123404	1434.33	-0.000880673	0.0331251	0.121497	-0.00035703	7.85999	57.8519	4839.91	-0.0164989	1938.12	51.9638	0.109473	1.64113	4318.1	0.0062849	4.65597	2727.11	0.00684364	5.32439	-0.00117138	-0.000193257	0.0878859	26.0781	2844.66	0.0445081	67535.7	2.75	10.0633	0	3.072	3.072	20.0984
BMGF	ETH0680	4	8.83998	38.1061	2381.56	4	2018-12-29	2018-12-29	Teff	Field stack	Main	0.00233698	92.3352	0.0222656	-1.36502	13.1963	-0.00128765	1426.58	0.00929229	0.104868	0.867685	0.00256712	7.14052	165.417	4347.22	0.0400102	1847.61	137.546	0.226067	2.35109	3778.8	0.0353367	3.53406	2233.18	0.00412948	6.10834	-0.0007241	0.00111993	0.255083	30.7521	1726.76	0.07168	41172.3	4.00493	8.44415	0	2.096	2.096	15.5488
BMGF	ETH0681	4	8.83883	37.98	3029.15	4	2018-12-29	2018-12-29	Barley	Field stack	Main	0.000695295	14.493	0.00456938	-1.19926	5.93669	0.0213062	380.788	0.0146282	0.0181523	0.362241	-3.72316e-06	6.44437	47.6897	4130.03	0.00707046	1113.73	13.922	0.0269605	1.02845	2328.21	0.0152935	5.28369	1842.05	0.0106761	2.26081	-0.00112261	-0.000184105	0.0633982	27.3394	8217.15	1.48859	69746.9	2.45329	17.0356	0	4.32	4.32	10.5241
BMGF	ETH0682	5	7.85914	39.0137	2074.29	4	2018-12-22	2018-12-22	Wheat	Store	Main	0.00097298	13.4767	0.0111694	-0.242206	6.52236	-0.00465146	429.45	-0.00369685	0.00763175	0.0536645	-0.000402782	2.95332	33.1552	4708.94	-0.0119507	1133.15	39.1417	0.650201	-25.0326	3693.27	-0.0267535	1.40019	1763.97	0.173059	3.08809	-0.000634681	9.30081e-05	0.158365	22.526	2447.65	0.0130544	42953.6	2.42016	2.8881	0.013	1.844	1.857	25.6354
BMGF	ETH0683	5	7.48405	39.3135	3159.03	6	2018-12-21	2018-12-21	Barley	Field stack	Main	0.000149934	12.2638	0.00657996	-0.383476	4.91096	-0.00614975	407.773	-0.00379692	0.00705709	0.226339	0.00128442	4.66802	38.1272	3907.33	-0.000229279	1266.74	12.8198	0.0440149	-25.2222	3700.18	0.104411	1.31246	2118.68	0.00297799	2.39637	-0.000503459	0.000255993	0.176644	30.2577	4312.89	0.103038	46942.5	3.29698	6.94382	0	4.611	4.611	15.0665
BMGF	ETH0685	5	7.43259	39.4151	2789.79	4	2018-12-23	2018-12-23	Barley	Store	Main	0.000413125	19.8641	-0.00218806	-0.0277323	4.26081	0.0185208	297.632	0.0555398	0.0118343	0.158792	0.000774784	2.98299	35.8577	3944.43	-0.0134725	1086.99	10.4743	0.169481	-25.0351	2925.32	-0.000500111	1.61397	1556.47	0.00930934	2.00786	-0.000670754	0.000660369	0.202754	17.9146	3024.53	0.502611	38362.4	2.76753	8.70529	0	2.232	2.232	7.07793
BMGF	ETH0686	5	7.40082	39.2472	2960.08	4	2018-12-23	2018-12-23	Barley	Store	Main	0.00220155	25.8366	0.00846171	-0.254546	1.84665	-0.0188478	394.994	-0.0116677	0.0142411	0.491322	0.00150184	4.05692	44.9685	4010.62	0.00958464	971.716	14.0696	0.0484985	-25.0897	2917.47	0.0178194	4.30938	1729.19	0.00318673	2.2684	-0.000462907	0.000989911	0.213963	25.8522	1415.79	0.729215	22266.5	1.72548	6.2992	0	3.057	3.057	10.5174
BMGF	ETH0687	4	12.4577	39.1577	2002.03	6	2018-12-28	2018-12-28	Barley	Store	Close pair	-0.000698329	55.7836	0.0166783	0.0999724	2.0062	0.0109159	455.93	0.00222485	0.128894	2.33026	0.00164925	4.03452	175.551	5449.8	0.0509178	1387.89	15.7627	0.506659	4.33118	4170.3	0.00233231	5.04353	1821.51	0.133456	3.24062	-0.00138655	0.00156901	0.672921	23.8962	1670.04	0.0124752	26829.2	0.806279	1.53042	0.0048	0.599	0.6038	15.999
BMGF	ETH0688	2	7.36343	38.7015	1948.12	4	2018-12-24	2018-12-24	Teff	Store	Main	0.00336266	330.563	0.0708687	-2.37595	11.848	0.00622582	1575.02	0.0284917	0.252992	8.83687	0.0187251	5.84445	393.347	4089.39	0.259602	1740.93	91.3171	0.735735	5.73404	4039.77	0.160422	2.60432	1982.87	0.146249	6.7927	0.0022568	0.00844238	0.664519	36.4556	1516.7	0.230533	28817.9	3.23136	3.28032	0	2.993	2.993	18.3866
BMGF	ETH0689	4	12.4584	39.1588	1976.99	6	2018-12-28	2018-12-28	Barley	Store	Close pair	0.000638011	442.511	0.0490445	-2.27554	4.33845	0.0216914	516.245	0.00159714	0.258846	5.00705	0.0030145	3.62442	561.276	5524.5	0.101515	1251.78	19.5886	0.478102	2.47324	3740.33	0.0246852	3.20138	1570.5	0.0821756	6.00701	-0.000427613	0.00426648	2.68339	27.237	1888.34	0.0239224	26708.9	0.733526	1.33422	0.0031	0.5567	0.5598	21.1604
BMGF	ETH0690	5	7.03731	38.7502	2660.59	4	2018-12-26	2018-12-26	Barley	Field stack	Main	0.000808446	17.3265	-0.0013562	-0.569331	3.0886	-0.00603868	321.903	-0.0154608	0.0158811	0.232029	0.00510755	3.75089	37.2909	4545.89	-0.0135191	910.738	9.95367	0.028192	-25.0405	2604.56	-0.0194178	18.4688	1764.19	0.0708876	2.35569	-0.000518861	0.000242553	0.164319	22.7319	6396.41	1.45262	58461.7	4.25973	19.4695	0	4.361	4.361	5.56006
BMGF	ETH0692	2	8.62473	39.1063	1785.25	4	2018-12-20	2018-12-20	Teff	Store	Main	0.00473654	167.128	0.0361443	-2.2527	11.1915	0.00699015	1146.25	0.00256467	0.135619	3.17282	0.00753248	6.59715	226.865	4528.73	0.112323	1794.6	65.4147	0.766079	2.6864	4085.43	0.0757293	2.17983	2118.31	0.2447	4.38931	0.000863906	0.00267115	0.456583	29.8656	2487.29	0.0766884	48503.4	1.80975	7.64331	0	1.28	1.28	31.5081
BMGF	ETH0693	2	8.7358	39.2152	2100.77	4	2018-12-20	2018-12-20	Teff	Field stack	Main	0.00254832	25.1176	0.0121286	-1.71244	10.3433	0.0394652	1332.39	-0.0126006	0.0337175	0.572869	0.000476705	6.67834	50.2059	4182.12	0.00567545	1627.27	41.1747	0.316899	0.751158	3288.44	0.0162018	2.35803	2213.48	0.174006	7.18015	-0.000221047	0.000161027	0.169085	20.9444	3335.34	0.0326008	55960.9	2.37821	4.46217	0.2867	1.4583	1.745	40.417
BMGF	ETH0695	2	8.66488	39.1691	1991.34	4	2018-12-20	2018-12-20	Wheat	Field stack	Main	0.00480493	7.90341	0.00655946	-3.3842	2.35471	-0.0153071	481.05	0.150874	0.0254506	0.141989	-0.000722	3.16336	31.3095	4381.61	0.0281486	1125.7	33.84	0.312852	0.316428	3183.47	0.00132058	2.33641	2000.04	0.102922	2.47301	-0.000544503	-0.00033465	0.138283	25.9424	2822.79	0.0342946	51258.8	2.67315	7.58615	0.0265	1.6585	1.685	40.2353
BMGF	ETH0696	2	8.51876	39.07	1693.97	4	2018-12-20	2018-12-20	Maize	Field stack	Main	0.000155824	14.1835	0.0056376	-2.12776	0.245399	-0.00345696	61.4585	-0.0108629	0.0200773	1.1116	-0.000376434	1.24682	30.4222	3548.8	-0.000431158	1052.47	4.56253	0.941822	0.611167	3032.91	0.0075777	0.836354	1732.96	0.107655	0.20056	-0.000461048	-4.1889e-05	0.13138	18.8904	1495.33	0.0299931	26914.4	2.00537	2.78946	0.0126	1.8844	1.897	16.0506
BMGF	ETH0697	2	8.77003	39.4016	1811.83	4	2018-12-22	2018-12-24	Maize	Field stack	Close pair	0.00212721	6.09574	0.00697622	-2.78058	0.176031	0.0446899	78.7293	-0.00970829	0.00483755	0.100761	-0.000761179	2.46876	18.3403	4212.85	-0.0396946	1182.91	6.56491	0.766853	0.355575	3535.58	0.00254456	1.22636	2138.3	0.0168797	0.491248	-0.000527442	-0.000383037	0.110015	28.7556	1770.86	0.0412218	25033.9	2.30056	3.185	1.3013	2.3117	3.613	18.8619
BMGF	ETH0699	5	9.25526	40.5984	1603.93	4	2018-12-20	2018-12-20	Sorghum	Store	Main	0.00278282	99.243	0.031216	0.87602	0.968324	-0.0188478	214.594	-0.0111096	0.0363863	1.211	0.00363565	1.86145	156.471	4804.13	0.0977128	1469.34	15.8589	0.869929	-23.8017	3129.42	0.524045	3.49141	1736.53	0.203508	0.843526	-0.000205671	0.00137162	0.391434	26.5719	1816.27	0.0381729	31296.8	1.76517	2.16929	0.0606	1.4544	1.515	22.1732
BMGF	ETH0700	3	9.00724	36.5834	1942.66	4	2018-12-23	2018-12-23	Maize	Standing crop	Main	-0.00543896	3.04452	0.00737678	-3.609	0.282906	-0.00501427	45.975	-0.00480246	0.0268035	1.76144	-0.00177772	15.0085	23.6392	3488.75	-0.0731705	917.926	4.72497	0.0180648	0.89832	2073.78	-0.00820721	2.777	1386.65	-0.00146163	0.197378	-0.00137961	-0.00151949	0.232909	16.0954	5169.55	1.06974	104310	5.45333	14.2644	0	3.465	3.465	8.00212
BMGF	ETH0701	4	13.1151	37.8715	2756.53	4	2019-01-01	2019-01-02	Wheat	Store	Close pair	0.0161542	8.41656	0.00405109	-2.08823	9.29536	-0.00145425	494.623	0.00477889	0.0219484	0.767796	0.000336444	4.3112	40.4726	5302.47	0.00421224	1344.22	42.1747	0.154283	1.07332	4010.17	-0.00573862	4.24685	1796.36	0.00626881	4.31226	-0.00144585	-0.000431136	0.0420354	32.7518	3530.37	0.14569	64661.9	4.38137	9.2954	0	2.789	2.789	23.6408
BMGF	ETH0702	5	9.23773	40.7219	1387.61	4	2018-12-20	2018-12-20	Sorghum	Store	Main	0.00306148	66.5279	0.00914575	-0.225918	0.587809	-0.0187645	246.709	-0.0115097	0.0444259	0.749098	0.00410446	1.79829	80.416	4519.9	-0.000316418	1485.87	11.7472	0.520754	-13.188	2962.58	0.0203287	4.95944	1538.47	0.267069	1.74565	-0.000371204	0.000760272	0.308763	23.3531	3463.44	0.0390664	53527.6	3.82567	2.20861	1.128	2.001	3.129	36.1752
BMGF	ETH0703	5	9.16971	40.6717	1489.14	3	2018-12-20	2018-12-20	Sorghum	Field stack	Main	-0.000653766	9.10424	0.010228	1.80383	0.339407	0.0327658	151.531	-0.00138896	0.0169995	1.20852	0.00276215	1.36445	25.0045	4484.26	0.00988241	1133.05	8.95812	0.259974	-24.8532	2487.94	0.424555	2.85561	1350.69	0.15873	1.2035	-0.000631725	6.6391e-05	0.173598	20.7573	3207.44	0.0456896	52495.7	3.71721	3.41181	1.516	2.113	3.629	37.5938
BMGF	ETH0704	5	9.17814	40.5696	1373.5	4	2018-12-20	2018-12-20	Maize	Store	Main	0.00361451	13.3829	-0.00510374	0.549992	0.284739	-0.0187738	115.834	0.0658027	0.0351417	0.704839	-1.12862e-05	1.8056	28.8827	3729.01	-0.00172996	1305.68	8.72505	0.356578	-24.5671	3791.63	-0.0162818	0.520501	1968.79	0.121475	0.420493	-0.000728596	6.67775e-05	0.178637	19.4955	1626.63	0.0498945	27609.6	1.37748	4.07477	0.3043	2.2757	2.58	18.1354
BMGF	ETH0705	5	8.67328	40.4804	1742.59	4	2018-12-23	2018-12-23	Maize	Field stack	Main	0.000753078	13.0329	0.00156045	-0.294552	0.180941	-0.00647891	70.2139	-0.0143821	0.0297038	0.707121	0.000289767	2.05013	25.7738	4156.39	-0.0251992	1258.04	6.41706	0.483201	-17.4451	3543.82	-0.022214	1.14086	1411.24	0.488771	0.152796	-0.000744817	7.53047e-05	0.174014	22.1699	1678.21	0.00859133	36357.4	3.33085	1.8365	0.0061	1.4089	1.415	12.3816
BMGF	ETH0706	5	8.38656	40.3969	1590.75	4	2018-12-24	2018-12-24	Maize	Store	Main	0.000147006	3.57655	0.00707825	0.424581	0.165272	-0.00474458	71.7926	-0.0141216	0.0233966	0.539134	-0.000422808	1.65915	16.4548	2771.35	-0.00155213	799.342	5.84629	0.375598	7.92514	1661.77	-0.0269628	1.57948	1874.12	0.0451839	0.246016	-0.000652569	0.000124381	0.138788	20.8765	4177.9	0.021435	19157.8	1.36775	1.75032	0	0.5652	0.5652	4.85011
BMGF	ETH0707	4	6.99725	39.1499	2430.61	4	2018-12-22	2018-12-22	Wheat	Store	Main	-3.19249e-05	8.69835	0.00425527	0.445819	5.0415	-0.0122379	431.435	0.00331854	0.0164886	0.387511	-0.00024792	4.17625	33.6324	4549.86	0.00539194	1023.54	31.232	0.261419	0.440423	3100.8	-0.00669316	0.896817	1872.77	0.255822	1.83293	-0.00137052	-0.000392193	0.0413185	23.1112	1850.72	0.0197284	32781.4	3.45853	3.41248	0	2.313	2.313	18.5882
BMGF	ETH0708	4	7.38258	38.7283	1950.42	4	2018-12-24	2018-12-24	Teff	Field stack	Main	0.00538381	11.5733	-0.0016222	-0.29014	11.2711	0.0108562	1454.62	0.00573238	0.0232634	0.263686	0.000837473	9.6402	52.2057	3853.88	0.0262169	1346.11	59.9862	0.230089	7.46856	2518	-0.000557448	4.57574	2535.12	0.306661	5.74567	-0.00116577	9.71663e-05	0.0399092	32.3415	1942.91	0.0228056	45199.8	3.56472	3.57192	0	1.291	1.291	21.3096
BMGF	ETH0709	4	7.09737	38.1399	1673.43	4	2018-12-25	2018-12-25	Maize	Store	Main	0.000252178	7.77928	-0.00125692	-1.3099	0.0584044	0.0210077	65.2001	0.000330176	0.0102158	0.641609	-0.00058287	0.916798	23.7333	3990.77	-0.0165152	1129.32	4.54208	0.814702	0.304037	2912.44	-0.00399011	2.64951	1663.89	0.337677	0.211377	-0.00147978	-0.000332887	0.0420763	22.796	1182.08	0.0426239	8082.92	0.721523	0.831658	0	1.349	1.349	5.77943
BMGF	ETH0710	4	7.18938	38.147	1780.04	4	2018-12-25	2018-12-25	Finger millet	Store	Main	0.000986891	21.4332	0.00367951	1.46507	4.18097	0.0226054	4849.98	0.024662	0.0348079	0.887421	0.000555736	1.88495	49.417	7310.47	0.016536	1802.02	156.733	1.07869	0.566948	3116.22	0.00492475	6.98587	1552.11	0.525644	13.735	-0.00126285	0.000360008	0.05373	30.7009	1093.96	0.0867967	10110.3	0.978419	0.833759	0	0.8447	0.8447	4.27427
BMGF	ETH0711	4	7.65414	38.6746	1564.13	4	2018-12-24	2018-12-24	Maize	Store	Main	-0.000844264	6.24963	0.00981859	0.739511	0.0371851	0.0101192	74.1701	-0.00152499	0.0262412	1.78967	-0.000682397	1.27233	19.1082	3316.76	0.0163254	829.364	3.92201	1.02752	1.08405	1934.79	-0.00643609	1.55245	1666.84	-0.00494115	0.327932	-0.00140448	-0.000424019	0.0330515	16.5313	788.59	0.0385571	10209.3	0.990647	0.313302	0.4979	0.5051	1.003	8.41073
BMGF	ETH0712	4	12.1762	38.9542	2169.07	6	2019-01-02	2019-01-02	Teff	Store	Main	0.00232893	763.851	0.120102	0.3845	17.6718	-0.0123526	1818.62	0.0074965	2.12385	36.4539	0.0127812	9.2011	2573.81	4696.04	0.106112	3042.98	86.973	0.726396	29.7597	4600.07	0.0938333	3.24618	2247.03	0.279775	9.05198	-0.000336317	0.0310683	9.34033	32.2143	1636.62	0.0139855	22734	0.869238	3.95562	0.0031	0.5454	0.5485	14.0742
BMGF	ETH0713	4	12.1976	38.9955	2340.82	6	2019-01-02	2019-01-02	Wheat	Store	Main	0.00918394	54.7918	0.0123708	-0.20316	2.4159	-0.0122559	430.659	0.0125884	0.0815198	2.04896	0.017827	4.50638	95.5508	4817.33	-0.0163859	1795.99	23.2802	0.252703	2.95807	4442.34	0.00320817	7.48778	1897.66	0.11439	3.59445	-0.00125585	0.000271801	0.200371	29.8685	1890.36	0.0841439	23497.2	0.681703	0.579819	0.0052	0.6207	0.6259	21.3709
BMGF	ETH0714	4	12.5819	38.9981	2394.01	6	2019-01-01	2019-01-03	Barley	Field stack	Main	-0.00113009	6.89828	0.0100678	0.0530858	2.1477	-0.00117842	440.993	0.00187322	0.0376812	0.43883	0.00156207	4.55614	29.2909	4290.19	0.00573606	1255.23	14.2941	0.877981	0.356946	2816.18	0.00347411	2.40371	1989.86	0.00844872	6.7147	-0.00132197	-0.000355915	0.0658376	25.6349	2615.69	0.0191063	51629.6	1.17396	3.36603	0	1.345	1.345	19.6582
BMGF	ETH0715	3	8.4647	36.164	1979.04	8	2018-12-31	2019-01-01	Maize	Standing crop	Main	0.00593289	4.87073	-0.00254701	-1.9421	0.628792	-0.00573225	57.5724	-0.00696486	0.0134938	0.857975	-0.00152577	1.99324	20.1167	3838.4	-0.0649755	1075.64	7.06144	0.0220696	0.639056	2665.95	-0.00553121	3.30771	1464.68	-0.00149505	0.236126	-0.00128206	-0.0012474	0.18792	20.431	5101.56	0.393157	73509.6	4.56914	16.6692	0	4	4	7.68326
BMGF	ETH0716	3	8.50202	36.1044	1975.79	8	2018-12-31	2019-01-01	Sorghum	Standing crop	Main	-0.0056058	7.44711	0.00282819	-2.10682	0.335438	0.0332303	71.8364	-0.00393798	0.0103776	0.353902	-0.000861326	3.99206	31.4319	4632.81	-0.115102	1631.65	22.5234	0.0342376	1.1478	3541.35	-0.00538762	6.14222	1489.48	0.0161908	0.262965	-0.00141701	-0.00154255	0.211114	20.9382	5237.04	1.20951	77215.3	4.41605	12.5047	0	3.7	3.7	6.232
BMGF	ETH0717	3	8.48962	36.0485	1946.43	8	2018-12-31	2019-01-01	Teff	Field stack	Main	-0.00369651	30.7488	0.00399877	-3.1314	21.8011	0.0231763	1434.57	0.0137523	0.0432451	0.622193	0.00132342	8.81042	65.7439	4447.62	-0.0858676	2108.65	225.998	0.0557738	1.96622	3898.7	0.0148622	11.5063	2598.93	0.0431665	6.47729	-0.000482648	-0.000669004	0.268681	30.9629	6824.79	11.214	84904.5	3.70597	24.3742	0	4.34	4.34	5.52146
BMGF	ETH0718	3	8.30469	36.0361	2085.44	4	2018-12-30	2018-12-30	Teff	Field stack	Main	-0.00195801	24.7373	-0.00142673	-2.96003	25.2278	-0.00499974	1456.68	0.00531479	0.0675197	0.458836	0.000641649	7.32092	71.5702	4333.97	-0.0709513	2245.99	353.381	0.0971413	3.48201	4529.52	0.00305457	17.5112	2472.88	0.038977	6.76986	-7.3634e-05	-0.000677817	0.264122	31.9061	7211.07	11.464	64675.1	5.05949	33.7977	0	3.98	3.98	4.15805
BMGF	ETH0719	3	8.54801	35.6872	1788.22	8	2018-12-29	2018-12-29	Maize	Store	Main	-0.00286367	5.93015	0.00433438	-2.92149	0.434395	-0.0053799	44.0756	-0.000498397	0.0152658	0.558491	-0.00123268	1.74341	19.6481	3126.02	-0.0991503	987.504	5.75509	0.00666057	0.0863944	2405.09	-0.00952294	3.90318	1850.68	-0.00304402	0.22854	-0.00156443	-0.0015545	0.211359	18.184	7543.36	9.11421	86562.7	2.74098	16.1185	0	5.39	5.39	5.00762
BMGF	ETH0720	3	8.56074	35.8424	1934.53	6	2018-12-29	2018-12-29	Barley	Standing crop	Main	-0.00383161	14.9406	0.000933818	-2.1021	5.64369	-0.00576714	303.544	-0.00660038	0.0138093	0.625529	-0.00166751	7.89068	52.918	5172.16	-0.0437748	1507.71	20.0571	0.133703	0.096081	3981.83	-0.000306406	3.20645	2034.22	0.0084826	1.90898	-0.00138642	-0.00112168	0.245235	45.2135	7093.75	0.150613	82983.5	4.3093	7.75942	0	4.23	4.23	10.266
BMGF	ETH0721	2	8.78563	38.4979	2129.74	4	2019-01-03	2019-01-08	Wheat	Field stack	Main	0.0204915	12.7024	0.000672321	-2.9831	8.83071	-0.0152619	434.711	0.00115058	0.0129314	0.128617	-0.000379481	3.21405	36.7179	5127.72	0.0465759	1111.84	37.2869	0.312054	0.610334	3772.97	0.00875092	1.28828	1751.13	0.00872168	2.24474	-0.000401745	-1.97699e-05	0.123129	23.1544	2297.89	0.016349	53518.7	2.82808	NM	0	0.9643	0.9643	21.0895
BMGF	ETH0722	2	8.83039	38.5495	2067.52	4	2019-01-03	2019-01-08	Wheat	Field stack	Main	0.00259362	11.5246	0.0131505	-3.22316	2.43231	-0.00337276	420.983	-0.00577655	0.0362995	0.147785	-0.000169307	2.89244	30.3838	5231.27	0.0342072	833.519	31.7862	0.223722	0.380421	3039.37	0.00534285	4.34432	1664.45	0.0811309	1.46576	-0.000500614	-0.000109731	0.148905	21.4971	2863.01	0.0271594	60076.1	2.27678	6.49593	0.0094	0.9604	0.9698	33.7084
BMGF	ETH0723	2	8.89298	38.6135	2126.52	4	2019-01-03	2019-01-08	Teff	Field stack	Main	0.00323484	48.6771	0.0104171	-1.2966	20.429	0.0176856	1339.71	0.0181463	0.0765629	0.930696	0.000115917	6.40001	96.1913	4553.6	0.0537711	1683.6	145.987	0.404724	1.7426	3848.58	0.0570771	3.95118	2237.45	0.0256241	5.27885	0.000793509	0.00135175	0.211077	35.8782	2149.77	0.114737	42605.6	2.7722	NM	0	1.802	1.802	10.1636
BMGF	ETH0724	2	8.84709	38.6385	2148.78	4	2019-01-02	2019-01-08	Teff	Field stack	Main	0.00273606	21.1994	0.00230014	-3.22601	13.322	-0.0151797	1487.36	-0.0125391	0.073197	0.430517	-0.000643669	7.31256	55.9509	4579.24	0.0386146	1783.35	39.7709	0.46043	1.18372	3902.08	0.0172885	1.88669	2566.12	0.0542145	4.17029	-0.000385416	0.000106697	0.167038	27.5326	2953.27	0.0285126	68968.7	1.6417	15.1739	0	1.161	1.161	31.5088
BMGF	ETH0726	2	8.70665	38.6318	2060.49	4	2019-01-02	2019-01-08	Wheat	Store	Main	0.00264922	12.5809	0.00715515	-3.34295	8.35018	-0.0153298	445.372	-0.0151255	0.0192799	0.179909	-9.81874e-05	3.50253	35.3546	4958.7	0.0260956	1239.18	39.6702	0.559996	0.604756	3405.21	0.00312316	2.36717	1673.74	0.0523736	2.19934	-0.000587448	-0.000120547	0.135396	25.389	2018.59	0.018971	44447.6	2.54076	NM	0	1.065	1.065	25.1748
BMGF	ETH0727	2	8.59601	38.2412	2218.97	4	2018-12-31	2019-01-08	Teff	Field stack	Main	0.00140509	27.2319	0.00981801	-2.64407	12.658	0.0191922	1550.21	-0.0109908	0.0393017	0.180384	0.000276932	5.03331	51.208	4244.88	0.0274019	1809.34	79.2599	0.363115	0.851412	4317.8	0.0135034	2.24667	2220.65	0.236903	5.05835	-0.000124426	0.000159887	0.149521	26.0771	2238.66	0.0253856	48793.9	2.70764	10.7649	0	1.15	1.15	32.2101
BMGF	ETH0728	2	8.48612	38.2288	2381.06	4	2018-12-31	2019-01-08	Teff	Standing crop	Main	0.00378376	12.5909	0.0124354	-2.95804	13.5669	0.00807565	1513.4	0.0070416	0.0372885	0.26394	0.000120507	6.70123	44.1374	5359.57	-0.0207063	1874.8	87.6926	0.107785	1.55289	4251.38	0.0139705	4.90522	2527.73	0.0263479	4.35832	-0.000291535	-0.000188459	0.145864	32.2139	2215.34	0.0487432	49624	3.12537	NM	0	1.452	1.452	24.9134
BMGF	ETH0729	5	8.42109	38.2727	2692.73	4	2018-12-31	2019-01-08	Barley	Field stack	Close pair	-0.000767397	52.7076	0.0167272	-1.55457	8.95563	-0.00726371	354.659	-0.0154636	0.0380931	0.624093	0.00178849	4.55813	81.9603	4063.22	-0.0250388	1114.08	14.1761	0.0215894	-24.5601	2459.98	0.0023535	3.25423	1792.33	0.00438262	2.43177	-0.000304011	0.00208079	0.283988	26.2106	3637.91	1.09624	57342	4.15244	NM	0	1.706	1.706	4.40816
BMGF	ETH0730	2	8.42154	38.2713	2684.98	4	2018-12-31	2019-01-08	Barley	Field stack	Close pair	0.0018974	21.3833	0.00615879	-2.86787	10.4471	-0.00401733	389.9	-0.0113239	0.0364003	0.906015	-0.000168884	5.07982	85.6567	4331.92	0.0173277	1128.3	13.8386	0.0466378	0.702384	2863.09	0.0213307	1.55734	1645.98	0.00362671	2.25608	-0.000403757	0.000307591	0.279047	30.5119	3274.04	0.780668	55121.5	4.08222	NM	0	2.26	2.26	5.9742
BMGF	ETH0731	5	8.38332	38.3227	3048.49	4	2018-12-31	2019-01-08	Barley	Field stack	Main	0.000936373	32.8022	0.00436066	-2.90428	5.98488	-0.0070474	378.379	-0.0109873	0.0155365	0.781084	0.00139913	4.27827	56.1446	4053.47	0.00985772	935.621	12.6247	0.036955	-24.4513	1920.82	-0.011342	4.09072	2037.57	0.00284577	1.82719	-0.000311325	0.000877839	0.211463	28.3873	4638.25	4.57076	61813	4.06916	13.5715	0	2.777	2.777	4.14083
BMGF	ETH0732	2	8.7743	38.1572	2125.99	4	2018-12-29	2019-01-08	Teff	Field stack	Main	0.00387835	28.3879	0.0101809	-1.43217	11.0843	0.00839741	1351.44	-0.000576747	0.0876461	0.74595	0.0011368	5.9374	81.8162	4840.98	-0.00311877	1950.27	70.9561	0.377294	1.36285	4424.42	0.0471535	1.90541	2172.7	0.267249	6.87605	-0.000301121	0.000623629	0.170669	28.5156	1901.03	0.0157538	44799.3	2.14112	NM	0	1.117	1.117	24.3673
BMGF	ETH0733	2	8.82271	38.2535	2061.01	4	2018-12-29	2019-01-08	Teff	Field stack	Close pair	0.00360918	14.9349	0.0235339	-2.8305	10.5198	0.00720879	1388.94	0.0105232	0.0619391	0.242503	0.000166574	6.1186	43.7425	4163.88	0.0157497	1678.16	82.1389	1.10062	1.12485	4031.11	0.0156792	2.17207	2103.96	0.783508	4.60243	-0.000174152	0.000203987	0.177652	29.1993	2639.12	0.0294302	62341	1.69985	6.10764	0.0097	1.0733	1.083	30.9771
BMGF	ETH0734	2	8.82225	38.2558	2074.8	4	2018-12-29	2019-01-08	Teff	Field stack	Close pair	0.00346367	30.7246	0.0154949	-2.91029	11.7238	-0.00386563	1447.95	-0.00528234	0.0750009	0.22546	0.000857215	7.42303	60.0093	4582.84	0.0487037	1882.25	78.202	0.932602	1.29409	4291.33	0.0229569	2.35983	2588.54	0.491621	4.83626	-0.000188661	0.000499423	0.181122	33.6328	2568.44	0.0261176	58647.5	1.76527	6.39007	0.0095	1.0925	1.102	29.6045
BMGF	ETH0735	2	8.38151	37.8582	1829.45	4	2018-12-28	2019-01-08	Maize	Store	Main	0.00125245	8.59113	0.00719072	-3.58036	0.20623	-0.00327855	83.3	-0.0213691	0.0165831	1.1677	-1.75589e-05	1.68695	24.9201	4401.22	-0.0105789	1024.8	4.96407	0.699735	0.778121	3029.8	0.00811112	2.04542	1321.31	0.0164068	0.274741	-0.000548392	-5.18966e-07	0.0871074	19.4766	2130.49	0.0357566	53945.2	2.73589	7.95393	0	1.558	1.558	24.7516
BMGF	ETH0736	2	8.61619	37.9591	2169.62	4	2018-12-27	2019-01-08	Wheat	Store	Main	0.00321019	13.2606	0.00785938	-2.97648	7.55586	-0.00280009	486.123	-0.00386289	0.0182569	0.0857733	-0.000697664	5.02295	43.2491	4401.2	-0.0184203	1339.55	44.7036	0.364656	0.377996	4007.27	0.00672464	2.45321	2320.89	0.034331	4.05188	-0.000416797	9.1785e-05	0.161158	29.4054	3806.94	0.0445644	82730.8	2.47679	6.90342	0	2.872	2.872	12.8381
BMGF	ETH0737	2	8.69137	37.9404	2399.36	4	2018-12-27	2019-01-08	Wheat	Store	Main	0.00209319	66.5995	0.00709805	-3.67447	8.26713	0.0517796	303.189	0.0141413	0.0398187	0.47673	0.0016447	3.14083	94.5679	4074.22	0.0163924	1053.81	45.5608	0.092448	1.15447	2218.75	0.0211293	6.2059	1794.95	0.00992505	2.81281	-0.000295728	0.00229081	0.242164	20.9393	3914.65	0.360605	71654.1	1.74478	NM	0	1.101	1.101	6.07203
BMGF	ETH0738	2	8.66558	37.8856	2334.34	4	2018-12-27	2019-01-08	Teff	Field stack	Main	0.00431937	34.7324	0.0122236	-3.33601	17.2952	-0.00374104	1290.96	0.0385947	0.0232611	0.267625	0.00127279	6.91604	87.3167	3791.25	-0.0397986	1819.87	139.805	0.232146	1.26272	3643.09	0.0382437	5.54564	2253.08	0.0504865	7.14808	0.000298565	0.000640727	0.187002	33.4364	3919.62	0.538643	66884.1	2.82707	NM	0	1.903	1.903	7.33248
BMGF	ETH0739	2	8.58988	37.8587	2024.42	4	2018-12-27	2019-01-08	Teff	Field stack	Main	0.00216219	27.0418	0.00799594	-3.70735	16.1944	-0.0152996	1501.84	0.00226965	0.0407785	0.292272	0.00120518	6.78395	63.3697	4326.51	0.0174188	2208.35	94.8491	0.357426	1.26698	4721.09	0.0257558	6.625	2704.91	0.0258279	7.3955	0.00024397	0.000622109	0.159812	30.7111	2500.46	0.036901	69806.8	1.67248	3.0224	0	1.075	1.075	23.587
BMGF	ETH0740	2	8.57727	37.7434	1946.36	4	2018-12-26	2019-01-08	Teff	Field stack	Main	0.00188601	35.6943	0.00671095	-2.515	15.9178	0.0749268	1543.88	0.00584008	0.0519449	0.654049	0.00134573	6.45489	69.7211	3926.15	0.035135	1904.31	101.133	0.345542	1.53754	4251.08	0.0296857	4.22476	2336.09	0.0774895	6.62904	0.000323695	0.00096573	0.195494	29.7456	2171.42	0.0333242	55532.5	2.59855	NM	0	1.602	1.602	14.7707
BMGF	ETH0741	2	8.48718	37.6942	1699.15	4	2018-12-26	2019-01-08	Maize	Standing crop	Close pair	0.000831381	3.95734	0.0104936	-2.17982	0.104935	-0.00420425	53.8501	0.0096437	0.00616156	0.0472175	-0.000661407	1.24976	18.5026	4953.09	0.00855562	1298.28	3.44828	1.58072	0.294814	3823.35	0.000526605	0.702606	1623.4	0.00227294	0.173568	-0.000624675	-0.000179833	0.122712	25.0714	2221.33	0.0571047	58307.5	2.48012	6.01641	0	2.007	2.007	36.9816
BMGF	ETH0742	2	8.61085	38.3796	2173.61	4	2018-12-25	2019-01-08	Teff	Field stack	Main	0.00166443	47.9577	0.00755509	-3.00364	9.24106	-0.0034648	1482.18	0.238069	0.0833244	0.379526	0.00117138	5.34812	84.0556	4133.34	-0.0198246	1955.72	50.0414	0.451691	0.812078	4385.38	0.0254931	1.41863	2333.01	0.270449	7.96158	-0.00013733	0.000503948	0.244453	31.0113	2501.88	0.025429	51633.6	2.29913	3.49689	0.0121	1.7459	1.758	34.0697
BMGF	ETH0743	2	8.71247	38.4583	2110.51	4	2018-12-25	2019-01-08	Teff	Field stack	Main	0.00470847	33.1638	0.00845884	-2.24257	13.1522	-0.0024666	1612.99	0.141853	0.0539342	0.662526	0.00097536	6.37965	76.8411	5202.98	0.0513536	2003.19	63.9949	1.04068	1.27148	4848.65	0.0168989	4.19847	2217.38	0.263486	5.65621	-0.000221206	0.000172501	0.202954	35.6849	2102.43	0.0233545	28771.1	2.36627	NM	0	1.785	1.785	16.7137
BMGF	ETH0745	2	8.6258	38.0375	2356.68	4	2018-12-24	2019-01-08	Wheat	Store	Main	0.00316812	43.0345	0.00189185	-2.5879	7.34315	0.0190278	423.38	0.226838	0.0348441	0.295162	0.000603852	4.11865	71.8786	4251.74	0.0371796	1240.28	56.0723	0.0871067	0.85112	3061.09	0.0133704	4.22858	1964.75	0.0435639	2.80959	-0.000307659	0.00107669	0.209759	31.251	3129.72	1.31013	70322.1	3.13664	29.9217	0	2.463	2.463	7.20407
BMGF	ETH0746	2	8.78991	38.2638	2071.15	4	2018-12-24	2019-01-08	Teff	Field stack	Main	0.00538183	43.1555	0.0163305	-1.44671	14.6279	0.008001	1505	-0.0005409	0.0732062	0.628265	0.00137052	7.19329	79.4167	4559.1	0.068714	1738.09	62.9331	0.491517	19.6162	3668.95	0.0415879	2.60178	2241.04	0.0875806	5.07034	-0.000134646	0.000618064	0.197507	32.3766	1909.71	0.0293507	35728.6	3.20151	8.05724	0	4.667	4.667	17.9461
BMGF	ETH0747	2	8.79156	38.3264	2064.1	4	2018-12-24	2019-01-08	Teff	Field stack	Main	0.00471082	206.085	0.0765436	-1.98468	16.9182	-0.00441878	1537.1	-0.0118238	0.297069	6.81386	0.0059741	5.69106	412.98	4460.43	0.157035	1874.09	53.8624	0.262326	4.10332	4064.07	3.46689	2.39581	2219.34	0.146094	8.48918	0.000561304	0.00525402	0.842686	32.1303	2618.66	0.0167005	58517.7	2.19062	NM	0	1.181	1.181	29.8502
BMGF	ETH0748	2	8.71433	38.2629	2108.09	3	2018-12-23	2019-01-05	Teff	Field stack	Main	0.00531898	465.093	0.0802533	-2.3979	15.4308	0.0739691	1477.36	0.000744912	0.37764	3.08543	0.0265069	7.23325	477.482	4330.27	0.175892	1672.48	87.3247	0.263443	3.48644	3675.83	0.210874	2.52746	2476.52	0.161273	4.12576	0.00288256	0.00694527	0.94655	35.0225	2380.92	0.0283966	54468.4	1.7545	8.50351	0	0.8802	0.8802	26.6501
BMGF	ETH0749	2	8.60365	38.1522	2361.23	4	2018-12-23	2018-12-23	Wheat	Field stack	Main	0.00300785	7.41525	0.00410455	-3.69694	4.67545	0.007662	409.949	-0.0120372	0.0233454	0.558841	-0.000992975	3.36074	27.826	4169.93	0.0177142	1156.38	25.4747	0.551774	0.632902	2847.08	0.00256121	2.0755	1710.76	0.0121862	1.22739	-0.000490876	-0.000110078	0.138214	21.3589	2224.87	0.0326103	45869.8	2.98979	2.66199	0.5473	1.1947	1.742	35.2198
BMGF	ETH0750	2	8.53995	38.5496	2486.68	4	2018-12-22	2019-01-08	Wheat	Field stack	Main	0.0119746	8.04809	0.000656296	-3.33902	6.07011	-0.00459029	326.999	0.0114858	0.0183035	0.92414	-0.000236656	2.85652	35.15	3825.43	0.0398021	940.461	52.328	0.0686557	1.56237	2102.06	0.00435716	3.02781	1422	0.0128662	1.81027	-0.00050526	-0.000322468	0.120071	18.3696	1987.48	2.27763	28402.1	2.29601	NM	0	1.726	1.726	4.17253
BMGF	ETH0751	2	8.68506	38.5374	2084.64	4	2018-12-22	2019-01-05	Teff	Field stack	Close pair	0.00498904	22.3249	0.0126857	-2.68286	13.2318	-0.0040784	1404.87	-0.00359382	0.0566129	0.189427	0.000511051	5.21854	49.1644	4109.5	-0.00403815	1608.63	62.5119	0.677378	0.883844	3568.14	0.0192173	2.35163	2339.01	0.0164278	2.96325	-0.000327704	-3.03116e-05	0.189557	28.2589	2181.74	0.0317782	57580.2	1.64749	9.6456	0	0.5839	0.5839	30.1482
BMGF	ETH0752	2	8.68666	38.5363	2099.24	4	2018-12-22	2019-01-08	Teff	Field stack	Close pair	0.00209936	23.8921	0.00412618	-2.31575	12.3448	-0.00369032	1298.91	0.00167541	0.0272473	0.21199	0.000543273	6.13886	60.0257	3575.53	0.0167064	1378.22	47.3218	0.320145	0.927851	2473.24	0.0169565	2.21936	2591.2	0.0521182	3.52542	-0.00035196	0.000196392	0.177929	31.4522	1543.82	0.0392815	29493.2	2.43755	NM	0	1.072	1.072	10.6318
BMGF	ETH0753	2	8.65405	38.5158	2213.17	4	2018-12-22	2019-01-05	Wheat	Field stack	Main	0.0064606	8.02317	0.0098894	-3.29804	6.91992	0.00793717	435.771	0.0401144	0.0153231	0.457946	-3.78823e-05	3.92904	35.0261	4106.34	0.0358806	1040.41	38.0139	0.161289	0.541125	2687.73	0.00458924	2.7527	1773.08	0.0125464	1.41274	-0.000574286	-0.000287946	0.128236	20.5002	2749.45	0.0297394	56119.5	2.18089	5.15632	0.0124	0.7827	0.7951	33.0431
BMGF	ETH0754	2	8.52508	38.4672	3003.02	4	2018-12-22	2018-12-22	Barley	Field stack	Main	0.00171106	6.94939	0.00667578	-3.40372	7.91712	0.00701257	409.978	0.0164282	0.00967076	0.348056	0.000104776	3.09878	25.1727	4255.96	0.01531	1065.62	16.4443	0.023968	0.719255	3072.3	0.00735486	4.76066	1664.07	0.0159816	2.80579	-0.000486015	-6.7138e-05	0.152194	20.824	4232.98	3.5031	42117.3	3.95813	NM	0	2.306	2.306	3.48507
BMGF	ETH0755	2	8.4789	38.5078	2636.99	4	2018-12-21	2019-01-05	Barley	Store	Main	0.00169647	23.0549	0.00451508	-3.24422	7.57362	-0.0152469	397.665	0.0047413	0.0218679	0.701968	0.00143674	5.34841	49.6363	4211.71	-0.0213825	1061.7	16.102	0.053807	0.673047	2704.12	0.0155029	8.93902	1549.75	0.0247572	2.66138	-0.000311096	0.000716866	0.182746	30.1889	2612.86	2.47634	36519.1	2.93613	NM	0	2.264	2.264	6.12624
BMGF	ETH0756	2	8.41574	38.6309	2282.4	4	2018-12-21	2019-01-08	Teff	Field stack	Main	0.00668621	35.9107	0.00810281	-3.10393	13.1716	0.00659653	1198.62	0.0511182	0.049779	0.560737	0.000456925	6.80152	87.3624	3922.98	0.0368611	1776.93	104.696	0.283202	1.5034	3710.08	0.0164384	3.82445	1870.66	0.0471451	5.727	-0.000269435	0.000706161	0.256567	32.5595	3078.32	0.0654589	50367.1	1.42541	NM	0	1.606	1.606	12.6425
BMGF	ETH0757	2	8.49568	38.6321	2209.36	4	2018-12-21	2019-01-08	Maize	Field stack	Main	0.00489841	8.67086	0.00423967	-3.08926	0.471971	0.0067262	110.174	-0.00101585	0.010156	0.096403	-0.000793874	1.88509	24.9298	4002.44	0.0150553	1048.54	6.80713	0.443847	0.366965	3148.45	0.00920633	1.48249	1495.18	0.00648189	0.29108	-0.000511995	-0.000117465	0.145301	21.6135	1725.68	0.0388361	40439.2	3.69418	5.84636	0	2.595	2.595	25.7288
BMGF	ETH0758	2	8.43724	38.7285	1810.56	4	2018-12-21	2019-01-08	Wheat	Field stack	Close pair	0.00202395	5.19457	0.00961301	-3.51594	6.64207	-0.015345	466.132	0.00605129	0.027125	0.563956	-0.000245373	4.25354	61.0744	4577.21	0.00573277	1067.23	37.7315	0.565918	0.498756	3092.77	-0.000716653	2.91817	1812.5	0.0410745	2.4971	-0.000487095	-0.000220146	0.141435	35.8358	2409.2	0.0280378	51529.2	1.33176	5.2	0.0218	1.3322	1.354	36.6333
BMGF	ETH0759	2	8.43719	38.7276	1812.03	4	2018-12-21	2019-01-08	Wheat	Field stack	Close pair	0.00344653	10.0584	0.00405032	-2.2809	4.11087	0.00813963	445.537	0.039822	0.0199934	0.137386	-0.000164375	3.47602	34.5326	4944	0.0277738	1247.11	37.6005	0.271231	0.373095	3782.67	0.00124934	2.03885	1798.48	0.0592527	2.19003	-0.000441627	-0.00021023	0.145973	30.7661	1860.4	0.0347076	47405.9	1.04135	9.63853	0.0163	1.2847	1.301	25.9309
BMGF	ETH0760	4	12.6625	39.0653	1994.34	4	2019-01-01	2019-01-03	Wheat	Store	Main	0.00174992	27.2611	-0.00668843	-0.949204	2.07647	-0.0123101	460.141	0.010001	0.0727794	0.474311	0.00273075	5.15521	57.5433	5031.04	-0.00620117	1748.12	35.1137	0.316799	0.426527	4584.92	-0.00393495	5.68699	1941.59	0.183332	5.01254	-0.00144461	-0.000191749	0.0969188	39.1699	3209.36	0.0103181	69408.2	0.998919	4.7691	0	1.314	1.314	21.3454
BMGF	ETH0761	4	12.1896	38.6842	2494.02	6	2019-01-04	2019-01-04	Teff	Store	Close pair	0.00169978	1484.54	0.114767	0.318631	17.5085	0.0439088	1579.55	0.0122201	0.707017	5.83478	0.0354374	7.65629	1548.24	4544.68	0.297906	2063.58	66.5738	0.356962	4.70337	4246.55	0.161894	5.45406	2225.6	0.116785	8.39486	0.00238724	0.0206944	4.55721	30.2825	2503.98	0.0243792	62902.2	2.0738	13.6079	0	2.817	2.817	23.7853
BMGF	ETH0762	4	9.17629	38.6369	2751.95	4	2019-01-02	2019-01-02	Barley	Field stack	Main	0.0108775	12.0615	-0.00446709	-0.576882	5.63721	-0.0123892	407.741	0.00276319	0.0201646	0.526228	-0.000287321	5.0455	51.5655	4358.17	0.0168897	1330.9	19.0476	0.0271584	1.24384	3595.52	0.0218811	3.23988	2186.74	0.0116105	2.14564	-0.00129224	-0.000339421	0.0490998	33.3704	5327.97	11.8815	64621.1	5.56957	11.2418	0	2.619	2.619	4.05644
BMGF	ETH0763	4	9.11309	38.6026	2671.94	4	2019-01-02	2019-01-02	Barley	Field stack	Main	0.0102904	21.65	0.00345565	-1.47631	5.11737	0.0116394	430.38	0.000571908	0.0256945	0.698985	0.000495985	4.68812	52.748	4239.39	0.0638471	1125.61	17.3507	0.0194696	0.756419	2626.83	0.0503072	4.63473	1826.75	0.00960518	2.23476	-0.00128874	-0.000115646	0.0839916	25.6686	5075.46	10.8148	61857	5.56714	15.0189	0	2.753	2.753	4.95871
BMGF	ETH0765	4	9.0509	38.5363	2364.43	4	2019-01-02	2019-01-02	Barley	Field stack	Main	0.00180979	18.8818	0.00208415	-2.13227	8.66663	-0.0123648	488.914	-0.000548835	0.0223155	0.495827	-0.000719468	8.16742	63.0309	4975.85	0.00478957	1372.26	20.4776	0.142091	0.732272	3944.14	0.0414533	4.43127	2534.46	0.00551017	2.88458	-0.00124781	-0.000152108	0.07151	38.7768	3580.04	1.85219	85145.2	2.89486	21.6788	0	2.336	2.336	9.35316
BMGF	ETH0766	4	9.09385	38.4619	2499.47	4	2019-01-02	2019-01-02	Barley	Field stack	Main	0.000177979	13.7758	0.00438813	-2.94104	4.69037	-0.00105431	392.921	0.00292039	0.0133111	0.339536	0.00121816	3.66497	40.5839	4641.18	-0.0059755	1101.4	10.1894	0.065538	0.560982	2196.22	0.0174707	15.1207	1785.87	0.00918336	3.40447	-0.00122291	-0.000281618	0.0466871	23.4284	3839.58	4.63316	66235	5.21549	12.617	0	1.97	1.97	5.46416
BMGF	ETH0767	4	9.09888	38.3993	2593.42	4	2019-01-01	2019-01-01	Wheat	Standing crop	Main	0.00030427	16.9963	0.0029397	-0.920292	12.1961	-0.0122499	528.928	0.00402891	0.0193289	0.114002	0.000996977	5.09278	45.5692	6063.51	0.0281239	1125.54	53.6661	0.0221713	2.50965	2059.94	0.00281099	7.64525	1974.25	0.014007	2.85091	-0.00123178	-0.000350652	0.064073	34.6157	4110.81	0.985098	63544.8	3.06603	15.4332	0	2.399	2.399	9.94316
BMGF	ETH0768	4	8.92261	38.3475	2063.22	4	2019-01-01	2019-01-01	Teff	Field stack	Main	0.0027356	91.7436	0.0113066	1.24353	12.9119	-0.0123954	1576.98	-0.000196313	0.111139	0.284571	0.00215775	5.61901	120.305	5175.01	-0.0047641	2072.65	56.9805	0.317167	0.763663	4720.02	0.0145189	2.3834	2274.97	0.233366	8.00604	-0.00106448	0.000877533	0.263416	28.2956	2544.15	0.0104722	67029	1.06701	4.23056	0.0091	1.0989	1.108	29.4309
BMGF	ETH0769	4	8.89023	38.3611	2052.39	4	2019-01-01	2019-01-03	Teff	Field stack	Main	-0.000345233	27.8189	0.00355893	-0.798052	6.89225	-0.0124015	1517.57	0.00144911	0.0375278	0.180021	0.000303744	8.63547	74.9194	5166.28	0.0158473	1830.49	29.0026	0.258804	1.19253	4437.29	0.00254248	2.85043	2817.49	0.0743268	5.88866	-0.00122056	0.000677386	0.0918472	42.9296	2467.86	0.0161197	68285	1.44707	7.38466	0	1.239	1.239	24.6361
BMGF	ETH0770	4	12.0796	38.7104	2269	4	2019-01-04	2019-01-04	Teff	Store	Main	0.00307546	839.909	0.0568189	-0.966877	20.2487	0.0666541	1611.95	0.00355814	0.632799	3.29886	0.0140938	7.16329	1143.58	4251.24	0.189093	2334.3	81.0801	0.499325	3.47479	4607.22	0.101112	1.84065	2164.79	0.268862	14.4881	0.00119719	0.0153841	3.53514	34.2854	3291.95	0.0160269	65330.9	0.687135	9.87699	0	1.113	1.113	25.5892
BMGF	ETH0771	4	8.94508	38.2542	2068.91	4	2018-12-31	2019-01-01	Teff	Field stack	Main	0.000847616	15.9519	0.00312965	-1.51391	12.8866	-0.0124076	1561.7	-0.000539266	0.0280947	0.125383	-0.000126756	6.48141	52.8269	5730.92	0.0262962	2098.5	49.2548	0.374289	1.00196	4945.96	0.0062428	1.22584	2691.02	0.0871271	6.08143	-0.00125321	-0.000133005	0.0687506	28.1043	2088.61	0.0143314	52724.9	2.8419	7.9354	0	1.62	1.62	25.4251
BMGF	ETH0772	4	8.99604	38.2523	2115.49	4	2018-12-31	2018-12-31	Teff	Field stack	Close pair	0.00264148	166.106	0.01612	-0.359637	15.6285	-0.0123404	1702.81	0.00017223	0.129912	0.55171	0.00706192	7.11169	167.267	4738.61	0.0603412	1781.36	48.9924	0.559595	1.81768	3688.15	0.0501635	3.1109	2715.28	0.8992	6.53022	-0.000187981	0.00114482	0.288888	27.1481	2618.03	0.00904333	65424.3	2.40139	8.33738	0	0.8647	0.8647	34.4664
BMGF	ETH0774	4	9.15076	38.3772	2599.24	4	2019-01-02	2019-01-02	Barley	Store	Main	-0.000457873	13.0615	0.00179425	-2.28792	6.58471	0.0114913	414.34	0.00334289	0.0150585	0.313333	-0.000137105	6.04967	41.232	4462.29	-0.0165642	1172.03	13.5223	0.024693	0.321848	3253.28	0.0138891	3.63219	1719.08	0.00616872	3.64055	-0.00105976	-0.000279528	0.0638498	29.6726	5627.02	0.255862	69051.8	1.71173	26.4826	0	4.651	4.651	13.2354
BMGF	ETH0775	4	9.08368	38.2176	2660.19	4	2019-01-01	2019-01-01	Barley	Field stack	Main	0.00197068	18.0206	-0.00411844	-1.4213	6.02374	-0.00103623	444.25	0.00298025	0.0183483	0.257419	-0.000313357	7.44328	57.3157	4811.32	0.0275756	1181.15	15.7529	0.0429197	0.801748	2853.47	0.0297825	8.11285	2287.07	0.0173031	2.59509	-0.00137317	-0.000255069	0.0673676	36.2668	5294.58	13.1241	55120.7	3.09238	20.7538	0	4.164	4.164	5.62386
BMGF	ETH0776	4	8.99893	38.3981	2101.32	4	2018-12-31	2019-01-01	Teff	Field stack	Main	0.00280611	8.19143	0.0171355	-0.445251	13.0529	-0.00113846	1685.75	0.000496638	0.0324378	0.109795	-0.000486088	7.75352	43.8647	5336.01	-0.016507	1788.33	46.5159	0.223604	2.24897	4081.21	0.013613	3.12962	2675.43	0.052472	5.58527	-0.000968981	-0.000303874	0.0435114	30.1206	2857.11	0.0334157	72808.1	2.58664	6.35311	0	1.233	1.233	29.9993
BMGF	ETH0777	4	9.00671	38.3386	2122.22	4	2018-12-31	2019-01-01	Teff	Field stack	Main	0.00157461	15.5538	0.00697306	-1.4065	11.9612	0.0343804	1573.66	0.000182615	0.037912	0.196144	-0.000420452	7.00314	49.898	5438.94	-0.00479773	1947.41	52.1308	0.199736	1.43322	4234.04	0.00587407	2.11307	2699.71	0.114245	6.49257	-0.00109423	-0.000264678	0.0667732	28.5069	4035.69	1.15494	76726.7	2.87386	36.0996	0	3.485	3.485	15.2658
BMGF	ETH0778	4	12.0574	39.32	3179.69	4	2019-01-03	2019-01-03	Wheat	Field stack	Main	0.000862745	155.621	0.016278	-1.21455	2.79057	0.0333926	342.055	0.0063731	0.215688	2.47983	0.0055749	4.68415	273.155	5644.71	0.0371756	1424.04	29.2907	0.292698	3.70605	4040.05	0.0154416	2.66656	1825.17	0.0577304	1.79303	-0.00101013	0.00145383	0.665908	32.5563	3424.93	0.013113	47660	2.03007	2.62189	0.0113	1.1677	1.179	21.3606
BMGF	ETH0779	3	8.23551	36.724	1439.23	4	2019-01-04	2019-01-04	Sorghum	Standing crop	Main	0.0596716	16.0796	0.00454406	-1.99372	0.449657	-0.0148994	161.397	-0.00325499	0.0273638	1.62409	-0.000968591	2.70868	39.4191	3547.53	-0.0661205	1599.88	23.8523	0.394885	1.07928	2619.27	0.000349014	6.35815	1714.93	0.0605844	0.715101	-0.00132166	-0.00103278	0.260161	17.2071	3857.89	0.676754	60858.5	4.28502	14.629	0	2.71	2.71	8.25563
BMGF	ETH0780	3	8.24874	36.6579	1776.13	4	2019-01-04	2019-01-04	Sorghum	Store	Main	0.0153394	30.7586	0.0029127	-2.99587	0.356768	0.0126861	144.518	-0.00339773	0.0279785	0.852212	-0.000235761	2.1611	53.4426	4365.01	-0.0909633	1624.96	15.7237	0.867611	0.343298	3345.55	-0.00204577	4.34595	1378.94	0.0508329	0.483678	-0.00125656	-0.000720548	0.289713	13.5918	3446.44	0.0414832	69950.2	5.08223	8.70065	0	3.72	3.72	13.8842
BMGF	ETH0781	3	8.32074	36.5018	2337.66	8	2019-01-03	2019-01-03	Triticale	Field stack	Close pair	0.0280343	10.0212	-0.00125664	-3.00953	7.95308	-0.00548191	317.48	0.00279865	0.0122069	0.367078	-0.0016199	6.51714	35.9217	6472.06	-0.0972279	1480.61	69.5319	0.0948312	0.109122	4290.42	-0.00262638	4.17412	2245.85	0.0482176	1.75288	-0.00155338	-0.00142263	0.221547	31.2356	6815.81	0.641017	71674.2	3.54708	15.7686	0	4.13	4.13	10.8349
BMGF	ETH0782	3	8.32015	36.5001	2296.87	8	2019-01-03	2019-01-03	Teff	Field stack	Close pair	-0.00323847	27.2919	-0.00268612	-3.02206	25.352	-0.00580221	1504.44	-0.00456857	0.0363415	0.762002	0.000521122	5.06032	58.8096	4434	-0.132634	2158.98	157.458	0.0646518	0.596857	4331.74	-0.00186031	5.38719	2353.65	0.0262813	7.07936	-0.00091729	-0.000711727	0.243831	27.8502	6553.13	0.30894	67216.9	3.52501	21.1498	0	4.35	4.35	12.2553
BMGF	ETH0784	3	8.28296	36.4361	2154.02	6	2019-01-02	2019-01-02	Wheat	Standing crop	Main	-0.00128879	6.89208	-6.97271e-05	-3.59908	5.67807	-0.00539734	303.637	0.00637413	0.0235226	0.395838	-0.000833941	5.83579	36.8726	5603.28	-0.0823678	1244.21	70.696	0.0173805	0.450186	3176.82	-0.00446013	7.39694	2187.61	0.0280007	1.38501	-0.00141593	-0.0013994	0.223362	29.0072	7145.88	7.84988	79590.1	4.47275	16.6273	0	4.32	4.32	5.2199
BMGF	ETH0785	3	8.18401	36.4534	2135.36	8	2019-01-02	2019-01-02	Wheat	Field stack	Main	-0.00359081	123.381	0.0192123	-3.1253	3.29114	0.0140215	388.085	-0.00185999	0.0810024	1.13076	0.00775327	2.67348	153.666	4700.26	-0.033048	915.291	33.9081	0.00821962	1.18814	1991.3	0.0386646	17.5295	2084.05	0.00475237	2.07605	-0.000555893	0.00409172	0.474286	17.1696	3786.63	0.0261685	56616.1	6.52205	1.28555	1.592	2.511	4.103	35.5217
BMGF	ETH0786	3	8.13881	36.4598	2131.33	4	2019-01-02	2019-01-02	Teff	Field stack	Main	0.00197252	269.425	0.00637979	-2.02872	32.8655	0.0231157	1600.46	0.00597846	0.248158	0.996217	0.00151289	5.99894	303.291	4713.85	-0.0357234	2319.09	288.984	0.0863377	3.19016	4972.54	0.0266644	11.9119	2395.49	0.0653655	8.90832	0.000321434	0.00273192	0.768238	31.4638	4258.31	30.0414	85509.2	1.64299	40.1296	0	1.75	1.75	6.7414
BMGF	ETH0787	3	8.46456	36.3652	1998.92	6	2019-01-01	2019-01-01	Teff	Field stack	Main	0.00269686	26.6604	0.00185001	-1.97174	23.3632	0.0153725	1495.46	0.00859621	0.0344434	0.516986	-0.00086298	6.44954	63.1486	3615.75	-0.0603054	1924.67	205.052	0.0614635	2.41336	3297.74	0.00799069	5.18112	2507.03	0.0429218	5.92049	-0.000802929	-0.000752491	0.276008	32.4781	5674.38	11.7549	71290.9	3.84297	20.3315	0	3.37	3.37	2.71467
BMGF	ETH0788	3	8.39107	36.3244	1933.15	6	2019-01-01	2019-01-01	Teff	Field stack	Main	-0.00184862	141.4	0.0155076	-0.611948	24.0306	0.0214429	1508.72	0.00337341	0.100559	1.81186	0.00398626	6.32087	132.633	4020.39	-0.087055	2208.05	261.078	0.141769	1.6134	4274.77	0.064854	8.86471	2197.75	0.0318453	7.32821	0.000510148	0.00397327	0.379184	33.0105	3592.67	1.31399	52278.6	1.75448	23.7124	0	2.48	2.48	4.14896
BMGF	ETH0789	3	8.52117	36.2698	1891.02	4	2019-01-01	2019-01-01	Finger millet	Store	Main	0.000527766	231.609	0.0254215	-1.04047	21.4783	0.0238558	3202.75	0.0410139	0.163472	0.547352	0.00721341	5.91189	233.969	5905.55	-0.0432193	1822.79	394.747	0.104069	1.19743	2464.29	0.0621052	8.32286	2030.84	0.0341835	11.8161	-0.000216972	0.00796951	0.666389	26.3775	5388.11	1.39783	75578.6	4.05621	18.5126	0	4.14	4.14	6.50214
BMGF	ETH0790	3	8.38727	36.1271	1926.12	6	2018-12-31	2019-01-01	Maize	Store	Main	-0.004051	12.0828	0.00571073	-0.956758	0.55222	0.00326075	56.4731	-0.00563245	0.0210474	0.886679	-0.00131989	2.16152	31.0969	3992.33	-0.124418	1372.57	7.93428	0.0410633	0.656878	3190.83	-0.00471066	5.64382	1921.64	0.00489064	0.259582	-0.00121668	-0.000932372	0.209469	21.9632	5796.31	6.44532	80754.9	4.50388	19.3374	0	4.29	4.29	4.13918
BMGF	ETH0791	3	7.59341	40.0415	2397.03	6	2018-12-26	2018-12-26	Wheat	Standing crop	Close pair	-1.82447e-05	19.8718	0.00340824	-3.53156	4.92809	-0.00528236	404.906	0.022853	0.0289913	1.13191	0.00483599	5.40513	56.7395	4762.03	-0.111077	1223.43	32.6036	0.0741283	0.975875	3192.31	0.00974722	7.737	2048.65	0.0142133	2.35396	-0.00139886	-0.00113452	0.252747	39.1137	2618.89	0.0469306	58821.9	2.61854	15.5278	0	2.7	2.7	24.4856
BMGF	ETH0792	5	9.20066	42.2089	1363.51	4	2018-12-22	2019-01-01	Sorghum	Store	Main	-0.000308657	89.2243	0.0105281	0.815158	0.623179	0.0066941	158.426	-0.0154007	0.0585264	2.20386	0.0170727	1.39987	96.3299	4847.84	0.0239739	1423.69	12.234	0.747562	-23.7741	3048.99	-0.0121847	10.972	1506.55	0.473003	0.914302	-0.000105363	0.000963266	0.302446	16.0662	979.692	0.0247075	11844.3	0.779061	NM	0.0032	0.2935	0.2967	4.30556
BMGF	ETH0793	4	6.61687	39.1379	1920.35	4	2019-01-07	2019-01-07	Teff	Standing crop	Close pair	0.00458348	736.844	0.0516762	0.971026	20.8459	0.0578276	1724.37	0.00170903	0.361943	2.48061	0.0350546	6.61285	638.462	4045.79	0.25885	2015.45	138.036	0.0636007	2.80463	3529.44	0.135746	11.4361	2219.82	0.0577466	9.13651	0.00465287	0.0171346	0.996704	27.6002	5973.38	0.669364	71897.8	3.62559	34.2817	0	4.596	4.596	13.5116
BMGF	ETH0794	5	9.0667	41.3836	1599.06	4	2018-12-31	2019-01-09	Maize	Field stack	Main	-3.66805e-05	2.613	-0.00587706	1.00387	0.035262	-0.00629637	78.4264	-0.0159148	0.0195131	-0.055714	0.0010735	1.09804	11.3329	2942.44	-0.0251373	1133.31	2.90395	0.480381	-24.7899	2299.34	-0.0294293	1.95107	1658.66	0.0291968	0.0640107	-0.000739506	-0.000106166	0.121993	15.5905	4738.65	0.0495262	46959.7	4.93995	1.00231	3.792	3.872	7.664	36.1485
BMGF	ETH0795	3	8.4113	39.7637	2011.86	6	2019-01-01	2019-01-01	Teff	Field stack	Main	0.000948028	142.883	0.0156368	-2.24741	12.7261	-0.0040015	1323.75	0.00869609	0.100129	0.940502	0.0041644	10.1344	193.173	4408.85	0.0296756	1626.25	21.2199	0.436902	3.31127	3145.99	0.0347543	4.76387	2539.72	0.189437	2.65851	-0.00032335	0.000508676	0.522831	41.9705	2183.23	0.0521786	53611.3	3.14058	6.3882	0	3.768	3.768	29.9681
BMGF	ETH0796	3	8.32762	39.9342	2959.99	8	2019-01-03	2019-01-03	Barley	Field stack	Main	-0.00519794	43.8526	0.00817164	-3.79069	5.65429	0.013826	444.442	-0.00545997	0.0385886	0.987996	0.000836224	6.30572	79.1642	5619.8	-0.0437567	1479.3	16.9362	0.108131	0.396657	3850.03	0.0233084	4.21208	1873.97	0.0306265	2.47932	-0.00104361	-0.000577862	0.324269	32.8133	4189.44	1.03441	43003.7	4.83423	12.023	0	3.967	3.967	9.83044
BMGF	ETH0797	4	13.0859	38.1282	3089.1	4	2019-01-10	2019-01-10	Triticale	Store	Main	0.00582242	275.279	0.0143897	-1.6735	5.02633	-0.00106369	499.267	0.0128323	0.18279	1.77929	0.00333655	5.50012	366.351	6326.8	0.0480682	1409.88	33.2202	0.11048	1.13656	3982.19	0.0152063	2.69899	1438.6	0.0211477	3.71177	-0.00102724	0.000487459	0.778577	28.4917	3833.47	NM	101846	0.598364	NM	0	1.355	1.355	20.2691
BMGF	ETH0798	4	13.0348	38.1645	3004.34	4	2019-01-10	2019-01-10	Wheat	Store	Main	0.00903421	19.0638	-0.00720474	-0.658018	8.90083	-0.00128232	506.641	0.00307818	0.0352572	0.248875	0.00228791	4.49959	46.5233	5770.42	-0.0163699	1401.28	35.6588	0.0524927	0.483143	4129.01	0.00149871	7.37432	1604.4	0.0163783	2.54515	-0.00141855	-0.000321097	0.0810067	27.8195	3511.38	NM	87040	1.29213	NM	0	2.071	2.071	21.3598
BMGF	ETH0800	4	13.2473	38.2633	3177.23	6	2019-01-09	2019-01-10	Wheat	Store	Main	0.0387304	32.3552	0.00389219	-0.590599	1.86233	-0.000135388	568.103	0.0073669	0.0580281	0.600924	0.0131677	4.0699	60.7448	5409.81	0.00655261	1453.48	29.3808	0.100606	0.88567	3733.54	0.00663087	6.23143	1635.93	0.0349922	4.58354	-0.00137299	-0.000209997	0.12562	24.4783	6373.33	NM	61220.3	0.385982	NM	0.0052	1.0468	1.052	20.6396
BMGF	ETH0801	4	12.7923	37.6538	2761.41	4	2019-01-11	2019-01-11	Triticale	Store	Main	0.00426264	179.642	0.00987752	-1.40922	3.97426	-0.00115852	404.773	0.00383183	0.141957	1.52301	0.00169103	5.45807	239.403	6881.41	0.0041678	1426.6	26.8458	0.428016	0.820752	4660.9	0.0086263	4.21462	1576.87	0.0129006	2.62419	-0.00126446	0.000653702	0.931177	34.1334	4017.73	NM	53794.1	1.17369	NM	0	2.943	2.943	26.1781
BMGF	ETH0804	1	12.4924	37.4037	2008.35	4	2019-01-12	2019-01-12	Maize	Store	Main	0.00180749	3.85668	-0.000716775	-4.66392	0.137043	0.000460206	55.0726	-0.339834	0.0152561	0.403412	-0.000612857	2.00617	18.1675	3353.93	-0.060342	1139.38	3.41306	0.305742	0.596952	2466.01	0.0442964	0.776605	1112.28	-0.00114466	0.173001	-0.000432077	-0.000434795	0.0737897	14.8429	3335.74	NM	89802.1	1.29065	NM	0	1.976	1.976	19.5617
BMGF	ETH0805	4	12.595	37.4276	2164.89	4	2019-01-12	2019-01-12	Teff	Store	Main	0.0149839	710.693	0.029994	-0.0175414	16.9691	0.00986822	1604.54	0.0114698	0.567954	3.51682	0.0102557	8.27299	814.39	5252.18	0.0908983	2282.45	64.3677	0.17863	4.03665	4476.89	0.127611	5.568	2568.69	0.0275687	8.12036	-0.00012058	0.0062731	2.13531	42.4941	2897.95	NM	92889.8	0.804323	NM	0	1.483	1.483	22.104
BMGF	ETH0806	4	12.0757	36.943	2090.74	4	2019-01-13	2019-01-13	Finger millet	Field stack	Main	0.0012367	189.339	0.0178559	0.696923	39.8565	0.00992475	5216.3	0.0227115	0.205799	0.688398	0.00696326	5.96707	243.965	4896.57	0.0850789	2029.81	472.582	0.0405939	1.23786	3242.25	0.022239	6.97391	1736.97	0.00344128	16.1594	-0.000856991	0.00157123	0.588221	24.4546	3348.62	0.298188	88353	2.03209	18.5236	0	1.925	1.925	14.6211
BMGF	ETH0807	4	12.2413	37.0824	1792.92	4	2019-01-13	2019-01-13	Finger millet	Field stack	Main	3.3807e-05	34.0758	-0.00134304	0.338489	24.7497	-0.0123831	4852.56	0.00267111	0.0718447	0.11061	0.00189541	5.1328	58.5425	5326.21	-0.00607705	2093.2	207.768	0.210785	1.14508	3705.28	-0.00177549	3.62356	1683.52	0.0486889	14.2995	-0.00143774	-0.000123746	0.0890049	19.6849	3189.05	0.012381	83754.6	2.48379	6.31475	0	1.814	1.814	32.6639
BMGF	ETH0808	4	12.377	37.1599	1870.92	4	2019-01-13	2019-01-13	Teff	Field stack	Main	-0.000603527	309.707	0.0232964	-0.0926192	21.7024	0.0463003	1935.56	0.00201574	0.234458	0.65443	0.00578707	7.3008	530.173	4881.64	0.059895	2219.4	58.0406	0.193713	1.42103	5137.23	0.0388545	2.57409	2387.35	0.035376	8.49641	-0.000636272	0.00293814	1.54727	38.9449	4364.08	0.0226462	78680	1.07125	17.1348	0	2.074	2.074	23.9196
BMGF	ETH0809	4	12.2994	37.2218	1857.98	3	2019-01-13	2019-01-13	Maize	Store	Main	-0.00137798	3.42053	0.000581674	0.053362	0.150859	-0.0122859	74.741	0.000354469	0.0299408	0.0749353	-0.000803953	2.08475	19.33	4092.04	-0.0164261	1248.29	3.08036	0.219781	0.432504	3420.78	-0.00587808	1.35277	1628.62	0.0107046	0.174483	-0.00145277	-0.000504754	0.0482112	19.6792	3229.58	0.0149416	82208.5	1.47218	7.98265	0	1.17	1.17	29.1632
BMGF	ETH0810	4	12.3425	37.2335	1915.61	4	2019-01-13	2019-01-13	Maize	Store	Close pair	-0.000922764	6.86881	-0.000597732	0.663325	0.188346	6.16712e-05	80.9683	-0.000994909	0.0120243	0.0265962	-0.000915393	1.45109	18.5793	4710.43	-0.0165478	1380.89	4.1148	0.555514	0.406131	4012.17	0.00424659	1.33537	1604.33	0.0615372	0.292738	-0.00133366	-0.00040693	0.0316155	22.7383	3010.04	NM	68855.2	2.83666	NM	0	4.22	4.22	27.7931
BMGF	ETH0812	2	8.79429	39.0888	1912.77	4	2018-12-25	2018-12-26	Wheat	Field stack	Main	-0.000402953	5.73944	0.00260492	-3.20693	3.97089	-0.0153298	318.725	-0.00300025	0.01194	0.1078	0.000264849	3.00646	27.8616	4436.03	-0.000655677	1129.7	29.4587	0.337922	0.394701	3306.2	0.0115816	5.34128	1855.98	0.122093	2.80263	-0.000570991	-0.000310308	0.110583	23.6381	2973	0.0223156	55706.4	1.3172	NM	0	1.664	1.664	17.7466
BMGF	ETH0813	2	8.5835	39.3942	1478.64	4	2018-12-24	2018-12-24	Maize	Field stack	Main	-4.091e-05	3.47223	-0.00256209	-2.90594	0.143252	-0.0153526	98.6679	-0.00484422	0.00281663	0.126624	0.00130248	0.64731	19.5179	2892.63	0.0186186	873.427	4.12438	0.430257	0.0734923	2049.32	-0.00415723	5.70807	1291.74	0.0753345	0.463866	-0.000523715	-0.000561459	0.123292	16.4746	983.998	0.0518714	7559.92	0.52336	2.71881	0.0046	1.4474	1.452	9.22662
BMGF	ETH0814	2	8.65687	39.392	1466.26	4	2018-12-24	2018-12-24	Maize	Store	Main	0.000435039	9.87155	0.00882244	-1.91378	0.171738	-0.015429	84.9945	-0.00416439	0.0197915	0.581766	-0.000519923	1.56491	21.4056	3902.5	-0.0115252	1032.37	5.47913	1.42156	0.619143	2982.21	0.00131029	0.702275	1455.58	0.230775	0.401751	-0.000362676	-0.000365398	0.109419	22.117	1546.54	0.0442549	30103.1	2.32107	3.16314	0.0181	1.4779	1.496	18.5635
BMGF	ETH0815	2	8.68588	39.7584	1147.56	4	2018-12-24	2018-12-24	Maize	Store	Main	0.000711661	7.24109	0.0215234	-1.96928	0.137014	0.00971493	67.7733	0.0624002	0.014206	0.573936	-2.65429e-05	1.78331	19.3221	3008.97	-0.0414326	904.869	5.33927	0.815212	0.754665	2423.76	0.0117401	0.89869	1718.9	0.0457669	0.236993	-0.000531743	-0.000190979	0.125589	20.7263	2496.52	0.0389403	37410.3	3.08939	4.2573	0.3606	1.5204	1.881	25.1591
BMGF	ETH0816	2	8.48228	39.1618	1614.78	4	2018-12-23	2018-12-23	Teff	Field stack	Main	0.00396983	77.2847	0.0165219	-2.066	9.50255	0.0405006	1498.49	-0.0131849	0.081703	3.03328	0.00305151	3.84606	142.437	5098.13	0.0701466	1546.19	55.5939	1.18276	1.92195	3543.73	0.0278068	3.23173	2311.95	0.0909878	7.33995	-8.43073e-05	0.00190718	0.259636	30.7238	1564.63	0.0456235	23229.1	2.1765	2.7703	0.0316	2.2114	2.243	15.782
BMGF	ETH0817	2	8.97824	39.122	2369.67	4	2018-12-26	2018-12-26	Wheat	Field stack	Main	0.000909205	22.7453	-0.00129418	-2.11419	4.27263	-0.00423237	402.71	0.00845945	0.026829	0.258286	0.00053451	3.72899	49.4018	4235.36	0.0386497	1166.62	37.8335	0.13113	0.393838	2670.45	0.00363204	3.13883	1647.63	0.0195246	1.75062	-0.000459616	-0.000193846	0.162077	15.5026	2462.65	0.024458	52607.7	2.92103	4.73068	0	0.9838	0.9838	29.613
BMGF	ETH0819	2	8.32149	38.9771	1604.88	4	2018-12-28	2018-12-28	Maize	Field stack	Main	0.000556358	23.1598	0.00787101	-2.57532	0.203915	0.00811404	68.3525	0.0142642	0.0185789	0.842568	0.000549684	2.00663	39.9483	3692.06	0.078639	1115.48	5.71146	0.795246	0.898073	3083.34	0.689434	1.17887	1435.29	0.102695	0.223486	-0.00036987	0.000138552	0.137455	29.5532	1985.32	0.032687	41513.1	2.86325	2.65133	0	1.688	1.688	18.7129
BMGF	ETH0820	5	7.99648	38.7107	1649.18	4	2019-01-02	2019-01-02	Maize	Field stack	Main	0.00121987	6.25389	-5.21134e-05	-0.436026	0.286534	-0.0187002	92.6222	0.127561	0.00361417	0.290428	4.07307e-05	1.41668	16.0773	3642.88	0.0203837	996.83	3.7383	0.763899	-24.9508	2714.21	-0.0237958	1.58235	1581.5	0.170371	0.514123	-0.000596327	4.04482e-05	0.171446	20.9354	1362.71	0.0137824	22449.4	1.04871	0.931898	0.0061	1.8349	1.841	16.3753
BMGF	ETH0821	5	8.01654	38.6891	1674.66	4	2019-01-02	2019-01-02	Maize	Field stack	Main	0.00150214	5.02947	0.00512818	-1.26187	0.174395	-0.00604029	53.8738	0.276619	0.00483516	0.413064	-0.000915854	0.63477	17.5437	3438.16	-0.003149	1084.03	4.38885	0.915456	-25.1563	2678.35	-0.0225718	1.35874	1759.35	0.262378	0.360402	-0.000628372	-0.00012641	0.169571	17.0532	1914.83	0.0147703	31338.1	2.34935	0.64284	0.0133	2.1817	2.195	23.0526
BMGF	ETH0822	5	7.76618	38.5623	1614.4	4	2019-01-09	2019-01-09	Maize	Field stack	Main	0.00195754	6.24558	0.00154543	-0.980717	0.108714	0.00559633	50.6577	-0.0155311	0.00775016	0.692848	-0.000418044	0.877417	15.0819	3404.22	-0.025299	955.27	3.11441	0.890197	-9.43684	2358.72	-0.0227253	2.65931	1826.11	0.218324	0.181041	-0.00058515	-0.000106233	0.178894	18.338	1513.42	0.036961	15914.4	1.95912	0.685337	0.2027	1.5963	1.799	14.714
BMGF	ETH0823	5	8.92239	38.9608	2531.75	4	2019-01-11	2019-01-11	Wheat	Field stack	Main	0.00268332	8.16871	-0.0045367	-2.01891	3.6767	-0.00697182	429.48	0.0259527	0.0138409	0.330085	-0.000263666	4.03163	36.2633	4920	-0.00307882	1279.17	34.6523	0.564055	-24.7294	3636.87	-0.0226198	3.46659	1990.08	0.0191859	2.32443	-0.000564738	3.04967e-05	0.189831	33.1304	2993.67	0.0313293	60312.2	2.05614	6.33674	0.1612	1.0478	1.209	38.1257
BMGF	ETH0824	5	8.83384	38.9168	2098.66	4	2019-01-11	2019-01-11	Barley	Field stack	Main	0.000715532	21.8599	0.00757191	-1.64095	3.21225	0.0308319	411.174	0.0485952	0.0195284	0.797045	-3.55986e-05	5.15235	60.5198	4207.92	0.031902	1113.9	14.0032	1.90693	-24.726	3117.95	-0.016566	1.44872	1959.12	0.0128145	2.12343	-0.000667554	0.000449356	0.205967	25.873	2146.44	0.0243824	46825.3	1.61702	7.40818	0.094	1.455	1.549	28.4613
BMGF	ETH0825	4	11.9316	36.8991	2202.16	3	2019-01-13	2019-01-13	Maize	Field stack	Main	0.000232485	4.23619	0.00132987	-2.14042	1.26912	-0.0012975	106.331	0.00210314	0.00892733	0.0580632	-5.31865e-05	2.05326	23.8833	3183.68	0.105966	959.21	5.68017	0.0166812	0.415011	1951.18	0.643509	3.30385	1672.34	0.00132323	0.445017	-0.00131298	-0.000402959	0.0214657	27.3066	3485.34	0.490747	91512.2	2.73567	57.5476	0	2.349	2.349	10.3083
BMGF	ETH0826	4	12.4567	37.7904	1856.47	4	2019-01-14	2019-01-14	Finger millet	Store	Main	0.00159397	1514.76	0.0562011	1.12954	3.17017	-0.00144626	6263.96	0.00524234	1.40466	15.3951	0.00589901	8.83444	2054.38	5893.79	0.425268	2578.5	214.046	0.597528	10.3406	3960.81	1.93445	1.14826	1576.56	0.0979151	37.7398	-0.000702241	0.00547685	6.84794	35.5852	3290.54	0.0146816	59992.7	0.205551	0.043405	0.0037	0.4281	0.4318	19.6375
BMGF	ETH0829	4	8.60654	37.4189	1938.03	4	2019-01-04	2019-01-11	Maize	Field stack	Main	-2.14049e-05	7.2565	0.0047492	0.775345	0.828346	-0.0124015	66.5456	-0.000697546	0.0111533	0.0302873	-0.000779852	1.62756	19.2722	3425.18	-0.0044623	807.739	4.92089	0.168014	0.551122	1734.39	-0.00592156	4.85426	1657.15	0.0145888	0.354325	-0.00132543	-0.000458572	0.0305333	15.0591	4113.75	0.168472	76765.3	3.39172	11.5471	0	3.031	3.031	9.7756
BMGF	ETH0830	4	8.70895	37.4016	2271.79	4	2019-01-04	2019-01-11	Barley	Field stack	Main	0.00185421	16.5293	0.00516609	-0.948188	8.44348	-0.00088337	369.197	0.0044194	0.0193596	0.525976	0.000288971	4.02443	46.2355	5862.97	0.0161449	1332.73	17.2851	0.055176	1.24352	3983.8	0.0630976	6.4564	2062.24	0.0268968	2.46487	-0.00105319	-0.000184995	0.0932712	31.1375	5827.43	1.78501	72638.5	4.06669	24.374	0	4.573	4.573	8.47756
BMGF	ETH0831	4	12.3842	37.9177	1755.19	4	2019-01-15	2019-01-15	Maize	Store	Main	-0.0015875	12.2356	-0.00367007	-0.308711	0.0809155	-0.0122619	59.7885	0.00138948	0.012821	0.0698235	-0.000454951	1.70493	27.0397	4476.32	-0.0163939	1652.66	7.01062	0.236106	0.0157452	4353.99	-0.00515581	0.379632	1749.8	0.00499892	0.266277	-0.00142499	-0.000454886	0.0368198	25.6351	2289.61	0.0542723	60050.6	1.03198	3.89616	0.0117	2.0433	2.055	21.6289
BMGF	ETH0832	4	9.29861	38.1923	2516.81	4	2019-01-11	2019-01-11	Teff	Field stack	Main	0.00274509	166.578	0.0196507	0.347813	22.0059	-0.0124076	1660.14	0.00658993	0.0993356	0.614549	0.00681086	6.38872	191.078	4296.27	0.0527428	1957.92	221.571	0.0817781	4.20497	4139.98	0.0284789	6.59335	2504.1	0.0110665	6.8051	9.78532e-05	0.00239783	0.371809	30.926	3672.44	3.03511	76951.5	3.07954	28.8266	0	2.182	2.182	12.1021
BMGF	ETH0833	4	9.24651	38.2845	2829.73	4	2019-01-11	2019-01-11	Wheat	Field stack	Main	0.000671322	10.8832	0.002253	-0.510111	11.4105	-0.000720854	406.936	0.00489829	0.0254088	0.108984	8.67594e-06	4.50704	42.0168	4937.14	-0.01663	1195.71	58.7685	0.0134984	0.496745	2936.75	-0.000222923	2.51751	2025.86	0.000542015	3.46169	-0.00104815	-0.00037041	0.0820369	27.4656	5336.93	0.272788	88265.4	1.52842	49.6749	0	2.672	2.672	15.0417
BMGF	ETH0834	4	9.48103	38.2358	2563.55	4	2019-01-12	2019-01-12	Teff	Field stack	Close pair	0.000265604	41.6069	0.00653029	-0.425716	18.2786	-0.000731484	1764.42	0.00427631	0.0911936	0.381983	0.00276771	6.84344	119.84	3732.16	-0.00531101	2033.88	177.837	0.0791346	3.4168	4008.05	0.0193827	7.35059	2491.28	0.0277115	10.8117	0.000862421	0.000630011	0.255591	32.6562	3931.05	0.429334	66826.3	5.08013	14.6864	0	2.637	2.637	17.3384
BMGF	ETH0835	4	9.4828	38.2362	2550.17	4	2019-01-12	2019-01-12	Teff	Field stack	Close pair	0.00174641	459.999	0.0735766	0.876869	22.1019	-0.000529489	1658.63	0.0130545	0.386553	1.41786	0.0167661	6.72056	613.258	4506.42	0.130562	1991.24	337.309	0.0493466	4.32193	4286.56	0.091837	7.64621	2544.23	0.0477374	8.79184	0.00205014	0.009631	1.5897	28.2889	3627.8	0.254611	64523.3	5.25656	16.1729	0	2.561	2.561	20.583
BMGF	ETH0836	4	9.0334	37.3442	1885.34	4	2019-01-10	2019-01-14	Maize	Field stack	Main	0.000862278	9.66725	-0.000374541	-0.470745	0.736423	0.0110062	92.6915	0.00289888	0.00890254	0.0526913	0.000140256	3.59054	24.2928	4810.34	-0.00541457	1200.35	7.51979	0.135682	0.555809	3471.87	0.0113206	5.34311	1462.58	0.0551789	0.470553	-0.00106367	-0.000388192	0.0682448	22.5662	4031.42	0.107304	78207.7	3.84679	17.4238	0	2.876	2.876	10.911
BMGF	ETH0837	4	8.92833	37.3253	1653.54	4	2019-01-10	2019-01-10	Maize	Field stack	Main	-0.00113591	1.56062	0.00275282	0.406951	0.26075	-0.0124015	66.7301	-0.000500752	0.00718118	0.0182468	-4.60074e-05	1.38699	15.6979	3914.13	-0.0165806	1130.81	4.73873	0.444083	0.151552	3161.58	-0.00698736	3.26317	1524.29	0.0151385	0.279836	-0.00124703	-0.000531454	0.0492846	18.2165	2938.03	0.031094	65132	4.59641	9.05594	0	3.362	3.362	16.0309
BMGF	ETH0838	4	9.0403	37.197	1693.53	4	2019-01-09	2019-01-10	Maize	Field stack	Main	-0.00130384	5.39119	0.000759077	0.42747	0.474843	0.0114968	59.5247	0.000673336	0.0140365	0.146147	0.00422903	1.56412	23.0883	3548.89	0.00684046	1041.46	5.88212	0.0433105	0.657256	2533.9	-0.00239943	4.77659	1606.39	0.0114641	0.354506	-0.0011616	-0.000416384	0.0503537	18.1447	4539.4	2.26675	86196.7	2.85437	20.0066	0	3.168	3.168	8.43657
BMGF	ETH0839	4	9.051	37.1365	1637.47	4	2019-01-09	2019-01-10	Maize	Field stack	Main	-0.000522687	5.45105	-0.00417414	-0.0203772	0.242194	0.0122678	55.8881	-0.00104334	0.0147786	0.0241361	0.000397085	1.63271	16.3115	3347.62	0.00674114	907.247	3.86238	0.0165961	0.280569	2420.55	-0.0046125	4.37759	1636.99	0.00864111	0.178456	-0.00113417	-0.00035073	0.0592626	13.2189	3229.38	0.553282	87032.5	2.81437	13.6514	0	2.94	2.94	9.87913
BMGF	ETH0840	4	9.0362	37.8383	2078.05	4	2019-01-06	2019-01-10	Teff	Field stack	Main	0.00133299	41.1386	0.0139787	-0.89044	15.6745	-0.00105018	1478.73	0.002308	0.047328	0.30916	0.00106352	6.35252	72.2556	4532.51	-0.00458444	2024.7	55.4637	0.155644	1.79873	4164.06	0.00659941	3.43262	2470.05	0.0411983	5.95495	-0.00098241	0.000258194	0.150746	29.3189	3173.86	0.0189794	67322.1	1.5257	5.17864	0	2.148	2.148	27.8917
BMGF	ETH0841	4	8.86266	37.3491	1767.35	4	2019-01-04	2019-01-10	Maize	Field stack	Main	0.000299124	2.58885	1.06371e-05	0.931791	0.462006	0.0219183	71.1837	-0.00300907	0.00246049	0.00686207	-0.000107663	1.67634	12.7832	3615.38	-0.00567309	950.13	4.73931	0.0363566	0.166123	2780.13	-0.00430436	3.57649	1534.37	0.00255912	0.614899	-0.00123236	-0.000472556	0.0373539	17.313	2823.65	0.0764893	58811.5	3.22826	23.6502	0	2.474	2.474	12.6383
BMGF	ETH0842	4	8.7029	37.2763	1849.47	4	2019-01-04	2019-01-10	Maize	Field stack	Main	0.00021408	2.69044	0.000393967	0.0780705	0.213506	0.000263187	58.5958	0.000492145	0.00237321	0.0126459	-0.000794598	1.23557	10.0395	3241.71	-0.00579528	708.097	3.58629	0.24923	2.15685	1988.17	-0.00530861	3.67583	1461.82	0.00835132	0.252005	-0.00120831	-0.000358932	0.0375061	15.5983	4306.53	0.112779	68047.1	4.30266	15.5499	0	3.794	3.794	13.5827
BMGF	ETH0843	4	8.75719	37.3511	1959.41	4	2019-01-04	2019-01-04	Sorghum	Field stack	Main	-0.00120333	7.91785	-0.0066649	-0.292666	0.247398	-0.000775561	118.699	-0.00269946	0.0112658	0.467779	-0.000234982	2.30712	35.0073	4660.25	0.00544225	1705.22	15.8711	0.0614491	4.76833	3944.43	-0.00349413	6.3768	1691.03	0.00492191	0.279818	-0.00115577	-0.000372559	0.0674188	24.5478	4794.42	0.13491	66682.8	4.14164	11.8005	0	4.669	4.669	14.7937
BMGF	ETH0844	4	8.64138	37.2949	1812.55	4	2019-01-04	2019-01-04	Maize	Field stack	Main	-0.000237288	1.67815	-0.00513992	0.491921	0.804113	0.0107379	70.8136	-0.00108675	0.0145103	0.0119972	-0.000243266	2.28206	16.3714	4335.84	-0.0166796	1119.76	5.69903	0.129322	0.277015	2695.71	-0.00956025	5.24216	1437.17	0.0041203	0.332997	-0.00110284	-0.00053316	0.0397683	22.5366	4753.21	0.932848	88387.3	2.9914	19.634	0	3.39	3.39	8.62737
BMGF	ETH0845	4	8.4354	37.403	1570.67	4	2019-01-03	2019-01-10	Maize	Store	Main	-0.000415977	5.0698	-0.00341488	-0.723729	0.0973981	0.0116132	52.801	0.000321217	0.0144812	0.058114	-0.00114369	1.56984	18.6769	3586.33	-0.0165152	999.736	3.62853	0.46979	0.327256	2690.33	-0.00755203	1.53159	1639.69	0.003508	0.136515	-0.00140103	-0.000480709	0.0390262	18.1133	2712.93	0.026446	67047.6	1.27504	6.71663	0	2.692	2.692	25.4265
BMGF	ETH0846	4	9.18739	37.1219	1965.8	4	2019-01-09	2019-01-09	Maize	Field stack	Main	-0.000690806	1.59296	0.00417351	-0.198569	0.431064	-0.000989288	66.3544	-0.00142578	0.00518891	-0.00391329	0.00091171	1.67623	15.1029	3565.92	-0.0166052	1057.47	3.4925	0.0992774	0.239631	2609.35	-0.00630862	4.98176	1547.26	0.0928011	0.306615	-0.00115409	-0.000489972	0.0525035	16.8945	4293.53	0.195088	76686.6	2.77859	33.5039	0	3.668	3.668	12.9925
BMGF	ETH0848	4	9.12405	37.2202	2139.81	4	2019-01-09	2019-01-09	Maize	Field stack	Main	-0.000467214	7.52632	-0.00267017	-0.45379	0.688021	-0.000884004	75.1249	-0.000176395	0.00917989	0.0258519	0.00175438	2.23689	19.0105	3057.8	0.00642658	770.847	4.25577	0.0188314	1.04651	1649.73	-0.000885312	5.43371	1691.02	0.00873274	0.361613	-0.00129186	0.000290458	0.0632267	16.0916	5193.42	1.20171	79580.3	2.86253	30.6581	0	3.458	3.458	9.96771
BMGF	ETH0849	4	9.14895	37.1141	1779.41	4	2019-01-09	2019-01-10	Maize	Field stack	Main	-0.000770241	10.5217	-0.00518666	-1.2502	0.587905	-0.000744968	83.5624	0.00166757	0.0192536	0.0670593	-0.000171992	6.58783	30.4272	4488.69	0.0162618	1217.28	5.60537	0.169349	0.259869	3230.89	0.000601752	2.46957	1502.9	0.0500657	0.316963	-0.00113125	-0.000298376	0.0668004	19.9583	4538.72	0.0295911	78639.5	1.33862	34.4693	0	4.118	4.118	17.9172
BMGF	ETH0850	4	9.39446	38.2055	2707.6	4	2019-01-11	2019-01-11	Wheat	Field stack	Main	0.000531442	16.2281	0.0131185	-1.39539	17.1873	-0.00113386	460.302	0.00674497	0.0330773	0.321938	0.0206359	4.86933	47.2857	4042.4	0.02908	1069.47	39.2684	0.011911	1.39046	2080.63	-0.00305308	14.8214	1783.38	-1.40301e-05	3.85541	-0.00102484	0.00011528	0.11482	20.5189	4195.32	0.487666	97774.6	1.04895	113.094	0	2.301	2.301	14.0366
BMGF	ETH0851	4	9.60158	38.267	2520.09	4	2019-01-12	2019-01-12	Teff	Field stack	Main	8.77273e-05	42.7649	0.0161431	0.0497316	21.6671	0.0123675	1758.07	0.00241808	0.0831992	0.291311	0.00380568	6.10365	82.3909	3190.18	0.00562008	1570.04	266.538	0.0906062	3.34293	2945.03	0.0106825	9.78578	2452.43	0.0820627	5.40494	0.00104639	0.000189535	0.168234	24.8625	3746.64	1.09341	76207	5.8599	13.4255	0	2.077	2.077	14.2267
BMGF	ETH0852	4	9.41741	38.5061	2629.31	4	2019-01-13	2019-01-13	Teff	Field stack	Close pair	0.000393518	8.01848	0.00155319	0.110624	17.7725	-0.0123343	1646.06	0.00462757	0.0348371	0.10508	-0.000305284	7.57565	50.9119	4808.33	0.00588356	1791.85	124.592	0.164275	1.59525	3684.62	0.0017838	3.9581	2467.87	0.0773588	7.32834	-0.000998672	-0.000356719	0.0187909	31.866	2593.43	0.0417273	62789.1	2.05831	21.0921	0	2.011	2.011	21.7442
BMGF	ETH0853	4	9.3012	38.0433	2605.14	4	2019-01-14	2019-01-14	Wheat	Field stack	Main	0.000702125	9.30539	-0.000734376	-1.24358	13.1946	-0.012304	441.261	0.00536944	0.0170648	0.125254	0.00389249	4.32546	39.168	4453.65	0.00576079	1093.73	48.8756	0.0152115	1.17974	2230.8	-0.000464324	13.8863	2065.39	0.00297685	2.70703	-0.00116937	-0.000353789	0.0551779	27.669	2595.5	0.0272178	79848.1	1.39405	8.02233	0	1.277	1.277	27.0936
BMGF	ETH0854	4	9.18001	38.0671	3117.82	4	2019-01-14	2019-01-14	Barley	Field stack	Main	0.00137135	17.3885	0.000903817	-0.154733	3.8805	0.0462385	463.695	0.00232131	0.0269795	0.347966	0.000355745	7.35008	69.1645	4868.13	-0.00585835	1459.52	20.8135	0.018339	0.606423	4494.93	0.0136211	7.28843	2209.53	0.0131282	2.2703	-0.00109835	-0.000189371	0.0747475	46.0125	6515.97	11.7909	65752.5	4.77219	18.3615	0	5.241	5.241	7.25402
BMGF	ETH0855	4	9.18341	38.1067	3004.58	4	2019-01-14	2019-01-14	Wheat	Standing crop	Close pair	8.87672e-05	8.64702	0.0021634	-0.0509959	4.00424	-0.00123905	332.034	0.0020574	0.026986	0.0822482	0.000464508	5.24503	40.3195	4806.58	-0.00571581	1133.53	69.2689	0.00913168	0.639423	2557.73	-0.00341858	7.43118	1507.68	0.00770132	1.53844	-0.00119949	-0.000260993	0.0363977	35.799	5004.27	3.17922	69278.5	3.20994	17.5377	0	2.985	2.985	7.75334
BMGF	ETH0856	4	9.18324	38.108	3016.83	4	2019-01-14	2019-01-14	Wheat	Field stack	Close pair	-4.99558e-05	13.0539	0.00284153	0.0300694	3.86685	-0.0123101	346.813	0.000536998	0.0380777	0.0776	0.000420005	4.77765	41.3644	5028.11	0.00478034	1104.54	70.1224	0.0157635	0.452713	2846.37	-0.00340859	5.23596	1768.75	0.00721245	1.32833	-0.00138515	-0.000302222	0.0492609	29.7179	5693.73	10.682	68482	2.63107	18.6298	0	3.447	3.447	6.67549
BMGF	ETH0857	4	9.26775	38.0235	2719.43	4	2019-01-14	2019-01-14	Barley	Field stack	Main	0.00225762	23.0082	0.00522274	0.316419	4.71273	-0.0124385	426.056	0.00606575	0.0238434	0.385579	0.00107975	4.135	50.84	5229.96	0.00600656	1324.34	19.0664	0.0279567	0.273503	4225.38	0.0715782	7.92859	1664.24	0.0176114	2.60854	-0.00123189	-1.58111e-06	0.086738	30.01	5243.04	2.48837	78543.8	3.91889	16.0807	0	3.713	3.713	11.2056
BMGF	ETH0858	4	9.2769	38.0133	2667.83	4	2019-01-14	2019-01-14	Wheat	Field stack	Main	0.00367913	11.0139	0.00470945	0.816836	10.8469	0.000199645	368.183	0.00214374	0.0425915	0.212651	0.00527896	3.93452	38.5649	4799.24	0.0290051	1083.19	50.8557	0.0134949	0.993347	2708.55	-0.00393943	6.93467	1873.41	0.000758432	2.10446	-0.00126339	-0.000306905	0.0588993	29.9601	4688.02	1.37162	96841.4	1.052	51.1364	0	2.085	2.085	21.8628
BMGF	ETH0859	3	9.79614	37.5095	2304.68	4	2019-01-12	2019-01-12	Maize	Field stack	Main	-0.00527758	3.97621	-0.00522058	-3.20359	0.412233	0.0299338	47.6956	-0.00456762	0.0376486	1.02477	-0.000941935	13.673	22.9303	3514.25	-0.1187	1158.35	5.34846	0.0366592	1.0476	2407.51	-0.00759326	2.42819	1358.12	0.0109303	0.1875	-0.00148642	-0.00148211	0.225204	15.9055	3972.75	1.47346	76529.7	6.99198	22.1003	0	3.128	3.128	6.6799
BMGF	ETH0860	3	9.76938	37.5337	2300.03	4	2019-01-12	2019-01-12	Teff	Field stack	Main	-0.00125972	836.317	0.112274	-1.45245	22.0579	0.0276343	1379.15	0.00199285	0.561271	3.08112	0.0397637	7.58624	735.419	4090.38	0.297988	2151.02	278.786	0.0508353	5.97853	4167.78	0.216334	7.63876	1963.94	0.0292038	6.07083	0.00417683	0.0226118	1.96482	32.78	3827.92	5.66908	78690.5	5.57836	27.7554	0	2.158	2.158	4.91556
BMGF	ETH0861	3	9.67778	37.5209	2304.79	4	2019-01-11	2019-01-11	Teff	Field stack	Main	-0.00500655	73.2951	0.0107878	-2.61897	18.5245	0.018406	1469.77	0.00239838	0.0622725	0.577928	0.00208279	6.18826	108.788	3611.05	-0.0819614	2174.53	317.362	0.00850432	4.75276	3955.41	0.0149992	7.58184	1967.62	0.0188373	6.32208	0.000391691	0.000874449	0.336341	30.5024	4373.61	5.19101	71770.5	5.45728	31.8704	0	2.643	2.643	5.13966
BMGF	ETH0862	3	9.66331	37.3074	2395.81	4	2019-01-09	2019-01-09	Teff	Store	Close pair	-0.000122935	2287.94	0.375778	-2.01826	20.528	0.0889178	1302.4	0.00650856	0.86911	10.1225	0.10979	8.14376	2123.64	4995.37	0.95171	2217.35	368.788	0.12556	7.50344	4437.8	0.52121	6.41987	2128.3	0.0462272	4.04179	0.0102471	0.077081	5.35846	30.9674	4554.2	5.77418	79346.4	7.6519	10.7714	0	2.798	2.798	3.72475
BMGF	ETH0863	3	9.58406	37.0643	2734.89	4	2019-01-08	2019-01-08	Barley	Field stack	Main	0.000890755	11.5313	0.00552956	-4.65898	6.95775	0.026641	338.224	0.00675672	0.0223879	0.823155	-0.00182758	10.5218	48.0172	5341.21	-0.0938032	1395.46	14.6667	0.129861	0.338291	3610.27	0.00686737	0.791428	2213.36	0.0145548	1.81977	-0.00135171	-0.00137959	0.261716	48.2803	7337.58	1.49708	64866.8	3.56345	18.98	0	4.935	4.935	8.11364
BMGF	ETH0864	3	9.52422	37.15	2285.42	4	2019-01-08	2019-01-08	Teff	Field stack	Main	-0.00364249	87.8181	0.0101277	-2.42435	19.81	0.01568	1421.99	0.00283956	0.102637	0.498187	0.00206345	7.95669	115.478	4419.85	-0.0590014	2029.7	225.664	0.0647215	2.94241	4113.02	0.0163909	2.33463	2473.59	0.0127708	4.22504	-0.000312006	0.000844375	0.406917	33.8545	3552.87	2.76778	64062.7	6.55897	17.7476	0	2.438	2.438	4.22827
BMGF	ETH0865	3	9.44882	37.1107	2281.76	4	2019-01-08	2019-01-08	Teff	Field stack	Main	-0.00408156	34.7099	0.00239134	-2.36052	17.1933	0.00528251	1575.43	-0.0049906	0.0642816	0.312481	0.00128268	11.8811	71.4143	4866.72	-0.0912282	2071.78	80.615	0.186418	6.77228	4330.02	0.0086424	3.79911	2304.93	0.070528	7.30876	-0.000541932	9.04701e-05	0.303395	34.7004	4544.3	0.0388362	78628.8	6.23853	12.2242	0	3.282	3.282	15.7517
BMGF	ETH0866	3	9.31429	37.1429	2288.18	4	2019-01-08	2019-01-08	Maize	Field stack	Main	-0.00371249	4.03236	0.00246543	-3.07784	0.308801	-0.00474405	49.4632	-0.00399366	0.0296626	1.99967	-0.00161144	47.2414	26.4101	3288.55	-0.0715932	931.572	6.71364	0.0377207	1.49684	1800.27	0.00525635	1.87842	1290.96	0.00845116	0.211655	-0.00130904	-0.00154902	0.234572	19.4761	4283.33	0.266637	72562.3	4.8383	21.9816	0	3.634	3.634	12.0695
BMGF	ETH0867	3	9.25317	37.0871	2118.96	4	2019-01-06	2019-01-06	Maize	Field stack	Main	-0.00655071	4.73953	-0.00917121	-3.60572	0.178402	0.0151493	45.9346	-0.00217646	0.00695594	0.028047	-0.00145368	2.39465	19.2809	4142.97	-0.101278	1494.87	7.25081	0.097361	0.449915	3396.39	-0.00370735	1.51146	1365.44	-0.00560939	0.269121	-0.00143955	-0.00149552	0.232588	24.3944	4074.52	0.307489	73380.2	1.79676	20.3512	0	3.349	3.349	19.7106
BMGF	ETH0868	3	9.59996	37.2034	2328.66	4	2019-01-09	2019-01-09	Teff	Store	Main	0.00235255	523.197	0.0820928	-2.17891	21.8537	-0.00333984	1492.72	0.00245066	0.286434	3.22184	0.023853	8.29873	466.883	4009.19	0.203647	2018.78	239.452	0.0462818	3.20374	3538.24	0.117249	4.31698	2504.03	0.0257146	4.73971	0.0025552	0.0142859	1.27707	30.63	5067.09	5.91296	85010.6	6.91587	15.6835	0	3.306	3.306	4.44075
BMGF	ETH0869	3	9.1267	36.988	1822.11	4	2019-01-06	2019-01-06	Maize	Field stack	Close pair	-0.00425661	6.77293	-0.00134915	-4.14202	0.268694	-0.0047103	64.956	-0.00817132	0.0325045	0.0277669	0.00571636	2.59256	22.2612	3392.08	-0.0985413	863.854	4.69695	0.00531202	0.162294	1628.75	-0.00531224	12.8127	1500.29	0.00691286	0.255473	-0.00145334	-0.00154022	0.247456	13.9073	5255.71	10.444	101272	3.48125	19.7926	0	3.001	3.001	4.16994
BMGF	ETH0870	3	9.12631	36.9854	1865.89	4	2019-01-06	2019-01-06	Maize	Field stack	Close pair	-0.00449468	11.2906	0.00107826	-2.57483	0.212643	-0.00485552	59.9267	-0.00212971	0.0180426	0.611512	-0.00107359	1.8664	28.6898	3112.23	-0.139382	895.781	4.6087	0.159196	0.372042	2101.86	0.024565	2.71472	1305.6	0.000870655	0.181203	-0.00136966	-0.00141278	0.266101	49.8003	4616.92	0.205588	96764.5	2.84616	14.5735	0	3.833	3.833	9.00254
BMGF	ETH0871	3	9.12319	36.6819	2588.99	4	2019-01-05	2019-01-05	Wheat	Standing crop	Close pair	-0.00419942	24.237	-0.00359628	-3.4545	8.21534	0.0170544	388.818	0.000830629	0.0184814	0.164639	-0.000361217	6.36489	45.2482	5469.8	-0.0725245	1243.69	72.6346	0.0731808	0.100693	4009.79	-0.00111706	5.93565	1889.18	0.019266	2.00358	-0.00122377	-0.00105406	0.288786	32.9859	12036	20.7894	87823	4.36082	20.211	0	6.664	6.664	3.17023
BMGF	ETH0872	3	9.12331	36.6801	2604.84	4	2019-01-05	2019-01-05	Wheat	Standing crop	Close pair	-0.00516452	23.0106	-0.00074401	-2.3902	6.993	0.00515918	342.619	-0.0029168	0.0206674	0.0812774	-0.000899842	4.3608	47.3517	6041.53	-0.0987377	1048.34	59.2504	0.126936	-0.0506515	3187.72	0.00143015	5.76904	1706.49	0.00192106	1.84824	-0.00140644	-0.000999015	0.290233	28.6169	10084.2	9.52713	86771.1	4.39114	19.0657	0	6.081	6.081	5.89353
BMGF	ETH0873	3	9.20342	36.5681	1664.5	4	2019-01-05	2019-01-05	Maize	Store	Main	-0.00536044	25.262	-0.00404722	-2.09451	0.299772	0.016375	56.9678	0.0284241	0.0272232	0.218584	0.00855361	2.24303	23.6857	3601.21	-0.0904727	1256.13	5.72788	0.018201	0.136706	2752.49	0.000422922	11.38	1527.59	0.00156458	0.340403	-0.00117252	-0.00148336	0.248692	21.2922	11408.5	0.162415	121747	3.31832	4.74786	0	6.118	6.118	11.5547
BMGF	ETH0874	3	8.94242	36.5837	1851.4	4	2019-01-05	2019-01-05	Teff	Field stack	Main	0.00108584	171.846	0.018433	-2.27981	19.15	0.017173	1524.63	-0.0020151	0.117933	0.669575	0.00668654	9.58996	192.083	3886.6	0.0559782	2037.67	157.779	0.104207	1.46607	3692.51	0.0320131	7.62288	2787.94	0.0330689	6.38511	2.85791e-05	0.0036528	0.515458	34.1479	5527.37	1.42095	97470.3	4.76806	15.2524	0	3.42	3.42	6.40662
BMGF	ETH0875	3	9.89629	36.4773	2099.46	4	2019-01-04	2019-01-04	Teff	Field stack	Main	-0.00294923	318.172	0.0244093	-3.88296	22.8135	-0.0148848	1418.77	-0.00328074	0.18065	5.158	0.00990722	6.49085	230.392	3919.26	-0.0242279	1808.52	204.115	0.0430079	3.14334	3230.98	0.122968	7.83813	2234.92	0.0214175	4.85734	0.0019653	0.00590142	0.634527	20.1782	4803.08	12.4139	68958.9	4.69438	10.1481	0	1.998	1.998	2.59697
BMGF	ETH0876	3	9.92739	36.5652	2259.22	4	2019-01-04	2019-01-04	Teff	Field stack	Main	-0.00472832	197.639	0.0028596	-2.16174	29.2791	-0.0148994	1466.66	-0.00537173	0.168335	0.510505	0.00470977	6.95696	151.932	4162.22	-0.109107	1879.73	174.926	0.0196573	1.28407	2966.73	0.00210373	8.83287	2305.97	0.0330885	5.99737	-0.000592324	-0.000777475	0.518459	23.2399	4475.01	0.0767143	130692	1.03863	88.2474	0	1.626	1.626	8.42112
BMGF	ETH0877	3	9.84009	36.2634	2136.11	4	2019-01-03	2019-01-03	Teff	Field stack	Main	-0.00354496	829.481	0.0576079	-1.83747	21.4586	0.016326	1532.57	-0.00270704	0.293092	8.92411	0.0132634	8.48935	397.01	3719.93	0.0464642	2050.54	169.663	0.0644785	4.58837	3625.33	0.166549	7.76935	2374.53	0.0202219	6.29297	0.00196639	0.0224249	0.913345	24.1926	3038.33	1.85186	49427	2.13764	10.6475	0	2.565	2.565	3.09005
BMGF	ETH0878	3	9.90021	36.1731	2204.04	4	2019-01-03	2019-01-03	Teff	Field stack	Main	-0.00527011	52.155	0.00425698	-2.27583	16.8714	-0.0149507	1417.81	-0.00427567	0.0457545	0.295651	0.000764139	5.24648	63.4916	5566.48	-0.0913686	2180.73	99.3134	0.127942	0.154449	4611.6	0.0010356	5.97049	2145.5	0.0066315	6.75609	-0.000997255	-0.000138487	0.282107	24.7165	3225.29	0.397853	45242	2.24587	15.4117	0	2.55	2.55	4.43826
BMGF	ETH0879	3	10.0025	36.6548	2006.2	4	2019-01-02	2019-01-02	Finger millet	Field stack	Close pair	-0.00426633	39.0521	0.00599153	-0.770816	11.4437	0.0266897	4481.37	0.00374705	0.0576073	0.391663	0.0129126	6.8498	61.1707	3337.76	-0.122429	2005.48	607.271	0.0341997	1.47303	2167.14	0.00375255	18.8117	1754.19	0.020164	12.3567	-0.00113903	-0.000352882	0.301432	20.1404	5929.1	4.79272	84235.4	6.43982	5.24472	0	3.699	3.699	5.45266
BMGF	ETH0880	3	10.0036	36.6528	2017.35	4	2019-01-02	2019-01-02	Finger millet	Standing crop	Close pair	-0.00266267	35.6846	0.00207036	-0.551664	11.5354	-0.00467302	4184.02	-0.00220661	0.12892	0.746031	0.0102939	6.04804	60.1971	4150.41	-0.0892686	2016.23	362.139	0.0298672	0.762411	2357.79	0.00660168	11.6218	1795.8	-0.00152948	9.5172	-0.00111585	-0.000339807	0.291718	16.4777	6283.33	29.1623	84078.4	6.16325	9.70432	0	3.245	3.245	2.61013
BMGF	ETH0881	3	9.90244	36.7578	1968.71	4	2019-01-02	2019-01-02	Maize	Standing crop	Main	-0.00515952	10.2298	-0.00114019	-2.50017	0.0896216	-0.0149875	52.5868	-0.00340405	0.00742636	0.344654	-0.00118704	1.59623	23.765	4332.08	-0.0785563	1353.29	4.20484	0.205075	1.60704	3131.74	0.0166912	2.18771	1458.62	-0.00391545	0.0892922	-0.00140684	-0.00130507	0.220907	19.7519	5496.03	0.0680705	104420	6.97713	5.22632	0	4.565	4.565	13.5645
BMGF	ETH0882	3	9.97791	36.8021	1920.86	4	2019-01-02	2019-01-02	Teff	Standing crop	Main	-0.00427981	31.7772	0.00267026	-2.32147	18.179	0.038311	1627.44	-0.00312509	0.0322503	0.317872	0.0037655	10.497	65.7584	3943.68	-0.0303518	1980.24	111.436	0.0544486	1.35351	2975.49	-0.00359531	12.8826	2694.95	0.009974	9.22486	-0.000409678	-0.00101416	0.278136	28.4429	6963	2.5277	108386	4.64525	9.84705	0	4.36	4.36	6.333
BMGF	ETH0883	3	9.988	36.8815	2108.37	4	2019-01-02	2019-01-02	Teff	Field stack	Main	-0.00402322	92.3037	0.0137997	-3.07679	18.3078	0.0193689	1394.35	-0.00445499	0.0667465	0.802062	0.00440866	7.15637	110.345	4405.2	-0.0411592	2062.42	250.048	0.00540478	3.38817	3583.41	0.0175952	9.47382	2489.02	0.00881801	5.20613	-0.000416017	0.00041868	0.407585	24.2027	5206.45	21.4906	84745.9	4.82566	11.6333	0	2.908	2.908	3.32631
BMGF	ETH0884	3	9.66563	36.6747	1333.85	4	2019-01-01	2019-01-01	Maize	Field stack	Main	0.00203243	7.15319	-0.00467521	-3.02612	0.153138	-0.0150319	57.3732	-0.0025792	0.00622866	0.0882645	-0.00107957	2.52945	19.0648	3937.02	-0.110905	827.99	3.60699	0.239358	3.33188	2085	-0.00787462	3.86355	1484.63	0.00975391	0.228722	-0.00141943	-0.00152262	0.222447	16.0397	2318.07	0.0741902	40670.4	3.09721	8.52106	0	2.548	2.548	6.93563
BMGF	ETH0885	3	9.84019	36.6388	2072.21	4	2019-01-01	2019-01-01	Teff	Field stack	Main	-0.00191162	105.184	0.0135359	-2.84891	23.2236	0.0168985	1597.1	-0.00359182	0.064769	1.08847	0.000877277	7.11891	106.223	3614.6	-0.0645098	1795.28	167.75	0.0360013	1.12761	3303.98	0.013787	4.48631	2240.19	0.00970706	6.07745	0.00115528	0.000689753	0.368056	27.8896	5163.78	8.3797	72875.1	3.95689	20.5338	0	3.206	3.206	3.69896
BMGF	ETH0886	3	9.56565	36.8029	1398.88	4	2019-01-01	2019-01-01	Maize	Store	Main	0.00383428	13.4407	-0.00108599	-2.45799	0.197465	-0.0148558	51.9444	-0.00321852	0.0277245	0.494753	0.00322568	1.72055	26.0771	2973.88	-0.0898744	722.161	3.40124	0.157322	-0.0182537	1564.54	-0.00178209	5.11104	1558.1	0.00530999	0.166374	-0.00123468	-0.00127714	0.222848	12.0214	2706.83	1.64927	51931.5	2.41877	8.95372	0	1.824	1.824	2.96725
BMGF	ETH0887	3	9.59163	36.7356	1349.43	4	2019-01-01	2019-01-01	Maize	Store	Close pair	-0.00379948	10.1794	-0.0046492	-2.72492	0.174609	-0.0150097	67.6384	-0.0090294	0.026475	0.06255	0.00955747	3.90475	25.9217	4133.51	-0.0528667	1034.93	3.93813	0.0490415	0.528719	2257.21	0.00262579	9.31895	1604.31	-0.000165365	0.229604	-0.00128341	-0.00137793	0.236328	20.1307	3509.7	0.0419399	82834.9	3.43629	3.01494	0	4.78	4.78	14.1968
BMGF	ETH0888	3	9.59209	36.7342	1363.24	4	2019-01-01	2019-01-01	Maize	Field stack	Close pair	-0.0050791	6.29037	-0.00222931	-3.3835	0.180273	-0.0150617	58.0366	-0.00518662	0.0372979	0.0409835	0.00147624	2.72769	22.9709	5341.89	-0.121998	1372.82	5.79945	0.400014	0.0719836	3472.55	-0.00310078	5.569	1548.51	-0.000409775	0.215286	-0.00130896	-0.00127884	0.224377	22.9513	3372.56	0.0682429	82167	2.99538	5.64583	0	3.501	3.501	8.82808
BMGF	ETH0889	3	9.5481	36.6156	1376.61	4	2018-12-31	2018-12-31	Maize	Standing crop	Main	-0.00467536	7.82191	0.000651405	-2.98188	0.301377	-0.00366661	57.6488	-0.000664447	0.0137088	0.25385	-0.0010865	1.77629	18.4715	4657.8	-0.129159	1043.91	4.77364	0.56364	4.14203	2771.34	0.00197002	3.74897	1441.07	0.00374095	0.231374	-0.00129531	-0.00151298	0.234437	20.4223	1987.81	0.0373571	31986.5	2.51928	5.54476	0	1.81	1.81	6.8369
BMGF	ETH0890	3	9.50357	36.5541	1370.75	4	2018-12-31	2018-12-31	Maize	Store	Main	-0.00525839	3.14245	-0.00165633	-1.82629	0.538346	0.00647174	56.0019	-0.00321276	0.0233885	0.638876	-0.00135165	8.32137	19.773	3549.6	-0.0325626	1129.99	5.24447	0.034943	0.683996	2137.09	-0.00626938	5.5643	1551.25	0.00599922	0.69617	-0.00138877	-0.00157896	0.225482	16.6189	1677.79	0.3115	28341.4	1.81042	10.5651	0	2.339	2.339	8.68146
BMGF	ETH0891	3	9.41492	36.6158	1325.46	4	2018-12-31	2018-12-31	Maize	Store	Main	-0.00422835	17.3425	0.00452492	-3.51257	0.0790251	0.0164773	42.8166	0.004623	0.0112005	0.0439779	0.00162834	1.88471	25.065	3518.76	-0.0802346	946.56	4.20204	0.0776887	0.337754	2341.07	0.0136654	5.2118	1451.81	0.00617201	0.124537	-0.00128323	-0.00119491	0.234979	14.8956	3317.1	0.252921	71369.9	4.55537	7.19775	0	3.004	3.004	7.94022
BMGF	ETH0892	3	9.40892	36.5327	1332.73	4	2018-12-31	2018-12-31	Maize	Store	Main	-0.00419614	9.4151	-0.00573171	-3.34085	0.211578	0.00524334	97.6702	0.0129226	0.0181201	0.112849	0.0324347	2.33691	22.2103	4206.49	-0.056511	1020.8	5.91009	0.00601189	1.86814	2593.71	0.0183382	20.4804	1293.51	0.00148725	0.242915	-0.000489388	-0.00108097	0.220435	18.6732	3749.37	4.03199	87006.3	3.54804	8.71249	0	2.339	2.339	5.21847
BMGF	ETH0893	3	9.16964	36.8084	2172.07	4	2018-12-30	2019-01-01	Teff	Field stack	Main	-0.00470689	68.0967	0.00498292	-2.77476	20.4862	0.00674471	1332.62	-0.000643395	0.0457921	0.938354	0.00150185	6.03803	69.6379	3925.58	-0.000921714	1946.7	197.52	0.0316638	2.60359	3453.51	0.0135598	5.88193	2033.25	0.0195346	5.31545	-0.000602982	0.000243436	0.299305	25.1349	6549.57	7.26198	91042.8	4.15931	17.7837	0	4.067	4.067	5.08505
BMGF	ETH0894	3	8.84273	37.0092	1749.13	4	2018-12-30	2018-12-30	Maize	Field stack	Close pair	-0.00447868	23.4885	-0.00269082	-2.94864	0.366786	-0.0150542	57.4189	-0.00228035	0.0194129	1.25221	-0.00114148	1.46445	43.8985	3013.56	-0.139581	778.552	4.40804	0.0114102	0.529526	1645.39	-0.00484665	5.26718	1658.52	0.00849195	0.186333	-0.00137434	-0.00110401	0.254674	16.662	5135.03	1.11124	82661.3	3.1457	21.3679	0	3.332	3.332	7.29929
BMGF	ETH0895	3	9.66077	37.3061	2399.47	4	2019-01-09	2019-01-09	Teff	Field stack	Close pair	-5.30026e-05	768.27	0.103463	-2.14521	19.9183	0.0396884	1331.97	-0.00198362	0.342826	4.09234	0.0363714	8.79323	824.051	4280.29	0.20876	2063.82	235.677	0.0745483	4.56315	3543.99	0.192268	7.8461	2392.89	0.0249912	4.61535	0.00298534	0.0275837	2.06346	27.4477	4647.21	5.09234	93396.2	7.11574	22.303	0	2.204	2.204	4.14734
BMGF	ETH0896	3	8.8424	37.0084	1728.87	4	2018-12-30	2018-12-30	Maize	Field stack	Close pair	-0.00267328	5.90364	-0.00687974	-3.95962	0.523745	0.0362189	56.9255	-0.000165782	0.0100602	0.155019	-0.00192811	2.72219	24.1903	4342.02	-0.101056	1178.78	6.05979	0.00601511	0.744281	2578.87	-0.00769917	7.29543	1595.5	-0.00278729	0.310548	-0.00140408	-0.00160575	0.230291	25.0846	5253.23	1.10809	79703.3	2.91872	17.7108	0	2.855	2.855	9.53276
BMGF	ETH0897	3	9.23161	36.8805	1973.58	6	2018-12-29	2018-12-29	Teff	Field stack	Main	0.0116347	20.0939	0.000522763	-2.21353	21.7422	0.0180639	1439.13	0.00266537	0.0605084	0.242739	0.000640818	8.00716	49.657	3945.18	-3.05757e-05	2167.17	248.342	0.0335146	1.81512	3919.76	0.0102233	5.95414	2203.64	0.033595	5.22654	-0.000546995	-0.00114479	0.272263	28.9934	6439.73	8.09492	98846	5.85644	11.3574	0	4.442	4.442	4.98871
BMGF	ETH0898	3	9.1112	36.8793	1986.63	4	2018-12-29	2018-12-29	Teff	Field stack	Main	-0.00346051	44.0576	0.00361879	-2.84566	24.0292	-0.00366029	1413.93	-0.00218123	0.0475415	0.488748	0.00311276	7.16817	77.2052	2996.82	-0.0442404	1767.4	143.661	0.0259878	3.11273	2702.05	0.00729636	10.0466	2333.12	0.0204364	6.27904	0.000489503	-0.000116191	0.308502	33.3205	6144.43	5.64576	103620	1.79649	45.1337	0	2.465	2.465	4.42773
BMGF	ETH0899	3	9.05614	36.7525	1785.66	4	2018-12-29	2018-12-29	Maize	Standing crop	Main	-0.00548095	4.04902	-0.000679037	-2.65503	0.444116	-0.0150766	50.2845	-0.00480715	0.0368788	1.82537	-0.00195407	6.58018	24.5091	3599.89	-0.0950127	937.273	4.69274	0.0906498	1.20885	2101.85	-0.00978696	1.4007	1367.71	0.00188439	0.270847	-0.00130044	-0.00161985	0.221583	16.686	4360.24	0.153449	86470.7	2.07622	32.9123	0	2.856	2.856	12.1707
BMGF	ETH0900	3	8.72321	36.6579	2177.7	4	2018-12-28	2018-12-28	Maize	Field stack	Close pair	-0.0052157	9.76826	-0.000326132	-2.50106	0.259563	-0.00504959	47.3052	-0.00451517	0.0108836	0.39717	-0.0020627	1.49533	20.2543	3467.16	-0.0980718	968.339	4.80547	0.0197778	0.989216	2323.12	-0.0103124	2.96388	1368.32	-0.00421592	0.146431	-0.00140246	-0.00143252	0.233226	15.6735	4767.13	0.444348	91420.8	3.83845	13.6372	0	2.713	2.713	8.61303
BMGF	ETH0901	3	8.72422	36.6563	2174.47	6	2018-12-28	2018-12-28	Maize	Field stack	Close pair	-0.00323195	3.28139	-0.00166949	-3.45454	0.134676	-0.00384357	36.0698	0.00156731	0.00381933	0.0171749	-0.00162087	1.37334	11.5293	3520.44	-0.074618	875.512	3.05194	0.101128	0.241635	2403.9	-0.00235191	1.11453	1099.36	0.00331905	0.118116	-0.00136883	-0.0015891	0.208122	15.3597	4354.31	1.7938	80759.1	3.13907	25.8027	0	2.67	2.67	7.55139
BMGF	ETH0902	3	8.76098	36.4828	2282.97	8	2018-12-28	2019-01-02	Wheat	Field stack	Main	-0.00500164	8.92304	0.00183072	-2.62234	15.3574	0.0174714	397.271	0.000714362	0.0146016	0.101828	-0.000565313	4.66948	33.9969	5616.79	-0.0734175	1428.78	70.431	0.0267516	0.355158	3517.43	-0.00848136	8.28594	1701.94	0.052287	3.00981	-0.00127966	-0.00133639	0.237	28.7203	6714.75	3.2455	77903.6	4.08787	19.7282	0	3.028	3.028	8.46719
BMGF	ETH0903	4	12.2133	37.6329	1859.78	4	2019-01-16	2019-01-16	Finger millet	Field stack	Main	0.00228361	53.6347	0.0107788	1.42476	33.914	0.00970705	5799.42	0.00341538	0.110059	1.69547	0.00119249	5.56857	87.1131	4238.17	0.0367026	2079.17	176.931	0.319	1.64598	3893.08	0.00331907	1.80535	1761.11	0.0603651	18.2803	-0.00128136	0.000193456	0.137849	21.8961	1988.54	0.00902807	65019.5	1.51483	10.9172	0.0129	0.6939	0.7068	26.7422
BMGF	ETH0904	4	12.1418	37.8091	2254.73	4	2019-01-16	2019-01-16	Maize	Field stack	Main	-0.000210397	3.39446	-0.000595863	-0.903899	0.535047	0.00987686	45.2566	-0.00183884	0.00852807	0.0199352	-0.000443345	1.31093	15.6357	4328.69	-0.0163539	1198.47	3.27582	0.0742838	0.681591	3069.48	0.0250763	1.9899	1229.83	0.00185221	0.150813	-0.00136049	-0.000424481	0.0420425	19.4075	3241.87	0.0190566	61221.5	0.321445	9.33608	0	1.662	1.662	20.756
BMGF	ETH0906	4	11.9983	36.9113	2263.67	4	2019-01-13	2019-01-16	Finger millet	Field stack	Main	0.00185246	73.6142	0.00303272	2.36008	53.8905	-9.62104e-05	5233.82	0.0410864	0.0305304	0.250114	0.00582601	6.43237	123.733	4103.23	0.00443333	1775.91	399.332	0.0498528	0.83648	2507.57	0.010252	12.2393	1876.3	0.00684845	18.2201	-0.0012443	0.00059257	0.0283535	24.4652	3530.08	0.223064	82789.2	2.38557	67.1168	0	1.935	1.935	11.7297
BMGF	ETH0908	3	8.8417	36.4725	2554.42	6	2018-12-28	2018-12-28	Wheat	Field stack	Main	-0.00579564	3.84725	-0.000269646	-3.63818	3.5983	-0.00487538	347.622	-0.00344678	0.0179993	0.0616845	-0.00135347	5.65897	28.0261	5423.53	-0.0734556	1294.86	56.6556	0.0725747	5.48436	3454.54	-0.0109802	6.47535	1943.71	0.110681	1.70447	-0.00118354	-0.00161465	0.214534	28.8192	9341.92	1.92899	61325.5	3.84137	19.2741	0	5.544	5.544	9.52481
BMGF	ETH0909	3	8.99978	36.8788	1731.22	4	2018-12-29	2018-12-29	Barley	Field stack	Main	-0.00506559	11.4859	0.0016605	-2.82816	0.276224	-0.00494	66.7334	0.000392686	0.0262394	0.235312	0.00473175	1.45415	22.4636	2532.98	-0.0806408	646.884	3.66609	0.129511	0.327397	1398.86	0.000482554	5.17632	1514.71	0.0124493	0.255985	-0.00134806	-0.00118071	0.241738	12.8025	3732.28	0.146744	88435.7	4.64172	9.81779	0	3.699	3.699	9.39696
BMGF	ETH0910	3	9.69429	37.3281	2422.66	4	2019-01-13	2019-01-13	Teff	Field stack	Main	-0.000725669	310.372	0.0469764	-2.7422	16.0556	0.0273471	1353.67	0.000223727	0.129585	1.27698	0.0154397	7.11891	303.15	4497.43	0.0464249	1963.91	245.628	0.0308135	2.52177	3129.44	0.0945855	10.4383	2361.9	0.0116031	5.18079	0.000593373	0.0082232	0.852933	24.1863	4560.78	1.82114	72446.8	8.23777	13.5266	0	3.386	3.386	6.19745
BMGF	ETH0911	3	9.44046	36.6629	1360.67	4	2018-12-31	2018-12-31	Maize	Store	Main	-0.00299202	14.1677	-0.00255723	-2.70081	0.142995	-0.00368621	69.8624	-0.00429499	0.015412	0.601272	0.028569	20.9959	25.1712	3428.33	-0.0803392	825.465	5.26047	0.0100121	0.225464	1742.94	0.00524466	15.0822	1337.34	0.0120524	0.229998	-0.000539921	-0.00131913	0.233714	14.8441	2757.79	1.17828	53516.2	3.74522	5.08011	0	1.924	1.924	4.65495
BMGF	ETH0912	3	9.91211	36.3056	1918.9	4	2019-01-03	2019-01-03	Maize	Field stack	Main	-0.00382887	5.56455	-0.00394251	-1.54312	0.500304	0.0075368	57.6902	-0.00537131	0.0358772	1.86512	-0.000984253	42.957	34.2877	4110.42	-0.0912096	1266.73	7.90722	0.0181788	1.38039	2605.43	0.00364769	2.1441	1611.97	-0.00407278	0.187958	-0.00144221	-0.0015005	0.227171	24.6454	5229.69	1.09073	79635.3	5.13088	9.20036	0	3.31	3.31	5.71285
BMGF	ETH0913	3	9.8956	36.6577	2030.93	4	2019-01-02	2019-01-02	Finger millet	Standing crop	Main	-0.00379872	49.1225	0.00728559	0.0431287	30.3937	0.0188579	4804.21	-0.00128975	0.100507	0.418275	0.00590723	7.38462	78.5522	3687.07	-0.111037	1944.04	386.467	0.0296713	0.54716	2015.33	0.00290348	7.14468	1848.59	0.00144687	12.9885	-0.00108486	-0.000335258	0.302602	22.2746	7413.66	2.47227	100440	2.62159	12.9533	0	4.257	4.257	5.79772
BMGF	ETH0914	3	9.80859	36.4819	2170.89	4	2019-01-04	2019-01-04	Barley	Standing crop	Main	-0.00508497	10.2527	-0.00220154	-3.65475	3.71839	-0.00468524	316.791	-0.00184334	0.0109593	0.347712	-0.00108761	6.6702	68.2229	3970.04	-0.12893	1295.26	17.8048	0.207034	-0.0177	3132.33	0.000764249	3.89336	2213.28	-0.00383589	1.56351	-0.00121952	-0.00153006	0.255891	42.39	4945.95	0.181199	77222.2	5.79289	13.2606	0	4.249	4.249	11.0544
BMGF	ETH0915	3	9.74881	36.4619	1956.48	4	2019-01-04	2019-01-04	Teff	Field stack	Main	-0.00081868	200.437	0.0203462	-1.93973	20.7584	-0.0150245	1658.25	-0.00370124	0.108413	1.82415	0.0113427	8.11328	181.117	3375.06	0.0146549	1985.78	159.34	0.0321597	2.55683	3182.25	0.0431905	10.8869	2669.52	0.0233319	7.3024	0.00154961	0.00437675	0.580053	30.7101	5157.97	23.4042	82601	4.96022	17.479	0	2.997	2.997	2.98274
BMGF	ETH0916	3	9.755	36.2815	2008.22	4	2019-01-03	2019-01-03	Teff	Field stack	Main	-0.00457966	21.0168	0.000882577	-2.98852	23.7789	0.00513627	1610.87	-0.00620444	0.0568236	0.2083	0.00166662	6.39231	52.5713	3982.08	-0.102057	2082.41	164.989	0.038759	0.595095	3717.06	0.00908176	8.32515	2137.06	0.0685214	7.81637	0.00137618	-0.000759312	0.259299	25.8493	4780.49	0.872817	62937.5	2.74897	25.4208	0	3.482	3.482	8.17874
BMGF	ETH0917	3	9.50426	37.0794	2845.55	4	2019-01-09	2019-01-09	Barley	Field stack	Main	-0.00487753	15.9526	-0.00190736	-3.23314	5.64838	-0.00361687	480.23	-0.00481161	0.0177463	0.485784	-0.000442134	8.13935	73.6777	5853.28	-0.117598	1805.41	21.9446	0.0392768	0.165801	5413.64	0.00595618	3.97689	2197.9	0.00711799	2.73627	-0.00134895	-0.00127402	0.276321	46.9283	7630.1	1.11306	70433	2.61838	19.4232	0	5.379	5.379	11.872
BMGF	ETH0918	3	9.56789	37.5218	2302.22	4	2019-01-11	2019-01-11	Teff	Store	Close pair	-0.00348724	1447.16	0.203718	-3.07434	26.7524	0.0381214	1576.49	0.00448342	0.800205	4.53643	0.0704247	8.04282	1279.14	3894.03	0.685663	2063	214.494	0.125944	5.60648	3617.05	0.373892	5.46055	2202.68	0.0348464	6.38835	0.00816094	0.0450502	3.29676	31.0975	3421.15	1.50075	67913.9	5.16538	17.717	0	2.666	2.666	4.3489
BMGF	ETH0919	3	9.56886	37.5218	2297.87	4	2019-01-11	2019-01-11	Teff	Field stack	Close pair	-0.00216343	122.975	0.0137364	-2.75042	23.807	0.0154785	1576.1	-0.00558321	0.151922	0.782552	0.00431062	7.10137	151.527	3897	-0.00768958	2084.86	175.381	0.149636	2.36577	3899.86	0.0260198	3.18708	2108.28	0.0291533	5.9769	0.000146579	0.00255893	0.473429	29.2359	3080.78	0.965002	73083	5.40313	16.8489	0	2.624	2.624	5.65813
BMGF	ETH0920	3	9.44051	37.4835	2291.23	4	2019-01-11	2019-01-11	Maize	Field stack	Main	-0.00462286	16.2053	0.000562004	-2.96564	0.2502	-0.00353982	43.2474	-0.00369257	0.0140543	0.939295	-0.00176382	1.68298	35.2601	2879.71	-0.129424	886.964	4.78445	-0.00545014	0.834914	1511.94	0.00689327	4.20868	1205.75	-0.00324871	0.101759	-0.00139428	-0.00127934	0.247262	16.8425	3676.32	2.33311	77858.5	5.5415	14.3141	0	2.671	2.671	4.28013
BMGF	ETH0921	3	9.42923	37.4214	2248.37	4	2019-01-10	2019-01-10	Teff	Store	Main	-0.0025934	1803.45	0.297999	-1.9351	24.9017	0.0289592	1457.65	-0.00140517	1.15548	6.08292	0.0906178	8.22571	1717.91	3456.42	0.768191	2111.95	220.932	0.122989	6.16529	3509.12	0.543284	6.06925	2050.89	0.0395762	7.06034	0.0106245	0.0640785	4.37427	34.5673	3972.2	1.27411	71220.3	6.0947	13.9231	0	2.366	2.366	5.11146
BMGF	ETH0922	3	9.61147	37.3311	2313.34	4	2019-01-09	2019-01-09	Teff	Store	Main	0.00226231	2927.79	0.388862	-1.41563	19.9769	0.0193248	1407.89	0.0114044	0.96526	11.301	0.139449	8.27636	2292.45	3567.26	1.24915	1903.85	228.006	0.128491	8.63371	2773.14	0.587526	11.3326	2180.89	0.0504957	6.06007	0.0136693	0.0728385	5.67349	24.5723	5450.57	5.78294	81754.2	6.27759	12.9761	0	3.155	3.155	5.88817
BMGF	ETH0923	3	9.38457	37.4122	2277.76	4	2019-01-10	2019-01-10	Teff	Store	Main	-0.00185472	1714.89	0.257057	-3.14892	26.7019	0.0629014	1546.85	-0.00188678	0.835157	5.38287	0.0826934	8.07432	1501.22	3675.21	0.903089	2098.88	228.383	0.123052	6.55561	3405.54	0.450259	6.45011	2334.79	0.0497419	6.86177	0.00947513	0.0559404	3.81208	30.8066	4135.57	2.78332	75148.6	5.61164	26.7637	0	2.527	2.527	5.40684
BMGF	ETH0924	3	9.21719	37.3563	2461.95	4	2019-01-10	2019-01-10	Teff	Field stack	Close pair	-0.0041899	37.831	0.00442866	-2.76295	21.3555	0.0058514	1555.64	0.00300858	0.0908703	0.173488	-0.000679907	6.4871	71.1258	3776.24	-0.111942	2144.19	244.66	0.0789223	1.96905	4081.8	0.00892172	2.54517	2101.56	0.0176864	7.6622	-0.000487306	-0.00024824	0.274224	30.4804	4903.01	1.84902	91260	3.49977	21.1164	0	2.539	2.539	9.1136
BMGF	ETH0925	3	9.21763	37.355	2438.41	4	2019-01-10	2019-01-10	Teff	Field stack	Close pair	-0.00243243	104.016	0.015534	-2.69753	26.2337	-0.0049058	1518.12	-0.00579637	0.0939609	0.44985	0.00374174	7.3154	131.139	3332.07	-0.0331739	1919	183.008	0.0733481	2.72962	2936.29	0.0173677	7.7501	2439.13	0.020795	8.47876	0.000466742	0.00155907	0.393209	32.4695	4940.37	28.1349	114019	3.05153	40.4326	0	1.413	1.413	3.99082
BMGF	ETH0926	3	9.2208	37.2728	2375.91	4	2019-01-10	2019-01-10	Maize	Field stack	Main	-0.00522	2.66291	-0.0118313	-2.00829	0.303676	-0.00358508	42.1056	-0.00722111	0.0171047	1.0074	-0.00207021	23.4197	22.8865	4166.45	-0.0971388	1510.03	5.49531	0.0330964	1.45489	3061.89	-0.00398462	3.16834	1450.01	-0.00368191	0.226278	-0.00140937	-0.00165507	0.21021	24.543	3936.71	0.391135	75148.8	2.11192	26.3956	0	2.815	2.815	13.0464
BMGF	ETH0927	3	9.27652	37.3816	2218.91	4	2019-01-10	2019-01-10	Maize	Field stack	Main	-0.00408221	7.79548	0.0346602	-4.74518	1.09357	0.0182255	85.7466	-0.004041	0.321345	26.447	-0.00168485	27.4161	128.238	3668.71	-0.118334	1185.8	9.08154	0.209441	13.2115	2173.14	-0.00244076	3.75974	1140.81	-0.00202664	0.425734	-0.00129046	-0.00146092	0.31922	19.9772	4206.56	2.79739	102322	3.53952	21.7272	0	2.461	2.461	6.23332
BMGF	ETH0928	3	9.50738	37.3412	2281.87	4	2019-01-09	2019-01-09	Maize	Store	Main	-0.00388568	50.7917	0.00179328	-2.48281	0.655111	0.00585913	79.8067	-0.00454983	0.0441161	1.98786	0.000955383	1.65551	76.5597	3186.66	-0.0199141	897.082	6.16338	0.0222298	0.435869	1655.28	0.00440708	3.52963	1292.83	-0.00599074	0.313009	-0.00117459	-0.00022383	0.312558	16.2376	3349.72	18.1729	57407.4	5.27024	20.5558	0	1.715	1.715	2.61912
BMGF	ETH0929	3	9.52747	37.4818	2318.19	4	2019-01-11	2019-01-11	Teff	Field stack	Main	-0.00269922	200.01	0.032372	-2.93845	17.6438	0.0271591	1291.59	-0.00481461	0.159007	1.03714	0.00821865	6.41663	205.871	3813.9	0.045186	2045.25	204.144	0.114459	2.66669	3928.29	0.0645563	3.66313	2045.75	0.0232888	4.7562	0.00037419	0.00424406	0.581269	27.9941	3489.16	1.78727	78532.9	6.41318	13.9267	0	2.258	2.258	4.58767
BMGF	ETH0930	2	7.71002	37.0973	1694.13	4	2019-01-21	2019-01-21	Sorghum	Store	Main	0.0013482	10.1066	0.00395136	-3.16667	0.251409	-0.0152394	228.495	0.0025759	0.0126716	0.504703	0.000176354	2.0588	32.2058	3905	1.5348e-05	1473.89	17.6233	0.23868	1.32229	3636.65	0.0094398	5.09732	1372.08	0.0131719	0.970438	-0.000415245	0.000199004	0.139656	19.0241	1063.79	0.177597	25545	2.1255	NM	0	3.022	3.022	15.8081
BMGF	ETH0931	2	7.7729	37.1878	1751.63	4	2019-01-21	2019-01-21	Maize	Store	Main	0.000644522	5.84869	-0.00220459	-0.491521	0.5852	-0.015202	67.8055	0.0294786	0.0265087	0.303482	-6.17477e-05	1.74534	17.8972	3029.01	0.0144776	801.699	4.67645	0.428801	0.533795	1830.39	0.000983113	3.71251	1567.83	0.00773673	0.334991	-0.000480841	-0.000181802	0.102121	15.9407	3397.19	0.0296986	71217.5	1.75235	8.76402	0.02	1.896	1.916	16.3407
BMGF	ETH0932	2	7.70333	37.2249	1776.76	4	2019-01-21	2019-01-21	Maize	Store	Main	0.0031624	6.31459	-0.000377585	-2.39399	0.437586	0.00715423	101.601	0.0813141	0.0174188	0.370057	-0.000317614	1.97364	23.1461	3884.35	0.00727116	1040.66	7.18149	0.430766	0.787025	3027.4	0.000461615	3.53732	1114.77	0.0249629	0.461016	-0.000446075	-0.000108558	0.11225	21.7204	2690.32	0.133745	52052.9	2.65922	8.37765	0	2.165	2.165	8.94095
BMGF	ETH0934	2	7.56882	37.2939	2573.51	4	2019-01-21	2019-01-21	Wheat	Field stack	Main	0.00173071	10.8456	-0.00137252	-3.01512	2.77539	-0.0154444	297.64	0.00797941	0.0126077	0.128329	0.00077062	3.26273	33.6069	4158.33	-0.00326635	960.329	44.5799	0.0453895	0.672327	2477.56	0.00784056	6.93424	1483.67	0.0270165	1.50542	-0.000266842	0.000297946	0.0960696	29.6366	5150.62	1.31845	57878.9	4.26164	15.9334	0	4.144	4.144	10.7459
BMGF	ETH0935	2	7.74432	37.3817	2020.5	4	2019-01-20	2019-01-20	Teff	Field stack	Close pair	0.00408097	1613.43	0.195427	-2.20305	27.4598	0.133966	1455.46	0.0153129	1.30545	7.33139	0.0572789	6.94209	2031.85	4297.26	0.541106	1753.46	163.148	0.277061	5.47854	3618.92	0.549835	9.3778	2274.53	0.0571122	8.17501	0.00949825	0.0670322	4.58381	34.6733	4047.76	0.69171	74096.3	1.60972	NM	0	2.62	2.62	7.30106
BMGF	ETH0936	4	7.74278	37.3785	2010.79	4	2019-01-20	2019-01-20	Teff	Field stack	Close pair	0.00496111	434.603	0.0349839	-0.00318154	23.9694	-0.000706695	1590.64	0.00261315	0.266388	1.25676	0.00978117	6.42034	580.899	4191.73	0.0991733	1667.33	164.564	0.174008	2.18824	3214.61	0.0972286	10.8799	2456.89	0.0533534	8.30002	0.000303957	0.0135414	1.21913	31.3167	3715.08	0.711189	71587.6	1.83826	19.9638	0	2.883	2.883	8.12991
BMGF	ETH0937	4	7.80671	37.3418	1698.53	4	2019-01-20	2019-01-20	Maize	Field stack	Main	0.000721631	6.43702	0.00584131	-1.83615	0.241805	-0.00099778	44.1851	-0.0005226	0.0111131	0.056707	-0.000655343	1.38479	26.5337	4939.91	-0.00568755	1562.28	6.80027	0.536755	0.792111	4092.9	0.000442947	2.2409	1751.54	0.000118909	0.155121	-0.00131409	-0.000326474	0.0288321	25.223	1870.78	0.0395737	44610.1	2.75779	23.0459	0	3.391	3.391	17.6644
BMGF	ETH0938	4	8.36416	37.3344	1641.01	4	2019-01-19	2019-01-20	Maize	Store	Close pair	-0.000394961	3.16147	0.00571327	-0.394384	0.645634	0.00989549	104.408	0.000184481	0.00286918	0.0147024	0.000602894	1.7083	17.982	3370.41	0.00753234	804.989	4.76866	0.541307	0.19295	1980.61	-0.00342212	3.54738	1537.42	0.0191516	0.511637	-0.0015407	-0.000424354	0.0293135	18.6734	2217.83	0.1702	38543.6	2.29441	NM	0	1.876	1.876	7.05701
BMGF	ETH0940	4	7.92228	37.2638	1868.55	4	2019-01-22	2019-01-22	Maize	Field stack	Close pair	-0.000406059	11.5224	0.00199444	-1.17803	0.510253	-0.0122439	68.3084	0.00105095	0.0170897	0.336042	0.000239178	1.60355	28.9471	3836.71	-0.0163699	1008.09	5.71006	0.180318	2.56091	2854.06	-0.00206413	4.60074	1548.84	0.00764211	0.33981	-0.00127426	-0.000267518	0.0492231	22.5297	3385.73	0.0528824	71838.9	2.6321	6.09765	0	3.601	3.601	12.8668
BMGF	ETH0941	4	7.95508	37.2995	2130.85	4	2019-01-22	2019-01-22	Teff	Field stack	Main	0.00506035	491.332	0.0701542	-1.50941	27.5057	0.0472385	1620.22	0.00388422	0.229714	1.58225	0.023753	8.37262	488.309	4601.24	0.126712	2315	279.702	0.0733177	4.76964	4884.83	0.218436	12.9059	2716.03	0.032044	7.40705	0.00301729	0.0165279	0.821704	33.7537	5379.56	17.3125	84823.4	3.09381	29.132	0	3.794	3.794	4.12001
BMGF	ETH0942	2	8.01523	37.2034	1982.32	4	2019-01-22	2019-01-22	Teff	Field stack	Main	0.00416568	11.8763	-0.000804582	-2.16774	23.2803	0.00705477	1316.71	0.0285823	0.0183508	0.206869	0.000760949	5.78322	47.7004	3396.76	0.0447364	1747	173.897	0.0763382	3.33685	3241.9	0.0179281	9.5851	2211.9	0.0328766	6.96592	0.000686177	0.000228818	0.10407	29.7599	4249.04	3.02983	58820.4	5.10022	NM	0	2.687	2.687	3.6979
BMGF	ETH0944	4	7.83066	37.0618	1757.78	4	2019-01-23	2019-01-23	Maize	Field stack	Main	-0.000605667	13.7646	-0.0014406	-0.0428855	0.542726	-0.0123526	65.9574	-0.00179417	0.0110589	0.362549	0.00139513	1.59087	16.1035	3400.31	0.0181559	874.879	4.60446	0.118389	0.43187	2132.17	-0.00461746	6.22712	1263.92	-0.00276903	0.240916	-0.00136781	-0.000390523	0.0306808	16.5819	4547.42	16.8357	87218.8	4.81127	20.2313	0	2.516	2.516	3.93418
BMGF	ETH0945	4	7.69511	36.8821	1965.79	4	2019-01-23	2019-01-23	Maize	Field stack	Main	9.70589e-05	46.7971	0.013373	-1.22389	0.855666	-0.0009387	85.2924	-0.00252468	0.0201378	0.102928	0.00219315	2.16783	49.4728	3116.01	0.00493105	866.594	6.98343	0.0559545	0.695132	2301.94	0.00466904	10.1737	1659.11	0.0827785	0.522185	-0.00131793	0.000875938	0.107526	18.7984	3496.84	0.0413271	64120.9	2.82566	8.26715	0	3.324	3.324	10.4004
BMGF	ETH0946	2	7.77825	37.0137	1720.06	4	2019-01-23	2019-01-23	Maize	Field stack	Main	0.00253846	16.1172	-0.000238024	-3.17139	0.728642	0.0061154	67.4964	0.0294102	0.0160658	0.38128	0.000338124	1.6198	30.7357	3217.61	0.00362771	823.059	5.68738	0.0462227	0.652643	2273.17	0.00884585	4.80669	1634.97	0.00569255	0.336234	-0.000404655	0.000259836	0.159213	17.934	3901.36	3.06409	62957.5	3.38673	16.9755	0	2.833	2.833	4.70442
BMGF	ETH0947	4	7.40784	36.9581	2479.79	4	2019-01-24	2019-01-24	Wheat	Standing crop	Close pair	0.000452041	13.0435	0.00018657	-1.52849	11.7002	0.0100651	475.589	0.0198293	0.0108104	0.100939	0.000660485	6.55816	46.9096	5083.8	-0.0164261	1524.64	42.1789	0.555385	0.364753	4326.33	0.00462735	21.744	2021.87	0.0583366	2.63289	-0.00121135	-0.000126653	0.0504666	54.3839	4374.3	0.165972	46190	1.63594	19.0984	0	4.252	4.252	16.4455
BMGF	ETH0948	4	7.40782	36.9582	2480.85	4	2019-01-24	2019-01-24	Wheat	Standing crop	Close pair	0.000561786	38.8932	-0.00438176	-0.791264	4.53513	-0.000980282	398.879	0.00935208	0.0372429	0.32623	0.00127657	3.44152	69.8696	4914.38	-0.00462794	1289.13	34.0178	0.747661	0.391169	3496.66	0.0121383	14.0754	1667.77	0.180571	2.14638	-0.00122185	0.000777425	0.119655	32.2978	3247.26	0.0365341	66047.9	0.791743	19.6723	0	2.347	2.347	19.7775
BMGF	ETH0949	2	7.48316	37.0351	1914.41	4	2019-01-24	2019-01-24	Maize	Field stack	Main	0.000804923	7.49372	0.00313606	-1.69111	0.318302	0.0378704	50.6808	0.0184506	0.00680013	0.186534	-0.00018712	1.94454	21.5803	3337.99	-0.0140724	998.431	5.36462	0.168299	0.145119	2541.35	0.00355639	3.05141	1586.77	0.0105006	0.240113	-0.000466755	-2.88352e-05	0.126395	20.7792	2688.69	0.0343305	37586.6	3.1016	7.23496	0	4.363	4.363	15.9524
BMGF	ETH0950	4	7.45177	36.8943	2421.23	4	2019-01-24	2019-01-24	Wheat	Standing crop	Main	-0.000868944	18.6134	-0.00128954	-0.814225	10.7541	0.0100865	450.673	0.00984983	0.0132465	0.154777	-0.000244952	5.31694	52.0476	4934.12	-0.00583416	1682.95	48.4684	1.29077	0.297403	4767.85	-0.00114728	5.87879	2206.95	0.233207	2.32141	-0.00131616	0.000225962	0.0777592	54.9156	5916.65	0.242001	45944.3	1.53643	19.7483	0	5.363	5.363	22.1531
BMGF	ETH0951	4	7.78457	36.9271	2055.57	4	2019-01-23	2019-01-23	Teff	Field stack	Main	0.000672858	345.926	0.0462916	-1.57513	29.4469	0.000406616	1781.05	0.00336279	0.171402	1.18029	0.0137733	6.96703	351.978	4474.73	0.114267	2069.5	245.995	0.0776703	4.08874	4458.63	0.0979544	6.55199	2561.06	0.0357464	8.35236	0.00151732	0.0137682	0.659448	33.317	6169.58	3.19194	87762.1	4.17664	20.6414	0	4.487	4.487	7.64812
BMGF	ETH0952	3	9.26417	39.4565	2941.84	4	2019-01-21	2019-01-21	Wheat	Field stack	Main	-0.0048765	12.205	-0.00141803	-3.35654	13.0984	-0.00466536	472.472	0.00113286	0.0194339	0.467277	-0.00105982	4.22333	45.563	5240.73	-0.0985447	1467.56	37.4938	0.167061	0.619457	3504.14	-0.0082548	2.61046	1423.19	0.0164358	3.90533	-0.00137763	-0.00147191	0.271055	26.7989	3709.71	0.0221449	75965.6	1.13363	23.8316	0	1.25	1.25	22.8622
BMGF	ETH0953	3	9.32045	39.4147	2722.89	4	2019-01-21	2019-01-21	Wheat	Store	Close pair	-0.00331881	17.6944	0.000495401	-3.67392	5.25351	0.00675134	448.867	0.000697119	0.0262891	0.5075	-0.00126884	4.44466	52.5422	4893.71	-0.091497	1325.35	29.2679	0.292488	0.0968416	3021.44	-0.00586603	3.63695	1620.67	0.0464881	3.78935	-0.00136638	-0.0013413	0.261129	22.3954	3039.93	0.014836	72694.6	0.830824	7.46338	0	1.826	1.826	26.6162
BMGF	ETH0954	3	9.24917	39.2802	2718.41	4	2019-01-21	2019-01-21	Wheat	Field stack	Main	-0.00524072	12.1133	-0.000531516	-3.02448	5.89017	-0.0148776	472.953	0.0168833	0.0202223	0.374424	-0.000346319	4.01415	47.1364	4938.78	-0.108748	1466.9	30.8377	0.26909	7.18982	3989.79	-0.00490761	3.97753	1614.07	0.00646086	2.57227	-0.00139111	-0.00145659	0.265502	29.5169	3400.12	0.0225325	75135.3	1.45201	10.9624	0	1.715	1.715	27.7389
BMGF	ETH0955	3	9.32036	39.5589	3258.48	4	2019-01-20	2019-01-20	Barley	Field stack	Main	-0.00681657	111.795	0.0109123	-2.71445	5.57751	-0.0148703	498.669	-0.00150129	0.0852398	1.14221	0.00194945	4.39576	159.882	5077.37	-0.100807	1505.99	14.6417	0.0707098	0.378086	4099.3	0.023066	3.57885	1759.5	0.00870211	2.46988	-0.00079671	0.000585295	0.606009	26.7277	7924.44	0.474819	61234.4	1.94703	16.1007	0	4.517	4.517	9.78531
BMGF	ETH0956	4	9.265	39.4531	2886.7	4	2019-01-21	2019-01-21	Wheat	Store	Close pair	0.00175982	18.7926	0.00595744	-1.25375	5.19708	0.0114431	409.966	0.00397601	0.029282	0.30573	0.000159383	4.04945	47.4885	4804.72	0.0179132	1237.8	27.6342	0.147998	0.403453	3292.29	-0.00466976	3.76926	1768.21	0.0196041	3.72063	-0.00107051	-0.00017151	0.0981622	22.0344	4261.82	0.0154447	81061.1	0.946042	17.6372	0	1.299	1.299	27.5737
BMGF	ETH0957	4	9.14609	39.5461	2078.17	4	2019-01-22	2019-01-22	Teff	Store	Main	0.00162539	380.921	0.0142131	-0.154484	9.33413	0.0227954	1502.15	0.00065156	0.295906	3.59835	0.00761272	7.12244	568.657	4875.6	0.077562	1977.05	35.9456	0.455583	2.40251	4074.62	0.0893768	4.86912	2505.36	0.0169859	10.2703	1.13749e-05	0.00814308	1.53672	27.6927	1477.98	0.087428	47188.6	1.35446	8.5143	0	1.098	1.098	17.3887
BMGF	ETH0959	4	8.9815	39.5479	1673.81	4	2019-01-23	2019-01-23	Teff	Store	Main	0.00254679	259.866	0.0445198	1.4809	10.4948	0.0478165	1714.77	0.00507124	0.253123	4.85748	0.011685	7.42221	335.041	5271.09	0.124294	1701.24	62.6352	0.577094	3.72191	3584.25	0.0780749	2.86395	2373.19	0.182977	7.18805	0.000427902	0.00329784	0.638104	26.803	2556.12	0.0114213	54824.8	2.70886	3.06929	0.0099	1.5231	1.533	32.6557
BMGF	ETH0960	4	7.905	36.087	2272.96	4	2019-01-29	2019-01-29	Teff	Field stack	Main	-0.000412729	16.7008	0.00498441	0.553346	20.5808	0.0117738	1463.73	-0.000698542	0.0207177	0.138043	6.59319e-05	5.87443	46.0363	4405.68	0.0182772	2219.15	202.577	0.0453888	2.78797	5004.04	0.0108182	11.4777	2293.67	0.0355851	6.46389	-0.000887818	7.13224e-06	0.0524586	33.9403	6591.48	5.98616	48876.5	5.84315	20.3338	0	4.137	4.137	5.05643
BMGF	ETH0961	4	7.79952	36.5884	1925.74	4	2019-01-28	2019-02-06	Maize	Field stack	Main	-0.000121497	3.36166	0.00347009	-1.82908	0.487316	-0.0123648	75.6342	-0.000552073	0.0126992	0.441152	0.000955624	2.20911	19.4342	3099.39	0.0165742	810.364	5.7694	0.0780321	0.774147	1822.93	-0.00322835	7.62151	1716.93	0.0243559	0.360573	-0.00147268	-0.000458063	0.0349057	16.8134	4055.55	0.183059	84887.9	3.25383	10.9774	0	3.776	3.776	9.83761
BMGF	ETH0962	2	7.48911	36.4816	1693.38	4	2019-01-27	2019-01-27	Maize	Field stack	Close pair	0.00337252	10.59	0.00687292	-2.89515	0.786254	-0.0152996	110.765	0.00730939	0.0126039	0.26501	8.1235e-05	1.74279	24.1496	3668.41	-0.0127882	827.348	7.4095	0.0697165	0.622194	2172.94	0.00525556	4.48022	1421.7	0.132503	0.701277	-0.000410743	4.14165e-05	0.155635	18.7142	2455.93	0.0302464	36703	2.55558	4.89005	0	3.565	3.565	16.5503
BMGF	ETH0963	2	7.62102	36.6032	2116.45	4	2019-01-25	2019-01-25	Maize	Field stack	Main	0.00124542	9.52838	0.00268708	-1.67769	1.1784	0.0188263	100.228	0.0206008	0.0087305	0.0865195	0.0162967	1.65294	20.2482	2678.76	-0.0117256	643.209	4.59297	0.0499841	1.25736	1643.09	0.0037995	14.3821	1623.53	0.00967724	0.820214	-0.000408911	-0.000142463	0.132018	18.3335	5283.57	5.66046	69993.1	1.69014	NM	0	3.239	3.239	7.03978
BMGF	ETH0964	4	8.29743	37.3542	1575.81	8	2019-01-19	2019-02-07	Maize	Store	Main	-0.00104444	7.20278	0.00187202	-0.603407	0.118742	0.0100792	65.279	-0.000929352	0.0111139	0.361603	-0.00060301	1.45099	21.3934	4227.16	-0.0164583	1029.69	3.80468	1.32524	0.402259	3198.98	0.000183666	0.999695	1625.48	0.0572822	0.30855	-0.00145949	-0.000323986	0.0365613	22.3412	1987.16	0.0296859	42478.6	2.18805	2.77492	0	3.398	3.398	20.3573
BMGF	ETH0965	4	8.36503	37.3347	1648.01	8	2019-01-19	2019-01-28	Maize	Store	Close pair	0.00138465	9.10237	0.0037847	-0.85042	0.587921	-0.000964012	111.835	-0.000702119	0.00941157	0.496529	-0.000477714	1.82648	25.2555	3533.01	-0.00585044	830.089	4.62172	0.578137	0.599818	2189.03	0.00862857	3.73793	1627.05	0.0109211	0.536991	-0.00145212	-0.000265849	0.0329292	19.9626	1818.66	0.0551823	34201.5	2.54198	NM	0	2.084	2.084	7.49704
BMGF	ETH0966	4	7.9532	37.2047	1939.41	4	2019-01-22	2019-01-28	Maize	Field stack	Main	-6.63259e-05	12.345	-0.00109956	-1.59912	0.472341	-0.0123587	60.5032	-0.00141599	0.0132812	0.406822	0.000313183	1.6492	25.572	3080.81	0.0409015	783.492	5.03289	0.104701	0.639071	1705.24	0.00527435	5.12365	1443.84	0.00883391	0.293513	-0.00141068	-0.000100442	0.0400938	17.6151	4375.47	0.98463	87213.1	3.59146	12.0915	0	3.336	3.336	6.92614
BMGF	ETH0967	4	7.64596	36.8018	1755.05	4	2019-01-25	2019-02-07	Maize	Field stack	Main	0.00020961	17.5727	-0.00360433	-0.632763	1.77347	-0.000969759	98.0501	-0.000406704	0.0176562	0.667723	-0.000308093	2.70161	35.6676	3593.43	-0.00569761	1016.99	8.46508	0.117328	0.926344	2791	0.0087061	3.40115	1633.14	0.00890159	0.488533	-0.00136335	0.00028578	0.0601571	22.5412	3300.63	0.0298464	65641.2	3.54332	6.25207	0	2.833	2.833	12.7942
BMGF	ETH0968	2	7.62016	36.6031	2123.07	4	2019-01-25	2019-01-25	Maize	Field stack	Main	0.00156615	10.0552	0.00364356	-3.33509	0.16336	-0.0153526	48.2337	0.040852	0.00860048	0.095095	-0.000666333	1.27819	20.6202	3527.81	-0.0227916	934.959	3.53912	0.34414	0.2486	2773.28	0.00535426	2.01209	1138.36	0.0115404	0.200194	-0.000381061	-0.00011593	0.145005	17.7193	3053.3	0.0280539	54430.1	2.62912	5.40019	0	2.918	2.918	16.3886
BMGF	ETH0969	2	7.57227	36.5794	2460.84	4	2019-01-25	2019-01-25	Barley	Standing crop	Main	0.000481741	8.32232	0.00348534	-3.12776	5.74275	-0.0153602	428.064	2.181e-05	0.0130833	0.469758	0.000350274	4.80079	33.0255	4679.16	0.024036	1255.9	13.1415	0.769471	0.291677	3793.45	0.00553141	8.83181	1678.76	0.00902125	2.99476	-0.00040696	-0.000224109	0.144465	38.6259	5139.18	0.266295	54127.7	4.92103	13.693	0	8.545	8.545	22.807
BMGF	ETH0970	2	7.54997	36.4964	1774.03	4	2019-01-26	2019-01-26	Teff	Field stack	Main	0.00037561	157.395	0.0234212	-2.57972	27.0237	0.0301768	1500.24	0.0246498	0.120134	1.66485	0.0059588	5.695	299.371	4471.25	0.00078814	1913.22	116.392	0.389375	2.31343	4724.58	0.0527766	3.11181	1937.15	0.117823	8.03992	0.000463406	0.00728159	0.59154	31.4178	3070.04	0.0973164	36200.1	1.88768	NM	0	3.318	3.318	14.2078
BMGF	ETH0971	2	7.68519	36.7331	1976.8	4	2019-01-26	2019-01-26	Maize	Field stack	Main	0.00160839	4.89877	0.00408342	-2.234	0.229936	-0.015292	57.9836	0.0137817	0.016336	0.0499808	-0.00051239	1.24588	16.0182	3551.5	0.0377192	1105.69	3.30939	0.335155	0.146944	3005.88	0.0115857	2.64427	1401.51	0.0116072	0.27735	-0.000594696	-0.000187165	0.123745	20.8893	5867.47	6.2302	76230.7	3.07218	NM	0	3.589	3.589	4.14273
BMGF	ETH0973	2	7.4906	36.4852	1704.69	4	2019-01-27	2019-01-27	Maize	Field stack	Close pair	0.00171039	7.95056	-0.00103455	-2.29522	0.928193	-0.00440687	100.733	0.104036	0.0242835	0.0732681	0.00156336	2.04667	20.4777	3101.83	0.0287689	840.498	5.3442	0.055013	1.39167	1753.91	0.00239421	6.29898	1443.98	0.0298363	0.74588	-0.000473108	-0.000118967	0.131826	20.9254	3655.41	0.22528	65329.8	2.33845	20.0077	0	3.252	3.252	11.6663
BMGF	ETH0974	2	7.72827	36.7882	1959.3	4	2019-01-28	2019-01-28	Maize	Field stack	Main	0.00267668	7.9644	0.000180688	-2.59348	0.673131	-0.0153147	60.3165	0.00454251	0.00952424	0.0610704	0.000175467	1.78157	25.3062	3150.87	-0.00198482	810.475	6.06277	0.020491	1.99926	1716.91	0.00971482	7.89199	1544.68	0.00212138	0.319378	-0.000464905	-6.10834e-07	0.12482	20.9822	3913.81	3.07594	76186.1	3.09401	27.7969	0	2.63	2.63	5.35119
BMGF	ETH0975	2	7.76917	36.6806	2021.77	4	2019-01-28	2019-01-28	Maize	Field stack	Close pair	0.00133248	5.01302	0.00307914	-2.78225	0.522188	0.00712317	65.2883	0.0135145	0.00763614	0.109899	-0.000658474	1.69742	16.4687	2784.71	0.00647028	842.566	5.03102	0.067904	1.32944	2102.65	0.00336293	4.22967	1666.98	0.00844152	0.386695	-0.000479334	-0.000310078	0.140035	16.4446	3496.52	0.0720198	81381	1.94402	16.7556	0	3.28	3.28	10.6805
BMGF	ETH0976	2	7.76848	36.6803	2043.36	4	2019-01-28	2019-01-28	Maize	Field stack	Close pair	0.00226714	11.2524	0.000330491	-2.93388	0.454765	-0.0154367	67.1139	0.0311994	0.016387	0.450322	0.000102843	1.55063	23.5649	3794.03	0.0288658	933.936	5.51385	0.047288	0.8775	2705.29	0.00482818	3.59998	1432.1	0.0222745	0.35317	-0.000548265	1.13617e-05	0.133997	19.3579	3522.69	0.162121	71827.8	3.11338	17.656	0	2.981	2.981	9.27763
BMGF	ETH0977	4	8.94335	38.1147	2310.31	4	2018-12-29	2018-12-29	Teff	Field stack	Main	0.00124853	94.8929	0.00760002	-0.0713658	14.8918	0.0227539	1599.29	-0.000527879	0.0831259	0.448795	0.00364976	6.43659	111.159	4068.16	0.0379708	1351.18	38.1292	0.905008	0.785429	2315.27	0.0253218	2.88596	2611.74	0.0317456	3.6714	-0.00079849	8.99492e-05	0.181606	26.0699	1732.48	0.0238101	60137.3	2.88129	4.72872	0.065	1.348	1.413	40.2361
BMGF	ETH0978	1	13.4926	39.5645	2139.71	4	2018-12-05	2018-12-05	Wheat	Field stack	Main	0.0413539	17.4686	0.00739255	-2.37967	0.988598	0.0103417	815.57	-0.239715	0.0380278	0.478424	0.000398469	4.11309	38.768	4265.97	-0.00881843	1018.62	30.3381	0.202608	0.529832	2012.18	0.00101103	1.40626	1972.56	0.00549183	1.76656	-0.000411377	-0.000188638	0.120354	18.2094	2406.55	0.0321387	47282.3	2.47934	0.46425	1.2579	1.5871	2.845	31.0545
BMGF	ETH0979	1	13.4191	39.6091	2388.27	4	2018-12-05	2018-12-05	Wheat	Standing crop	Main	0.0829255	9.42769	0.00608099	-3.75492	2.03868	-0.0108892	578.417	-0.380899	0.0454283	0.726089	-0.000160749	5.63476	36.7862	4112.41	-0.0191672	1328.7	29.4528	0.347562	0.751492	2510.85	0.00661593	1.65765	2365.09	0.0381946	2.43428	-0.000494801	-0.000243598	0.10351	31.4044	1688.76	0.0326551	36176	3.49188	0.791958	4.213	1.584	5.797	25.9074
BMGF	ETH0980	1	13.4147	39.6258	2302.19	6	2018-12-05	2018-12-05	Wheat	Field stack	Close pair	0.103892	4.47113	0.0086517	-3.32209	1.40078	-0.000925936	523.238	-0.384043	0.04219	0.304531	0.000677886	5.47922	34.9712	4336.44	-0.0560274	1350.68	34.8891	0.302044	0.529432	2600.81	0.00668532	1.81033	2056.35	0.00308361	2.63078	-0.000505071	-0.000366894	0.0943463	30.6182	1515.51	0.0413448	27198.5	3.39756	0.799476	5.0131	2.6319	7.645	22.3176
BMGF	ETH0981	1	13.4165	39.6241	2308.8	4	2018-12-05	2018-12-06	Wheat	Field stack	Close pair	0.0506085	6.66792	0.00562481	-4.09823	1.44452	-0.0108301	481.014	-0.387084	0.0460304	0.523546	0.000667968	5.17739	42.6104	4196.05	-0.036892	1319.66	34.2945	0.276972	0.577665	2565.51	-0.00567592	1.78176	1995.97	0.0102878	2.50912	-0.000512294	-0.000432047	0.0985338	30.0843	1569.54	0.0540209	31632.6	2.90906	0.860444	3.9159	3.3381	7.254	26.3776
BMGF	ETH0982	1	14.471	39.4895	2092.7	4	2018-12-06	2018-12-06	Wheat	Field stack	Close pair	0.0109823	13.4236	0.00380551	-4.10341	2.1324	0.0123804	430.303	-0.280113	0.033199	0.686463	0.000229596	4.01647	42.4821	4616.84	-0.0101745	1449.53	34.5498	0.595093	0.498785	3433.27	0.0200684	2.65111	1719.04	0.184073	2.51534	-0.000503957	-0.000322201	0.111055	29.9946	815.666	0.0233276	23601.7	9.00695	2.199	0.0136	1.2624	1.276	16.4327
BMGF	ETH0983	1	14.4882	39.4257	2203.26	4	2018-12-06	2018-12-06	Wheat	Field stack	Main	0.0555033	5.77101	0.00496244	-3.9196	3.12316	-0.0107875	489.664	-0.376708	0.0301554	0.334637	0.00514689	4.52028	25.5894	4733.71	-0.0271545	1450.68	26.8139	0.540573	0.651124	3455.34	-0.00686492	6.63554	1723.6	0.0389189	3.45852	-0.000502868	-0.000443527	0.0915747	26.254	815.376	0.0257148	15249	2.60072	2.10907	0.0063	0.7816	0.7879	7.68664
BMGF	ETH0984	1	14.4231	39.3704	2453.8	4	2018-12-06	2018-12-06	Barley	Field stack	Main	0.0046062	18.1731	0.00598235	-4.01157	1.70408	-0.0108462	373.768	-0.388614	0.0389544	1.02051	0.00105122	4.02247	48.5273	4822.44	-0.000337814	1318.35	12.9667	0.197457	0.562129	3667.46	0.0167629	3.06425	1788.19	0.035455	1.65981	-0.000417836	-0.000251935	0.135914	24.7282	2752.07	0.019959	63980	1.34208	2.55991	0	1.13	1.13	26.3615
BMGF	ETH0985	1	14.3245	39.4469	2445.33	4	2018-12-06	2018-12-06	Wheat	Field stack	Main	0.0544468	6.71282	0.00600858	-3.95563	4.16294	0.000383008	484.909	-0.379841	0.021893	0.423282	0.0186647	4.07967	43.7839	4412.32	-0.0159446	1360.31	26.5133	0.274948	0.314033	3119.25	0.0159095	9.07522	1765.75	0.154463	2.05366	-0.000384575	-0.000418952	0.0938598	24.3889	675.843	0.0169508	12964.5	1.29775	NM	0	0.8091	0.8091	8.82004
BMGF	ETH0989	1	7.11857	39.86	2854.12	4	2018-12-20	2018-12-21	Barley	Standing crop	Main	-0.000106586	5.77686	0.00624276	-2.70441	4.02192	-0.00124005	404.691	-0.383306	0.0117062	0.456994	0.000401944	2.51602	27.2554	5530.28	-0.0379579	1094.64	14.4732	0.01504	0.933843	2453.5	0.0311041	6.75861	1516.93	-0.00813869	2.4994	-0.000370257	-0.000247328	0.103476	18.8175	3424.08	3.18245	43459.7	2.1547	NM	0	2.529	2.529	5.19253
BMGF	ETH0990	1	7.3517	40.1408	2350.22	4	2018-12-21	2018-12-21	Wheat	Standing crop	Main	0.0121667	2.441	0.0036653	-2.21199	4.9393	-0.0008718	433.996	-0.338082	0.0176164	0.0796782	2.19424e-05	5.10287	41.2549	4771.64	-0.0379372	1207.23	42.3269	0.111042	0.856966	3495.01	0.0133757	2.5838	1903.7	-0.00269155	2.3154	-0.000454051	-0.000398565	0.106344	31.763	2633.4	0.0814111	53659.6	3.20204	NM	0	4.237	4.237	26.6897
BMGF	ETH0991	1	7.26635	40.1885	2352.37	4	2018-12-21	2018-12-21	Wheat	Standing crop	Main	0.00169537	2.19873	0.00184835	-2.24917	5.01006	0.0195176	352.368	-0.385848	0.0100818	0.0786675	-0.000317279	5.07816	33.9079	4699.17	-0.0390782	1175.29	28.546	0.178796	0.432861	3233.25	0.0512464	1.30294	1887.96	0.0409234	1.81565	-0.000496189	-0.000496247	0.0938287	28.4865	4130.47	0.0522187	89778.1	1.42353	NM	0.0217	2.5903	2.612	14.3753
BMGF	ETH0995	1	7.17266	40.0859	2403.78	4	2018-12-22	2018-12-22	Wheat	Standing crop	Main	0.00588617	4.86322	0.00509426	-2.79258	4.81648	0.00865228	327.432	-0.373581	0.00978258	0.0540264	-0.000405281	4.88652	38.5047	4385.09	0.0151847	1190.37	39.2749	0.0517175	1.31011	2740.92	-0.000291729	0.917548	2212.71	-0.0061007	1.84716	-0.00041741	-0.000396315	0.0958081	26.1691	2521.06	0.0886794	45177.8	4.85022	NM	0	3.044	3.044	12.4345
BMGF	ETH0996	1	7.09078	40.1034	2411.66	4	2018-12-23	2018-12-23	Wheat	Standing crop	Main	0.00348096	2.38087	0.0060061	-2.65268	2.51359	-0.0108515	364.351	-0.38676	0.0212509	0.0682641	0.000156086	3.29724	32.7346	4531.78	-0.0472618	1060.1	39.6511	0.11527	0.599261	2719.28	-0.00360142	1.69499	1783.7	0.0454549	1.47977	-0.000428967	-0.000466847	0.0934464	16.2887	3723	0.0689563	58381	3.90936	7.20195	0	1.687	1.687	11.6264
BMGF	ETH0997	4	11.6363	36.8943	2076.47	8	2018-12-23	2018-12-23	Finger millet	Field stack	Close pair	0.00804368	148.898	0.0114048	1.06743	41.3111	-0.012232	5648.84	0.0113239	0.117264	0.590868	0.00547147	5.66886	165.097	4432.79	0.00601938	1887.11	527.571	0.0875801	1.59768	3578.73	0.0126081	5.69039	1617.01	0.00236676	20.7614	-0.00071095	0.00229325	0.401025	20.1535	3393.79	0.758537	86058.3	3.10603	19.628	0	1.839	1.839	11.8977
BMGF	ETH0998	4	11.637	36.8969	2079.74	6	2018-12-23	2018-12-23	Maize	Field stack	Close pair	0.000261987	3.24492	-0.00228544	-1.92042	0.773429	0.011571	72.9025	-0.00173696	0.0257796	0.414008	0.00031283	1.46284	20.2137	3659.75	-0.0163779	1072.63	4.99534	0.0346613	0.382342	2891.57	-0.0079182	3.3859	1369.63	-0.00114904	0.401979	-0.0014863	-0.000487903	0.0308019	13.1041	4259.06	0.502777	103164	2.283	35.0398	0	2.046	2.046	8.89398
BMGF	ETH0999	4	10.869	36.4146	1488.75	4	2018-12-26	2018-12-26	Finger millet	Field stack	Main	0.0188755	30.2374	0.00547396	1.4259	33.9919	-8.00419e-05	5224.51	0.00849507	0.282566	2.13838	0.007439	6.84462	65.6337	3220.19	0.0146555	2095.55	433.208	0.0055006	1.71188	2546.42	-0.00277935	5.84586	1894.46	0.0105663	15.2692	-0.0013063	-0.000245986	0.108273	22.1067	6824.72	2.69437	120971	1.25202	13.2526	0	1.961	1.961	8.70312
BMGF	ETH1000	4	10.8609	36.8847	2324.11	4	2018-12-26	2018-12-26	Barley	Standing crop	Main	-0.000989501	8.54731	0.00064943	-0.558926	4.01604	-0.0123892	405.669	0.00224406	0.0241807	0.974789	0.000569654	4.95733	38.5947	5186.7	0.0160434	1309.6	14.3453	0.380854	0.999637	4176.54	0.00168567	6.82432	1643.26	0.157765	4.43254	-0.00144126	-0.000392299	0.0543136	30.9727	9270.95	0.0850197	62712.9	5.00833	5.2836	0	5.788	5.788	22.2945
BMGF	ETH1001	4	10.7433	36.8102	2037.03	6	2018-12-26	2018-12-26	Wheat	Standing crop	Main	0.00818895	38.5181	0.00248835	-2.0332	6.03914	0.0329167	410.984	0.00561337	0.0456757	0.415623	0.0003656	4.42892	68.7041	4887.18	0.0148771	1283.67	61.9728	0.0105172	0.820637	3484.17	-0.00253476	6.06145	2282.3	0.0422239	2.88035	-0.00130911	-0.00027883	0.11297	25.2477	4516.02	0.150645	91754.5	4.20202	14.1914	0	2.921	2.921	11.9454
BMGF	ETH1003	3	8.35026	35.6056	1691.49	6	2018-12-25	2018-12-25	Maize	Store	Close pair	-0.00403432	6.8432	-0.0038515	-2.15764	0.582818	0.00356482	58.0527	0.00887716	0.0121867	0.481503	0.00190448	1.35258	20.8987	3047.1	-0.10398	743.706	3.85878	0.0246493	0.342215	1892.49	0.00610442	4.70451	1666.73	0.0106785	0.200603	-0.00133581	-0.00139502	0.222559	15.4353	5601.72	2.87358	77232.1	3.32441	21.9499	0	3.78	3.78	5.70849
[truncated: 411 more rows]
[truncated: 75 more columns]
