# Supplementary material for: Cereal grain mineral micronutrient and soil chemistry data from GeoNutrition surveys in Ethiopia and Malawi
Source: Sci Data. 2022 Jul 25;9:443. doi: 10.1038/s41597-022-01500-5 (PMC9314434; doi:10.1038/s41597-022-01500-5)
Supplement: Supplementary file 5 — ETH_CropSoilData_Raw [file 41597_2022_1500_MOESM5_ESM.xlsx]

## Sheet: ETH_CropSoilData_NA
FundingSource	ID	Crop_ICP_Run	Latitude	Longitude	Altitude	LocationPrecision	SamplingStart	SamplingEnd	Crop	GrainSource	Site	Ag_grain	Al_grain	As_grain	B_grain	Ba_grain	Be_grain	Ca_grain	Cd_grain	Co_grain	Cr_grain	Cs_grain	Cu_grain	Fe_grain	K_grain	Li_grain	Mg_grain	Mn_grain	Mo_grain	Ni_grain	P_grain	Pb_grain	Rb_grain	S_grain	Se_grain	Sr_grain	Tl_grain	U_grain	V_grain	Zn_grain	Al_Oxa	Al_Sol_Ca	Al_Tot_Aqu	As_Tot_Aqu	Ba_Sol_Ca	C_inorg	C_org	C_tot	Ca_CEC
GCRF	ETH0002	1	10.7089	38.8918	2464.25	4	2017-11-25	2017-11-25	Wheat	Field stack	Main	NA	3.75916	NA	NA	4.54382	NA	400.338	NA	0.0558141	NA	0.00146546	3.29611	31.549	4410.53	NA	1287.56	34.0416	3.80515	0.722201	3716.05	NA	3.85545	1202.93	0.130247	2.39426	NA	NA	0.0107322	29.8716	3198.3	0.0262972	72834.8	3.27736	4.85237	0.0404	1.3916	1.432	39.4685
GCRF	ETH0003	1	10.7141	38.8859	2471	4	2017-11-25	2017-11-25	Wheat	Field stack	Main	NA	5.7268	NA	NA	2.84477	NA	378.906	NA	0.0254399	NA	NA	2.75404	35.0248	4043.57	NA	1232.65	24.8501	0.236967	NA	3516.49	NA	1.72547	1027.91	0.108231	1.47096	NA	NA	0.016367	24.5281	3813.24	0.0396633	76522.5	1.65177	4.39812	0.0496	0.7842	0.8338	39.1917
GCRF	ETH0004	1	10.8202	38.6836	2718.45	4	2017-11-24	2017-11-24	Wheat	Standing crop	Main	NA	8.59721	NA	NA	5.39468	NA	391.717	NA	0.0843718	NA	NA	2.88235	37.7613	3927.3	NA	1132.11	76.2638	NA	1.21033	3408.93	NA	4.73146	1073.24	0.0203741	2.22804	NA	NA	0.0231554	21.777	4624.2	0.0683697	90745	4.57361	12.1603	0.0349	1.4901	1.525	23.7142
GCRF	ETH0005	1	10.7934	38.6323	2307.12	4	2017-11-24	2017-11-24	Wheat	Standing crop	Main	NA	4.29851	NA	NA	5.27338	NA	350.271	NA	0.012343	NA	NA	3.44883	31.9827	4275.54	NA	1367.07	30.7312	0.529388	NA	3899.63	NA	1.23817	1144.5	0.0844279	2.05769	NA	NA	0.0131425	29.1792	3657.49	0.070932	81764	7.00949	12.6253	0	2.073	2.073	25.2058
GCRF	ETH0006	1	10.786	38.7414	2659.17	4	2017-11-24	2017-11-24	Barley	Field stack	Main	NA	21.0048	NA	NA	16.257	NA	255.217	NA	0.0171279	NA	NA	4.68945	48.0781	5854.12	NA	1221.41	12.572	NA	NA	3574.18	NA	2.70257	967.557	NA	2.03519	NA	NA	0.053179	20.9763	3931.66	0.0828558	99082	3.053	129.616	0	1.288	1.288	19.1147
GCRF	ETH0007	1	10.7614	38.8093	2563.55	4	2017-11-24	2017-11-24	Wheat	Store	Main	NA	4.79081	NA	NA	4.04874	NA	352.407	NA	0.0246361	NA	NA	3.54953	35.6167	4877.79	NA	1438.79	23.6077	0.356429	NA	4177.07	NA	0.791834	1233.29	0.0717739	3.68572	NA	NA	0.0162418	25.2741	3120.43	0.0341976	67502.5	0.246869	8.41008	0	1.032	1.032	23.7769
GCRF	ETH0008	1	10.7764	38.7437	2545.3	4	2017-11-24	2017-11-24	Wheat	Standing crop	Main	NA	7.75542	NA	NA	5.98201	NA	398.055	NA	0.0671455	NA	0.00166917	2.74059	36.391	3984.3	NA	983.361	61.9899	NA	NA	2453.37	NA	5.42797	985.824	0.0182152	2.25856	NA	NA	0.0207181	13.0397	3883.29	0.600839	81997.1	5.48144	12.616	0	2.177	2.177	25.6818
GCRF	ETH0009	1	10.7465	38.7927	2649.84	4	2017-11-25	2017-11-25	Wheat	Standing crop	Main	NA	12.9824	NA	NA	8.10094	NA	388.814	NA	0.0217523	NA	0.00217115	3.62599	40.958	3938.87	NA	984.7	27.6523	NA	NA	2313.71	NA	5.70393	1037.11	NA	4.35981	NA	NA	0.042578	17.2914	7151.01	0.105627	107214	2.17132	73.0009	0	2.069	2.069	16.6792
GCRF	ETH0010	1	10.6706	38.6422	2225.42	4	2017-11-25	2017-11-25	Teff	Standing crop	Main	NA	451.769	0.0330418	NA	14.006	NA	1261.57	NA	0.254553	NA	0.0139684	7.31905	542.263	3848.45	0.142678	1697.35	29.0861	NA	0.824798	2994.9	0.0645443	5.83204	1778.01	0.0293561	5.90143	0.0011442	NA	1.44878	26.9947	3869.94	0.0302111	79406.5	6.49201	13.0243	0	2.096	2.096	27.9132
GCRF	ETH0012	1	10.6828	38.6852	2386	4	2017-11-25	2017-11-25	Wheat	Standing crop	Main	NA	8.44795	NA	NA	8.30851	NA	1202.87	NA	0.0329122	NA	NA	6.15799	45.0063	5135.48	NA	1783.11	33.7497	NA	1.58111	4094.17	NA	3.27188	1551.08	0.0356676	4.52981	NA	NA	0.0197532	26.864	3271.88	0.0337272	73002.1	5.3544	8.19907	0	0.98	0.98	31.9889
GCRF	ETH0014	1	11.7631	37.5482	1919.49	6	2017-11-24	2017-11-24	Finger millet	Standing crop	Main	0.0489715	14.9779	NA	NA	22.4571	NA	3401.06	NA	0.105822	NA	NA	3.59589	29.0199	4788.71	NA	1481.92	310.303	NA	NA	2848.61	NA	2.4404	963.504	NA	20.8256	NA	NA	0.0357286	19.0242	5227.15	0.35512	103620	3.79576	13.0613	0	1.475	1.475	10.1437
GCRF	ETH0015	1	11.8159	37.6392	1781.04	6	2017-11-24	2017-11-24	Rice	Field stack	Main	NA	61.9839	0.00495898	NA	1.37334	NA	336.038	0.0258686	0.0615614	4.40558	NA	3.07064	135.329	3948.33	NA	1406.77	126.577	NA	1.21641	3237.14	NA	3.3787	997.277	0.0496924	1.34751	NA	NA	0.39215	24.1208	3278.22	0.421417	81725.3	4.52131	17.6094	0	1.895	1.895	20.1382
GCRF	ETH0016	1	11.5706	37.4543	1931.81	8	2017-11-24	2017-11-24	Maize	Field stack	Main	NA	NA	NA	NA	0.148667	NA	40.6035	NA	0.00876825	NA	NA	1.51385	11.4824	2970.28	NA	828.823	3.16936	NA	NA	2257.14	NA	1.78997	996.829	NA	0.223929	NA	NA	NA	12.6742	5653.55	0.0499136	79707.1	3.04918	2.72315	0.0318	2.8132	2.845	23.8478
GCRF	ETH0017	1	11.6228	37.4753	1890.7	6	2017-11-24	2017-11-24	Maize	Field stack	Main	NA	NA	NA	NA	0.0814197	NA	38.8966	NA	0.04851	NA	NA	1.36436	15.6563	2674.87	NA	758.831	3.08874	NA	NA	1546.53	NA	0.979751	777.118	0.0267848	0.155781	NA	NA	NA	12.6656	2659.99	0.0437207	81598.7	3.92668	7.72963	0	0.8693	0.8693	29.2952
GCRF	ETH0018	1	11.7843	38.2473	3098.43	4	2017-11-26	2017-11-26	Wheat	Field stack	Main	NA	5.89811	NA	NA	5.41136	NA	404.9	NA	0.00891387	NA	0.00420856	4.64009	24.9236	4352.61	NA	988.723	43.8631	NA	NA	2430.92	NA	9.84641	1047.93	0.0135055	2.01534	NA	NA	0.0184589	17.8272	3154.12	0.0711128	90017.2	9.26511	33.2189	0	1.424	1.424	13.3964
GCRF	ETH0019	1	11.8274	38.0621	2605.09	4	2017-11-26	2017-11-26	Teff	Field stack	Main	NA	234.146	0.0203051	NA	27.9193	NA	1798.64	NA	0.166081	NA	0.00542905	6.80242	321.146	3463.38	0.0397977	2129.95	156.341	NA	0.796894	4343.55	0.0597104	4.58043	1720.01	0.0113535	9.99704	0.000799663	NA	0.627714	32.9299	7403.02	0.539612	78373	2.89301	24.947	0	2.21	2.21	14.7845
GCRF	ETH0020	1	11.9139	37.9533	2336.88	4	2017-11-26	2017-11-26	Maize	Store	Main	NA	4.22376	NA	NA	0.98593	NA	55.7083	NA	NA	NA	NA	0.813841	22.8989	3904.71	NA	1275.37	5.30981	NA	NA	3508.05	NA	3.34266	967.831	NA	0.701991	NA	NA	0.00735474	16.5768	4554.34	2.43832	61023.1	6.06995	57.1639	0	1.065	1.065	19.9659
GCRF	ETH0021	1	10.5735	38.6566	2412.02	4	2017-11-25	2017-11-25	Teff	Standing crop	Main	NA	11.4075	NA	NA	8.45345	NA	1189.85	NA	0.0788358	NA	NA	5.3005	38.2264	4827.25	NA	1747.43	51.6583	NA	1.72635	3830.43	NA	3.19399	1411.39	0.0334484	3.67895	NA	NA	0.0425362	21.5963	2972.92	0.0408879	78800.6	6.34167	8.06368	0	1.022	1.022	30.0182
GCRF	ETH0024	1	10.6012	38.7269	2409.85	4	2017-11-25	2017-11-25	Wheat	Field stack	Main	NA	7.57649	NA	NA	5.0611	NA	403.682	NA	0.035615	NA	0.000977233	2.86821	37.5776	4188.32	NA	1218.08	45.2324	NA	0.687344	3138.88	NA	3.57688	1057.9	0.0131268	1.89594	NA	NA	0.0249126	22.7283	3121.48	0.082224	78497.7	0.716136	16.6792	0	1.047	1.047	25.7602
GCRF	ETH0025	1	10.4755	38.6068	2232.35	4	2017-11-26	2017-11-26	Teff	Field stack	Main	NA	9.71619	NA	NA	8.7735	NA	1200.41	NA	0.0287215	NA	NA	6.1123	49.613	5172.17	NA	1778.7	25.3713	NA	NA	4015.04	NA	2.69674	1472.14	0.060984	5.02528	NA	NA	0.0364807	25.0078	3596.49	0.0798729	67604.6	3.73803	13.7625	0	3.001	3.001	30.7401
GCRF	ETH0026	1	10.4529	38.6014	2219.16	4	2017-11-26	2017-11-26	Teff	Field stack	Main	NA	37.36	NA	NA	11.1026	NA	1050.13	NA	0.0284423	NA	NA	4.49405	70.9433	5369.24	NA	1791.41	28.9698	NA	NA	4005.67	NA	2.0258	1242.48	0.300949	4.94481	NA	NA	0.134126	17.4794	3663.91	0.0483377	65271.4	1.45522	23.8209	0	1.345	1.345	17.3895
GCRF	ETH0027	1	10.5105	38.7144	2400.91	4	2017-11-26	2017-11-26	Teff	Field stack	Main	NA	20.2846	NA	NA	7.18644	NA	1235.11	NA	0.039399	NA	0.00280415	6.2007	58.4393	4910.83	NA	1461.85	27.0983	NA	NA	3191.29	NA	4.64041	1529.22	NA	4.67917	NA	NA	0.0822631	22.0967	3086.58	0.0346096	89478.4	1.97865	59.3132	0	0.4762	0.4762	24.1164
GCRF	ETH0028	1	10.5919	38.7909	2131.12	4	2017-11-26	2017-11-26	Teff	Field stack	Main	NA	27.1479	NA	NA	9.88974	NA	1810.13	NA	0.0597124	NA	NA	8.21898	83.8048	5616.05	NA	2407.33	44.6491	NA	NA	5315.14	NA	2.9542	1892.31	0.223666	13.4995	NA	NA	0.112641	35.7931	3276.49	0.0706801	53140	NA	4.95691	0.01	0.7856	0.7956	26.6093
GCRF	ETH0029	1	10.7791	38.9278	2600.19	4	2017-11-26	2017-11-26	Teff	Standing crop	Main	NA	8.75984	NA	NA	10.0625	NA	1231.39	NA	0.02112	NA	NA	6.44283	37.4158	4896.56	NA	1745.91	16.6623	NA	NA	3799.17	NA	2.56305	1616.66	0.107857	4.98573	NA	NA	0.0276762	21.6651	3792.25	0.0497949	76894.8	3.53138	4.52496	0.028	1.467	1.495	33.2984
GCRF	ETH0030	1	10.866	38.9945	3105.66	4	2017-11-26	2017-11-27	Barley	Standing crop	Close pair	NA	17.0941	NA	NA	7.37016	NA	298.517	NA	0.0163476	NA	NA	4.10865	50.193	6054.11	NA	1367.53	8.80782	NA	NA	3894.31	NA	0.610506	891.888	NA	2.2161	NA	NA	0.0646746	21.6593	3841.52	0.0760369	55118.4	NA	12.7662	0	1.582	1.582	24.9635
GCRF	ETH0031	1	10.5866	38.9868	2545	4	2017-11-29	2017-11-29	Wheat	Field stack	Main	0.0254141	11.214	NA	NA	3.36612	NA	343.691	NA	0.0111652	NA	NA	1.79178	30.4351	3778.07	NA	951.064	12.9579	NA	NA	2981.89	NA	1.49598	869.24	0.542577	5.40893	NA	NA	0.0336498	14.1793	5418.91	0.0489146	65327.6	NA	3.78486	0	0.8055	0.8055	20.0949
GCRF	ETH0032	1	10.5885	39.0823	2545.71	4	2017-11-30	2017-11-30	Wheat	Field stack	Main	NA	9.66124	NA	NA	2.68495	NA	295.405	NA	0.016675	NA	NA	3.69304	36.2689	4033.96	NA	1194.86	24.5925	NA	NA	3085.69	NA	3.18135	1154.2	0.0511025	2.03743	NA	NA	0.0282531	25.3228	4592.31	0.0360809	69665.3	NA	7.55227	0	0.8546	0.8546	25.7167
GCRF	ETH0033	2	11.622	38.2569	3079.58	4	2017-11-29	2017-11-29	Triticale	Field stack	Close pair	NA	NA	0.00600137	NA	2.21265	NA	363.221	NA	0.0320395	NA	0.0017156	4.84384	36.1656	5162.17	NA	951.941	36.0903	NA	0.380753	2831.5	NA	7.57067	1244.84	0.0160847	1.69628	NA	NA	0.0173493	23.1639	2183.18	0.0789036	32974.2	4.92387	9.39247	0	1.598	1.598	11.0964
GCRF	ETH0034	2	11.5165	38.5827	2093.48	4	2017-11-28	2017-11-28	Barley	Store	Main	NA	40.2902	0.00622994	NA	0.756031	NA	442.384	NA	0.0341525	2.48815	0.00261245	3.20252	88.5144	6396.71	NA	1353.49	14.0341	0.117697	NA	4031.05	NA	4.4022	1232.35	0.0509375	2.97471	NA	NA	0.115007	21.9839	6415.56	0.0210548	59666.6	10.9301	0.859946	0.0445	3.7065	3.751	33.2473
GCRF	ETH0035	2	11.4266	38.3932	2162.37	8	2017-11-29	2017-11-29	Teff	Field stack	Main	0.0592934	7.70235	0.00319198	NA	10.1119	NA	1235.59	NA	0.0228473	NA	NA	6.41797	50.6411	5231.18	NA	1912.15	16.6545	0.0509457	0.330785	3267.46	NA	4.46706	1845.71	0.0416832	8.6401	NA	NA	0.0246102	25.8296	3375.99	0.0184704	71072.7	1.22048	7.78062	0.0437	1.4643	1.508	26.872
GCRF	ETH0036	2	11.6172	38.2552	3173.63	6	2017-11-29	2017-11-29	Triticale	Field stack	Close pair	NA	NA	NA	NA	3.18733	NA	393.665	NA	0.019275	NA	0.0068535	4.67832	26.2913	4587.95	NA	943.462	35.5385	NA	0.301296	2264.79	NA	12.0507	1233.84	0.0113089	1.73603	NA	NA	0.0140071	20.619	2673.92	0.0648201	39821.4	7.17737	8.7663	0	1.839	1.839	12.8372
GCRF	ETH0037	2	11.5505	38.3235	2793.43	4	2017-11-29	2017-11-29	Wheat	Field stack	Main	NA	NA	NA	NA	9.1929	NA	436.336	NA	0.0060265	NA	0.0123504	3.1584	35.0286	3842.04	NA	1072.31	32.2464	0.0350403	0.263574	2216.64	0.0574169	4.82927	1261.28	0.035223	2.91692	NA	NA	0.017014	23.5601	1918.75	0.0251707	48193.8	1.85865	52.5609	0	0.7818	0.7818	27.1309
GCRF	ETH0038	1	11.5679	38.2117	3190.25	4	2017-11-30	2017-11-30	Triticale	Field stack	Main	NA	8.93327	NA	NA	3.81697	NA	395.895	NA	0.0127194	NA	0.00798459	5.72018	29.8033	4837.11	NA	1019.63	40.5613	NA	NA	2644.01	NA	12.5027	1188.86	0.0134614	1.79927	NA	NA	0.021562	21.1253	5820.12	0.828665	57951.5	7.03791	11.7793	0	2.867	2.867	12.0235
GCRF	ETH0039	1	11.3348	38.3458	2467.22	4	2017-12-01	2017-12-01	Teff	Field stack	Main	NA	7.57144	NA	NA	8.55773	NA	1457.13	NA	0.0679427	NA	NA	5.29679	45.3216	4986.7	NA	2130.27	67.9433	NA	0.687053	4147.19	0.085611	3.16226	1575.63	0.1163	6.25658	NA	NA	0.0296041	28.3559	3969.63	0.0398784	64606.9	7.63743	7.15464	0	2.635	2.635	23.3217
GCRF	ETH0040	1	11.3572	38.2905	2519.25	4	2017-12-01	2017-12-01	Teff	Field stack	Main	NA	6.93998	NA	NA	11.6765	NA	1459.72	NA	0.0744798	NA	0.00130881	6.294	49.83	5721.29	NA	2302.01	78.2192	NA	NA	4741.61	0.122745	10.7946	1709.13	0.199407	7.18547	NA	NA	0.0242109	35.4384	3698.35	0.0373209	81718.9	NA	8.58434	0	1.554	1.554	20.6923
GCRF	ETH0041	1	11.4183	38.2615	2626.23	4	2017-12-01	2017-12-01	Wheat	Field stack	Main	NA	13.6038	NA	NA	3.7554	NA	405.073	NA	0.0266819	NA	NA	3.55251	39.4495	4740.28	NA	1319.14	29.5187	NA	NA	3482.84	NA	3.25628	1137.62	0.014588	6.31399	NA	NA	0.05345	25.5271	3729.87	0.0417987	90105.2	3.24275	15.1812	0	0.7957	0.7957	15.1052
GCRF	ETH0042	1	10.3293	37.3685	2149.92	4	2017-12-06	2017-12-06	Wheat	Field stack	Main	NA	5.71051	NA	NA	4.7216	NA	336.061	NA	0.0299303	NA	0.0016433	3.05906	30.3534	4137	NA	948.297	49.528	NA	0.962627	2653.14	NA	10.705	1429.44	0.0311042	2.23903	NA	NA	0.014167	16.5817	4374.52	5.82083	163583	22.1791	12.1593	0	2.349	2.349	4.92079
GCRF	ETH0043	1	11.362	37.886	2395.59	4	2017-12-02	2017-12-02	Teff	Field stack	Main	NA	17.7602	NA	NA	15.7817	NA	1025.31	NA	0.0436546	NA	NA	5.89997	47.5588	3990.7	NA	1843.59	64.3369	NA	NA	3661.63	NA	4.699	1483.14	0.0152902	8.76529	NA	NA	0.0581444	21.6679	3911.73	0.0643353	90169.7	0.398179	16.4924	0	1.579	1.579	19.8193
GCRF	ETH0045	2	11.1441	37.6284	2225.97	4	2017-11-23	2017-11-23	Teff	Field stack	Main	NA	7.87503	NA	NA	10.5142	NA	1048.36	NA	0.099904	NA	NA	4.94108	37.1242	4394.54	NA	2096.7	97.0822	0.401327	0.51764	4329.71	NA	1.85679	1348.81	0.134226	5.23553	NA	NA	0.0293924	21.0805	4379.73	0.0287317	82182.2	6.79231	7.44822	0	2.293	2.293	19.213
GCRF	ETH0046	2	11.2365	37.5776	2341.74	4	2017-11-23	2017-11-23	Maize	Field stack	Close pair	NA	NA	NA	NA	0.260376	NA	39.5633	NA	0.0412779	NA	NA	0.768526	16.2111	2986.66	NA	879.637	2.9274	0.109349	NA	2251.28	NA	0.635392	934.428	0.0165554	0.290164	NA	NA	NA	11.8207	4016.12	0.0209712	91833.1	2.33235	22.2993	0	1.566	1.566	21.0778
GCRF	ETH0047	2	11.2237	37.567	2395.28	4	2017-11-24	2017-11-24	Teff	Field stack	Main	NA	12.6792	0.0032663	NA	18.0372	NA	1229.93	NA	0.0583242	NA	NA	3.36081	35.5651	3746.42	NA	1885.32	64.8177	0.195203	0.908328	3898.81	NA	1.03605	1232.1	0.011568	10.5946	NA	NA	0.0488371	20.8152	3661.78	0.0604537	86131.9	3.97716	31.4964	0	0.8878	0.8878	13.419
GCRF	ETH0048	2	11.3077	37.4721	2287.29	4	2017-11-24	2017-11-24	Teff	Field stack	Main	NA	19.2543	NA	NA	11.9845	NA	1113.37	NA	0.0452444	NA	NA	4.97479	56.3473	4399.98	NA	1960.49	47.3492	0.181895	0.719889	3930.95	NA	3.73077	1363.1	0.0192395	7.08419	NA	NA	0.0764708	23.6018	3303.43	0.0343949	79205.3	1.61148	7.64629	0	1.835	1.835	26.8706
GCRF	ETH0049	2	11.5021	37.5047	1699	4	2017-11-24	2017-11-24	Teff	Field stack	Main	NA	NA	0.00666778	NA	14.1419	NA	1195.18	NA	0.0832844	NA	NA	5.49981	46.8865	3891.48	NA	1949.1	96.8719	0.100794	1.29894	3656.22	NA	3.35484	1424.99	0.0422195	7.94004	NA	NA	0.0234813	20.8229	3549.3	0.0726044	79521.8	5.81643	6.31766	0	2.329	2.329	22.2862
GCRF	ETH0050	2	11.6839	37.4827	1918.56	4	2017-11-25	2017-11-25	Maize	Field stack	Main	NA	NA	NA	NA	0.487247	NA	41.4601	NA	0.0475734	NA	NA	1.68449	14.5837	2565.49	NA	904.421	4.21682	NA	NA	2010.61	NA	4.13354	836.588	NA	0.416329	NA	NA	NA	12.5307	4082.46	4.77749	89147.6	7.11467	26.3684	0	1.762	1.762	5.22684
GCRF	ETH0051	2	11.6172	37.2753	1852.81	4	2017-11-26	2017-11-26	Finger millet	Field stack	Main	NA	64.8811	0.00997903	1.23877	31.5829	NA	4497.1	0.0236438	0.222397	NA	0.00240456	4.44292	87.7831	4839.28	NA	1530.02	578.255	NA	1.52541	2947.71	NA	5.40584	1036.11	0.0297239	16.8199	NA	NA	0.172597	23.2407	3968.51	0.230992	93734.6	7.047	14.0114	0	1.733	1.733	7.96582
GCRF	ETH0052	2	11.6999	37.1686	1793.5	4	2017-11-26	2017-11-26	Maize	Field stack	Main	NA	NA	NA	NA	0.340326	NA	41.0397	NA	0.0307134	NA	NA	1.54841	17.7503	2668.79	NA	903.319	4.73827	NA	0.340434	1863.39	NA	4.01887	887.853	NA	0.315053	NA	NA	NA	13.4584	4190.53	1.46805	100821	6.82686	17.4169	0	1.995	1.995	5.38527
GCRF	ETH0053	2	11.6804	37.027	1820.93	4	2017-11-26	2017-11-26	Teff	Field stack	Main	NA	50.6182	0.00468442	NA	19.4879	NA	1429.68	NA	0.0668216	NA	0.00176987	6.20032	87.1391	4648.02	0.0292046	1962.5	228.805	0.238145	2.6095	4529.23	NA	3.35077	1780.3	0.0429371	5.99111	NA	NA	0.131102	27.086	2706.28	0.0817691	70302.2	6.26505	12.3892	0	1.72	1.72	29.1335
GCRF	ETH0054	2	11.3014	37.1767	2106.79	4	2017-11-27	2017-11-27	Maize	Field stack	Main	NA	NA	NA	NA	0.384419	NA	42.2376	NA	0.0136509	NA	NA	1.43242	14.0868	2757.17	NA	915.693	5.62216	0.0873304	0.420116	1914.69	NA	4.90052	1005.14	NA	0.249722	NA	NA	NA	18.3881	4525.78	0.764431	75426.8	13.2521	19.6265	0	3.368	3.368	8.22683
GCRF	ETH0055	2	10.8923	37.0706	2550.48	4	2017-11-29	2017-11-29	Sorghum	Standing crop	Main	NA	13.4228	0.00581152	NA	4.57982	NA	423.887	NA	0.0301892	1.35349	NA	3.40721	42.2811	6247.57	NA	1087.75	20.7468	0.113762	0.42424	3396.03	NA	4.52588	1120.55	0.0226998	2.5033	NA	NA	0.0429169	22.2449	5551.88	0.591166	75191.3	15.6109	9.75283	0	1.903	1.903	8.26611
GCRF	ETH0056	2	10.855	37.1475	2422.37	4	2017-11-30	2017-11-30	Maize	Field stack	Main	NA	NA	NA	NA	0.254387	NA	48.1699	NA	0.0153703	NA	NA	1.30014	13.8082	3713.84	NA	1032.63	4.42313	0.200023	1.05632	2584.19	NA	4.30428	1077.53	NA	0.247493	NA	NA	NA	12.9302	4660.12	0.942644	75160.2	5.93342	15.5637	0	3.015	3.015	8.998
GCRF	ETH0057	2	10.5477	37.4959	2067.75	4	2017-12-03	2017-12-03	Maize	Field stack	Main	NA	NA	NA	NA	0.208545	NA	40.3876	NA	0.00888702	NA	0.00135992	1.62227	12.867	2560.26	NA	736.46	3.43156	0.17796	NA	1737.93	NA	3.05771	967.065	NA	0.184358	NA	NA	NA	10.8658	5358.19	2.23261	89592.8	12.7773	14.4957	0	2.538	2.538	8.88188
GCRF	ETH0058	2	10.7774	37.6596	3138.55	4	2017-12-04	2017-12-04	Triticale	Standing crop	Main	NA	11.5367	NA	NA	3.77025	NA	332.985	NA	0.0283278	NA	NA	4.73451	32.6036	6875.77	NA	1016.37	39.467	0.119414	NA	3850.12	NA	5.46207	1219.87	NA	1.27401	NA	NA	0.0318523	20.244	12400.8	2.85145	62800	8.07871	5.38249	0	7.46	7.46	6.30086
GCRF	ETH0059	2	10.8094	37.4096	1916.89	4	2017-12-06	2017-12-06	Maize	Field stack	Main	NA	NA	0.00315237	NA	NA	NA	81.3683	NA	0.0363037	NA	0.00529888	1.58431	21.0977	3176.53	NA	915.446	4.23269	0.292077	0.265406	2266.31	NA	4.56885	1116.37	NA	0.498409	NA	NA	NA	17.4149	6388.47	0.0223494	87392.3	3.32989	3.38474	0	1.716	1.716	24.2425
GCRF	ETH0060	1	11.5538	39.6493	1640.84	4	2017-11-25	2017-11-25	Teff	Field stack	Close pair	NA	217.538	0.0156108	NA	5.00762	NA	1290.07	NA	0.327631	1.85598	0.00458958	5.91642	474.552	4166.3	0.048786	1826.83	43.3959	3.73365	1.77331	3637.89	0.0275942	1.8807	1383.44	0.402531	8.87278	NA	NA	1.56293	23.962	2417.08	0.0394866	39410.5	2.93927	1.47656	0.0069	1.4821	1.489	25.9767
GCRF	ETH0061	1	11.7451	39.5949	1934.62	4	2017-11-26	2017-11-26	Teff	Standing crop	Main	NA	13.2236	NA	NA	10.3674	NA	1354.6	NA	0.155755	NA	NA	4.61015	43.3177	4404.28	NA	1857.05	35.7368	NA	1.30418	4082.55	NA	1.16658	1543.48	0.174429	5.77788	NA	NA	0.0586366	26.5384	2483.04	0.0460653	38587.8	0.91711	3.87229	0.0073	0.8454	0.8527	25.9532
GCRF	ETH0062	2	11.9197	39.5395	1959.81	4	2017-11-26	2017-11-26	Teff	Standing crop	Main	NA	34.2308	0.00242775	NA	0.896455	NA	1457.87	NA	0.110778	1.46784	0.00396294	4.78587	97.1664	4622.17	NA	1974.91	28.7781	0.120365	3.33918	3836.28	NA	10.6639	1447.43	0.405676	8.58808	NA	NA	0.218243	18.1344	2519.98	0.0214811	24494.6	NA	0.272568	0.0025	0.6701	0.6726	22.7971
GCRF	ETH0063	2	11.9007	39.4472	2142.73	4	2017-11-26	2017-11-26	Teff	Field stack	Main	NA	83.2737	0.0086955	NA	3.11109	NA	1232.04	NA	0.117912	NA	0.00370957	5.71138	150.021	4838.84	0.0261026	2269.33	23.3283	0.268956	2.14656	3966.84	NA	3.85222	1693.34	0.139784	9.46056	NA	NA	0.405324	21.0818	2975.84	0.0189723	41553.7	1.1921	1.15907	0.0073	1.4917	1.499	22.6019
GCRF	ETH0064	2	11.8144	39.551	1763.62	4	2017-11-27	2017-11-27	Teff	Field stack	Main	NA	187.233	0.00899167	NA	2.58535	0.0183468	1375.01	NA	0.476619	4.5956	0.00407452	5.39106	488.754	4308.91	0.037594	2115.02	37.1052	0.207922	6.14632	3603.3	NA	6.28741	1446.8	0.270252	5.54831	NA	NA	1.25521	20.3145	2544.25	0.0261532	29654.7	NA	0.68731	0.0036	0.5604	0.564	25.4588
GCRF	ETH0065	2	11.8401	39.5983	1961.09	4	2017-11-27	2017-11-27	Sorghum	Field stack	Main	NA	11.6639	NA	NA	0.324619	NA	181.084	NA	0.0153405	NA	0.0031393	1.29787	41.4449	4159.44	NA	1589.52	12.1457	0.133069	0.661896	3398.46	NA	5.77313	758.809	0.0632703	1.00653	NA	NA	0.0806626	16.2382	2062.32	0.0175653	27600.5	1.7968	2.29251	0.0018	0.603	0.6048	19.0673
GCRF	ETH0066	2	12.0022	39.2924	2814.88	4	2017-11-28	2017-11-28	Wheat	Field stack	Main	NA	NA	NA	NA	2.43438	NA	371.491	NA	0.0548984	NA	0.00747371	3.43407	34.5511	4235.4	NA	1474.87	33.645	0.154385	1.20926	3215.89	NA	8.7346	1121.74	0.310622	3.81007	NA	NA	0.0208306	19.3638	2569.37	0.0213151	24068.5	1.60448	0.935601	0.0037	0.7446	0.7483	17.1889
GCRF	ETH0067	2	12.0168	39.1333	2370.6	4	2017-11-29	2017-11-29	Sorghum	Standing crop	Main	0.00915904	12.9029	NA	NA	0.107844	NA	137.993	NA	0.0204826	NA	0.0010725	1.32965	32.5146	4596.09	NA	1569.63	7.53668	0.128571	1.3744	3304.45	NA	4.0247	687.398	0.101086	0.588392	NA	NA	0.0395045	16.9642	2315.03	0.0214883	33768.8	NA	1.62806	0.0029	0.762	0.7649	16.2344
GCRF	ETH0068	1	11.9174	38.9774	1902.91	4	2017-11-29	2017-11-29	Teff	Field stack	Main	NA	64.7204	0.00543509	NA	10.771	NA	1346.06	NA	0.30299	NA	0.00284867	5.59519	158.906	5213.47	NA	2078.66	43.0362	3.3958	2.57699	3993.78	0.0440194	4.47555	1752.48	0.118089	10.5557	NA	NA	0.488359	24.9545	1647.73	0.0263082	30115.2	NA	5.20914	0.0017	0.2696	0.2713	13.7457
GCRF	ETH0069	2	12.0061	39.0074	2132.69	4	2017-11-29	2017-11-29	Sorghum	Field stack	Main	NA	27.2747	NA	NA	0.341732	NA	133.891	NA	0.0297771	NA	0.00869742	0.956351	69.0378	3878.84	NA	1444.07	7.04253	0.143864	1.41414	2924.51	0.0527499	5.7941	724.27	0.218005	0.791797	NA	NA	0.207991	15.368	1914.58	0.024881	20098	NA	1.92411	0.002	0.4883	0.4903	15.5699
GCRF	ETH0070	1	11.8492	38.9362	1956.12	4	2017-11-29	2017-11-29	Sorghum	Field stack	Main	NA	11.8659	NA	NA	0.184369	NA	141.98	NA	0.0132773	NA	0.00425772	1.4941	34.1264	3918.07	NA	1473.58	7.94833	2.94708	NA	3223.69	NA	4.73505	783.616	0.177677	0.797206	NA	NA	0.0490264	17.3162	1877.84	0.0182702	30170.2	NA	4.83185	0.0069	0.2995	0.3064	14.2842
GCRF	ETH0071	1	11.6915	38.9195	2941.94	4	2017-11-30	2017-11-30	Barley	Field stack	Main	NA	58.6967	NA	NA	14.8117	NA	419.548	NA	0.0481703	NA	0.00110203	9.06368	97.6856	6469.88	NA	1451.35	17.5273	4.89091	NA	3940.83	0.107731	3.36103	1223.5	0.015222	2.83996	NA	NA	0.232046	26.647	6313.4	0.0241706	86052.9	6.89082	48.2299	0	2.218	2.218	13.4687
GCRF	ETH0072	1	11.8189	38.6849	2905.9	4	2017-12-01	2017-12-01	Teff	Field stack	Main	NA	797.055	0.102614	NA	18.3902	0.0277758	1531.93	NA	0.548721	2.53748	0.0311269	7.50921	932.014	4287.92	0.208944	1633.11	94.1293	3.15839	2.1666	2889.44	0.152959	5.06738	1842.39	0.0200409	6.33039	0.00329061	NA	2.66929	34.5668	3754.81	0.0297326	81043.8	5.09772	17.1785	0	1.72	1.72	13.702
GCRF	ETH0073	1	11.6658	38.8657	2898.57	4	2017-12-01	2017-12-01	Wheat	Standing crop	Close pair	NA	17.8489	NA	NA	7.74314	NA	460.223	NA	0.0234911	NA	0.00722492	3.56276	54.6599	3440.5	NA	973.391	38.2399	3.68222	NA	2004.91	NA	8.82803	1103.27	NA	2.98477	NA	NA	0.14163	13.7198	5253.29	0.736645	83174.4	5.44925	20.4899	0	1.648	1.648	10.7247
GCRF	ETH0074	1	11.7256	38.749	2869.75	4	2017-12-02	2017-12-02	Wheat	Field stack	Main	NA	32.0132	0.00501129	NA	6.24002	NA	352.541	NA	0.0252563	NA	0.00154034	2.95487	52.5099	3914.89	NA	964.486	41.1813	3.04797	NA	2997.96	NA	2.86132	1101.83	0.0163881	2.16071	NA	NA	0.0924131	18.7516	4803.01	0.0225374	72421.9	8.40422	10.3829	0	2.422	2.422	15.6749
GCRF	ETH0075	1	11.6837	38.8052	2859.05	4	2017-12-02	2017-12-02	Wheat	Standing crop	Main	NA	12.4671	NA	NA	6.82498	NA	392.888	NA	0.0251397	NA	0.00173073	3.06228	36.4618	3856.36	NA	1061.49	48.2664	2.97343	NA	2545.94	NA	6.74026	1063.47	0.0192578	3.04315	NA	NA	0.0553486	14.9138	6220.39	0.769633	79493.6	8.59539	21.5659	0	2.16	2.16	8.8399
GCRF	ETH0076	1	11.7392	38.7615	2865.32	4	2017-12-03	2017-12-03	Teff	Field stack	Main	NA	113.091	0.0155484	NA	16.6437	NA	1428.74	NA	0.151032	NA	0.00381606	5.63236	171.268	4140.49	NA	1650.71	102.728	2.84735	0.912621	3405.63	0.0370953	4.13695	1717.42	0.0420572	6.64183	NA	NA	0.428016	27.3925	4501.1	0.355836	81211.6	10.2185	30.6785	0	1.357	1.357	9.13758
GCRF	ETH0077	1	11.8623	39.2854	3416.8	4	2017-11-04	2017-11-04	Barley	Standing crop	Close pair	NA	51.7309	0.00581844	NA	6.55586	NA	570.083	NA	0.0286699	NA	0.00315941	4.22345	85.8068	6990.93	NA	1375.23	12.7321	5.36788	NA	3325.31	NA	6.7708	1034.21	NA	3.19996	NA	NA	0.172698	26.0837	4060.17	0.155897	48189.1	8.28099	8.11523	0	3.563	3.563	17.9568
GCRF	ETH0078	1	11.8638	39.2189	3322.46	4	2017-11-04	2017-11-04	Barley	Field stack	Main	NA	43.7315	0.00489833	NA	5.53749	NA	541.31	NA	0.0250055	NA	0.00319883	3.9883	80.013	5756.03	NA	1172.48	11.6466	3.27669	NA	3649.86	NA	11.4687	1035.7	NA	3.31935	NA	NA	0.177443	21.7747	4204.55	0.0459586	65868.5	4.67909	17.3248	0.0169	2.2111	2.228	18.1479
GCRF	ETH0079	1	11.8111	39.099	3241.85	4	2017-11-04	2017-11-04	Barley	Field stack	Main	0.00561869	57.3993	0.00938419	NA	5.27256	NA	467.034	NA	0.0357914	NA	0.00183392	3.38914	94.0876	5725.57	NA	1088.26	11.2497	3.62011	NA	2895.52	NA	4.35435	948.266	NA	2.80753	NA	NA	0.217144	15.1236	5434.73	0.0216383	77878.2	5.17801	12.6702	0.0175	3.1055	3.123	19.1884
GCRF	ETH0080	1	11.7141	38.9546	3018.06	4	2017-11-05	2017-11-05	Wheat	Standing crop	Main	NA	16.7268	NA	NA	11.3341	NA	468.218	NA	0.0252369	NA	0.00833591	3.81587	41.9954	2930.94	NA	876.432	34.5543	2.54115	NA	1434.13	NA	8.22037	982.629	NA	3.29328	NA	NA	0.0782283	12.3612	7731.35	0.974074	90389.8	12.5929	46.6958	0	2.285	2.285	10.4749
GCRF	ETH0081	1	11.5309	39.2496	2208.32	4	2017-11-07	2017-11-07	Teff	Field stack	Main	NA	50.5707	NA	NA	9.87128	NA	1167.24	NA	0.130981	NA	0.00108777	4.82551	94.8587	4249.05	NA	1724.94	38.4657	2.77146	0.743251	3705.57	NA	4.73275	1419.6	0.892855	9.4406	NA	NA	0.190475	25.774	4048.95	0.0437437	63485.6	6.04905	4.12615	0.0097	1.2253	1.235	29.2057
GCRF	ETH0082	1	10.2055	39.0469	2306.1	4	2017-11-30	2017-11-30	Teff	Field stack	Close pair	NA	23.5313	NA	NA	9.13013	NA	1444.33	NA	0.0562231	NA	NA	6.25645	54.1557	4341.86	NA	1664.67	52.9875	3.66594	0.604703	2739.54	0.0321281	4.41696	1711.58	0.129555	11.4828	NA	NA	0.0395573	28.9894	1744.46	0.0256446	36756.6	3.22063	1.50621	0	0.3597	0.3597	21.0991
GCRF	ETH0083	1	11.749	39.6454	1837.46	4	2017-11-26	2017-11-26	Sorghum	Standing crop	Main	NA	6.99537	NA	NA	0.121497	NA	131.566	NA	NA	NA	0.00298043	1.24216	24.6057	3604.14	NA	1332.83	7.14082	31.6333	NA	2711.41	NA	5.53815	678.306	0.524849	0.548068	NA	NA	0.0305057	15.1103	2285.35	0.0481983	27751.5	NA	1.99988	0.0019	0.6606	0.6625	23.1576
GCRF	ETH0084	2	11.3546	39.6615	1814.19	4	2017-12-01	2017-12-01	Teff	Field stack	Main	NA	257.448	0.0199268	NA	11.6504	NA	1451.3	NA	0.309822	2.37926	0.00705593	7.58671	311.597	5357.16	0.0994914	1922.56	46.0706	0.626106	1.28751	4062.39	0.0526819	5.3738	1755	0.272654	11.9989	0.000906193	NA	0.773389	34.4427	2592.65	0.0712641	54710.4	5.67967	6.74159	0.0162	1.4228	1.439	28.8621
GCRF	ETH0085	1	11.2664	39.6366	2394.04	4	2017-12-01	2017-12-01	Teff	Standing crop	Main	NA	17.2133	NA	NA	8.79647	NA	1483.5	NA	0.0414415	NA	0.000945356	3.825	39.5717	4295.71	NA	1781.82	34.2468	1.35791	NA	3744.87	NA	3.23953	1473.63	0.0892494	12.2394	NA	NA	0.0517525	21.7163	5113.12	0.0715476	80228.8	0.898005	4.19772	0.01245	2.72355	2.736	30.9049
GCRF	ETH0086	1	11.3332	39.7541	2091.94	4	2017-12-02	2017-12-02	Teff	Field stack	Main	NA	31.3434	NA	NA	7.20785	NA	1223.18	NA	0.0505441	NA	NA	2.84348	57.8097	4627.27	NA	1706.48	61.0613	1.17893	NA	3521.05	NA	2.48668	1243.23	0.243775	7.56631	NA	NA	0.111252	20.6883	2545.36	0.109314	48527.4	6.36626	4.47938	0.018	1.586	1.604	28.9635
GCRF	ETH0087	1	11.0862	39.5566	2288.01	4	2017-12-03	2017-12-03	Teff	Standing crop	Main	NA	9.39295	NA	NA	4.83223	NA	1271.56	NA	0.0192501	NA	NA	3.94688	28.9849	4811.58	NA	1784.14	34.894	0.35353	NA	3794.45	NA	2.78812	1448.77	0.103068	8.06685	NA	NA	0.029296	17.6561	3049.59	0.0434652	53441.5	3.55179	1.38827	0.0105	0.4883	0.4988	27.8993
GCRF	ETH0088	1	10.925	39.5311	3563.94	4	2017-12-03	2017-12-03	Barley	Field stack	Main	NA	59.4515	0.00617275	NA	6.03414	NA	522.682	NA	0.0286257	NA	0.00507543	2.81594	87.832	4395.21	NA	987.947	12.003	0.208213	NA	3420.47	NA	9.46298	872.883	0.0327644	3.58949	NA	NA	0.176715	22.0768	4778.99	0.0446802	61461.8	4.37542	21.9901	0	1.96	1.96	20.419
GCRF	ETH0089	1	10.9542	39.3849	3593.01	4	2017-12-03	2017-12-03	Barley	Standing crop	Main	NA	48.2617	0.00570472	NA	3.08821	NA	502.233	NA	0.0327417	2.42523	0.00133695	2.99043	89.9014	6944.32	NA	1025.07	15.4332	1.21766	NA	3024.87	0.036637	4.11091	1080.93	0.0191351	2.74984	NA	NA	0.136649	17.1376	8127.58	1.1139	69841.6	4.27983	8.54926	0	7.327	7.327	21.3467
GCRF	ETH0090	1	11.0277	39.4299	3332.34	4	2017-12-03	2017-12-03	Barley	Field stack	Main	NA	52.5059	0.00734115	NA	5.79932	NA	433.471	NA	0.0416791	1.80512	0.00183874	4.11771	102.522	6931.86	NA	1168.07	15.8692	1.77002	NA	3289.96	0.0283027	8.25153	1051.45	0.0163492	2.76791	NA	NA	0.180957	17.8709	6403.3	0.728027	61161.5	5.50438	14.2972	0	4.407	4.407	18.95
GCRF	ETH0091	1	11.0042	39.45	3433.43	4	2017-12-03	2017-12-03	Barley	Field stack	Main	NA	37.0447	0.00475707	NA	5.78594	NA	562.91	NA	0.0214523	NA	0.0039503	3.22146	72.8303	7181.3	NA	984.384	13.9781	0.86907	NA	2752.41	NA	14.3521	1107.3	0.0140878	3.76101	NA	NA	0.109817	16.8269	9105.75	1.66388	63324.1	6.63723	20.5394	0	6.136	6.136	12.2765
GCRF	ETH0092	1	11.0359	39.6407	2617.74	4	2017-12-04	2017-12-04	Teff	Field stack	Main	NA	43.1616	0.00451897	NA	10.3725	NA	1517.28	NA	0.137581	NA	0.00272672	3.85108	75.4576	5127.66	NA	1697.2	149.229	1.019	NA	4201.49	0.0354278	6.47531	1470.89	0.0564585	7.78001	NA	NA	0.141568	17.1769	3348.25	0.0478501	67822.4	0.64686	8.17668	0	2.424	2.424	28.948
GCRF	ETH0093	1	11.2085	39.6878	2285.72	4	2017-12-04	2017-12-04	Teff	Field stack	Main	NA	156.226	NA	NA	7.26069	NA	1746.62	NA	0.131325	NA	0.00464817	4.29583	220.39	4437.47	NA	1802.05	45.7758	1.29129	NA	3679.69	0.0347842	9.1599	1521.78	0.0569153	12.494	NA	NA	0.576243	22.8675	3580.22	0.0390885	74395.2	NA	2.68896	0.0052	0.6633	0.6685	29.1408
GCRF	ETH0094	1	10.8922	39.1659	3239.1	4	2017-12-05	2017-12-05	Barley	Standing crop	Main	NA	12.2799	NA	NA	617.043	NA	393.004	NA	0.00845587	155.45	0.0244716	2.40238	37.8559	4463.5	NA	1037.09	8.46098	NA	NA	2382.01	0.0432676	7.3555	829.857	NA	9.06813	NA	NA	0.0638575	12.8675	3537.93	0.11295	56050.3	2.99171	17.4333	0	1.676	1.676	24.4387
GCRF	ETH0095	1	10.8234	39.1844	2795.89	4	2017-12-05	2017-12-05	Wheat	Field stack	Main	NA	10.3731	NA	NA	3.43273	NA	439.007	NA	0.0653229	NA	0.00104512	3.67627	40.5657	4386.03	NA	1197.98	33.0054	NA	NA	3347.95	NA	4.57428	1014.75	0.0393543	3.35784	NA	NA	0.0279835	20.0521	4293.56	0.0380026	85868.2	1.9238	9.83387	0	1.329	1.329	26.3614
GCRF	ETH0096	1	10.8378	39.218	3027.65	4	2017-12-05	2017-12-05	Wheat	Field stack	Main	NA	10.1038	NA	NA	7.46823	NA	394.172	NA	0.0241562	NA	NA	3.2291	38.4388	3786.55	NA	1118.17	24.7922	NA	0.898134	2605.48	NA	2.19164	915.695	0.0187191	2.2176	NA	NA	0.0370481	19.8362	4034.16	0.0459474	76978.4	1.5672	21.2786	0	1.75	1.75	20.947
GCRF	ETH0097	1	11.3693	39.1299	2282.48	4	2017-12-06	2017-12-06	Teff	Field stack	Main	NA	10.3313	NA	NA	6.61806	NA	779.891	NA	0.0271542	NA	0.0102594	4.99278	42.4872	5128.96	NA	1805.76	25.1053	0.325376	1.00485	3733.89	NA	20.1207	1384.41	0.193622	5.05962	NA	NA	0.040487	23.5652	2406.08	0.0540007	59190.8	1.39926	10.3579	0	0.7133	0.7133	29.0778
GCRF	ETH0098	1	11.3585	39.1744	2666.05	4	2017-12-06	2017-12-06	Wheat	Field stack	Main	0.0179642	8.02863	0.00555855	NA	2.02578	NA	465.469	0.026558	0.0638303	NA	NA	3.26404	41.691	5017.77	NA	1219.98	36.0923	NA	NA	3708.51	NA	2.90534	1438.71	0.217654	1.82569	NA	NA	0.0207161	22.2267	2533.6	0.0343138	52540.8	6.70613	11.1065	0.08705	1.02595	1.113	35.247
GCRF	ETH0099	1	11.2364	39.229	2911.88	4	2017-12-07	2017-12-07	Wheat	Field stack	Main	NA	13.473	NA	NA	4.27758	NA	299.273	NA	0.00925166	NA	NA	4.51952	31.9005	4422.09	NA	1081.62	25.0896	0.498167	NA	3512.31	NA	1.16491	1101.86	0.0513437	5.01132	NA	NA	0.0265125	31.714	7419.12	0.0531111	66846.6	0.79658	3.20796	0	3.014	3.014	21.1048
GCRF	ETH0100	1	11.2032	39.2266	2991.18	4	2017-12-07	2017-12-07	Wheat	Field stack	Main	NA	37.5517	NA	NA	7.5335	NA	343.374	NA	0.0079332	NA	NA	3.11467	29.8498	4208.02	NA	1036.08	30.9714	1.56533	NA	3019.55	NA	1.55546	895.957	0.0261878	2.26071	NA	NA	0.0245123	18.8113	4921.74	0.135246	68149.2	5.68851	5.30332	0	3.364	3.364	25.5977
GCRF	ETH0101	1	11.1667	39.2	2886.03	4	2017-12-07	2017-12-07	Teff	Field stack	Main	NA	29.9183	0.00413153	NA	15.5644	NA	1456.77	NA	0.0415127	NA	NA	5.82118	70.1483	5047.36	NA	2079.77	62.6056	1.53664	0.871208	4542.48	0.0524495	3.06412	1504.92	0.0267474	6.74617	NA	NA	0.0969943	27.83	4741.34	0.0729962	64562.2	8.72918	11.1616	0	3.325	3.325	20.5982
GCRF	ETH0103	1	10.7391	39.3415	2733.9	4	2017-12-08	2017-12-08	Wheat	Field stack	Main	NA	10.0513	NA	NA	0.950219	NA	395.93	NA	0.0143285	NA	0.000857547	3.51467	40.3408	4499.47	NA	1216.14	28.183	0.360293	NA	2712.81	0.0325742	4.31665	1133.3	0.101279	3.23687	NA	NA	0.0199884	18.6565	3744.52	0.0418483	62140.1	5.50293	4.95978	0.0133	1.5097	1.523	28.9879
GCRF	ETH0104	1	10.7392	39.3415	2724.59	4	2017-12-08	2017-12-08	Wheat	Field stack	Main	NA	10.7845	NA	NA	7.76586	NA	439.273	NA	0.0185662	NA	NA	4.04402	48.0826	5432.32	NA	1502.07	44.478	0.941211	1.32179	4422.77	NA	1.33278	1230.93	0.0481089	4.31487	NA	NA	0.0293247	30.5295	4921.74	0.135246	68149.2	5.68851	5.30332	0	3.364	3.364	25.5977
GCRF	ETH0105	1	10.7389	39.4346	2759.57	4	2017-12-08	2017-12-08	Wheat	Field stack	Main	NA	12.0705	NA	NA	4.14618	NA	476.886	NA	0.0196936	NA	0.00114611	4.62688	41.0881	4213.98	NA	1233.55	27.6278	1.06755	NA	3194.58	0.0320355	2.39562	1136.03	0.0298183	1.57822	NA	NA	0.0354842	27.1718	4461.55	0.108437	75353.9	6.24272	6.13997	0.0168	1.6862	1.703	37.7089
GCRF	ETH0106	1	10.713	39.4301	2693.53	4	2017-12-08	2017-12-08	Wheat	Field stack	Main	NA	80.4636	0.00470579	NA	4.18893	NA	413.346	NA	0.0243988	NA	0.00193612	3.33868	106.32	4374.73	NA	1320.08	31.3646	1.56641	NA	3800.36	NA	1.89176	1180.09	0.0867201	3.5685	NA	NA	0.145221	31.5196	3501.4	0.0829551	64072.9	9.16352	14.2688	0	1.72	1.72	27.8932
GCRF	ETH0107	1	10.5794	39.4392	2687.82	4	2017-12-08	2017-12-08	Wheat	Field stack	Main	NA	7.70216	NA	NA	3.02232	NA	362.639	NA	0.0190262	NA	NA	3.39735	31.2268	4322.09	NA	1233.91	26.6794	1.1161	NA	3594.23	NA	1.88248	1052.24	0.11595	1.85861	NA	NA	0.0215359	31.2023	4327.42	0.0532111	68746.3	6.45819	7.32239	0	0.9574	0.9574	33.0243
GCRF	ETH0108	1	10.5131	39.334	2608.35	4	2017-12-09	2017-12-09	Wheat	Field stack	Main	NA	8.38429	NA	NA	3.78614	NA	363.487	NA	0.0177278	NA	0.00138787	3.51165	34.9447	4009.87	NA	1198.8	48.4049	0.908331	1.05659	3310.99	NA	3.08167	1162.03	0.0287708	1.51197	NA	NA	0.0191806	25.3865	4283.23	0.443955	61779.9	6.55092	13.0417	0	2.982	2.982	26.3107
GCRF	ETH0109	1	10.4759	39.2942	2605.91	4	2017-12-09	2017-12-09	Wheat	Field stack	Main	NA	7.19015	NA	NA	4.81431	NA	400.595	NA	0.0118262	NA	0.00661132	3.87451	39.4509	3478.23	NA	1097	40.8398	1.14032	1.04954	2295.46	NA	12.638	1206.19	0.0109055	2.26834	NA	NA	0.0252413	26.2508	4163.64	0.85098	68237.2	5.42106	15.5302	0	2.719	2.719	19.4028
GCRF	ETH0110	1	10.3987	39.331	2658.21	4	2017-12-09	2017-12-09	Wheat	Field stack	Main	NA	6.04964	NA	NA	3.83823	NA	329.955	0.0228005	0.0169215	NA	NA	3.39286	27.8721	3717.54	NA	1036.49	29.8481	1.05706	1.21616	2593.49	0.0920129	2.57275	1015.04	0.0471873	1.74872	NA	NA	0.0179063	26.1994	2829.76	0.0637629	58449.2	7.0085	13.086	0	1.928	1.928	27.3426
GCRF	ETH0111	1	10.395	39.269	2603.7	4	2017-12-09	2017-12-09	Wheat	Field stack	Main	NA	23.5687	NA	NA	2.67834	NA	367.817	NA	0.0422935	NA	NA	2.74667	49.9092	3634.29	NA	1129.33	34.9392	1.38131	0.753059	3305.21	NA	1.88745	959.955	0.186707	1.72254	NA	NA	0.0749877	21.022	3158.93	0.0517409	64775.5	4.42517	6.14309	0.0171	0.9659	0.983	32.7252
GCRF	ETH0112	1	10.6977	39.2421	2696.94	4	2017-12-10	2017-12-10	Wheat	Field stack	Main	NA	10.1034	NA	NA	8.55306	NA	361.673	NA	0.00894844	NA	0.00134137	3.51762	38.9955	3669.07	NA	1135.72	26.0422	1.41609	NA	2817.37	NA	7.42167	1066.84	0.047944	2.54051	NA	NA	0.0321863	23.4311	3038.37	0.0560375	62850.7	1.7923	27.9458	0	2.087	2.087	25.8381
GCRF	ETH0113	1	10.786	39.4474	2765.8	4	2017-12-10	2017-12-10	Wheat	Field stack	Main	NA	11.1574	NA	NA	5.22084	NA	411.817	NA	0.0310105	NA	0.00100332	3.67116	40.9164	4191.17	NA	1183.8	46.6343	1.07627	0.637554	3378.87	NA	3.29984	950.651	0.0368548	2.87049	NA	NA	0.0386348	25.6253	3284.68	0.0610493	68386.9	5.28132	9.28084	0	2.074	2.074	28.4739
GCRF	ETH0114	1	10.8705	39.4696	3297.02	4	2017-12-10	2017-12-10	Barley	Field stack	Main	NA	39.7162	0.00554186	NA	4.86329	NA	493.245	NA	0.0320762	2.20551	0.00341849	3.8237	90.4017	5630.59	NA	1196.56	13.4665	0.199058	NA	3054.89	NA	12.2322	868.124	0.022936	3.74089	NA	NA	0.145611	20.1564	3238.92	0.187124	41046.2	4.21039	6.89402	0	2.366	2.366	14.2128
GCRF	ETH0115	1	10.9475	39.5534	3368.79	4	2017-12-10	2017-12-10	Barley	Field stack	Main	NA	29.5349	0.00544074	NA	2.06856	NA	337.634	0.020564	0.018127	NA	0.00126642	2.27806	54.8931	5501.21	NA	900.891	11.3186	0.249573	NA	2362.89	0.0745327	6.41907	790.865	0.0229658	1.95937	NA	NA	0.10151	12.2308	11061.6	4.497	57126.6	3.25568	7.97869	0	8.361	8.361	11.3507
GCRF	ETH0116	1	10.2447	38.0664	2426.95	4	2017-12-11	2017-12-11	Teff	Field stack	Close pair	0.00690313	35.1936	0.00886182	NA	21.4237	NA	1371.67	NA	0.164608	NA	0.0032349	5.71576	74.8039	4144.02	0.0354065	1985.94	431.101	NA	3.04641	4342.31	NA	7.65374	1482.59	0.0428115	5.23233	NA	NA	0.12916	22.3278	3299.57	2.48351	66205.5	9.87543	16.9982	0	1.537	1.537	23.6246
GCRF	ETH0117	1	10.1145	38.1221	1902.91	4	2017-12-12	2017-12-12	Sorghum	Field stack	Main	NA	8.07906	NA	NA	0.236131	NA	169.574	NA	0.0100689	NA	NA	1.58125	26.4393	4293.31	NA	1283.88	8.32768	0.321038	NA	2866.29	NA	4.01016	776.842	0.140312	0.258095	NA	NA	0.0201751	15.5984	2080.49	0.0239418	33117.1	3.50913	0.731551	2.40765	2.22835	4.636	28.4336
GCRF	ETH0118	1	10.8512	38.0489	2666.86	4	2017-12-15	2017-12-15	Teff	Field stack	Main	NA	12.1944	NA	NA	25.2142	NA	1554	0.0437625	0.0193487	NA	0.0045518	6.88965	42.8602	3202.94	NA	1395.13	86.6788	8.29688	2.37681	2299.82	NA	8.21012	2014.17	0.0114608	7.5822	NA	NA	0.0287116	24.4951	4110.33	0.895665	78216	6.06223	17.41	0	2.216	2.216	10.7216
GCRF	ETH0119	1	10.8741	38.2552	2670.79	4	2017-12-16	2017-12-16	Teff	Field stack	Main	NA	20.9794	NA	NA	23.8675	NA	1455.14	NA	0.0300579	NA	0.00182822	5.25911	52.6532	4251.48	NA	2194.97	100.594	12.6896	NA	3967.43	NA	11.7768	1651.92	0.0110106	11.8147	NA	NA	0.0536357	19.9742	4715.78	0.148387	83889	3.86219	43.1512	0	1.859	1.859	13.6007
GCRF	ETH0120	1	11.0618	39.4331	3289.58	4	2017-12-03	2018-10-13	Barley	Field stack	Main	NA	42.8792	0.00618227	NA	7.13481	NA	464.485	NA	0.0249361	NA	0.0030576	4.11173	69.7317	5789.07	NA	1024.85	10.7477	0.998634	NA	2634.22	0.0576183	10.5916	1032.23	0.0147479	3.06922	NA	NA	0.131743	17.2053	6731.25	0.4987	70201.8	2.89349	24.6712	0	4.705	4.705	22.5694
GCRF	ETH0121	1	10.7613	39.148	2717.82	4	2017-12-05	2018-10-13	Wheat	Field stack	Main	NA	7.37715	NA	NA	4.67487	NA	415.831	NA	0.00716561	NA	0.00312499	2.72565	32.5129	4331.14	NA	1256.23	25.5819	NA	NA	3721.77	NA	14.9087	1060.44	0.0638626	3.74147	NA	NA	0.0194052	22.6986	4116.39	0.079535	67057.6	3.67153	16.6405	0	1.198	1.198	22.8492
GCRF	ETH0130	1	11.88	37.6839	1838.99	4	2017-11-24	2017-11-24	Maize	Field stack	Main	NA	5.16426	NA	NA	0.573624	NA	82.3033	NA	0.00831448	NA	NA	1.59961	21.3419	3791.89	NA	1000.99	9.16446	NA	NA	2616.11	NA	4.8928	1082.92	0.0103325	0.555469	NA	NA	0.0206261	14.9637	4775.52	0.0494658	95184.9	1.6707	12.9853	0	1.626	1.626	12.8506
GCRF	ETH0132	1	12.0948	37.8877	1937.07	4	2017-11-25	2017-11-25	Teff	Field stack	Main	NA	13.1119	NA	NA	14.3647	NA	1333.21	NA	0.138453	NA	NA	4.45787	47.3016	4247.42	NA	1940.57	107.163	NA	NA	4074.25	0.0506575	2.24974	1619.99	0.0389289	10.2597	NA	NA	0.0410386	26.0031	2697.88	0.0465179	66728.8	2.68527	16.2445	0	0.8928	0.8928	20.2224
GCRF	ETH0133	1	12.0425	37.7542	1808.56	4	2017-11-25	2017-11-25	Pearl millet	Standing crop	Main	0.0094464	9.96398	NA	1.25627	20.4074	NA	4559.7	NA	0.136358	NA	NA	4.72525	33.3838	4030.3	NA	1939	128.467	0.280583	0.82849	3395.13	NA	1.50342	1180.6	1.75811	39.9354	NA	NA	0.0341389	19.6379	2739.09	0.0573476	62547	0.689147	5.34461	0.0086	0.9825	0.9911	26.9685
GCRF	ETH0134	1	12.0406	37.7229	1790.16	16	2017-11-25	2017-11-25	Rice	Field stack	Close pair	0.0182478	27.2714	0.00361193	NA	0.737003	NA	281.154	NA	0.0305548	8.66666	NA	2.99884	108.238	3852.33	NA	1617.94	14.6306	NA	1.80707	3540.18	NA	3.26451	981.228	0.178423	1.63552	NA	NA	0.138577	21.432	3063.85	0.0341037	71142.2	1.07103	4.55984	0	1.337	1.337	28.4789
GCRF	ETH0135	1	12.0395	37.7164	1794.44	6	2017-11-25	2017-11-25	Rice	Field stack	Close pair	0.00928078	31.4182	0.00645753	NA	0.906996	NA	265.92	NA	0.0383415	7.46155	NA	3.36766	103.86	3461.14	NA	1395.55	13.8695	NA	1.72287	3104.03	0.0433377	2.78691	874.395	0.162953	1.86199	NA	NA	0.160614	20.7537	3296.61	0.0648957	73056.3	3.83275	4.63514	0.0071	1.2679	1.275	29.0392
GCRF	ETH0136	1	11.9498	37.7083	1787.05	4	2017-11-25	2017-11-25	Rice	Field stack	Main	0.0271896	24.248	0.00684565	1.52531	1.53666	NA	298.84	NA	0.0527942	4.65542	NA	2.85143	66.0436	3751.09	NA	1081.51	74.7487	NA	1.28249	2587.96	NA	3.47366	815.8	0.0844255	1.81615	NA	NA	0.0845689	17.5764	3305.66	0.0354528	83598.6	4.52087	7.69485	0	1.64	1.64	27.673
GCRF	ETH0137	1	11.9454	37.7397	1822.25	4	2017-11-25	2017-11-25	Maize	Field stack	Main	NA	NA	NA	NA	0.579888	NA	50.7034	NA	0.0106093	NA	NA	1.26926	13.7917	3385.47	NA	1205.27	6.11156	NA	NA	3149.18	NA	2.55922	963.302	0.0160018	0.435744	NA	NA	NA	17.8839	4417.99	0.0902132	86833.7	5.25234	33.6321	0	2.022	2.022	17.1084
GCRF	ETH0138	1	11.9815	37.8414	1872.66	6	2017-11-25	2017-11-25	Maize	Store	Main	NA	NA	NA	NA	0.335368	NA	41.2323	NA	NA	NA	NA	1.67336	13.727	3264.01	NA	927.412	3.49005	NA	NA	2813.6	NA	0.535988	870.171	NA	0.293629	NA	NA	NA	12.2487	2847.26	0.0572554	66169.3	6.6259	22.3992	0	1.832	1.832	20.5543
GCRF	ETH0139	1	11.9158	37.7881	1918.34	4	2017-11-25	2017-11-25	Teff	Field stack	Main	0.0353648	16.5483	NA	NA	28.9981	NA	1469.91	NA	0.142826	NA	NA	5.12937	60.2189	3731.91	NA	2010.11	113.174	NA	1.52501	4229.94	NA	4.42814	1550.43	0.118217	9.36539	NA	NA	0.061342	21.4473	3218.52	0.167777	89740.1	8.10438	16.0513	0	1.193	1.193	20.4881
GCRF	ETH0140	1	11.7461	38.1032	2862.85	4	2017-11-26	2017-11-26	Triticale	Field stack	Main	NA	6.05126	NA	NA	7.03537	NA	408.405	NA	0.0145598	NA	NA	5.12648	28.8846	4949.77	NA	1163.25	45.2551	NA	NA	3928.9	NA	2.58941	1301.62	0.0273584	2.236	NA	NA	0.0177826	25.3098	4736.43	0.170685	84213.2	6.7794	16.9638	0	2.155	2.155	14.5366
GCRF	ETH0141	1	11.8377	38.0886	2649.63	4	2017-11-26	2017-11-26	Teff	Field stack	Main	0.00571915	8.60717	0.00380512	NA	18.0638	NA	1404.78	NA	0.0473094	NA	NA	5.68375	44.7862	3891.5	NA	1950.34	239.041	NA	NA	4323.16	0.283956	5.95264	1548.07	0.0176512	7.62824	NA	NA	0.021898	31.5696	5565.73	1.28229	88430.8	3.71984	29.1269	0	2.464	2.464	10.8727
GCRF	ETH0142	1	11.905	37.9573	2334.16	4	2017-11-26	2017-11-26	Wheat	Field stack	Main	NA	6.8741	NA	NA	8.64679	NA	342.261	NA	0.00806969	NA	NA	2.11878	30.4819	4353.01	NA	1071.49	36.891	NA	NA	3442.01	NA	2.09628	1012.72	NA	4.011	NA	NA	0.0153561	24.8336	2395.47	0.219783	35650.1	9.46526	66.4528	0	0.606	0.606	21.2456
GCRF	ETH0143	2	11.7292	38.4381	3093.31	4	2017-11-27	2017-11-27	Wheat	Field stack	Main	0.0106377	NA	0.00248842	NA	6.80996	NA	474.475	NA	0.0382184	NA	0.00254879	4.64983	45.0597	4881.03	NA	1164.16	73.1228	0.051446	1.1882	3271.97	NA	7.97165	1368.27	0.014788	2.45038	NA	NA	0.0132411	25.4607	4275.65	0.160335	68614.1	6.00928	9.64329	0	3.148	3.148	22.5416
GCRF	ETH0144	2	11.7651	38.3846	3032.64	4	2017-11-27	2017-11-27	Wheat	Field stack	Main	NA	NA	0.00245728	NA	6.30056	NA	347.265	NA	0.0126387	NA	0.00324471	4.89207	27.9937	5117.38	NA	1065.46	54.4718	0.0514064	0.358798	3540.74	NA	11.8843	1244.78	0.0172698	1.98518	NA	NA	0.0180033	22.0823	3427.04	0.456262	60439.6	5.17156	25.3278	0	1.46	1.46	15.8381
GCRF	ETH0146	1	10.9343	38.6441	2569.71	4	2017-11-27	2017-11-27	Wheat	Standing crop	Main	0.00690905	13.4691	NA	NA	5.2504	NA	306.798	NA	0.0176541	NA	0.00279569	2.81131	37.4209	3555.16	NA	1017.1	53.0675	NA	NA	2706.45	NA	6.98751	1083.66	0.0446125	1.94107	NA	NA	0.0331639	18.8209	5139.05	0.654942	89762.5	6.71994	17.611	0	1.492	1.492	20.5049
GCRF	ETH0147	1	10.9227	38.7134	2769.06	4	2017-11-27	2017-11-27	Wheat	Standing crop	Main	NA	10.5087	NA	NA	5.72813	NA	312.339	NA	0.0248615	NA	0.00181242	3.12351	37.8364	3667.56	NA	920.453	56.7844	NA	NA	2467.38	NA	3.94159	1077.27	0.0180719	2.72609	NA	NA	0.0386353	15.3343	6427.09	0.227894	94509.8	6.4408	20.8367	0	1.646	1.646	13.4922
GCRF	ETH0148	1	10.9098	38.7923	3252.28	4	2017-11-27	2017-11-27	Barley	Store	Main	NA	613.985	0.0164781	NA	10.6146	NA	391.745	NA	0.213063	2.13661	0.00795365	3.65879	597.088	5441.98	0.0953989	1192.95	25.5581	NA	NA	3536.48	0.0985513	3.56805	1033.52	0.0211929	2.32202	0.000705577	NA	1.41462	21.9792	17221.2	8.01356	79599.7	3.98899	15.1915	0	6.922	6.922	9.60054
GCRF	ETH0149	1	10.99	38.8796	2928.06	4	2017-11-27	2017-11-27	Wheat	Field stack	Main	NA	8.62446	NA	NA	6.0392	NA	374.833	NA	0.00925594	NA	NA	2.60276	36.1269	4613.64	NA	998.922	33.2363	NA	NA	3496.64	NA	0.778051	986.817	0.0140329	2.43147	NA	NA	0.0265744	17.0899	6630.04	0.0387341	77229.1	4.32567	17.1609	0	2.391	2.391	18.9636
GCRF	ETH0150	1	10.9914	38.8588	2867.83	4	2017-11-28	2017-11-28	Wheat	Field stack	Main	0.00847001	9.48878	NA	NA	5.24608	NA	396.373	NA	0.0468042	NA	NA	2.4964	36.932	3919.18	NA	1028.3	67.2099	NA	1.52601	3204.12	NA	4.65453	1094.8	0.0299574	2.44481	NA	NA	0.0274614	21.9677	4395.2	0.958382	70550.1	7.10806	13.6766	0	2.17	2.17	18.2108
GCRF	ETH0151	1	11.0498	38.7125	2650.63	4	2017-11-28	2017-11-28	Wheat	Field stack	Main	NA	13.2317	NA	NA	5.82863	NA	326.811	NA	0.0340972	NA	NA	2.79822	46.6858	3588.97	NA	1123.49	35.415	NA	NA	3005.33	NA	1.51883	1161.37	0.015631	3.11157	NA	NA	0.0455537	20.3909	5722.07	0.0640244	78650.9	NA	19.1229	0	1.285	1.285	25.8787
GCRF	ETH0152	1	10.8661	38.9941	3102.87	4	2017-11-28	2017-11-28	Barley	Field stack	Close pair	NA	17.8687	NA	NA	4.11997	NA	312.678	NA	0.0207022	NA	NA	3.45704	43.1075	5645.65	NA	1286.39	8.83091	NA	NA	3190.05	NA	1.414	881.35	NA	3.04933	NA	NA	0.0641204	15.7592	4710.74	0.0373168	68080.7	2.69227	12.9716	0	1.647	1.647	27.5952
GCRF	ETH0153	1	10.8318	39.0068	2765.6	4	2017-11-28	2017-11-28	Wheat	Standing crop	Main	NA	10.1444	NA	NA	3.20658	NA	378.092	NA	0.00933773	NA	0.00245146	3.66278	39.3696	3973.76	NA	1193.69	22.6165	NA	NA	3347.47	NA	4.32141	1195.67	0.0200893	2.19928	NA	NA	0.0318235	23.5441	3603.49	0.0355925	71855.1	4.17515	9.15611	0	1.585	1.585	29.9804
GCRF	ETH0154	1	10.4312	38.9835	1838.98	4	2017-11-29	2017-11-29	Teff	Field stack	Main	NA	650.393	0.0195385	NA	8.0814	NA	1667.21	NA	0.3711	2.04841	0.00900691	5.3465	895.15	4724.09	0.0871056	1965.45	53.9081	NA	NA	3838.11	0.0508767	4.89559	1586.31	0.0329712	15.1446	NA	NA	2.71716	24.7267	4075.19	0.0561155	63046.7	4.94894	0.567002	0.0147	0.3876	0.4023	35.9649
GCRF	ETH0155	1	10.4957	38.9476	1908.16	4	2017-11-29	2017-11-29	Teff	Field stack	Main	NA	84.8938	0.00472132	NA	11.7324	NA	1077.7	NA	0.0681633	1.57707	NA	6.96716	161.988	4475.02	NA	1916.61	30.7738	NA	NA	4020.89	0.0542391	2.73114	1634.66	0.0401884	7.1399	NA	NA	0.392508	29.5329	4029.46	0.0361693	58542.9	2.08897	16.9664	0.01	0.9679	0.9779	24.0229
GCRF	ETH0156	1	10.5067	38.9624	1970.81	4	2017-11-29	2017-11-29	Sorghum	Standing crop	Main	NA	22.9741	NA	NA	0.166337	NA	135.713	NA	0.0115503	NA	0.0109831	1.21969	47.1601	3084.07	NA	1085.6	8.41326	NA	NA	2494.34	NA	4.90346	645.051	NA	0.785646	NA	NA	0.0825376	11.1735	3953.22	0.0388076	61610.6	NA	1.28095	0.0169	0.4889	0.5058	36.3879
GCRF	ETH0157	1	10.6426	39.0489	2474.14	4	2017-11-29	2017-11-29	Wheat	Field stack	Main	NA	15.3839	NA	NA	2.72535	NA	371.3	NA	0.0334854	NA	NA	2.58902	43.7578	3934.33	NA	1099.59	31.0461	NA	NA	3146.67	NA	2.96173	1033.2	0.0121829	4.49126	NA	NA	0.0574324	16.1986	4716.1	0.0588079	83657.6	NA	14.9025	0	1.366	1.366	23.914
GCRF	ETH0158	1	10.4643	39.0737	2210.35	4	2017-11-30	2017-11-30	Teff	Field stack	Main	NA	351.497	0.0195162	NA	11.156	NA	1130.01	NA	0.168212	1.73481	0.00739844	5.40246	386.36	5898.79	0.126845	2000.27	51.3401	NA	NA	4164.52	0.245005	3.79124	1687.09	0.128639	8.1018	0.00270322	NA	0.773406	30.9768	1843.46	0.033832	41349.5	4.05543	2.52934	0	0.421	0.421	22.5023
GCRF	ETH0159	1	10.6594	39.1085	2514.98	4	2017-11-30	2017-11-30	Wheat	Field stack	Main	NA	7.98801	NA	NA	2.62885	NA	521.976	NA	0.0169992	NA	0.000856021	2.96827	39.2222	3933.74	NA	1159.72	33.1142	NA	NA	3502.45	NA	7.44131	1214.78	0.0249673	39.092	NA	NA	0.0284007	19.6261	6475.61	0.0488495	92386.6	2.20868	11.281	0	1.465	1.465	23.2891
GCRF	ETH0160	1	11.8785	38.0108	2586.48	4	2017-11-26	2017-11-26	Teff	Field stack	Main	0.0168721	32.5969	0.0061685	NA	22.1923	NA	1512.46	NA	0.068511	NA	0.00134425	5.59532	73.4994	4063.12	NA	1944.1	183.23	NA	2.01215	4133.62	0.0470243	7.33031	1638.59	0.0426517	6.92582	NA	NA	0.110016	24.6186	6103.81	2.59331	78698.4	5.29107	18.0126	0	1.84	1.84	8.22635
GCRF	ETH0161	2	11.7543	38.5319	2808.49	4	2017-11-27	2017-11-27	Wheat	Field stack	Main	NA	NA	0.00303555	NA	6.07658	NA	419.232	NA	0.0195859	NA	0.0297062	3.92946	31.2379	4829.27	NA	1340.12	30.1932	0.464738	NA	3753.24	NA	17.6992	1172.38	NA	4.48477	NA	NA	0.0118488	23.4122	2301.54	0.0152646	82121.5	0.797978	11.1818	0	0.3933	0.3933	33.1587
GCRF	ETH0162	2	11.8624	38.3645	2870.46	6	2017-11-27	2017-11-27	Wheat	Field stack	Main	NA	NA	NA	NA	8.00998	NA	355.119	NA	0.00738828	NA	NA	3.17561	31.5808	3851.63	NA	1076.21	45.9044	0.0501638	0.998576	2325.1	NA	4.00502	1094.78	0.0239225	2.26295	NA	NA	0.012531	26.7937	2580.22	0.156346	57647.3	6.03924	34.1501	0	1.566	1.566	11.1625
GCRF	ETH0163	2	11.7953	38.3065	3009.92	4	2017-11-27	2017-11-27	Wheat	Field stack	Main	NA	11.021	0.00526535	NA	2.85868	NA	458.18	NA	0.0303191	NA	0.0011648	4.41473	32.2639	5080.38	NA	1030.77	52.8625	NA	0.556026	3113.96	NA	5.69678	1102.2	0.00992004	1.98066	NA	NA	0.0269317	21.1533	3911.89	0.209864	62190.5	10.596	13.3509	0	2.362	2.362	21.5837
GCRF	ETH0164	2	11.7416	38.2829	3271.77	4	2017-11-28	2017-11-28	Wheat	Standing crop	Main	NA	NA	NA	NA	7.02662	NA	330.405	NA	0.00899082	NA	NA	4.14489	27.4087	5302.06	NA	1051.35	29.7888	0.0997203	NA	3271.64	NA	2.66625	1144.67	0.022102	3.12044	NA	NA	0.0173355	19.551	3551.14	1.3694	51191.6	0.911917	17.946	0	1.277	1.277	9.63205
GCRF	ETH0165	2	11.5904	38.4965	2255.15	4	2017-11-28	2017-11-28	Teff	Field stack	Main	0.0258274	12.8103	NA	NA	9.58707	NA	1135.4	NA	0.0421119	NA	NA	6.0123	57.6233	4574.19	NA	1816.33	22.0388	0.239766	0.280309	3954.31	NA	0.974541	1609.4	0.142726	6.66234	NA	NA	0.0572121	24.0193	3551.29	0.01912	79354.7	2.73922	14.0747	0	1.932	1.932	25.9937
GCRF	ETH0166	1	11.4167	38.459	2084.99	6	2017-11-30	2017-11-30	Sorghum	Field stack	Main	NA	18.9166	NA	NA	0.410539	NA	300.473	NA	0.0178641	NA	0.00240838	2.30935	44.3107	5761.23	NA	1530.31	7.09451	NA	NA	2940.2	NA	6.43231	663.84	0.0375296	2.11947	NA	NA	0.0697708	18.6081	3400.37	0.0289937	70873.1	NA	4.92308	0.00795	0.76755	0.7755	19.7193
GCRF	ETH0167	1	11.4726	38.2091	2830.94	4	2017-11-30	2017-11-30	Wheat	Field stack	Main	NA	6.91111	NA	NA	5.74922	NA	344.295	NA	0.00901996	NA	NA	4.74589	34.5244	3686.85	NA	973.049	49.1886	NA	NA	2350.84	NA	2.23257	1186.81	0.0116305	1.8419	NA	NA	0.01693	25.1066	2521.26	1.34987	47862	0.797756	28.9956	0	1.12	1.12	15.0904
GCRF	ETH0168	1	11.4747	38.281	2756.8	4	2017-12-01	2017-12-01	Triticale	Field stack	Main	NA	6.30825	NA	NA	2.96125	NA	330.999	NA	0.0118717	NA	0.00370555	3.79531	27.8407	5082.29	NA	1100.66	23.51	NA	NA	3395.97	NA	3.79914	908.66	NA	2.23356	NA	NA	0.0216964	19.1781	3405.1	0.0356648	76070.7	1.2274	21.3175	0	1.116	1.116	16.5047
GCRF	ETH0170	2	10.4376	37.5413	2271.67	4	2017-12-04	2017-12-04	Maize	Standing crop	Close pair	NA	NA	0.0031912	NA	0.219722	NA	35.548	NA	0.0173913	1.26001	NA	1.80986	23.129	3865.79	NA	1101.04	4.47759	0.79601	0.411653	3062.04	NA	3.3869	1039.69	NA	0.131438	NA	NA	NA	16.271	4675.76	0.0412522	82332.1	4.77121	9.73287	0	2.887	2.887	12.725
GCRF	ETH0171	2	10.5273	37.5684	2231.17	4	2017-12-04	2017-12-04	Maize	Field stack	Main	NA	NA	NA	NA	0.497297	NA	65.2723	NA	0.0487451	NA	0.00383185	1.45493	20.8503	2979.75	NA	816.308	5.31619	NA	0.907667	1915.11	NA	7.47722	1098.51	NA	0.362113	NA	NA	0.0154445	14.2634	5451.95	3.12771	82393.1	6.52337	20.4175	0	2.453	2.453	7.25564
GCRF	ETH0172	2	10.2539	37.4845	2225.68	4	2017-12-05	2017-12-05	Wheat	Field stack	Main	0.0103338	NA	NA	NA	5.99159	NA	314.798	NA	0.0290971	NA	NA	3.01663	31.7218	4472.06	NA	1159.19	50.6193	NA	0.72841	3601.64	NA	3.47603	1399.17	0.0378918	2.06311	NA	NA	0.0182333	23.2912	3908.07	0.180542	75035	10.2307	16.7776	0	2.419	2.419	9.09969
GCRF	ETH0173	2	10.2531	37.4232	2192.06	4	2017-12-05	2017-12-05	Maize	Standing crop	Main	NA	NA	NA	NA	0.225679	NA	32.3867	NA	0.0140141	NA	NA	1.13027	14.5621	2980.57	NA	807.322	3.40658	NA	0.751577	2022.24	NA	3.39608	1024.84	NA	0.149956	NA	NA	NA	12.3147	3471.11	1.67064	72536.5	11.7943	13.7169	0	2.089	2.089	5.35457
GCRF	ETH0174	2	10.3158	37.4159	2188.15	4	2017-12-05	2017-12-05	Wheat	Standing crop	Main	NA	10.5498	0.00384197	NA	4.49345	NA	325.931	NA	0.0225637	NA	NA	3.49533	43.3338	4108.01	NA	1157.12	51.039	NA	0.717711	3168.42	NA	5.67163	1678.99	0.01276	1.96592	NA	NA	0.0242468	23.097	4029.34	1.35238	76292.3	10.2596	14.1788	0	2.771	2.771	6.6535
GCRF	ETH0175	2	10.2879	37.2696	2254.98	4	2017-12-05	2017-12-05	Wheat	Field stack	Main	NA	8.54975	0.00242816	NA	10.6361	NA	290.455	NA	0.0259216	NA	NA	4.08221	38.1321	4006.5	NA	1095.17	69.8465	NA	0.609103	3115.3	NA	3.31522	1462.42	0.0119711	1.71473	NA	NA	0.0217712	22.4415	3700.44	0.651979	71462.7	14.2444	12.3618	0	2.423	2.423	7.19243
GCRF	ETH0176	2	10.3223	37.4028	2178.49	4	2017-12-05	2017-12-05	Wheat	Field stack	Main	NA	8.49927	NA	NA	4.98205	NA	323.713	NA	0.0258781	NA	0.00100366	2.8374	32.3032	4122.86	NA	855.538	43.2596	NA	0.952822	2595.9	0.0475739	8.84282	1348.68	0.068555	2.49739	NA	NA	0.0230709	16.0982	4178.19	2.39925	79790.6	12.8564	14.4396	0	2.017	2.017	6.11367
GCRF	ETH0177	1	10.3573	37.4983	2192.83	4	2017-12-06	2017-12-06	Teff	Field stack	Main	NA	23.9672	NA	NA	20.1881	NA	1539.38	NA	0.0346406	NA	0.0022331	6.7981	60.8391	4003.64	NA	1956.08	217.462	NA	2.82764	4295.89	NA	9.79394	1703.81	0.0712215	7.47378	NA	NA	0.0514844	24.991	4674.23	11.3127	127416	14.7345	15.4808	0	1.761	1.761	4.18443
GCRF	ETH0178	1	10.3388	37.5949	2217.51	4	2017-12-06	2017-12-06	Wheat	Field stack	Main	NA	6.37631	NA	NA	6.1151	NA	301.912	NA	0.0527073	NA	0.00116125	3.22155	31.2975	4093.12	NA	922.39	47.2925	NA	1.66069	2877.12	NA	5.62141	1204.11	0.0673537	1.86937	NA	NA	0.0161325	20.4567	4019.83	0.6298	78808.2	13.0632	13.5737	0	2.025	2.025	8.24527
GCRF	ETH0179	1	10.3689	37.6259	2294.48	4	2017-12-06	2017-12-06	Maize	Field stack	Main	NA	NA	NA	NA	0.157335	NA	35.9379	NA	0.0160326	NA	NA	1.23728	29.2622	4129.39	NA	1225.63	4.75674	NA	NA	3600.33	NA	1.88406	844.248	NA	0.157207	NA	NA	0.0100764	23.7868	3425.39	0.0522305	65888.8	4.19049	8.61715	0	3.224	3.224	21.5018
GCRF	ETH0180	1	11.7025	38.2914	3023.89	6	2017-12-01	2017-12-01	Triticale	Field stack	Main	NA	6.85906	NA	NA	1.87166	NA	294.66	NA	0.00806112	NA	0.00170658	3.79093	26.8471	4601.46	NA	865.725	38.8447	NA	NA	2386.35	NA	9.01506	871.056	NA	1.66129	NA	NA	0.0169666	18.3918	2201.53	0.17998	35380.1	10.9906	2.98715	0	1.415	1.415	13.9299
GCRF	ETH0181	1	11.2848	37.8691	2180.14	4	2017-12-02	2017-12-02	Teff	Field stack	Main	0.0067737	23.5292	0.00499422	NA	13.0865	NA	1460.44	NA	0.0566828	NA	NA	6.8251	60.8609	4420.41	NA	2143.1	33.8603	NA	0.770109	4150.77	NA	2.42816	1668.78	0.0442938	5.0649	NA	NA	0.0725951	25.2098	3643.97	0.0696785	73900.9	3.36708	4.64059	0.0153	0.8971	0.9124	39.9797
GCRF	ETH0182	1	11.3348	37.8275	2257.36	4	2017-12-02	2017-12-02	Maize	Store	Main	NA	5.20157	NA	NA	0.431352	NA	53.2988	NA	NA	NA	NA	1.2443	18.9657	3346.2	NA	996.992	3.00403	NA	NA	2708.12	NA	1.47375	958.042	NA	0.30609	NA	NA	0.0292763	14.3696	3153.9	0.0573304	80209.8	3.33415	31.809	0	1.13	1.13	22.7697
GCRF	ETH0183	1	11.4172	37.9699	2310.24	4	2017-12-02	2017-12-02	Teff	Field stack	Main	0.027269	10.1519	NA	NA	11.0541	NA	1237.68	NA	0.0509024	NA	NA	4.81759	38.8671	4371.42	NA	1734.12	73.6457	NA	0.756933	3724.35	0.140734	3.61995	1442.77	0.0400958	6.30266	NA	NA	0.0343525	18.8503	2923.67	0.0730294	67080.9	6.47282	7.39761	0	2.289	2.289	32.1979
GCRF	ETH0184	1	11.5014	37.9953	2492.62	4	2017-12-02	2017-12-02	Teff	Field stack	Main	NA	10.213	NA	NA	16.4209	NA	1096.68	NA	0.180741	NA	NA	3.87834	42.6139	3642.31	NA	1841.68	200.695	NA	0.655862	4028.5	NA	3.28632	1150.77	0.0390801	5.39573	NA	NA	0.030625	16.715	6028.04	0.0771538	84910.5	4.92769	11.8835	0	1.438	1.438	28.6999
GCRF	ETH0185	1	11.6052	37.923	2391.27	4	2017-12-03	2017-12-03	Wheat	Field stack	Main	NA	4.25855	NA	NA	5.15552	NA	314.93	NA	0.0200446	NA	0.000964646	2.97695	28.5125	3503.36	NA	948.467	45.6047	NA	NA	2611.11	NA	6.08728	1044.27	NA	1.96039	NA	NA	0.0124424	20.966	4773.75	0.45366	91108	2.56664	21.9217	0	1.507	1.507	11.8447
GCRF	ETH0186	1	11.6391	37.9434	2441.91	4	2017-12-03	2017-12-03	Triticale	Field stack	Main	NA	NA	NA	NA	6.8335	NA	315.152	NA	0.0155381	NA	0.00700236	5.93766	22.9847	5759.07	NA	1235.96	44.5819	NA	NA	3128.06	NA	11.2998	1243.45	0.0183753	2.09611	NA	NA	0.00909404	22.646	5774.22	0.51217	100499	3.26917	84.1418	0	2.246	2.246	10.2712
GCRF	ETH0187	1	11.6463	37.964	2451.99	4	2017-12-03	2017-12-03	Teff	Field stack	Main	NA	41.7701	NA	NA	21.5501	NA	1442.89	NA	0.0467064	NA	NA	5.10442	67.8717	3632.87	NA	1719.58	115.178	NA	NA	3986.8	NA	2.31062	1432	0.01762	7.92812	NA	NA	0.120745	25.2874	6458.85	0.236128	100935	1.70641	19.6635	0	1.974	1.974	21.2561
GCRF	ETH0188	1	11.6158	38.0291	2370.85	4	2017-12-03	2017-12-03	Teff	Field stack	Main	NA	146.886	0.0354518	NA	19.2575	NA	1292.85	NA	0.248062	NA	0.00542958	4.64339	244.274	3896.36	0.0451366	1642.54	108.642	NA	1.48466	3502.47	0.0510165	4.1884	1416.34	0.0203696	6.85624	0.000731808	NA	0.796849	23.1349	4008.1	0.213349	77222.1	6.49853	18.9811	0	1.509	1.509	13.3437
GCRF	ETH0190	1	11.5095	38.0558	2504.62	4	2017-12-03	2017-12-03	Teff	Field stack	Close pair	NA	37.5171	NA	NA	16.8608	NA	1179.87	NA	0.0751866	NA	NA	4.60932	69.4378	3658.03	NA	1780.88	135.566	NA	NA	3654.14	NA	3.007	1223.31	0.0281953	5.58173	NA	NA	0.157825	21.2638	4657.57	0.126166	91720.5	3.05208	29.8492	0	1.918	1.918	18.0037
GCRF	ETH0191	1	11.6139	38.0804	2442.88	4	2017-12-04	2017-12-04	Barley	Field stack	Main	NA	52.2453	0.00603752	NA	3.3139	NA	400.541	NA	0.0296529	NA	0.00188265	3.98127	70.632	3504.36	NA	874.629	12.7544	0.300273	NA	2467.52	0.0306915	3.60841	870.993	0.0197027	3.14092	NA	NA	0.127914	23.0831	3757.12	0.0472362	78209.4	10.0299	14.1345	0	1.514	1.514	20.1305
GCRF	ETH0192	1	11.6225	37.8299	2505.27	4	2017-12-04	2017-12-04	Wheat	Field stack	Main	0.00985602	4.69638	NA	NA	11.3871	NA	296.543	NA	0.0329833	NA	0.00280846	3.13988	25.0496	4027.62	NA	937.072	53.7454	0.332359	0.919661	2196.45	NA	6.66566	988.431	0.0304242	2.65232	NA	NA	0.0150701	15.7422	6176.11	3.07572	90944.3	4.11926	15.414	0	1.926	1.926	14.1741
GCRF	ETH0193	1	11.6447	37.8075	2410.63	4	2017-12-04	2017-12-04	Teff	Field stack	Main	NA	133.133	0.0040106	NA	23.3687	NA	1535.41	NA	0.164287	NA	0.000876429	4.28582	193.909	3650.51	NA	1842.37	165.211	0.281595	NA	4008.87	NA	5.07907	1255.78	0.0310178	9.64619	NA	NA	0.51079	22.7663	4703.9	0.086521	97934.9	5.44276	14.8993	0	0.7298	0.7298	22.7081
GCRF	ETH0194	1	11.6527	37.712	2336.24	4	2017-12-04	2017-12-04	Maize	Field stack	Main	NA	NA	NA	NA	1.09281	NA	66.7972	NA	0.0105927	NA	NA	1.33645	9.27792	3074.48	NA	858.653	4.61713	NA	NA	2212.6	NA	3.84143	926.026	NA	0.823761	NA	NA	NA	15.1037	5319.84	0.0659631	88010.9	9.84873	17.9773	0	2.334	2.334	11.3692
GCRF	ETH0196	1	11.6965	37.6352	2050.03	4	2017-12-04	2017-12-04	Finger millet	Field stack	Main	0.0159805	7.46958	NA	NA	25.2567	NA	4151.78	0.0605761	0.0937342	NA	0.0263999	4.88056	31.6718	4319.78	NA	2028.22	491.288	1.24899	0.910437	2830.55	NA	18.8828	1157.29	0.0427337	17.4435	NA	NA	0.0207018	19.1487	5122.31	8.39875	92361.3	8.53861	20.512	0	1.79	1.79	5.48864
GCRF	ETH0197	1	11.7587	37.594	1938.27	4	2017-12-04	2017-12-04	Maize	Field stack	Main	NA	NA	NA	NA	1.37923	NA	73.9918	NA	0.00709701	NA	NA	1.09958	15.353	2813.38	NA	1107.62	5.93535	0.860423	NA	2463.31	NA	2.41873	978.587	0.0222364	0.569976	NA	NA	NA	16.4368	8331.45	0.668953	111203	6.03894	61.4665	0	1.861	1.861	9.223
GCRF	ETH0198	1	11.899	37.646	1786.87	4	2017-12-05	2017-12-05	Rice	Field stack	Main	NA	21.9646	0.0136771	1.19857	2.69901	NA	319.163	0.0226114	0.067446	8.35732	0.00282643	2.39116	86.392	3693.18	NA	1359.53	84.2889	1.02718	NA	3365.85	NA	11.344	960.934	0.0639959	1.77127	NA	NA	0.0853551	20.6432	3375.33	0.120191	77793.3	5.52705	13.1439	0	1.784	1.784	24.166
GCRF	ETH0199	1	11.897	37.586	1787.81	4	2017-12-05	2017-12-05	Rice	Field stack	Main	NA	104.522	0.0122358	NA	1.11224	NA	226.247	0.0477299	0.066958	7.05185	0.0092963	2.50115	159.639	4289.51	NA	1339.04	126.641	1.34366	0.88528	3320.76	NA	48.3807	782.829	0.0560479	0.937939	NA	NA	0.346655	18.5229	3956.06	0.212858	74156.1	3.53063	14.1281	0	1.947	1.947	19.4444
GCRF	ETH0200	1	11.9049	37.5891	1781.64	4	2017-12-05	2017-12-05	Rice	Field stack	Main	0.0170109	22.7116	0.0174515	NA	1.16231	NA	293.564	NA	0.0623258	7.97443	0.00915384	1.62131	86.8592	3001.01	NA	1091.44	72.3877	1.03711	NA	2764.15	NA	29.7674	681.551	0.0426279	1.40177	NA	NA	0.0910421	17.5067	4044.9	1.26116	77448.3	7.57018	18.7604	0	2.743	2.743	20.122
GCRF	ETH0201	1	9.99787	37.7078	2292.64	4	2017-12-06	2017-12-07	Wheat	Field stack	Main	NA	7.06366	NA	NA	10.8088	NA	354.366	NA	0.00929275	NA	0.00114472	2.71583	35.8911	4035.31	NA	1163.36	31.8844	NA	NA	3628.07	NA	3.14238	1296.34	0.0214062	2.95591	NA	NA	0.0250853	20.9212	5123.73	0.0711935	95792.6	5.66065	75.2332	0	2.276	2.276	14.396
GCRF	ETH0202	1	9.9923	37.7051	2320.07	4	2017-12-07	2017-12-07	Wheat	Field stack	Main	NA	8.33275	0.00346946	NA	10.5263	NA	425.608	NA	0.0526136	NA	0.00957181	2.97839	30.0932	3802.38	NA	958.276	45.7302	NA	NA	2457.24	NA	10.2665	1254.28	0.0204704	3.37134	NA	NA	0.025486	11.4856	3692.08	4.54031	82036.8	6.50554	20.839	0	1.911	1.911	6.40656
GCRF	ETH0203	1	10.0574	37.6807	2299.94	4	2017-12-07	2017-12-07	Wheat	Field stack	Main	NA	9.91961	NA	NA	7.49375	NA	358.573	NA	0.0166221	NA	0.00362408	2.8423	29.833	3808.38	NA	957.887	46.1646	NA	NA	2712.93	NA	14.6136	1279.77	0.032464	2.8384	NA	NA	0.0269265	12.594	4000.8	2.70491	88819.1	8.66687	13.6807	0	1.81	1.81	6.66174
GCRF	ETH0204	1	10.0862	37.7616	2358.66	4	2017-12-07	2017-12-07	Wheat	Field stack	Main	NA	8.26718	NA	NA	6.98968	NA	303.108	NA	0.0196021	NA	0.000787859	3.13379	32.3044	3941.05	NA	936.446	54.2399	NA	0.939484	2567.4	NA	7.32004	1173.81	0.0102744	2.21839	NA	NA	0.0205585	17.2953	3960.13	3.74016	75559	9.18764	9.8641	0	2.025	2.025	5.7119
GCRF	ETH0205	1	10.1124	37.7349	2328.15	4	2017-12-07	2017-12-08	Wheat	Field stack	Close pair	NA	16.2128	NA	NA	5.16869	NA	307.712	NA	0.0247018	NA	0.00222663	3.53957	40.4741	4118.17	NA	990.369	50.2028	NA	0.908451	2816.46	NA	9.92137	1404.28	0.0149325	2.07629	NA	NA	0.0425512	17.442	4434.7	2.98978	86861.4	10.9466	10.1957	0	2.021	2.021	6.36428
GCRF	ETH0206	1	10.1339	37.7451	2277.34	4	2017-12-08	2017-12-08	Maize	Field stack	Close pair	NA	NA	NA	NA	0.183742	NA	37.3761	NA	0.00770689	NA	NA	1.19123	16.2329	3610.22	NA	1072.26	5.21314	NA	NA	2676.02	NA	3.7182	1055.14	NA	0.0825137	NA	NA	NA	17.0319	4440.26	0.702046	81232.3	11.2716	5.99508	0	2.128	2.128	7.70546
GCRF	ETH0207	1	10.148	37.7294	2307.12	4	2017-12-08	2017-12-08	Wheat	Field stack	Main	NA	206.699	0.0280434	NA	5.99803	NA	291.586	NA	0.104596	NA	0.0119671	3.06198	209.941	4273.23	0.0528133	902.168	55.2843	NA	1.17965	2720.4	0.270194	5.10817	1238.73	0.0108592	1.88509	NA	NA	0.524	17.9392	4279.76	5.65601	72683.1	8.123	10.372	0	2.147	2.147	4.43243
GCRF	ETH0208	1	10.1909	37.7419	2301.9	4	2017-12-08	2017-12-08	Maize	Standing crop	Main	NA	NA	NA	NA	0.366575	NA	38.485	NA	0.0111245	NA	NA	1.21662	17.8875	3129.69	NA	818.098	4.52362	NA	NA	1821.88	NA	2.74778	819.572	NA	0.178771	NA	NA	0.00878443	10.7346	4239.87	0.63655	90000.6	8.17323	14.7564	0	2.13	2.13	6.39463
GCRF	ETH0209	1	10.2633	37.7765	2440.06	4	2017-12-08	2017-12-08	Wheat	Field stack	Main	NA	15.4962	NA	NA	6.88701	NA	410.706	NA	0.0409135	NA	0.00620482	3.64075	39.7669	3740.54	NA	961.227	45.8002	NA	1.88046	2337.47	NA	15.922	1375.25	0.00979978	2.96991	NA	NA	0.0390521	16.1502	4870.3	2.75871	85384.6	13.4121	11.5163	0	2.34	2.34	7.86241
GCRF	ETH0210	1	10.2375	37.8388	2368.32	4	2017-12-08	2017-12-08	Teff	Field stack	Main	NA	14.6917	NA	NA	12.8811	NA	1398.75	NA	0.0892414	NA	0.000991422	6.54013	54.074	4906.6	NA	1980.73	186.487	NA	0.910702	4095.19	NA	7.22004	1750.02	0.0267169	7.12227	NA	NA	0.0468417	27.2011	3155.52	0.138061	75323.2	5.35856	7.16693	0	2.354	2.354	21.6089
GCRF	ETH0211	1	10.3069	37.7953	2465.22	4	2017-12-08	2017-12-08	Wheat	Field stack	Main	NA	8.30116	NA	NA	6.5527	NA	340.645	NA	0.0206882	NA	0.00319502	3.2349	33.1695	3797.27	NA	907.429	46.4184	NA	0.830461	2086.86	NA	6.42982	1226.65	NA	2.27618	NA	NA	0.0217674	16.3811	4512.14	1.73667	80423.9	9.4538	11.2316	0	2.417	2.417	7.66657
GCRF	ETH0215	2	11.236	37.5744	2366.76	4	2017-11-23	2017-11-23	Maize	Field stack	Close pair	NA	NA	NA	NA	0.168618	NA	43.6048	0.0212177	0.0383721	NA	NA	1.15215	17.9969	2982.26	NA	918.955	3.52409	0.122923	0.363462	1970.28	NA	2.50914	897.516	0.0455815	0.164281	NA	NA	NA	14.3689	3867.12	0.0263947	81215.2	4.48042	10.3013	0	1.739	1.739	25.3156
GCRF	ETH0216	2	11.3373	37.5691	2189.8	4	2017-11-23	2017-11-23	Teff	Field stack	Main	NA	16.0643	0.00331463	NA	10.4265	NA	1261.86	NA	0.02873	NA	NA	4.81226	38.7561	3459.99	NA	1739.93	34.7528	0.277657	0.605433	3439.22	NA	2.91749	1327.53	0.0606978	5.7545	NA	NA	0.0452454	20.2062	3409.51	0.0165654	74941.7	6.4596	3.78958	0.0181	1.3849	1.403	34.9771
GCRF	ETH0217	2	11.3428	37.5661	2202.99	4	2017-11-23	2017-11-23	Teff	Field stack	Main	NA	24.6787	0.00542732	NA	17.6103	NA	1225.29	NA	0.0399065	NA	0.000959882	7.12665	59.4493	3947.67	NA	1868.96	75.8138	NA	1.81068	3928.31	NA	2.62884	1726.46	NA	5.46693	0.000570573	NA	0.0800749	28.9548	3635.76	0.128791	81381.9	7.83468	12.2944	0	1.672	1.672	16.62
GCRF	ETH0218	2	11.2539	37.5048	2242.61	4	2017-11-24	2017-11-24	Maize	Field stack	Main	NA	NA	NA	NA	0.311321	NA	44.0202	NA	0.0165902	NA	NA	1.44342	14.6001	3332.64	NA	1141.78	4.23243	0.112621	NA	2926.29	NA	1.46198	938.448	NA	0.232427	NA	NA	NA	15.0419	3047.78	0.0171512	73246.4	8.82928	5.22079	0	3.084	3.084	13.8417
GCRF	ETH0219	2	11.3118	37.4454	2196.66	4	2017-11-24	2017-11-24	Teff	Field stack	Main	NA	18.4366	0.00762357	NA	9.00058	NA	1374.86	NA	0.0752001	NA	NA	4.0499	51.805	3438.55	NA	1628.62	98.9089	0.202918	0.864718	3166.15	NA	1.39953	1289.44	0.104185	5.38643	NA	NA	0.057828	18.6627	2827.88	0.0207915	76208.3	7.29527	4.36073	0	1.28	1.28	30.4388
GCRF	ETH0220	2	11.4408	37.4079	1944.67	4	2017-11-24	2017-11-24	Teff	Field stack	Main	NA	246.772	0.0207768	NA	9.49121	NA	1176.93	NA	0.293531	1.24676	0.00368782	4.33181	333.443	3620.29	0.0538671	1841.66	118.878	0.0788058	1.13728	3221.77	NA	1.5015	1101.38	0.015837	5.87307	0.000591775	NA	1.07617	20.3371	2756.43	0.0324819	87823.7	5.60963	9.0915	0	0.8509	0.8509	21.9787
GCRF	ETH0222	2	11.5369	37.39	1788.42	4	2017-11-24	2017-11-24	Maize	Field stack	Close pair	NA	NA	NA	NA	0.10945	NA	32.2692	NA	0.0309264	NA	NA	1.43383	12.0148	3059.34	NA	887.635	4.04015	0.291165	1.60471	2125.84	NA	2.92518	1063.69	NA	0.157245	NA	NA	NA	13.2745	3853.8	0.292434	89395.3	6.22589	11.0499	0	1.714	1.714	10.9067
GCRF	ETH0223	2	11.536	37.3928	1790.27	4	2017-11-24	2017-11-24	Maize	Field stack	Close pair	NA	NA	NA	NA	0.136777	NA	32.7409	NA	0.0147803	NA	NA	1.23867	13.061	3287.62	NA	871.772	3.36781	NA	0.264256	2268.19	NA	4.40993	976.649	NA	0.181758	NA	NA	NA	11.3346	4116.16	0.832232	87965.7	4.96139	11.3039	0	1.928	1.928	9.50511
GCRF	ETH0224	2	11.721	37.4987	1822.05	4	2017-11-25	2017-11-25	Maize	Field stack	Main	NA	NA	NA	NA	0.323963	NA	32.6087	NA	0.0135641	NA	NA	1.05027	12.633	2933.21	NA	997.771	3.89824	0.0346104	NA	2555.69	NA	1.2682	974.085	NA	0.213264	NA	NA	NA	15.2916	4306.71	0.0492813	84849.9	NA	21.7358	0	2.525	2.525	13.7092
GCRF	ETH0225	2	11.6586	37.4618	1904.08	4	2017-11-25	2017-11-25	Finger millet	Standing crop	Main	NA	37.0755	0.0035075	2.15513	24.1953	NA	3959.69	NA	0.265539	NA	0.00258042	3.57386	62.4711	6583.14	NA	1476.33	272.264	NA	0.787646	2873.08	NA	4.3296	945.928	0.0120102	18.7666	NA	NA	0.161717	19.7196	5028.47	0.115702	95741.9	3.78189	13.9827	0	1.699	1.699	13.4863
GCRF	ETH0226	2	11.6765	37.2611	1821.26	4	2017-11-25	2017-11-25	Maize	Field stack	Main	NA	NA	NA	NA	0.175449	NA	33.8902	NA	0.0268124	NA	NA	2.0751	18.7702	3563.77	NA	1001.55	4.97605	NA	0.247884	2473.79	NA	3.01763	923.606	NA	0.200513	NA	NA	NA	13.0363	3795.57	0.275711	88663.6	8.82929	12.1198	0	1.646	1.646	7.43929
GCRF	ETH0227	2	11.7413	37.0982	1804.82	4	2017-11-26	2017-11-26	Maize	Field stack	Main	NA	NA	NA	NA	0.57868	NA	42.7512	NA	0.0132098	NA	NA	1.34654	13.4184	2650.69	NA	769.454	3.29283	NA	0.346924	1789.3	NA	1.40444	878.134	NA	0.308755	NA	NA	NA	11.2952	3328.81	0.304394	99218.3	8.58236	18.654	0	2.109	2.109	8.6742
GCRF	ETH0228	2	11.8001	37.0603	1828.2	4	2017-11-26	2017-11-26	Maize	Field stack	Main	NA	NA	NA	NA	0.265438	NA	34.2199	NA	0.0218704	NA	NA	1.538	13.6677	2628.94	NA	883.969	4.02417	0.0765843	0.462391	1929.71	NA	4.15416	948.339	NA	0.21123	NA	NA	NA	13.1781	3026.24	0.224987	84871.5	3.76946	13.8088	0	1.785	1.785	7.46777
GCRF	ETH0229	2	11.8103	37.003	1841.61	4	2017-11-26	2017-11-26	Teff	Field stack	Main	0.0345481	231.315	0.0268892	NA	18.6709	NA	1471.73	NA	0.163276	NA	0.00733568	3.41988	235.31	4204.55	0.0495426	1904.08	85.5069	0.414667	1.47058	3786.58	0.0460949	2.87647	1298.51	0.0277913	7.67209	0.00078186	NA	0.456859	17.6755	3087.07	0.015876	77144.8	3.5174	9.36095	0	1.955	1.955	34.883
GCRF	ETH0230	2	11.6931	37.0437	1817.84	4	2017-11-26	2017-11-26	Teff	Field stack	Main	NA	43.5738	0.00513059	NA	25.1435	NA	1714.1	NA	0.0518387	NA	0.00188989	5.36325	74.119	5333.16	NA	1956.94	308.41	0.254333	3.61444	4918.03	NA	2.66164	1697.57	0.0314745	7.33736	NA	NA	0.104648	28.9447	2712.82	0.0437831	79438.2	NA	10.2526	0	1.215	1.215	32.0401
GCRF	ETH0231	2	11.3653	36.9765	1932.4	4	2017-11-27	2017-11-27	Maize	Standing crop	Close pair	NA	NA	NA	NA	0.130014	NA	42.9466	NA	0.0162869	NA	0.00383459	1.18884	14.5627	2888.47	NA	825.572	3.94659	0.0423477	0.563595	1749.61	NA	8.4165	944.722	0.00998022	0.199438	NA	NA	NA	14.678	4887.07	1.51061	94838.1	4.63391	12.2933	0	2.681	2.681	8.8203
GCRF	ETH0232	2	11.3644	36.9787	1935.39	4	2017-11-27	2017-11-27	Maize	Standing crop	Close pair	NA	NA	NA	NA	0.348152	NA	60.5101	NA	0.0401496	NA	0.0161227	1.06916	18.4103	2795.12	NA	689.711	4.33134	0.101703	0.287573	1276.11	NA	10.688	933.012	0.0180985	0.294452	NA	NA	NA	12.6134	5087.89	5.78443	104484	4.79101	12.3751	0	2.206	2.206	6.19118
GCRF	ETH0233	2	11.2855	37.237	2103.38	4	2017-11-27	2017-11-27	Maize	Field stack	Main	NA	NA	NA	NA	0.246424	NA	36.6082	NA	0.0116999	NA	NA	1.42177	14.7481	3433.62	NA	1095.27	3.96592	0.115236	NA	2933.98	NA	1.08359	874.729	NA	0.177506	NA	NA	NA	15.6665	3448.48	0.0425016	89790.1	NA	15.2432	0	2.155	2.155	13.326
GCRF	ETH0234	2	11.3143	37.2204	2044.05	4	2017-11-27	2017-11-27	Maize	Field stack	Main	NA	NA	0.00262377	NA	0.293821	NA	66.6302	NA	0.070568	NA	NA	1.51801	23.525	3447.87	NA	1070.13	5.96553	0.10531	0.682189	2605.95	NA	1.74645	953.926	NA	0.213403	NA	NA	NA	21.0805	2845.87	0.127441	81741.6	6.89934	12.7348	0	1.879	1.879	21.7735
GCRF	ETH0235	2	11.2969	37.1681	2082.71	4	2017-11-27	2017-11-27	Maize	Field stack	Main	NA	NA	0.00245078	NA	0.166268	NA	33.922	NA	0.0194391	NA	NA	1.28997	11.5103	3233.55	NA	894.986	4.62041	0.152843	0.387735	1828.15	NA	4.39267	926.504	NA	0.178817	NA	NA	NA	14.1126	4807.75	3.15552	84865.7	11.5372	14.478	0	2.371	2.371	7.01528
GCRF	ETH0236	2	11.3717	37.0702	1931.02	4	2017-11-27	2017-11-27	Maize	Standing crop	Main	NA	NA	NA	NA	0.190328	NA	52.6273	NA	0.0155173	NA	0.00428227	1.49272	15.9288	3168.15	NA	913.728	4.96106	0.0833047	0.678605	2086.4	NA	10.0334	972.162	NA	0.204947	NA	NA	NA	15.99	4014.47	3.39576	83457.8	9.64871	12.8194	0	2.806	2.806	9.17779
GCRF	ETH0237	2	11.3956	37.1196	1992.83	4	2017-11-27	2017-11-27	Maize	Field stack	Main	NA	NA	NA	NA	0.260535	NA	62.9874	NA	0.0306038	NA	NA	1.58949	13.6137	2856.75	NA	954.36	5.95438	0.127707	0.392077	2269.33	NA	7.65316	932.43	0.00944382	0.302538	NA	NA	NA	15.437	4072.39	0.479636	84856.6	7.25999	10.2247	0	2.544	2.544	8.69201
GCRF	ETH0238	2	11.427	37.1738	2053.92	4	2017-11-27	2017-11-27	Teff	Field stack	Main	0.00851497	14.72	0.0051837	NA	35.6008	NA	1420.68	NA	0.154186	NA	NA	5.83784	48.292	3641.8	NA	2088.23	129.873	0.155977	3.9576	4117.14	NA	4.91474	1717.21	0.0245921	7.87444	NA	NA	0.0392675	29.1197	3343.92	0.0287267	101622	1.95294	52.7628	0	0.7825	0.7825	9.4053
GCRF	ETH0239	2	11.398	37.2232	2039.07	4	2017-11-28	2017-11-28	Maize	Field stack	Main	NA	NA	0.00254174	NA	0.284332	NA	43.4661	NA	0.0136593	NA	NA	1.56702	13.871	2898.78	NA	974.662	4.64709	0.165209	0.50955	2334.35	NA	1.98986	983.405	NA	0.237331	NA	NA	NA	13.1362	4057.33	2.3036	81102.6	8.94749	16.2711	0	2.786	2.786	5.21677
GCRF	ETH0240	2	11.0918	36.9979	2387.06	4	2017-11-28	2017-11-28	Maize	Standing crop	Main	NA	NA	0.00280001	NA	0.247198	NA	58.5205	NA	0.0121088	NA	NA	1.46576	16.8425	3556.56	NA	970.479	5.47982	0.208519	0.400641	2441.47	NA	3.00139	970.032	NA	0.218144	NA	NA	NA	11.7554	6744.49	6.87402	65124.1	10.7172	9.45107	0	2.94	2.94	5.18354
GCRF	ETH0241	2	11.1015	36.9568	2330.18	4	2017-11-28	2017-11-28	Maize	Standing crop	Main	NA	NA	NA	NA	0.260953	NA	38.0722	NA	0.0107203	NA	NA	1.24728	13.301	3362.51	NA	1067.61	5.2021	0.190213	0.369109	2886.64	NA	2.30079	893.667	NA	0.163146	NA	NA	NA	14.1699	6673.31	2.2481	76318.8	5.15697	17.116	0	3.281	3.281	5.81979
GCRF	ETH0242	2	10.7994	36.9858	2265.63	4	2017-11-28	2017-11-28	Maize	Field stack	Close pair	NA	NA	NA	NA	0.0831861	NA	31.5149	NA	0.0104954	NA	NA	1.80432	15.1405	3382.84	NA	962.414	3.55755	0.234063	NA	2606.44	NA	1.4774	954.051	NA	0.126112	NA	NA	NA	15.0291	4884.15	0.0494044	62013	12.4481	5.50894	0	3.828	3.828	13.9033
GCRF	ETH0243	2	10.7985	36.9834	2289.57	4	2017-11-28	2017-11-28	Maize	Store	Close pair	NA	NA	NA	NA	0.101139	NA	42.9538	NA	0.0249798	NA	NA	1.24928	18.9767	3359.32	NA	1047.23	4.64037	0.115658	0.282014	2638.87	NA	3.55621	1063.07	0.033224	0.185573	NA	NA	NA	16.3228	6189.21	0.439393	69266.2	4.09911	9.99301	0	3.707	3.707	12.7774
GCRF	ETH0244	2	10.9209	37.07	2569.28	4	2017-11-29	2017-11-29	Maize	Standing crop	Main	0.0117258	NA	0.00486345	NA	0.381985	NA	100.276	NA	0.0108719	NA	NA	2.15154	16.5734	5708.82	NA	1376.9	6.18387	0.208406	0.257359	3605.15	NA	1.99569	1223.01	0.031986	0.419745	NA	NA	NA	20.9814	8720.7	0.0278323	85497.5	4.93056	10.2855	0	4.08	4.08	16.0524
GCRF	ETH0245	2	10.9632	37.1374	2592.44	4	2017-11-29	2017-11-29	Maize	Store	Main	NA	NA	0.00482429	NA	0.0946396	NA	42.5765	NA	0.0229845	NA	NA	1.20204	13.3297	3292.77	NA	1084.29	4.51534	0.261717	0.246849	2882.71	NA	0.982598	1042.47	NA	0.188325	NA	NA	NA	15.6662	5848.32	0.223321	79062.3	11.3251	7.2163	0	2.148	2.148	9.55096
GCRF	ETH0246	2	11.014	37.1347	2458.61	4	2017-11-29	2017-11-29	Maize	Field stack	Main	NA	NA	NA	NA	0.44218	NA	37.7421	NA	0.0281171	NA	NA	0.954721	12.6108	3440.31	NA	1305.35	4.12535	0.126185	NA	3193.57	NA	1.19475	992.874	0.0145463	0.157312	NA	NA	NA	19.4117	4131.7	0.125372	107906	10.7673	69.7746	0	3.461	3.461	10.0482
GCRF	ETH0247	2	11.013	37.2182	2502.66	4	2017-11-29	2017-11-29	Maize	Field stack	Main	NA	NA	NA	NA	0.1447	NA	24.3513	NA	0.0210137	NA	NA	1.34307	17.7141	3760.62	NA	1443.25	5.18556	0.0402927	NA	3513.13	NA	1.65638	1148.25	NA	0.0956039	NA	NA	NA	21.5206	7525.86	0.0828772	79100.6	11.1961	10.5659	0	3.943	3.943	13.9696
GCRF	ETH0249	2	10.9384	37.2153	2417.63	4	2017-11-30	2017-11-30	Maize	Field stack	Main	NA	NA	NA	NA	0.418238	NA	38.2464	NA	0.0866365	1.28794	NA	1.48075	14.4311	3418.5	NA	1038.03	5.17151	0.631383	2.63848	2947.32	NA	1.8761	1088.45	NA	0.209678	NA	NA	NA	17.7558	4613.15	0.276778	96179.9	7.36684	25.5136	0	1.81	1.81	14.1205
GCRF	ETH0250	2	10.8097	37.1685	2299.91	4	2017-11-30	2017-11-30	Wheat	Standing crop	Main	NA	NA	NA	NA	5.66925	NA	307.349	NA	0.0345987	NA	NA	3.07271	26.4455	4164.46	NA	966.232	54.0598	0.251102	1.25832	2687.5	NA	6.31909	1237.79	NA	1.85877	NA	NA	NA	16.4171	4693.45	1.77999	81439.5	13.2542	25.7791	0	2.38	2.38	7.09427
GCRF	ETH0251	2	10.4017	37.0398	2071.06	4	2017-12-01	2017-12-01	Maize	Field stack	Main	NA	NA	NA	NA	0.212251	NA	56.1728	NA	0.0295286	NA	NA	1.40582	18.7447	3457.44	NA	942.773	4.67921	0.427113	1.13162	2113.89	NA	1.44508	1041.04	NA	0.213817	NA	NA	NA	15.5928	1252.13	0.138704	18006.4	2.89607	5.23722	0	0.9719	0.9719	3.28967
GCRF	ETH0252	2	10.4883	37.0081	1976.17	4	2017-12-01	2017-12-01	Maize	Field stack	Main	NA	NA	NA	NA	0.265464	NA	59.0341	NA	0.0101813	NA	0.00421788	1.46391	17.7815	3193.91	NA	939.323	4.85602	NA	0.353391	2121.69	NA	5.32783	973.729	NA	0.248851	NA	NA	NA	14.8192	3705.17	0.368916	87082	5.94673	13.8953	0	2.333	2.333	9.38839
GCRF	ETH0253	2	10.5498	37.0242	1984.15	4	2017-12-01	2017-12-01	Maize	Field stack	Main	NA	8.23199	NA	NA	0.185799	NA	82.5065	NA	0.0117483	NA	NA	1.42538	21.2159	3024.05	NA	825.115	5.05512	0.187531	0.351074	1842.1	NA	4.90224	954.512	0.0156063	0.446755	NA	NA	0.0137008	13.6775	3020.08	0.18248	70555.1	9.94998	9.8209	0	2.641	2.641	9.85478
GCRF	ETH0254	2	10.6277	37.0442	2030.72	4	2017-12-01	2017-12-01	Wheat	Field stack	Main	NA	NA	0.00252904	NA	9.52008	NA	337.417	NA	0.0133121	NA	NA	3.98302	34.9074	4120.88	NA	1129.04	55.1023	0.249874	0.634548	2801.47	NA	3.7912	1326.45	0.0335366	2.47026	NA	NA	0.0121103	26.4366	3614.35	0.234245	76753.1	5.89352	11.6869	0	2.825	2.825	13.3709
GCRF	ETH0255	2	10.681	37.0616	2069.28	4	2017-12-01	2017-12-01	Teff	Field stack	Main	NA	55.9702	0.00859575	NA	18.0329	NA	1446.76	NA	0.0657434	1.16687	0.00178053	5.20588	119.388	4120.36	NA	1841.87	187.325	0.0753058	3.15618	4161.2	NA	4.34371	1690.7	0.0143489	6.04209	NA	NA	0.281713	23.783	3276.21	0.0796868	82839.7	5.53599	10.3826	0	1.887	1.887	22.4603
GCRF	ETH0256	2	10.6563	36.9815	2020.8	4	2017-12-01	2017-12-01	Wheat	Field stack	Main	NA	NA	0.00332615	NA	4.48484	NA	286.916	NA	0.02596	NA	NA	3.17058	30.1565	4359	NA	1081.03	49.1861	0.102696	0.719496	3429.68	NA	5.97701	1328.55	0.0287513	1.83624	NA	NA	NA	21.0068	3921.24	0.588281	80481.3	9.73506	11.9191	0	2.599	2.599	9.56504
GCRF	ETH0257	2	10.7326	37.0799	2175.65	4	2017-12-01	2017-12-01	Maize	Field stack	Main	NA	NA	NA	1.17791	0.720437	NA	56.7947	NA	0.0171117	NA	0.00257713	1.61976	16.1962	2647.19	NA	848.992	5.04624	0.0761509	0.732408	1827.85	NA	6.04465	994.061	0.0636237	0.475723	NA	NA	NA	14.9151	4690.75	0.347665	97696.1	7.41391	33.6737	0	2.318	2.318	9.11679
GCRF	ETH0258	2	10.7078	37.1291	2038.59	4	2017-12-01	2017-12-01	Maize	Field stack	Main	NA	NA	NA	NA	0.794564	NA	80.614	NA	0.0376641	NA	0.0185295	1.16248	15.5385	3346.38	NA	891.474	5.04157	0.104217	2.43832	2313.79	NA	18.0336	1195.53	0.0174231	0.56921	NA	NA	NA	12.2323	4114.56	4.23908	84576.2	10.5865	27.6789	0	2.114	2.114	5.49347
GCRF	ETH0259	2	10.5528	37.1734	1622.1	4	2017-12-02	2017-12-02	Maize	Field stack	Main	NA	NA	NA	NA	0.133144	NA	33.1896	NA	0.0127165	NA	NA	1.0438	15.1677	3203.66	NA	903.189	3.21062	0.390317	0.610484	2525.54	NA	2.34788	983.508	NA	0.161507	NA	NA	NA	18.0984	3059.92	0.0196379	77243.9	8.39442	6.95621	0	2.922	2.922	16.7119
GCRF	ETH0260	2	10.707	37.1768	2005.2	4	2017-12-02	2017-12-02	Maize	Field stack	Main	NA	NA	0.00271195	NA	0.154093	NA	42.6609	NA	0.0352285	NA	0.00208021	1.74509	17.3897	2819.87	NA	864.856	4.09617	0.106678	0.644748	1985.58	NA	9.10553	889.842	0.00942359	0.233852	NA	NA	NA	13.0315	3678.13	2.51351	80873.3	12.0982	15.5995	0	2.012	2.012	6.64471
GCRF	ETH0261	2	10.6938	37.2751	1892.63	4	2017-12-02	2017-12-02	Maize	Field stack	Main	NA	NA	NA	NA	0.326512	NA	35.817	NA	0.0128382	NA	NA	1.35863	22.9224	2963.11	NA	888.161	4.23701	NA	0.25248	2177.75	NA	3.05026	1033.73	0.0174238	0.196074	NA	NA	NA	15.1908	3469.1	0.0918052	81105.3	2.57369	22.2576	0	2.537	2.537	12.2373
GCRF	ETH0262	2	10.6466	37.2744	1796.85	4	2017-12-03	2017-12-03	Maize	Field stack	Close pair	NA	NA	NA	NA	0.202996	NA	64.3279	NA	0.0234588	NA	NA	1.0628	18.3187	3012.91	NA	805.417	3.8134	0.111203	0.505974	1942.31	NA	5.2513	989.55	NA	0.282746	NA	NA	NA	13.5917	2890.12	0.170884	69155.6	7.87165	8.75816	0	2.58	2.58	11.1423
GCRF	ETH0263	2	10.6456	37.276	1795.05	4	2017-12-03	2017-12-03	Maize	Field stack	Close pair	NA	NA	NA	NA	NA	NA	26.3269	NA	0.00806085	NA	NA	0.983066	14.3154	3522.69	NA	1004.26	3.8089	0.166685	0.370415	2792.54	NA	2.35707	1079.38	NA	0.0770776	NA	NA	NA	18.5306	2766.77	0.221192	69161.9	5.26707	8.21379	0	2.748	2.748	11.516
GCRF	ETH0264	2	10.6097	37.4298	2019.27	4	2017-12-03	2017-12-03	Maize	Field stack	Main	NA	NA	NA	NA	0.428712	NA	57.2912	NA	0.0104976	NA	0.00122829	1.34515	16.85	2941.49	NA	894.406	5.37834	0.0956956	0.958221	2133.18	NA	5.95304	1118.37	NA	0.272301	NA	NA	NA	14.5075	4790.17	1.5399	83401.9	9.01537	16.1653	0	2.583	2.583	7.07458
GCRF	ETH0265	2	10.6422	37.5173	2429.87	4	2017-12-03	2017-12-03	Maize	Standing crop	Main	NA	NA	NA	NA	0.138737	NA	46.7792	NA	0.0358539	NA	0.00209405	1.14663	17.4478	2991.31	NA	801.901	3.93183	0.21547	0.30296	1957.22	NA	2.50947	924.873	0.0210622	0.217185	NA	NA	NA	10.3323	3957.21	0.271945	91755.9	12.5425	8.53585	0	1.516	1.516	9.70387
GCRF	ETH0266	2	10.7047	37.5454	2560.48	4	2017-12-03	2017-12-03	Barley	Field stack	Main	NA	21.7668	NA	NA	7.03608	NA	397.25	NA	0.0438889	1.61632	0.00135428	4.31141	56.5135	4541.92	NA	1139.57	16.729	0.274741	NA	2830.43	NA	8.87137	1206.02	0.012445	2.66619	NA	NA	0.0666019	28.1427	4806.14	0.205113	92162.5	11.3533	14.7208	0	1.13	1.13	11.5326
GCRF	ETH0267	2	10.7344	37.6043	2741.08	4	2017-12-03	2017-12-03	Triticale	Standing crop	Main	NA	NA	0.00501673	NA	4.98312	NA	426.972	NA	0.0252281	NA	0.0144519	6.69235	30.7052	6242.93	NA	1262.74	64.963	0.184117	0.686037	3653.13	NA	18.0937	1655.19	0.0390742	1.98272	NA	NA	0.0161137	26.3239	7090.22	3.43117	76476.1	9.60454	6.04865	0	2.994	2.994	7.33624
GCRF	ETH0268	2	10.76	37.7275	3356.01	4	2017-12-04	2017-12-04	Triticale	Standing crop	Main	0.00729734	8.88739	NA	NA	3.46343	NA	278.11	NA	0.0217533	NA	0.00118759	5.2891	32.0797	5973.31	NA	1156.05	54.0205	0.0877282	0.260623	3743.01	NA	8.27175	1380.75	0.0146086	1.00458	NA	NA	0.0199142	23.1229	12468.4	10.3208	76569.7	6.69898	13.7857	0	5.568	5.568	6.67511
GCRF	ETH0269	2	10.8638	37.607	3004.85	4	2017-12-04	2017-12-04	Maize	Standing crop	Main	NA	NA	0.00321492	NA	1.99004	NA	77.5191	NA	0.00676396	NA	NA	1.20869	18.476	4439.97	NA	1000.15	3.93551	0.117784	0.318864	2479.69	NA	5.04074	1106.57	NA	0.56934	NA	NA	NA	14.4026	9597.27	0.779355	91982.7	0.343305	99.604	0	3.81	3.81	9.08091
GCRF	ETH0271	2	10.9533	37.5185	3189.52	4	2017-12-05	2017-12-05	Triticale	Field stack	Main	0.00888102	NA	0.00386442	NA	7.02472	NA	343.173	NA	0.0184407	1.76545	NA	4.4287	37.3939	5596.9	NA	1152.15	35.5128	0.175461	NA	3559.46	NA	5.46595	1295.27	0.0218168	2.59778	NA	NA	0.0216391	20.3967	18837.1	3.13058	76950	3.76403	35.1112	0	7.422	7.422	5.62576
GCRF	ETH0273	2	11.0954	37.3801	2881.67	4	2017-12-05	2017-12-05	Triticale	Standing crop	Main	0.00732294	NA	0.00252433	NA	3.89048	NA	268.861	NA	0.0183771	NA	NA	3.17309	32.0005	4144.45	NA	1085.85	44.7704	0.092295	0.580907	3372.87	NA	2.54157	1321.78	NA	1.5211	NA	NA	NA	26.1961	3713.88	0.278608	64979.9	7.52242	19.3662	0	1.723	1.723	16.802
GCRF	ETH0274	2	11.0366	37.3994	2636.95	4	2017-12-05	2017-12-05	Wheat	Field stack	Main	NA	NA	NA	NA	7.44498	NA	357.399	NA	0.0122021	NA	0.00190155	5.69106	39.6728	5286.75	NA	1387.96	76.4692	NA	0.466861	3697.28	NA	6.32245	1370.52	0.0167853	2.01027	NA	NA	NA	52.9975	3183.77	0.929595	52089.2	11.4101	18.3845	0	1.677	1.677	9.5028
GCRF	ETH0275	2	10.703	37.3823	1882.64	4	2017-12-06	2017-12-06	Maize	Field stack	Main	NA	NA	NA	NA	0.142455	NA	42.8792	NA	0.0205094	NA	NA	1.25362	16.0405	3163.52	NA	892.015	3.54156	0.294079	0.353437	2081.93	NA	5.85002	1060.31	NA	0.188077	NA	NA	NA	14.4376	4344.09	0.246973	88225.2	6.83514	12.7177	0	3.004	3.004	10.4306
GCRF	ETH0276	2	10.761	37.4042	1896.64	4	2017-12-06	2017-12-06	Teff	Field stack	Main	0.0102945	10.341	0.00428598	NA	17.652	NA	1554.32	NA	0.0679991	NA	NA	4.99185	45.213	4494.67	NA	1820.98	294.799	0.239138	2.59774	4363.58	NA	3.83638	1689.5	0.0333136	5.18518	NA	NA	0.0297715	23.4194	3575.26	0.14903	81638.5	3.37108	11.1342	0	1.814	1.814	31.2225
GCRF	ETH0277	2	10.8698	37.4283	2003.82	4	2017-12-06	2017-12-06	Maize	Field stack	Main	NA	NA	NA	NA	NA	NA	42.469	NA	0.0784697	NA	NA	1.31667	21.8012	2781.35	NA	741.662	3.66862	0.140357	0.363913	1496.14	NA	1.20915	737.617	0.0104267	0.303301	NA	NA	NA	13.1933	4172.44	0.0130247	81992.9	3.21546	2.69638	0	0.8417	0.8417	29.4721
GCRF	ETH0278	2	10.7518	37.0238	2263.88	4	2017-12-07	2017-12-07	Wheat	Standing crop	Main	NA	NA	0.00242932	NA	10.4064	NA	350.486	NA	0.0368128	NA	NA	3.45813	29.1775	4131.22	NA	1156.26	55.5823	0.034583	0.741393	3266.34	NA	6.78604	1453.1	0.0287904	2.28725	NA	NA	NA	23.5517	4836.04	0.539644	82414.5	9.78439	20.21	0	2.667	2.667	11.3057
GCRF	ETH0279	1	11.9197	39.6684	1608.66	4	2017-11-24	2017-11-24	Sorghum	Field stack	Main	NA	6.16727	NA	NA	0.0729856	NA	159.343	NA	0.00873531	NA	0.00181138	1.04844	21.1047	3778.69	NA	1282.02	10.2934	4.41745	NA	2512.03	NA	1.96405	679.141	0.118105	0.739938	NA	NA	0.0228033	13.1807	2718.48	0.0409331	30639.5	0.159603	0.517666	0.0118	0.6367	0.6485	23.7642
GCRF	ETH0280	1	11.9074	39.6843	1421.68	4	2017-11-24	2017-11-24	Teff	Field stack	Main	NA	408.825	0.0380786	NA	6.48135	NA	1899.26	NA	0.876663	4.22312	0.0108411	5.86758	886.219	4489.7	0.108792	1882.76	72.9785	5.16799	2.58391	4168.37	0.0756868	1.51008	1605.29	0.187547	12.8541	0.000900483	NA	2.6938	26.7317	2569.48	0.0383663	38652.6	NA	0.875883	0.0299	0.9289	0.9588	28.2551
GCRF	ETH0281	1	11.8084	39.7465	1553.86	4	2017-11-24	2017-11-24	Sorghum	Standing crop	Main	NA	11.2283	NA	NA	0.205515	NA	131.048	NA	0.0153765	NA	0.0158968	1.85785	31.0164	3563.87	NA	1141.52	8.88202	6.02305	0.681452	2559.28	NA	10.2055	732.533	0.156273	0.593141	NA	NA	0.040454	16.9116	3002.24	0.0445612	45996.6	2.03353	2.17247	0.0113	1.1737	1.185	28.278
GCRF	ETH0282	1	11.5556	39.6561	1632.92	4	2017-11-25	2017-11-25	Teff	Field stack	Close pair	NA	131.586	0.013974	1.23721	5.36938	NA	1319.82	NA	0.249306	NA	0.00430456	5.65326	239.553	4949.62	0.0436073	2100.42	61.132	3.74704	1.44863	4056.33	NA	4.60139	1583.4	0.539401	14.2851	NA	NA	0.788528	24.1262	2988.96	0.0359198	42663.9	3.54158	1.03655	0.1509	2.1191	2.27	25.8284
GCRF	ETH0283	2	11.6646	39.6815	1520.76	4	2017-11-25	2017-11-25	Teff	Field stack	Main	NA	111.685	0.010029	NA	9.43484	NA	1721.77	NA	0.236569	NA	0.0028946	7.15462	196.538	5453.88	0.0440527	2007.8	45.114	0.296042	3.94671	4648.27	NA	1.28914	1844.37	0.907132	10.3708	0.000519403	NA	0.41141	29.1111	2112.13	0.0187672	40698.9	NA	1.67828	0.0184	1.7586	1.777	22.8408
GCRF	ETH0284	1	11.6749	39.6301	1730.24	4	2017-11-25	2017-11-25	Teff	Field stack	Main	NA	16.7593	NA	NA	5.55965	NA	1336.98	NA	0.109659	NA	0.00124038	4.85164	48.4671	4170.74	NA	1874.95	41.2432	3.94529	2.14022	3867.46	NA	2.83371	1549.61	0.311705	7.37925	NA	NA	0.0704662	23.9183	2420.1	0.0377928	35304.5	1.67288	1.43029	0.0048	1.0782	1.083	23.4902
GCRF	ETH0285	2	11.9023	39.377	3404.49	4	2017-11-27	2017-11-27	Barley	Field stack	Main	NA	95.4277	0.012666	NA	2.85322	NA	573.603	NA	0.0546105	NA	0.00454012	3.70971	124.041	4776.04	0.0430741	1253.34	13.0214	0.0945625	0.257084	3707.67	0.0518314	4.9304	1189.9	0.0202982	3.55565	0.000628566	NA	0.259148	21.7847	9205.33	0.54221	53478.6	0.802982	2.69676	0	5.062	5.062	17.4192
GCRF	ETH0286	2	11.9574	39.2257	2278.92	4	2017-11-28	2017-11-28	Teff	Standing crop	Main	NA	19.7881	0.00264996	NA	2.66604	NA	1085.43	NA	0.212539	NA	0.0036869	5.96191	67.6806	4850.16	NA	1918.23	38.189	0.376759	3.57454	3304.33	NA	8.23906	1731.2	0.1501	8.53392	NA	NA	0.100409	17.6135	2308.8	0.0238015	25273.7	NA	1.10946	0.0592	0.405	0.4642	19.7303
GCRF	ETH0287	2	11.9472	39.0727	2126.18	4	2017-11-28	2017-11-28	Teff	Field stack	Main	NA	162.046	0.0151532	NA	10.211	NA	1350.77	NA	0.371053	3.86302	0.00372192	6.24006	399.646	4559.53	0.0349724	2084.17	37.4071	0.120538	2.2489	3873.39	NA	5.61773	1661.9	0.0970589	12.2639	NA	NA	1.33893	24.8289	1993.53	0.0174382	34964.4	1.61195	4.55562	0.0021	0.4539	0.456	15.7412
GCRF	ETH0288	1	11.7664	38.9092	2107.21	4	2017-11-30	2017-11-30	Teff	Field stack	Main	NA	11.3983	NA	NA	8.51664	NA	1183.23	NA	0.0750195	NA	NA	4.89578	47.1338	5335.77	NA	1854.79	23.3278	2.47392	3.21053	3899.97	NA	3.71919	1504.57	0.146404	6.62387	NA	NA	0.0840706	18.0886	2065.47	0.0143878	25553.1	NA	3.1738	0.0029	0.5476	0.5505	16.8718
GCRF	ETH0289	1	11.6727	38.958	2937.93	4	2017-11-30	2017-11-30	Barley	Field stack	Main	NA	10.8193	NA	NA	10.6722	NA	446.703	NA	0.00724601	NA	0.000843588	4.02747	37.0197	5431.42	NA	1351.07	11.7785	5.69785	NA	3252.64	NA	2.61806	1030.24	0.0684709	2.69211	NA	NA	0.0373986	22.1216	3056.11	0.0288211	63996.2	4.39242	22.0378	0	1.155	1.155	12.5582
GCRF	ETH0290	1	11.6669	38.8698	2901.73	4	2017-12-01	2017-11-05	Wheat	Standing crop	Close pair	NA	15.9105	NA	NA	8.83827	NA	316.983	NA	0.0215304	NA	0.00271319	2.63081	34.4441	3311.32	NA	908.931	38.0723	2.97121	NA	1741.64	NA	5.36585	906.597	NA	2.05714	NA	NA	0.0608427	13.3778	7270.29	0.275229	85006.8	9.73181	21.8761	0	2.944	2.944	10.7278
GCRF	ETH0291	1	11.7952	38.5687	2625.02	4	2017-12-01	2017-12-01	Wheat	Field stack	Main	NA	4.7093	NA	NA	4.34422	NA	282.089	NA	0.0118207	NA	0.000944112	3.4067	28.4167	4116.83	NA	1176.54	22.2739	4.6853	NA	3259.07	NA	3.2896	1051.73	0.0216717	3.81354	NA	NA	0.01591	19.5552	3549.29	0.0123921	68535	3.11951	9.35335	0	0.8826	0.8826	29.3251
GCRF	ETH0292	1	11.8768	38.7286	2069.72	4	2017-12-02	2017-12-02	Teff	Field stack	Main	NA	4.658	0.00553311	NA	9.91405	NA	1279.97	NA	0.0945766	NA	NA	5.53396	37.2895	4255.11	NA	1789.19	71.9125	3.85228	3.61047	3973.55	NA	2.84698	1578.1	0.184439	6.42061	NA	NA	0.0157467	26.2078	1855.22	0.0184574	44961.3	4.58677	6.50165	0.11225	0.80325	0.9155	31.9874
GCRF	ETH0293	1	11.8327	38.7199	2458.34	4	2017-12-02	2017-12-02	Teff	Field stack	Main	NA	69.8469	0.0105683	NA	9.53429	NA	1173.69	NA	0.100196	NA	0.00252803	4.94399	81.2971	4745.54	NA	1782.58	48.7717	2.9819	NA	3595.2	NA	5.28228	1373.09	0.0910978	10.3484	NA	NA	0.138519	23.0408	1974.94	0.015795	61333.8	3.47797	5.29765	0.0312	0.85255	0.88375	29.7392
GCRF	ETH0294	1	11.7239	38.7045	2821.66	4	2017-12-03	2017-12-03	Wheat	Standing crop	Main	NA	4.89921	NA	NA	6.52264	NA	338.844	NA	0.0105369	NA	0.00291362	3.34372	31.4864	3803.83	NA	1034.51	41.6062	2.03488	NA	2084.32	NA	6.28929	1129.01	NA	2.49471	NA	NA	0.0176732	15.0535	4121.78	0.272576	72823.2	8.03408	14.0816	0	1.588	1.588	12.8529
GCRF	ETH0295	1	11.7874	38.7205	2941.31	4	2017-12-03	2017-12-03	Wheat	Field stack	Main	NA	25.9165	NA	NA	6.10781	NA	253.22	NA	0.0327436	NA	NA	2.82993	41.2507	3115.56	NA	805.588	25.6226	4.09187	0.972901	1778.25	NA	1.94151	826.424	NA	1.7792	NA	NA	0.0621417	12.5322	5434.99	0.0389445	77693.6	7.08216	27.1036	0	2.124	2.124	11.8942
GCRF	ETH0296	1	11.8682	39.289	3457.46	4	2017-11-04	2017-11-04	Barley	Standing crop	Close pair	NA	50.2806	0.00729644	NA	4.54622	NA	490.945	NA	0.0310381	NA	0.00234257	2.87042	77.685	5681.95	NA	1189.09	10.3789	5.28827	NA	2755.1	NA	4.87651	948.295	NA	3.37659	NA	NA	0.16031	16.1551	4372.88	0.0935392	52321.8	8.19053	5.67076	0	3.488	3.488	20.0881
GCRF	ETH0297	1	11.8004	39.0499	3216.31	4	2017-11-05	2017-11-05	Barley	Field stack	Main	NA	24.4454	0.00433604	NA	5.65372	NA	437.427	NA	0.0479742	NA	0.00110851	2.89424	57.6902	5789.91	NA	1053.58	14.8946	3.6743	NA	3423.63	NA	3.82788	987.765	NA	2.40852	NA	NA	0.0874812	16.628	5954.47	0.0494316	71475.4	8.75587	18.4994	0	3.156	3.156	16.4751
GCRF	ETH0298	1	11.7215	39.011	3087.76	4	2017-11-05	2017-11-05	Barley	Field stack	Main	NA	27.1083	NA	NA	7.24223	NA	490.934	NA	0.0398299	NA	0.00265484	4.14721	63.0447	4631.22	NA	1097.65	15.685	2.9719	NA	2078.9	NA	6.56801	1052.99	NA	3.46114	NA	NA	0.132545	17.4214	6219.9	0.992259	87935.8	8.94035	47.2921	0	2.642	2.642	9.38391
GCRF	ETH0299	1	11.4655	38.9537	2745.58	4	2017-11-06	2017-11-06	Wheat	Standing crop	Main	NA	16.4379	NA	NA	4.3564	NA	350.154	NA	0.0512266	NA	0.0019088	3.2931	41.98	3819.42	NA	1193.18	24.0753	2.45274	NA	3060.36	NA	1.42462	1176.65	0.0628298	2.09226	NA	NA	0.0555103	28.6066	3367.49	0.0172704	62680	7.05526	11.2067	0	1.268	1.268	33.3668
GCRF	ETH0300	1	11.4651	38.794	2718.88	4	2017-11-06	2017-11-06	Teff	Standing crop	Main	NA	33.6139	NA	NA	10.2871	NA	1193.27	NA	0.0398326	NA	0.00339676	6.6129	67.7288	4540.5	NA	1599.46	26.6565	2.0739	0.709296	3054.91	NA	3.70518	1784.83	0.0920329	4.26259	NA	NA	0.0980315	24.8222	4280.48	0.0213629	75695	7.66704	27.9172	0	1.13	1.13	23.8205
GCRF	ETH0301	2	11.4997	38.8691	2701.63	4	2017-11-06	2017-11-06	Wheat	Field stack	Main	NA	NA	NA	NA	5.60701	NA	346.744	NA	0.0204605	NA	NA	6.45403	37.4207	4818.85	NA	1193.8	23.4703	0.652522	0.505711	3566.26	NA	1.06295	1281.3	0.15358	2.23169	NA	NA	0.02252	24.2521	3483.51	0.0340407	66848.1	6.18829	15.9285	0	1.149	1.149	27.1753
GCRF	ETH0302	2	11.5181	39.011	2384.3	4	2017-11-07	2017-11-07	Teff	Field stack	Main	NA	12.4858	0.00320855	NA	6.80205	NA	949.309	NA	0.0351923	NA	NA	5.37766	48.3127	5063.13	NA	1913.67	31.2494	0.47543	0.610754	3962.63	NA	4.45296	1506.12	0.793432	4.46847	NA	NA	0.0540619	26.455	2788.89	0.0392225	46761.3	2.56159	3.01379	0	1.769	1.769	24.1615
GCRF	ETH0303	1	11.5159	39.0979	2930.65	4	2017-11-07	2017-11-07	Wheat	Field stack	Main	NA	55.4848	0.00779663	NA	6.42354	NA	423.03	NA	0.0771869	NA	0.0020358	4.45344	88.0777	4577.55	NA	1338.33	39.4683	3.57047	NA	3371.25	NA	0.673339	1162.47	0.103112	2.77461	NA	NA	0.198568	25.633	2957.57	0.0907939	61244.6	6.18615	6.95112	0	1.186	1.186	24.6463
GCRF	ETH0304	1	9.91362	39.9102	1522.2	4	2017-11-24	2017-11-24	Sorghum	Field stack	Main	NA	5.45802	NA	NA	0.0775114	NA	131.301	0.0377318	NA	NA	NA	1.62444	19.7011	4691.39	NA	1281.2	9.02139	10.2364	NA	3027.96	NA	2.11753	748.025	0.0161601	0.444287	NA	NA	0.0125094	17.4148	3221.17	0.0178941	71772.1	2.70148	1.7191	0.0238	0.7727	0.7965	41.8968
GCRF	ETH0305	1	9.98824	39.9256	1266.52	4	2017-11-24	2017-11-24	Teff	Field stack	Main	NA	39.5444	0.00546576	NA	15.1872	NA	1689.48	NA	0.123891	NA	NA	6.40809	74.0344	4403.33	NA	1833.23	54.1025	13.465	2.09484	4135.82	0.0273778	3.08993	1677.86	0.639632	7.69596	NA	NA	0.116836	31.3656	2086.29	0.0249694	46241.6	2.42766	4.89385	0.0075	1.9655	1.973	27.3845
GCRF	ETH0306	1	9.9728	39.8652	1342.25	4	2017-11-24	2017-11-24	Teff	Field stack	Main	NA	24.8602	0.00409304	NA	5.30544	NA	1519.92	0.0420764	0.0971226	NA	NA	5.39877	53.9071	4252.1	NA	1715.59	49.2082	11.6183	NA	3971	NA	1.3586	1463.32	0.657623	6.84113	NA	NA	0.0874933	23.3132	2620.2	0.0153466	43625.3	NA	1.04021	0.0116	1.4724	1.484	29.1853
GCRF	ETH0307	1	10.0526	39.9341	1246.38	4	2017-11-24	2017-11-24	Sorghum	Standing crop	Main	0.00609777	5.77252	NA	NA	0.256888	NA	99.9447	NA	0.0103784	NA	0.000845385	2.79907	23.1412	4828.46	NA	1346.81	14.7884	13.5765	NA	3300.19	NA	3.06075	924.624	0.26076	0.554555	NA	NA	0.0129097	21.6843	2295.57	0.0235567	48301.4	0.662455	3.14948	0.307	1.145	1.452	35.2603
GCRF	ETH0308	1	9.82623	39.8512	1942.03	4	2017-11-25	2017-11-25	Sorghum	Field stack	Main	NA	88.6926	0.010656	NA	6.55274	NA	476.401	NA	0.043639	NA	0.00925761	5.01755	124.578	5022.4	0.0395671	1145.52	18.743	15.2772	NA	3036.31	0.0728062	12.6071	1090.72	0.0499566	2.83762	NA	NA	0.251075	26.0547	1688.17	0.0222445	38742.8	3.98212	6.34731	0.0085	1.4095	1.418	18.0978
GCRF	ETH0309	2	10.0288	39.7471	2968.17	4	2017-11-25	2017-11-25	Wheat	Standing crop	Close pair	0.0329409	116.873	0.0143187	NA	18.7514	NA	945.337	NA	0.0787033	1.69737	0.0361707	5.02247	160.413	7834.5	0.0396043	1387.32	70.4263	0.0936581	1.25494	3810.89	0.111309	33.0752	1247.31	0.0309159	5.03707	0.000850408	NA	0.327562	34.5541	4882.47	0.793544	51936.6	3.72332	10.1377	0	3.143	3.143	12.588
GCRF	ETH0310	1	9.99847	39.8575	1393.04	8	2017-11-26	2017-11-26	Sorghum	Field stack	Main	NA	46.0545	0.00378414	NA	0.569686	NA	193.442	NA	0.0268115	NA	0.00125999	1.49351	65.3666	4794.31	NA	1467.25	11.9803	7.88225	NA	3090.76	NA	4.02578	701.908	0.297269	0.843857	NA	NA	0.134887	16.4293	2570.13	0.022082	45652.6	0.285571	4.09775	0.00735	1.46065	1.468	24.8258
GCRF	ETH0311	1	10.2647	39.9371	1439.2	6	2017-11-26	2017-11-26	Maize	Field stack	Main	NA	5.70392	NA	1.07348	0.0633647	NA	56.8222	NA	NA	NA	NA	1.83141	20.0105	3907.22	NA	1306.6	5.73001	7.3149	NA	3522.53	NA	1.13983	1129.87	0.833226	0.270019	NA	NA	0.0109605	17.2937	2086.71	0.0255429	45962	4.13608	2.83668	0.0213	1.0977	1.119	28.0589
GCRF	ETH0312	1	10.3466	39.9418	1469.44	4	2017-11-26	2017-11-26	Teff	Field stack	Main	NA	64.1471	0.00631691	NA	9.97943	NA	1358.13	NA	0.0774552	NA	0.00269202	6.04084	97.5005	5378.02	NA	1741.71	29.5354	7.9014	1.35755	3890.38	0.252358	4.35403	1805.18	0.233204	7.54522	NA	NA	0.181107	32.5963	2213.9	0.0150027	48955.6	2.91798	1.99988	0.0162	1.9868	2.003	34.1906
GCRF	ETH0313	1	10.3493	39.9269	1492.81	4	2017-11-26	2017-11-26	Teff	Field stack	Main	NA	22.2443	NA	2.85881	5.50936	NA	1619.45	NA	0.105289	NA	NA	4.96807	44.0604	4767.08	NA	1549.45	50.3809	8.91691	2.91743	3881.13	NA	1.94018	1538.73	1.0261	7.29691	NA	NA	0.0508496	28.8016	2390.21	0.046605	43424.3	2.30049	1.41304	0.0072	1.0928	1.1	23.2441
GCRF	ETH0314	1	10.4784	39.9194	1481.92	4		2017-11-27	Teff	Field stack	Close pair	NA	233.118	0.0256282	NA	13.4046	NA	1614.61	NA	0.132076	2.25948	0.00941867	5.4176	272.204	4816.85	0.0580331	1648.93	59.8339	9.23946	1.15663	4229.82	0.103862	2.2802	1678.19	1.12091	5.84689	0.00130944	NA	0.508341	32.4886	1493.67	0.0271567	27090.8	3.40212	3.26632	0.0094	1.6126	1.622	14.8861
GCRF	ETH0315	1	10.478	39.9157	1471.09	6	2017-11-27	2017-11-27	Teff	Field stack	Close pair	NA	16.2931	0.00393981	NA	10.8756	NA	1566.55	NA	0.0574242	NA	NA	4.33107	51.3392	4357.11	NA	1490.57	37.7099	6.21342	1.03522	3522.05	0.0479886	3.80975	1645.5	0.467798	7.12999	NA	NA	0.0666045	27.8114	1266.75	0.0264717	25050.1	2.59484	2.74177	0.0065	1.0125	1.019	13.6427
GCRF	ETH0316	1	10.7159	39.7937	1454.32	4	2017-11-27	2017-11-27	Sorghum	Standing crop	Main	NA	21.8325	NA	NA	0.177102	NA	127.614	NA	0.0130317	NA	NA	2.33238	50.9311	4313.33	NA	1525.43	9.80995	14.9997	NA	3298.44	NA	1.76666	841.991	0.686625	0.489907	NA	NA	0.0650875	15.4571	3044.44	0.02044	47077	3.13972	1.22589	0.0206	0.755	0.7756	30.0164
GCRF	ETH0317	1	10.6914	39.7879	1472.88	4	2017-11-27	2017-11-27	Teff	Field stack	Main	NA	424.693	0.0181514	NA	10.2693	NA	2117.6	NA	0.383694	4.29194	0.00557273	5.80005	474.52	4621.1	0.100724	1864.68	66.7691	10.1732	4.07893	3978.19	0.1101	3.4106	1745.07	0.670289	9.50991	0.00105783	NA	1.34921	23.792	2547.27	0.0144477	49292.2	NA	2.11168	0.006	1.083	1.089	24.9703
GCRF	ETH0318	1	9.94534	39.2147	2646.14	4	2017-11-29	2017-11-29	Wheat	Standing crop	Main	NA	5.4317	NA	NA	5.06888	NA	366.687	0.0393453	0.0191546	NA	NA	3.9273	29.9664	4273.17	NA	1262.44	42.0777	12.4251	NA	3004.51	NA	2.13183	1044.88	0.0649894	1.76115	NA	NA	0.0170685	19.0014	3440.63	0.0135098	70016.9	6.39493	6.72153	0.0153	0.6844	0.6997	34.8876
GCRF	ETH0319	1	9.94675	38.9059	1558.18	4	2017-11-29	2017-11-29	Sorghum	Standing crop	Main	NA	38.4687	0.00376358	2.91947	0.557521	NA	322.833	NA	0.0301311	NA	0.00197964	3.33082	65.2247	4301.22	NA	1277.12	19.3566	13.3675	NA	2484.33	NA	4.08123	1043.28	0.0488717	1.30923	NA	NA	0.100781	24.6463	2501.13	0.0246671	44959	4.49963	1.67537	1.1834	1.7336	2.917	28.7231
GCRF	ETH0320	1	10.0134	38.9079	2213.53	4	2017-11-29	2017-11-29	Teff	Field stack	Main	NA	32.68	0.00531712	NA	10.9116	NA	1307.03	NA	0.053467	NA	0.00182918	5.92576	71.3831	4532.12	NA	1955	102.762	13.3695	NA	4102.42	0.03666	5.8346	1494.33	0.18206	8.97038	NA	NA	0.110057	21.2847	2406.18	0.0224267	58865	4.2272	9.10811	0	0.905	0.905	32.575
GCRF	ETH0321	1	10.0103	38.8681	2026.33	6	2017-11-29	2017-11-29	Teff	Field stack	Main	NA	16.9219	NA	NA	12.0897	NA	1299.58	NA	0.0269113	NA	NA	5.64049	50.8055	4701.51	NA	1972.33	61.5515	14.3091	NA	4409.41	NA	5.19166	1559.05	0.0990939	6.98655	NA	NA	0.0561146	25.7821	3464.74	0.00971047	65860.8	0.87068	11.2225	0	1.52	1.52	32.1349
GCRF	ETH0322	1	10.0259	38.9977	2318.25	6	2017-11-29	2017-11-29	Teff	Standing crop	Main	NA	17.4243	NA	NA	11.3497	NA	1191.82	NA	0.0248875	NA	NA	6.29643	53.1538	4425.94	NA	1866.03	57.2721	3.52695	NA	4156.65	0.0640539	4.89739	1485.22	0.0902014	6.45478	NA	NA	0.0684742	24.0103	2716.96	0.0164903	58553.8	3.78603	2.9944	0.016	1.195	1.211	33.8185
GCRF	ETH0323	1	10.172	38.9535	1463.75	4	2017-11-30	2017-11-30	Sorghum	Standing crop	Main	NA	7.91977	NA	NA	6.24379	NA	1125.46	NA	0.0352374	NA	NA	6.30163	39.4007	4914.51	NA	1898.48	39.6931	3.69298	NA	3871.43	NA	3.69035	1523.86	0.475761	4.96018	NA	NA	0.0278043	21.7906	968.77	0.019106	9678.35	NA	4.14714	0	0.3818	0.3818	3.12169
GCRF	ETH0324	1	10.2504	38.9409	1842.81	4	2017-11-30	2017-11-30	Teff	Field stack	Main	NA	21.2811	NA	NA	7.2192	NA	1015.87	NA	0.140712	NA	NA	6.01627	57.1949	4362.27	NA	2066.23	58.8599	3.52173	NA	3589.67	NA	3.35996	1740.52	0.0970797	9.80718	NA	NA	0.0808923	27.3701	4105.82	0.0166628	93789.5	0.835376	8.91558	0	2.259	2.259	19.6728
GCRF	ETH0325	1	10.272	38.9371	2002.37	4	2017-11-30	2017-11-30	Sorghum	Store	Main	NA	266.97	0.00749896	NA	2.38937	NA	344.085	NA	0.144446	NA	0.00201555	3.37235	360.629	4815.46	NA	1678.74	14.041	3.78286	NA	3800.68	0.0284488	1.96042	861.83	0.0717782	3.4342	NA	NA	1.01066	18.7047	3380.31	0.0382376	50966.1	NA	8.19186	0.0122	2.1238	2.136	25.2412
GCRF	ETH0326	1	10.2034	39.0448	2275.23	4	2017-11-30	2017-11-30	Teff	Standing crop	Close pair	NA	18.8977	NA	NA	11.8881	NA	1408.17	NA	0.045116	NA	0.00218851	5.95006	51.6716	4888.62	NA	1988.67	60.7024	3.01893	NA	3726.14	NA	6.11454	1988.49	0.0131876	6.07072	NA	NA	0.0453084	28.8818	3441.8	0.0259473	80895	2.61606	18.4424	0	1.323	1.323	21.994
GCRF	ETH0327	1	10.2319	39.1266	2550.68	6	2017-11-30	2017-11-30	Wheat	Field stack	Main	NA	5.52527	NA	NA	4.73423	NA	422.455	NA	0.0265516	NA	0.000977472	3.45526	36.9054	3811.22	NA	1272.24	33.7505	5.38889	NA	3517.68	NA	2.5642	1239.42	0.0499028	2.11382	NA	NA	0.0232061	24.9016	2856.76	0.0228564	67926.2	6.25046	10.5408	0	0.7999	0.7999	33.3006
GCRF	ETH0328	1	10.0744	38.9644	2050.7	4	2017-12-01	2017-12-01	Sorghum	Store	Main	NA	54.8953	NA	NA	0.542987	NA	144.725	NA	0.0374972	NA	0.00118702	1.90255	106.518	3854.79	NA	1649.88	8.33707	5.57076	NA	3453.02	NA	2.82572	938.551	0.0398221	0.773785	NA	NA	0.285686	22.226	2889.36	0.0370844	57215.6	2.05282	4.90959	0	2.134	2.134	22.3271
GCRF	ETH0329	1	10.0513	39.0128	2242.65	4	2017-12-01	2017-12-01	Teff	Standing crop	Main	NA	6.49712	NA	NA	10.803	NA	1435.52	NA	0.0429817	NA	NA	9.25378	43.9008	5573.02	NA	2146.47	38.8814	5.44401	1.09507	4264.82	0.0360141	4.6775	1972.01	0.0291037	5.5232	NA	NA	0.0161346	27.3037	1678.15	0.0164909	39358.3	3.58753	6.37215	0	0.617	0.617	22.7369
GCRF	ETH0330	1	9.93556	39.6216	2868.43	4	2017-12-02	2017-12-02	Wheat	Field stack	Main	NA	32.1163	0.00357403	NA	6.9773	NA	607.427	NA	0.0366508	NA	0.00130191	4.596	69.1129	5164.66	NA	1398.62	52.1915	3.95393	1.17366	3691.68	NA	2.61564	1351.12	0.0818702	2.6562	NA	NA	0.0857822	33.6211	2491.89	0.017426	54862	8.00117	11.5661	0	0.8357	0.8357	22.6346
GCRF	ETH0331	1	9.93903	39.5403	2811.68	4	2017-12-02	2017-12-02	Wheat	Field stack	Main	NA	8.42898	NA	NA	8.08764	NA	514.773	NA	0.0203803	NA	NA	4.16555	41.7886	4846.1	NA	1279.99	54.763	3.75844	0.878995	3463.35	0.0326263	3.48452	1301.52	0.0308109	2.5463	NA	NA	0.0265913	29.6378	2727.53	0.141922	52856.8	7.3146	10.5809	0	1.432	1.432	13.0138
GCRF	ETH0332	1	9.9371	39.4341	2658.22	4	2017-12-02	2017-12-02	Wheat	Standing crop	Main	NA	15.6365	0.00377382	NA	6.98011	NA	319.689	NA	0.0243539	NA	0.00083881	3.23248	47.3269	4081.29	NA	1080.13	34.268	3.51195	NA	2356.81	NA	1.87107	1037.14	0.198662	1.75415	NA	NA	0.0420222	21.0483	3325.42	0.0273543	64057.5	3.79682	4.60279	0	0.8435	0.8435	37.8564
GCRF	ETH0333	1	10.0967	39.7732	3111.39	4	2017-12-03	2017-12-03	Barley	Standing crop	Main	NA	46.1472	0.00826776	NA	7.49969	NA	779.706	NA	0.0296355	NA	0.00225234	6.64223	92.4755	9371.79	NA	1508.55	21.3481	3.12577	NA	4439.24	0.663219	12.1272	1675.78	0.0166764	5.0262	NA	NA	0.153747	37.2682	6289.09	0.498686	43350.2	5.1238	4.33888	0	4.312	4.312	12.975
GCRF	ETH0334	1	10.1589	39.7112	3124.69	4	2017-12-03	2017-12-03	Barley	Field stack	Main	NA	72.5358	0.0123887	NA	5.56683	NA	570.221	NA	0.0862285	1.43716	0.00206286	4.32023	105.674	7692.82	NA	1386.86	15.3044	3.14292	0.620127	3921.17	0.0408874	3.3695	1118.26	0.0213665	3.26269	NA	NA	0.178326	17.1317	3595.64	0.0287004	67994.9	3.40556	9.1205	0	1.582	1.582	27.2727
GCRF	ETH0335	1	10.099	39.6532	3000.9	6	2017-12-03	2017-12-03	Wheat	Standing crop	Main	0.00763963	65.145	0.00740398	NA	6.15852	NA	501.598	NA	0.0325228	NA	0.00248647	3.78743	80.9826	5441.39	NA	1296.19	39.9147	3.30332	0.642452	3150.13	0.0327811	2.09143	1216.09	0.177788	2.01028	NA	NA	0.121474	22.9731	3415.65	0.0157626	66657.6	5.94323	5.25176	0.0175	1.0625	1.08	36.595
GCRF	ETH0336	1	10.0427	39.634	2846.3	4	2017-12-03	2017-12-03	Wheat	Standing crop	Main	NA	21.149	NA	NA	4.76863	NA	380.551	NA	0.031777	NA	NA	4.14029	41.9285	4451.1	NA	1228.07	30.1768	2.87549	NA	2261.12	0.0348049	2.14476	1182.61	0.0451443	3.18643	NA	NA	0.0418962	19.57	3291.13	0.023651	71325.3	1.58843	5.67889	0.0267	0.7582	0.7849	35.9341
GCRF	ETH0337	1	10.3329	39.7826	3309.46	8	2017-12-03	2017-12-03	Barley	Standing crop	Main	NA	57.3343	0.00695771	1.30884	4.31426	NA	688.122	NA	0.0393725	NA	0.00352454	4.42595	93.5423	7950.1	NA	1488.83	13.2113	2.57459	NA	4330.37	0.37743	8.70283	1309.33	0.0242668	6.46497	NA	NA	0.150898	27.0687	6921.23	0.17796	68245.1	4.83742	4.80892	0	3.685	3.685	26.7243
GCRF	ETH0338	1	10.3168	39.7228	3223.19	6	2017-12-03	2017-12-03	Barley	Standing crop	Main	NA	33.3023	NA	NA	5.26286	NA	545.729	NA	0.0271837	NA	0.00114718	5.23497	66.3987	6096.4	NA	1373.92	9.16661	3.02581	NA	2796.6	NA	4.27473	1205.21	0.0179896	3.62432	NA	NA	0.108333	25.9999	4005.34	0.025016	67734	2.2752	5.10116	0	1.616	1.616	25.2132
GCRF	ETH0339	1	10.3149	39.7082	3179.15	6	2017-12-03	2017-12-03	Barley	Field stack	Main	NA	44.7052	0.0038825	NA	4.82723	NA	656.764	NA	0.0365388	NA	0.00261001	6.04206	88.491	9160.16	NA	1815.61	16.3757	5.0798	NA	5228.98	NA	7.76314	1503.65	0.0314049	3.45697	NA	NA	0.0966698	43.6784	3612.96	0.00848705	66388.6	3.98071	9.12157	0.0106	1.2754	1.286	24.571
GCRF	ETH0340	1	10.313	39.6841	3081.98	8	2017-12-03	2017-12-03	Barley	Field stack	Main	NA	453.323	0.0440336	NA	5.88059	NA	569.205	NA	0.234449	1.90542	0.0197237	3.97216	453.311	6159.62	0.138939	1380.6	21.6097	4.51032	0.696177	3518.64	0.119495	2.15853	1028.31	0.0423329	3.41784	0.0014937	NA	1.10422	21.703	3675.71	0.0282359	66099.2	4.23182	5.55059	0	2.025	2.025	28.9781
GCRF	ETH0341	1	10.3145	39.5647	2956.3	6	2017-12-04	2017-12-04	Wheat	Standing crop	Main	0.00735319	7.35082	NA	NA	11.0298	NA	384.24	0.0224808	0.0183087	NA	0.00351327	5.21086	45.7232	4670.76	NA	1307.9	57.8701	4.49655	1.24098	2997.93	0.028641	17.555	1324.36	0.0109398	2.12279	NA	NA	0.0181544	29.11	2153.96	0.74272	37946.6	6.74309	11.5161	0	1.595	1.595	10.592
GCRF	ETH0342	1	10.2933	39.4984	2891.66	4	2017-12-04	2017-12-04	Wheat	Standing crop	Main	NA	9.38474	NA	NA	13.4536	NA	590.167	NA	0.126281	NA	0.0047086	4.56391	45.9865	4896.23	NA	1302.06	80.1789	3.55933	1.37557	2921.6	NA	13.0167	1473.43	0.00988548	3.22592	NA	NA	0.0170677	26.6594	2540.49	0.32008	43927.1	6.0625	12.5174	0	3.151	3.151	13.7902
GCRF	ETH0343	2	10.2529	39.4774	2862.67	4	2017-12-04	2017-12-04	Wheat	Standing crop	Close pair	0.00824917	NA	NA	NA	8.36716	NA	395.088	NA	0.034207	NA	0.002918	3.22504	30.174	3239.99	NA	997.673	31.3255	0.180157	0.661123	1812.28	NA	8.75101	1086.21	NA	2.59841	NA	NA	NA	15.1143	2825.63	0.242246	48316.8	7.27747	9.82621	0	1.793	1.793	12.7532
GCRF	ETH0344	1	10.2474	39.4706	2847.11	4	2017-12-04	2017-12-04	Wheat	Standing crop	Close pair	NA	10.7663	NA	NA	9.72547	NA	431.043	NA	0.0132985	NA	0.00590831	4.32778	35.067	4234.15	NA	1190.69	51.2381	9.09576	1.43311	2256.37	NA	8.95693	1308.1	NA	2.73355	NA	NA	0.025561	22.552	1492.3	0.121295	27889.2	6.44826	11.7249	0	0.5807	0.5807	8.07015
GCRF	ETH0345	1	10.2381	39.4176	2750.48	4	2017-12-04	2017-12-04	Barley	Field stack	Main	NA	15.484	NA	NA	5.94098	NA	528.398	NA	0.0100469	NA	0.001183	7.67493	45.0359	6823.42	NA	1497.11	12.5485	4.22891	NA	4302.62	NA	7.38632	1271.88	0.0103769	4.08812	NA	NA	0.0484126	41.2014	3561.86	0.0158657	83643.8	1.08114	8.91807	0.0131	0.6763	0.6894	31.9702
GCRF	ETH0346	1	10.2199	39.3479	2705.63	4	2017-12-04	2017-12-04	Wheat	Field stack	Main	NA	3.64715	NA	NA	5.21084	NA	364.878	NA	0.00863036	NA	0.00778831	5.04635	38.129	3655.27	NA	1206.64	25.2906	3.16683	NA	2249.48	0.0294206	3.25995	1359.85	0.011339	1.70119	NA	NA	0.0147462	24.4611	3053.41	0.0254631	65039	6.31926	16.558	0	1.359	1.359	24.7654
GCRF	ETH0347	1	10.4412	39.7914	3232.82	6	2017-12-04	2017-12-04	Barley	Field stack	Main	0.0153155	177.962	0.0201688	NA	3.19206	NA	508.831	NA	0.0593124	2.11149	0.00658744	3.45588	199.183	7131.5	0.0849249	1224.96	16.2618	3.27422	NA	3674.28	0.0971931	10.0908	1312.71	0.0254122	2.88848	NA	NA	0.30299	24.2902	9031.46	0.715888	40317.8	4.63234	4.21752	0	5.864	5.864	12.3982
GCRF	ETH0348	1	10.4864	39.7517	3439.31	8	2017-12-04	2017-12-04	Barley	Field stack	Main	NA	211.104	0.0299781	NA	4.3021	NA	814.987	NA	0.105265	NA	0.0117992	3.53641	233.745	7383.85	0.0771636	1376.79	15.8507	3.27154	NA	3763.84	0.107373	10.6838	1397.71	0.0377586	4.36251	0.0014701	NA	0.53916	24.5273	10306.8	0.611084	57733.9	5.35767	5.34098	0	5.515	5.515	12.6711
GCRF	ETH0349	1	9.94697	39.7272	2939	4	2017-11-25	2017-11-25	Barley	Standing crop	Main	NA	4.99284	NA	NA	0.109859	NA	81.2597	NA	NA	NA	NA	1.19073	23.9282	3618.24	NA	1409.57	11.1678	13.1755	NA	2923.27	NA	1.34068	791.892	0.0180263	0.346345	NA	NA	0.0122124	14.1354	3733.7	0.467511	48501.8	3.45143	14.0583	0	2.063	2.063	10.0297
GCRF	ETH0350	1	10.0308	39.752	2958.76	4	2017-11-25	2017-11-25	Wheat	Standing crop	Close pair	NA	40.4977	0.00552774	NA	10.0063	NA	576.865	0.0305086	0.0237586	NA	0.00201108	5.2963	67.3945	6927.92	0.0359691	1217.89	37.7617	38.3145	NA	3823.74	0.0377266	3.63976	1397.59	0.0158055	2.67782	NA	NA	0.106643	41.1109	4509.36	0.0648518	59322.5	5.17562	15.2587	0	4.19	4.19	19.4094
GCRF	ETH0351	1	11.5019	39.6165	1826.87	4	2017-12-01	2017-12-01	Teff	Field stack	Main	NA	34.1195	0.00396336	NA	7.41861	NA	1254.91	NA	0.0393216	NA	NA	4.78199	69.2588	3904.14	NA	1571.67	24.6567	0.423666	NA	3696.82	NA	1.78543	1249.2	0.68008	8.89972	NA	NA	0.133802	22.6288	2175.59	0.0559299	40699.2	2.82128	4.3839	0.0088	1.2152	1.224	20.1583
GCRF	ETH0352	1	11.3117	39.6681	2009.28	4	2017-12-01	2017-12-01	Teff	Standing crop	Main	NA	16.2151	NA	NA	11.1397	NA	1338.89	NA	0.0249829	NA	0.00135013	4.13408	43.1622	4357.43	NA	1958.07	33.9248	0.544982	0.65795	4195.69	0.0357877	5.79717	1475.1	0.150134	5.82343	NA	NA	0.0393148	26.9906	2728.12	0.0408816	64433.1	2.46024	13.3243	0.0154	1.5976	1.613	31.6606
GCRF	ETH0353	1	11.2553	39.646	2559.53	4	2017-12-01	2017-12-02	Maize	Store	Main	NA	NA	NA	NA	0.227575	NA	49.6716	NA	0.00774664	NA	0.0141411	0.90729	16.4859	3238.69	NA	977.721	3.8786	1.23524	NA	2516.45	NA	6.98216	974.083	0.0312527	0.246663	NA	NA	0.00730889	17.7662	3854.55	0.0409308	68346.2	7.4883	6.89078	0.0215	2.4035	2.425	28.7379
GCRF	ETH0354	1	11.4897	39.9611	1177.19	4	2017-12-02	2017-12-02	Sorghum	Store	Main	NA	17.533	NA	NA	0.42986	NA	217.33	0.0220288	0.0124398	NA	0.00107971	2.28065	46.3782	4092.71	NA	1295.78	12.5118	1.65433	NA	2736.14	NA	3.87501	849.348	0.594649	1.39332	NA	NA	0.0447243	20.7648	3478.29	0.0656379	56100.5	5.67545	2.0023	0.3265	1.2695	1.596	37.8681
GCRF	ETH0355	1	11.4468	39.8895	1582.96	4	2017-12-02	2017-12-02	Sorghum	Store	Main	NA	90.9498	0.0189719	NA	0.428853	NA	159.438	NA	0.0286047	NA	0.00913692	1.4201	84.8397	3560.33	0.0396832	1276.15	10.8259	1.06782	NA	2763.37	0.062152	6.62821	711.089	0.256844	0.618653	0.00124744	NA	0.147995	17.4326	2236.04	0.0401129	35464.7	8.01863	1.72502	0.0112	2.0708	2.082	25.0381
GCRF	ETH0356	1	11.3772	39.8361	2250.84	4	2017-12-02	2017-12-02	Sorghum	Field stack	Main	NA	6.37326	NA	NA	0.213372	NA	98.6794	NA	NA	NA	0.019935	0.917116	20.9413	3475.54	NA	1059.07	6.1697	0.912638	NA	2576.42	NA	10.6691	565.351	NA	0.768433	NA	NA	0.0186909	11.5481	2492.66	0.0794213	52895.7	5.33319	9.11093	0	1.236	1.236	28.3789
GCRF	ETH0357	1	11.3506	39.7865	2603.16	4	2017-12-02	2017-12-02	Maize	Field stack	Main	NA	4.50585	NA	NA	0.215668	NA	59.6892	NA	0.039291	NA	0.00601127	1.00955	29.9996	3045.37	NA	1099.22	4.33374	1.10311	NA	2710.02	NA	7.33848	1092.47	0.0173022	0.288137	NA	NA	0.0121496	26.1981	2536.71	0.0540403	47300.5	8.41071	10.1975	0	1.865	1.865	18.3946
GCRF	ETH0358	1	10.9088	39.4892	3453.87	4	2017-12-03	2017-12-03	Barley	Field stack	Main	NA	50.9413	0.00520898	NA	2.80474	NA	377.877	0.0233783	0.0323487	1.88277	0.00147228	2.67929	98.1462	6775.55	NA	1086.79	19.1318	0.553624	NA	4045.22	0.0419677	2.68694	1069.74	0.0246123	1.99582	NA	NA	0.110712	20.7371	7696.2	0.476758	70245.1	7.70699	16.7268	0	6.135	6.135	16.4093
GCRF	ETH0359	1	10.9108	39.4265	3487.59	4	2017-12-03	2017-12-03	Barley	Store	Main	NA	347.119	0.0174632	NA	6.47068	NA	564.646	NA	0.234071	1.89202	0.00609474	3.81435	594.702	3785.27	0.0664578	1221.67	16.6912	0.262182	NA	2837.61	0.0379984	5.9897	859.07	0.026362	4.32337	NA	NA	1.64855	21.6655	3466.22	0.0682779	50694.2	2.5485	4.10859	0	1.871	1.871	25.1084
GCRF	ETH0360	2	10.9656	39.549	3287.67	4	2017-12-03	2017-12-03	Barley	Field stack	Main	NA	58.3816	0.00889764	NA	3.00629	NA	513.675	NA	0.03437	1.22993	0.00229596	4.93228	88.8945	6072.99	0.031539	1160.48	11.6945	0.354589	NA	4334.75	0.0544469	2.23438	1227.64	0.0137024	2.27376	NA	NA	0.16871	29.9519	8517.53	2.02322	51905.1	3.63056	11.9439	0	7.263	7.263	17.3469
GCRF	ETH0361	1	11.0767	39.6429	2246.28	4	2017-12-04	2017-12-04	Sorghum	Field stack	Close pair	NA	28.6485	NA	NA	0.148402	NA	147.415	0.0224241	0.0219788	NA	NA	1.6735	46.9762	4371.79	NA	1432.26	11.1875	1.34894	NA	3478.49	NA	1.95508	629.694	0.0414476	0.455346	NA	NA	0.0858055	11.3909	8016.78	0.0382084	71558.1	NA	0.292291	0.0088	1.4742	1.483	29.6211
GCRF	ETH0362	1	11.078	39.6421	2257.2	4	2017-12-04	2017-12-04	Sorghum	Standing crop	Close pair	0.005607	29.8491	NA	NA	0.156053	NA	200.431	NA	0.0148668	NA	NA	1.68812	47.5463	4301.39	NA	1441.3	10.2434	0.8163	NA	3412.67	NA	1.27895	839.635	0.117692	0.496742	NA	NA	0.0978796	14.3424	8473.37	0.0334745	67757	1.71718	0.171403	0	0.9576	0.9576	20.4937
GCRF	ETH0363	1	11.254	39.5569	2733.83	4	2017-12-04	2017-12-04	Maize	Field stack	Main	NA	NA	NA	NA	0.0486923	NA	33.1626	NA	0.00807695	NA	NA	0.937923	18.3395	3376.11	NA	1191.4	3.8831	1.31023	NA	2992.33	NA	1.64382	847.729	0.0123061	0.0910195	NA	NA	NA	18.0991	3176.29	0.0638802	63584.3	4.3641	6.53105	0.0155	2.0665	2.082	26.3804
GCRF	ETH0364	2	10.9015	39.3483	3436.31	4	2017-12-05	2017-12-05	Barley	Standing crop	Main	NA	27.429	0.00366466	NA	14.2442	NA	412.234	NA	0.0389813	1.87805	NA	3.64145	69.0465	6416.67	NA	1423.07	12.465	0.283855	1.21351	3945.4	0.0463274	0.879735	1116.94	0.0383526	2.76073	NA	NA	0.106218	24.3746	3248.12	0.0381631	52428.7	3.94715	21.0441	0	2.228	2.228	21.8493
GCRF	ETH0365	2	10.9381	39.2854	3215.96	4	2017-12-05	2017-12-05	Barley	Field stack	Main	NA	166.332	0.0220025	NA	6.42508	NA	651.566	NA	0.0908077	2.28693	0.0122136	4.86743	221.642	4031.51	0.0529264	1235.21	12.7199	0.212501	0.602424	2430.43	0.0457091	13.2963	1147.12	NA	4.19346	0.000720855	NA	0.514876	31.8929	2903.39	0.0232133	58957.5	0.977287	12.4261	0	1.163	1.163	20.1948
GCRF	ETH0366	1	10.781	39.1487	2762.36	4	2017-12-05	2017-12-05	Wheat	Field stack	Main	NA	9.60041	NA	NA	4.95059	NA	350.799	NA	0.00738723	NA	0.0016003	1.97344	36.2277	3844.23	NA	1133.8	25.6689	NA	NA	3109.34	NA	5.47628	1154.17	0.198828	3.15919	NA	NA	0.0292351	16.4665	3950.44	0.0491393	60340.8	NA	18.3701	0	1.078	1.078	26.0559
GCRF	ETH0367	1	10.846	39.2324	2929.6	4	2017-12-05	2017-12-05	Wheat	Standing crop	Main	NA	3.7949	NA	NA	6.24954	NA	299.482	NA	0.00816598	NA	NA	3.46494	25.4092	4649.6	NA	1228.06	21.3517	NA	NA	3437.04	NA	2.40863	1070.33	0.0147811	2.52619	NA	NA	0.0123394	16.6456	4183.69	0.0487069	72392.6	2.45902	15.9711	0	1.887	1.887	25.2069
GCRF	ETH0368	1	10.9073	39.1706	3431.31	4	2017-12-06	2017-12-06	Barley	Standing crop	Main	NA	244.727	0.0178279	NA	8.4086	NA	501.542	0.0229212	0.192173	2.53065	0.00653534	3.63587	303.145	5094.51	0.0775867	1243.51	16.5113	NA	NA	3342.21	0.0536395	6.50014	864.48	0.0544217	3.60658	NA	NA	0.795682	22.7254	3503.26	0.0352233	74261.8	2.73091	32.8541	0.0125	0.9339	0.9464	29.4666
GCRF	ETH0369	1	11.325	39.2439	2853.88	4	2017-12-06	2017-12-06	Wheat	Field stack	Main	NA	10.5035	NA	NA	6.28508	NA	328.265	NA	0.0129605	NA	NA	2.81638	29.5791	4561.61	NA	1059.25	38.6274	NA	1.10484	3116.11	NA	6.24693	903.616	0.0529705	2.36933	NA	NA	0.0372751	22.5098	1556.65	0.0399288	39247.8	2.87252	9.77763	0	0.8817	0.8817	18.2031
GCRF	ETH0370	1	11.3998	39.3173	2701.4	4	2017-12-07	2017-12-07	Wheat	Field stack	Main	0.0112885	39.1091	NA	NA	5.92609	NA	364.92	NA	0.0097514	NA	NA	2.19186	45.0699	4418.48	NA	1131.55	24.4502	NA	NA	3293.25	NA	2.74408	1083.54	1.03184	3.28393	NA	NA	0.0388006	21.0977	2264.34	0.0351732	44345.1	5.64535	12.1662	0	1.24	1.24	20.0635
GCRF	ETH0371	1	10.9999	39.2657	3276.61	4	2017-12-07	2017-12-07	Barley	Field stack	Main	NA	81.1408	0.00787772	NA	6.80723	NA	572.467	NA	0.0560509	2.09193	0.00398302	3.69885	129.119	6368.18	NA	1156.54	14.0174	1.12205	NA	3011.21	0.0312143	7.33129	1007.2	0.0191026	4.51894	NA	NA	0.308934	21.2607	7662.65	0.281801	67696	2.72615	14.4456	0	3.474	3.474	14.8179
GCRF	ETH0372	1	10.7504	39.3382	2735.42	4	2017-12-08	2017-12-08	Wheat	Field stack	Main	NA	6.97624	NA	NA	1.71878	NA	326.243	NA	0.00993076	NA	NA	3.3956	30.5412	3949.82	NA	1044.89	17.5295	0.347809	NA	2830.89	NA	4.20772	962.252	0.0310892	3.50686	NA	NA	0.0245099	21.578	8920.47	0.0400177	80442.4	2.0253	0.67381	0	1.612	1.612	25.5744
GCRF	ETH0373	1	10.7443	39.3704	2805.77	4	2017-12-08	2017-12-08	Wheat	Standing crop	Main	NA	133.908	0.0057484	NA	9.84457	NA	388.767	NA	0.0462549	NA	0.00224194	3.78799	128.741	4532.37	NA	1229.87	33.7403	0.477969	NA	3145.16	NA	1.99302	1354.08	0.0187973	2.6052	NA	NA	0.185219	22.0808	5735.08	0.041901	102707	9.18695	40.9906	0	1.551	1.551	23.6208
GCRF	ETH0374	1	10.6894	39.4182	2714.15	4	2017-12-08	2017-12-08	Wheat	Field stack	Main	NA	5.91615	NA	NA	4.94564	NA	287.713	NA	0.0162209	NA	NA	2.91862	29.9818	3178.27	NA	984.651	26.7417	1.20189	NA	2340.26	NA	1.69564	884.853	0.0322739	1.47875	NA	NA	0.0174156	19.6202	4916.69	0.222881	71316.3	5.58364	28.4974	0	0.9356	0.9356	20.6205
GCRF	ETH0375	1	10.5658	39.3841	2675.45	4	2017-12-09	2017-12-09	Wheat	Field stack	Main	NA	8.19873	NA	NA	4.43879	NA	419.59	NA	0.0185311	NA	0.00102457	3.30415	36.1243	4134.12	NA	1239.03	37.1036	1.22527	NA	3625.73	NA	5.48832	1082.46	0.0604155	2.98142	NA	NA	0.0213	21.2085	4345.29	0.033357	66703.4	5.14881	13.963	0	1.427	1.427	25.8546
GCRF	ETH0376	1	10.4998	39.3155	2595.21	4	2017-12-09	2017-12-09	Wheat	Field stack	Main	NA	38.0803	0.00348137	NA	3.4278	NA	454.291	NA	0.031421	NA	0.00288337	4.12736	63.7906	4415.31	NA	1330.56	28.2894	1.25726	0.798487	3952.01	NA	1.97866	1318.15	0.102776	2.09328	NA	NA	0.0936067	36.6334	3858.49	0.0519218	64613.4	4.90016	7.99013	0.1218	1.4142	1.536	39.7023
GCRF	ETH0377	1	10.4508	39.2617	2616.9	4	2017-12-09	2017-12-09	Wheat	Field stack	Main	NA	79.7082	0.0118589	NA	3.04551	NA	353.105	NA	0.0642059	1.50378	0.00376702	3.11475	94.9342	4556.76	NA	1074.98	17.8422	0.330608	0.746032	3016.99	0.0381169	1.43782	957.378	0.296326	1.29106	NA	NA	0.181094	28.9094	2640.89	0.035414	58546.5	6.62194	8.01152	0	0.8983	0.8983	31.3003
GCRF	ETH0378	1	10.4301	39.2492	2626.47	4	2017-12-09	2017-12-09	Wheat	Field stack	Main	NA	10.1987	NA	NA	4.04398	NA	432.481	NA	0.0150353	NA	NA	2.8913	37.0467	4040.97	NA	1148.52	30.6549	0.282394	0.886299	3250.53	NA	1.88776	1079.34	0.138209	1.63126	NA	NA	0.0278128	25.9962	2699.01	0.0447472	59971.1	6.01586	10.4788	0	0.9917	0.9917	27.8356
GCRF	ETH0379	1	10.3823	39.3353	2668.47	4	2017-12-09	2017-12-09	Wheat	Field stack	Main	NA	5.59538	0.0043421	NA	4.28888	NA	333.977	NA	0.0125277	NA	0.000961828	3.39606	30.4452	4103	NA	1121.43	34.0089	0.35277	0.728712	2775.89	NA	3.8382	1011.9	0.189274	1.77099	NA	NA	0.0204036	19.7905	2253.03	0.0440416	51433.5	4.4473	9.44077	0	0.8546	0.8546	26.0612
GCRF	ETH0380	1	10.3847	39.3237	2676.88	4	2017-12-09	2017-12-09	Teff	Standing crop	Main	NA	101.441	0.017914	NA	13.1921	NA	1463.64	0.0336639	0.212799	NA	0.00457934	6.09037	133.978	4438.84	0.0457418	1759.48	64.8831	0.423704	1.37177	3760.18	0.0505282	2.79218	1607.1	0.0779401	3.9977	NA	NA	0.260456	27.634	2275.57	0.0461647	48565.3	5.16462	11.234	0	1.023	1.023	22.6001
GCRF	ETH0381	1	10.4429	39.1694	2426.47	4	2017-12-10	2017-12-10	Wheat	Field stack	Main	NA	95.9804	0.00621633	NA	11.8701	NA	1061.16	NA	0.0791739	NA	0.00278472	5.65764	133.046	3923.99	0.0359611	1320.07	22.1381	1.04364	0.973451	2025.86	0.0323178	5.04404	1662.42	0.0313291	5.88787	NA	NA	0.287872	22.549	3529.75	0.0589163	73517.8	2.85295	8.86672	0	1.877	1.877	27.9798
GCRF	ETH0382	1	10.4376	39.2438	2610.62	4	2017-12-10	2017-12-10	Wheat	Field stack	Main	NA	30.0048	0.00406579	NA	5.41155	NA	410.117	NA	0.044213	NA	0.00196875	3.02729	47.5095	4065.75	NA	1172.58	22.2344	1.27275	NA	2682.98	NA	1.84271	969.862	0.0877498	2.47431	NA	NA	0.0826065	20.7196	3176.96	0.0451535	61536.1	4.42272	4.67761	0.0786	0.767	0.8456	38.1013
GCRF	ETH0383	1	10.6977	39.2489	2672.75	4	2017-12-10	2017-12-10	Wheat	Field stack	Close pair	NA	32.7822	0.00361238	NA	7.57786	NA	351.157	NA	0.0174734	NA	0.000827001	3.02876	61.1614	4152.14	NA	1217.74	18.3847	1.08759	NA	3487.01	NA	7.41893	1035.03	0.0230182	2.51038	NA	NA	0.147776	26.6285	3056.04	0.0859891	67347.2	4.5112	26.777	0	1.127	1.127	27.6622
GCRF	ETH0384	1	10.6967	39.2493	2679.12	4	2017-12-10	2017-12-10	Wheat	Field stack	Close pair	NA	14.4683	NA	NA	6.50134	NA	425.783	NA	0.0178676	NA	0.00255766	3.01445	43.0534	4404.36	NA	1266.9	20.2476	27.7348	NA	3251.99	NA	5.82565	1222.11	0.113999	3.04906	NA	NA	0.071695	25.053	3148	0.0362686	74770.2	5.40923	29.7795	0	1.2	1.2	28.5084
GCRF	ETH0385	1	10.2841	37.629	2198.75	4	2017-12-09	2017-12-09	Teff	Field stack	Main	NA	297.084	0.0376818	NA	25.8387	NA	1598.08	NA	0.208088	2.0026	0.0157528	7.07286	311.152	4286.42	0.101532	2088.95	235.545	NA	2.39292	4720.59	0.0710747	3.74855	1624.85	0.0235756	6.63553	0.00159012	NA	0.749513	31.4186	4121.37	0.123054	79114.6	10.3896	9.26764	0	2.053	2.053	7.59147
GCRF	ETH0386	1	10.2538	37.6479	2272.31	4	2017-12-09	2017-12-09	Maize	Field stack	Main	NA	5.94302	NA	NA	0.409004	NA	50.7727	NA	0.0707696	NA	0.00179579	1.40142	24.1594	2988.23	NA	964.212	5.71559	NA	1.87616	2113.47	NA	7.43652	973.453	NA	0.283252	NA	NA	0.0187963	16.3345	4511.26	3.15628	86839.2	8.82851	13.4169	0	2.15	2.15	5.74805
GCRF	ETH0387	1	10.2733	37.5722	2200.03	4	2017-12-09	2017-12-09	Wheat	Field stack	Main	NA	15.6167	NA	NA	6.97512	NA	323.454	NA	0.037619	NA	0.00213201	3.35326	42.8606	4751.65	NA	1200.33	61.4166	NA	NA	3617.57	NA	6.81089	1294.37	0.0131811	2.40526	NA	NA	0.0420509	20.9719	4311.1	0.26768	80845.1	9.65208	14.2818	0	2.657	2.657	10.2478
GCRF	ETH0388	1	10.2632	37.5257	2169.55	4	2017-12-09	2017-12-09	Teff	Field stack	Main	NA	7.26719	NA	NA	21.0671	NA	1284.65	NA	0.128699	NA	NA	7.8993	53.273	6030.48	NA	2343.44	111.124	0.305853	2.40305	4899.47	NA	5.05705	1870.44	0.0457481	6.86141	NA	NA	0.0166364	32.604	4132.72	5.83447	84155.1	8.61537	17.5138	0	1.663	1.663	5.28598
GCRF	ETH0389	1	10.357	37.6851	2338.66	4	2017-12-09	2017-12-09	Teff	Field stack	Main	NA	NA	NA	NA	0.271777	NA	46.7654	NA	NA	NA	NA	1.28713	16.2652	3309.1	NA	911.915	4.86004	NA	0.869101	2484.14	NA	2.83042	765.522	NA	0.20621	NA	NA	NA	17.5086	4207.75	0.275939	89533.9	6.35724	38.5503	0	2.596	2.596	10.8469
GCRF	ETH0390	1	10.4278	37.8638	2541.71	4	2017-12-10	2017-12-10	Maize	Field stack	Main	NA	9.31497	0.00388232	NA	21.9264	NA	1340.12	NA	0.209331	NA	0.00117343	6.99606	62.0124	4971.47	NA	1977.95	383.876	NA	3.24677	4734.88	NA	8.98708	1566.09	0.0531845	5.29637	NA	NA	0.0260406	25.5499	3570.71	0.913627	71708.7	9.62344	15.8073	0	2.004	2.004	12.5668
GCRF	ETH0391	1	10.3998	37.7703	2430.12	4	2017-12-10	2017-12-10	Teff	Field stack	Main	NA	36.1372	0.0149331	NA	12.7914	NA	513.209	NA	0.0924311	NA	0.00488325	5.38935	124.119	4857.39	NA	1276.35	72.1624	NA	2.04851	2925.3	NA	11.8819	1512.42	0.0137415	3.69391	NA	NA	0.151983	27.7047	3748.49	14.2661	65576.6	9.13937	13.9872	0	2.002	2.002	5.05314
GCRF	ETH0392	2	10.4022	37.7429	2486.61	4	2017-12-10	2017-12-10	Wheat	Field stack	Main	NA	25.0731	0.00734587	NA	9.28894	NA	373.084	NA	0.0699675	NA	0.00371861	3.84436	91.0359	3622.45	NA	972.64	51.8117	NA	1.5691	2185.59	NA	8.52042	1121.08	0.0190708	2.63542	NA	NA	0.104481	20.2296	4036.62	0.927947	76307.8	14.0876	10.4	0	1.199	1.199	9.7912
GCRF	ETH0393	1	10.4532	37.7366	2611.5	4	2017-12-10	2017-12-10	Wheat	Field stack	Main	NA	12.5789	NA	NA	14.7903	NA	460.109	NA	0.0274038	NA	0.00704239	4.59695	37.3934	3704.76	NA	1013.08	45.1826	NA	NA	1914.77	NA	11.0196	1212.18	0.0103274	2.64888	NA	NA	0.0326011	19.9165	5033.45	1.36901	86614.1	2.76322	71.204	0	2.309	2.309	9.94197
GCRF	ETH0394	1	10.5073	37.7412	2712.93	4	2017-12-10	2017-12-10	Triticale	Field stack	Main	NA	14.1448	NA	NA	4.27453	NA	291.029	NA	0.0246595	NA	0.0106338	4.83163	37.9991	4721.25	NA	911.772	39.737	NA	0.599407	1984.84	NA	13.088	965.128	0.0145044	1.55593	NA	NA	0.0398927	16.6073	3153.02	0.012957	77480.3	3.31208	6.70117	0.0224	1.2686	1.291	34.3996
GCRF	ETH0395	1	10.2537	37.9276	2470.81	4	2017-12-11	2017-12-11	Teff	Field stack	Main	NA	21.0544	0.0040163	NA	20.8647	NA	1469.05	NA	0.0470671	NA	0.00109774	6.76678	69.3023	4252.73	NA	1957.24	267.127	NA	4.74672	4191.67	NA	5.4253	1855.42	0.0318641	5.60837	NA	NA	0.0604545	29.655	3795.88	1.92731	80550	10.3506	15.4045	0	2.19	2.19	8.28792
GCRF	ETH0396	1	10.3243	37.9657	2521.19	4	2017-12-11	2017-12-11	Teff	Field stack	Main	NA	71.6017	0.017238	NA	22.0857	NA	1505.18	NA	0.109997	1.42425	0.00401313	6.07549	199.337	4550.21	NA	1972.04	231.471	NA	4.05033	4276.99	NA	9.33083	1543.03	0.0122438	5.75433	NA	NA	0.530675	27.4958	3444.53	0.547582	62851.6	10.2578	21.3387	0	1.815	1.815	8.17921
GCRF	ETH0397	1	10.3377	37.9939	2502.74	4	2017-12-11	2017-12-11	Teff	Field stack	Main	0.0384068	10.3166	NA	NA	21.1346	NA	1500.17	NA	0.109762	NA	0.00140102	6.25967	47.6604	4192.95	NA	1840.2	230.928	NA	2.53063	3982.63	NA	3.35612	1666.79	0.0218126	6.38933	NA	NA	0.0300334	26.7419	3660.76	0.78743	68390.5	9.53689	23.8602	0	1.949	1.949	10.2611
GCRF	ETH0398	1	10.221	37.9893	2398.82	4	2017-12-11	2017-12-11	Teff	Field stack	Main	NA	NA	NA	NA	10.64	NA	991.672	NA	0.00716115	NA	NA	5.28382	27.0498	4329.67	NA	1753.32	33.8414	NA	0.897289	3392.94	NA	4.30239	1391.54	0.0127007	3.21667	NA	NA	0.00983146	21.9828	3277.85	0.0207399	61897.8	9.73833	8.11226	0	1.738	1.738	33.657
GCRF	ETH0400	1	10.1312	38.1798	1974.5	4	2017-12-12	2017-12-12	Sorghum	Field stack	Main	NA	23.7766	0.00437277	NA	0.317495	NA	220.631	NA	0.0123434	NA	0.00523869	1.44319	43.0609	4028.85	NA	1446.74	10.4132	0.641793	NA	3131.9	NA	5.09436	837.997	0.14668	0.338281	NA	NA	0.070406	17.7868	3340.11	0.0265581	41219.2	5.18328	0.662579	2.0288	6.2852	8.314	39.7144
GCRF	ETH0401	1	10.2122	38.2274	2432.77	4	2017-12-12	2017-12-12	Teff	Field stack	Main	NA	25.3238	NA	NA	18.1513	NA	1626.89	NA	0.0442533	NA	0.00305798	5.78206	65.4703	4891.64	NA	1711.4	49.3419	0.387448	1.84554	3469.32	NA	3.29244	1837.22	NA	5.11178	NA	NA	0.0736395	22.3292	2336.31	0.0238642	64542.2	3.48542	12.7745	0	0.7057	0.7057	31.2034
GCRF	ETH0402	1	10.285	38.1766	2367	4	2017-12-12	2017-12-12	Teff	Field stack	Main	NA	38.5521	0.00829205	NA	10.7535	NA	1563.95	NA	0.0410223	NA	0.00200376	4.01979	68.3691	5010.31	NA	1897.34	50.6187	NA	0.964369	4465.76	NA	3.40345	1679.84	0.095387	7.21344	NA	NA	0.112131	22.6585	3100.66	0.0318579	68963.9	4.00794	5.76205	0	2.179	2.179	34.0814
GCRF	ETH0403	1	10.3168	38.1169	2409.27	4	2017-12-12	2017-12-12	Teff	Field stack	Main	NA	251.512	0.0344625	1.08921	18.5229	NA	1625.87	0.0199353	0.219203	NA	0.0128732	5.55804	274.679	4479.99	0.131945	1851.7	243.043	NA	2.23392	4091.87	0.0695442	3.73524	1654.43	0.0235589	5.38469	0.00125169	NA	0.748469	26.898	3348.38	0.107012	68603.6	6.32717	12.4108	0	1.554	1.554	31.9638
GCRF	ETH0404	1	10.2099	38.139	2440.97	4	2017-12-12	2017-12-12	Teff	Field stack	Main	NA	53.4537	0.00760326	NA	24.7901	NA	1592.74	NA	0.124358	1.66773	0.00520163	9.2457	98.0639	4766.54	0.0478772	2109.15	318.546	NA	3.45606	4615.54	0.0747514	7.8874	1658.96	0.0179508	5.28813	NA	NA	0.136846	26.9219	3032.3	0.732677	66647	5.79108	15.3244	0	1.57	1.57	28.1387
GCRF	ETH0405	1	10.618	37.9238	2833.59	4	2017-12-13	2017-12-13	Wheat	Field stack	Main	NA	133.283	0.00711321	NA	8.09308	NA	416.396	NA	0.0812284	NA	0.00403776	3.838	181.914	4567.75	NA	1322.44	38.5479	NA	NA	3688.73	NA	5.11953	1366.6	0.018794	3.36239	NA	NA	0.328865	26.6503	4282.11	0.0212677	57350.5	4.8783	7.74449	0	1.79	1.79	21.1315
GCRF	ETH0406	1	10.5629	37.9528	2743.97	4	2017-12-13	2017-12-13	Wheat	Field stack	Main	NA	11.971	NA	NA	10.5893	NA	436.521	NA	0.0186555	NA	0.00258559	4.05582	43.3911	5075.4	NA	1474.43	35.0929	NA	0.798051	4028.54	NA	9.97342	1225.65	0.205032	4.11322	NA	NA	0.0285472	28.2611	4840.52	0.050871	62908.1	3.80116	9.9535	0	2.487	2.487	13.9342
GCRF	ETH0407	1	10.5063	37.9783	2623.49	4	2017-12-13	2017-12-13	Teff	Field stack	Main	NA	37.9348	NA	NA	23.0554	NA	1719.62	NA	0.0908311	NA	NA	5.3114	79.7877	5289.44	NA	2094.35	92.2325	NA	NA	4683.17	NA	2.79243	1736.91	0.0186657	11.2118	NA	NA	0.0894524	27.6694	3713.74	0.0337539	81238.9	4.82377	28.2515	0	2.183	2.183	21.4119
GCRF	ETH0408	1	10.6172	38.0076	2778.76	4	2017-12-13	2017-12-13	Barley	Field stack	Main	NA	26.4577	0.00420419	NA	15.2769	NA	439.185	NA	0.0235477	1.74404	0.00201064	3.98483	55.5418	4536.21	NA	1246.7	13.3742	NA	NA	3509.28	NA	4.82781	1184.81	NA	5.14822	NA	NA	0.0694831	21.52	3980.92	0.322676	90231.6	3.1647	65.3401	0	1.546	1.546	12.3157
GCRF	ETH0409	1	10.5432	38.0147	2669.81	4	2017-12-13	2017-12-13	Teff	Field stack	Main	NA	113.344	0.00900159	NA	16.2516	NA	1593.5	NA	0.0834382	NA	0.00315368	7.15595	146.898	5009.44	NA	1962.51	31.7976	7.90289	0.912252	3887.01	NA	5.83981	1700.38	0.0416154	5.94269	NA	NA	0.274	31.5922	4131.55	0.457094	85260.3	7.55849	11.9501	0	1.084	1.084	10.6469
GCRF	ETH0410	1	10.462	38.0862	2537.98	4	2017-12-13	2017-12-13	Teff	Field stack	Main	NA	12.0081	NA	NA	16.0812	NA	1642.74	NA	0.0618469	NA	NA	6.30177	56.6695	4495.04	NA	1899.53	161.095	8.11057	1.63956	4303.03	NA	3.85012	1632.59	0.0213553	5.76036	NA	NA	0.0419864	27.5118	3356.88	0.0580742	64144.7	4.698	10.0678	0	1.927	1.927	32.1616
GCRF	ETH0411	1	10.4466	38.1015	2543.8	4	2017-12-13	2017-12-13	Teff	Field stack	Main	NA	45.6938	0.00469953	NA	13.3238	NA	1362.67	NA	0.0346495	NA	0.00220512	8.00229	82.2302	5046.79	NA	1926.21	47.0934	6.98163	1.09279	3741.37	NA	6.36343	1883.1	0.111911	4.64279	NA	NA	0.136489	30.0687	3357.67	0.0557988	78731.8	4.07882	17.1043	0	1.765	1.765	25.7968
GCRF	ETH0412	1	10.4308	38.1219	2523.51	4	2017-12-13	2017-12-13	Teff	Field stack	Main	NA	163.265	0.0182853	36.5455	14.2371	NA	1899.63	0.036089	0.115511	2.38878	0.0027009	6.65375	88.9466	5048.29	0.187167	2132.8	67.9979	9.64149	1.21738	4794.59	0.104342	2.71959	1621.29	0.279979	8.62631	NA	NA	0.262558	25.9698	2913.1	0.0316857	63615.4	8.90816	3.88043	0.0245	1.2535	1.278	32.4265
GCRF	ETH0413	1	10.3525	38.313	2459.34	4	2017-12-14	2017-12-14	Teff	Field stack	Main	NA	21.8873	0.00501585	NA	10.2306	NA	1481.77	NA	0.0562938	NA	0.00161295	5.12971	37.37	5010.95	NA	1935.14	32.17	8.10601	NA	4006.62	NA	2.39775	1471.67	0.102078	6.01713	NA	NA	0.0469921	20.89	3296.99	0.0170825	63551.7	4.72941	4.42821	0.0492	0.7012	0.7504	41.5319
GCRF	ETH0414	1	10.405	38.3184	2394.56	4	2017-12-14	2017-12-14	Teff	Field stack	Main	NA	9.19191	0.00605283	NA	8.91705	NA	1256.46	NA	0.033922	NA	0.00127116	5.36631	28.1929	5134.13	NA	1879.97	27.5571	7.7411	NA	4041.25	NA	2.43755	1484.57	0.0791675	4.98562	NA	NA	0.0214521	19.7007	3571.02	0.0635827	69107.4	1.66738	4.23244	0.1269	0.6216	0.7485	41.1231
GCRF	ETH0415	1	10.4778	38.3904	2340.22	4	2017-12-14	2017-12-14	Teff	Field stack	Close pair	NA	398.353	0.0438622	NA	9.78354	NA	1024.55	NA	0.234556	1.65287	0.0206749	6.26052	363.092	4022.97	0.100054	1442.2	25.9897	15.0186	1.1134	2647.81	0.0902608	2.40421	1389.24	0.0508557	4.02895	0.00136653	NA	0.821254	20.121	3193.65	0.0148496	68062.2	4.77422	6.19676	0.0206	0.6581	0.6787	37.6876
GCRF	ETH0416	1	10.4808	38.3873	2380.73	6	2017-12-14	2017-12-14	Teff	Field stack	Close pair	NA	13.506	NA	NA	9.2747	NA	1228.39	NA	0.0303084	NA	0.00098135	6.48911	37.0509	5077.42	NA	1993.43	25.659	13.9924	0.719333	4264.88	NA	2.32935	1564.79	0.0565034	4.89273	NA	NA	0.0357203	24.4385	3193.2	0.0163434	76087.4	5.97501	5.12981	0.0179	0.5417	0.5596	37.4769
GCRF	ETH0417	1	10.4167	38.2296	2472.39	4	2017-12-14	2017-12-14	Teff	Field stack	Main	NA	45.9395	0.00434563	NA	12.7286	NA	1305.61	NA	0.0473499	NA	0.00190522	5.28902	80.1941	4658.84	NA	1709.32	24.5786	8.95492	0.958805	3520.51	NA	4.599	1636.14	0.0525486	4.82298	NA	NA	0.137139	23.2933	3259.22	0.036465	78806.4	8.40401	10.0063	0	1.558	1.558	27.2416
GCRF	ETH0418	1	10.4915	38.1678	2536.38	4	2017-12-14	2017-12-14	Teff	Field stack	Main	NA	19.434	0.00392401	NA	9.95206	NA	1386.41	NA	0.0380442	NA	NA	5.39835	42.0765	5342.99	NA	2087.43	33.3711	15.8646	NA	4441.92	NA	2.84839	1631.34	0.259709	5.43151	NA	NA	0.0507393	21.0318	3400.36	0.019465	69025.8	5.14613	3.44907	0.0127	1.3433	1.356	38.1752
GCRF	ETH0419	1	10.5798	38.1602	2570.36	4	2017-12-14	2017-12-14	Teff	Field stack	Main	NA	10.0388	NA	NA	11.4605	NA	1289.24	NA	0.0190029	NA	NA	5.41625	33.004	5307.78	NA	1856.3	30.8653	13.0525	1.16281	4114.37	NA	2.34739	1462.69	0.07756	4.08167	NA	NA	0.0268503	21.0035	3976.75	0.024167	68083.6	8.23137	7.88362	0	1.051	1.051	31.9154
GCRF	ETH0420	1	10.64	38.1609	2545.68	4	2017-12-15	2017-12-15	Teff	Field stack	Main	NA	16.6281	NA	NA	10.7706	NA	1313.68	NA	0.0790963	1.46125	NA	4.99899	42.05	4928.7	NA	1791.6	75.7446	15.9943	0.898086	3916.68	0.0372569	2.17468	1480.42	0.0599343	5.11373	NA	NA	0.0338257	20.6577	3217.91	0.0156938	86379.6	5.23715	10.0522	0	0.8868	0.8868	36.0744
GCRF	ETH0421	1	10.688	38.2314	2472.14	4	2017-12-15	2017-12-15	Teff	Field stack	Main	NA	20.3011	NA	NA	7.66807	NA	1117.77	NA	0.0584654	NA	0.000839317	4.32009	46.3357	4402.95	NA	1828.61	36.6185	6.66018	NA	3461.33	NA	3.59421	1537.76	0.0332013	5.67439	NA	NA	0.045321	19.5255	3870.37	0.0186987	79757.5	4.62577	3.58838	0.03865	1.31735	1.356	36.4525
GCRF	ETH0422	1	10.747	38.1008	2564.83	4	2017-12-15	2017-12-15	Teff	Field stack	Main	NA	83.8482	0.00838793	3.04517	16.4395	NA	1456.56	NA	0.0722531	NA	0.00188991	4.12199	106.398	4187.3	0.0528469	2047.81	142.737	10.0665	0.656313	4250.16	NA	4.95981	1537.89	0.0170407	9.51485	NA	NA	0.128321	19.174	3318.52	0.0390468	69908.3	3.7783	7.64178	0	1.755	1.755	20.2323
GCRF	ETH0423	1	10.7721	38.0926	2524.02	4	2017-12-15	2017-12-15	Teff	Field stack	Main	NA	40.0928	0.00706977	NA	17.5753	NA	1502.01	NA	0.0460438	NA	0.000895061	4.03465	77.8522	4637.55	NA	1937.32	111.073	7.90567	1.06265	4187	NA	3.06515	1486.47	0.0265592	7.38244	NA	NA	0.093958	18.4277	3224.49	0.073827	70998.6	7.96673	8.79725	0	1.906	1.906	26.5558
GCRF	ETH0424	1	10.7955	38.09	2603.06	4	2017-12-15	2017-12-15	Teff	Field stack	Main	NA	43.5359	0.00595478	NA	18.2174	NA	1356.49	NA	0.0935364	NA	0.00127327	4.93797	85.4589	4858.05	NA	2180.82	137.189	8.74999	2.5425	4485.3	NA	3.9781	1839.31	0.0288532	5.54979	NA	NA	0.126983	23.6216	4201.45	0.119853	75979.2	4.33305	14.259	0	1.877	1.877	21.1926
GCRF	ETH0425	1	10.835	38.1591	2487.05	4	2017-12-15	2017-12-15	Maize	Field stack	Main	NA	7.69089	NA	NA	0.140545	NA	53.9741	NA	0.00837847	NA	NA	1.38118	26.183	3189.94	NA	1026.07	3.47407	7.02492	NA	2657.94	NA	4.19791	827.002	0.027826	0.386023	NA	NA	0.0289683	16.2407	3307.49	0.0141009	77563.3	2.99453	5.64687	0	1.299	1.299	27.5907
GCRF	ETH0426	1	10.8816	38.2435	2661.76	4	2017-12-16	2017-12-16	Teff	Field stack	Main	NA	6.36235	NA	NA	16.3056	NA	1614.28	NA	0.0266325	NA	NA	3.87403	30.8383	4426	NA	1945.15	55.367	15.7805	NA	4236.26	NA	2.72984	1434.02	0.0637432	8.90378	NA	NA	0.0158207	18.1099	3364.6	0.0122211	75291.7	8.68484	9.82835	0.0277	1.4293	1.457	30.9034
GCRF	ETH0427	1	10.8645	38.3711	2439.98	4	2017-12-16	2017-12-16	Teff	Field stack	Close pair	NA	36.3887	0.00487088	NA	9.90101	NA	1404.48	NA	0.080424	NA	0.00239847	5.09631	56.0738	4680.32	NA	1969.2	45.1777	13.5256	0.60582	4231.35	NA	2.59713	1624.74	0.0201637	4.80289	NA	NA	0.0877699	24.7514	3103.61	0.0130193	76512	5.3283	6.93145	0.0084	0.5685	0.5769	33.3518
GCRF	ETH0428	1	10.8639	38.3732	2432.85	4	2017-12-16	2017-12-16	Teff	Field stack	Close pair	NA	10.5251	NA	NA	10.3855	NA	1588.92	NA	0.080458	NA	NA	5.05383	41.1522	4552.57	NA	1914.88	41.5413	14.8456	NA	3826.62	NA	3.25588	1810.74	0.0397975	4.90239	0.000887739	NA	0.0240126	25.4065	3274.88	0.0194328	76842.1	6.42783	4.73954	0.0155	0.9151	0.9306	36.7254
GCRF	ETH0429	1	10.8333	38.393	2392.52	4	2017-12-16	2017-12-16	Teff	Field stack	Main	NA	22.591	0.00584706	NA	15.0193	NA	1503.35	NA	0.0440697	NA	0.00247477	6.15802	56.5474	3718.67	NA	1717.9	29.8101	16.9512	1.45318	3214.17	NA	2.60112	1796.14	0.0105366	4.49326	NA	NA	0.0557601	27.7572	2947.64	0.0140223	73181.4	5.36031	6.81987	0	0.591	0.591	31.297
GCRF	ETH0431	1	10.9234	38.147	2650.21	4	2017-12-16	2017-12-16	Teff	Field stack	Main	NA	24.2409	0.00488081	NA	24.3182	NA	1565.67	NA	0.0943833	1.49975	0.00112654	6.38792	62.6481	4363.48	NA	2183.96	200.269	8.96847	1.96112	4750.41	NA	3.03362	1602.15	0.0238306	8.06469	NA	NA	0.0594724	29.0465	4984.42	0.034946	74178.1	8.2801	11.6718	0	2.091	2.091	10.5523
GCRF	ETH0432	1	10.9388	38.0589	2532.21	4	2017-12-16	2017-12-16	Teff	Field stack	Main	NA	30.1954	0.00402288	NA	18.8541	NA	1366.79	NA	0.0637152	NA	0.00127409	4.58749	58.929	3463.68	NA	1760.08	130.406	8.66593	1.54039	3378.98	NA	6.58451	1376.1	NA	8.40623	NA	NA	0.0687922	18.019	2992.5	0.145056	77519.3	5.54689	12.9062	0	1.626	1.626	13.152
GCRF	ETH0433	1	10.9733	37.9755	2502.4	3	2017-12-17	2017-12-17	Teff	Field stack	Main	NA	20.5474	NA	NA	19.6224	NA	1272.83	NA	0.0297449	NA	NA	4.02798	43.9737	4287.2	NA	1890.66	159.037	8.56761	2.98645	4064.71	NA	2.1793	1456.36	NA	5.82932	NA	NA	0.0560265	19.7814	2873.37	0.154892	79556	11.92	15.2249	0	1.429	1.429	11.3628
GCRF	ETH0434	1	10.9486	37.9254	2543.83	4	2017-12-17	2017-12-17	Teff	Field stack	Main	NA	16.6374	0.00535142	NA	85.0424	NA	1355.41	NA	0.0369129	4.23837	0.0053564	4.69932	41.9095	3443.6	NA	1795.75	170.59	8.29562	2.36921	3356.5	NA	3.94169	1580.49	NA	7.7079	NA	NA	0.0756448	19.1	3266.27	0.81457	85790.3	7.15729	26.5803	0	1.285	1.285	9.36479
GCRF	ETH0435	1	11.0183	37.9235	2483.85	4	2017-12-17	2017-12-17	Teff	Field stack	Main	NA	72.4871	0.00784508	NA	23.9115	NA	1313.74	NA	0.0723716	NA	0.00344759	6.14402	107.175	3983.76	NA	2179.82	194.779	8.91538	4.39965	4422.1	0.0290199	6.62982	1760.2	0.0102009	5.04648	NA	NA	0.168198	24.1726	3887.88	0.996907	71391.4	8.49414	13.8722	0	1.914	1.914	16.5083
GCRF	ETH0436	1	10.8258	37.8069	3075.63	4	2017-12-17	2017-12-17	Triticale	Field stack	Main	NA	12.6769	NA	NA	5.3636	NA	356.709	NA	0.0346534	NA	0.00668631	5.22684	29.1756	5097.85	NA	1050.67	42.1535	8.88764	NA	2827.01	NA	11.9907	1276.57	NA	2.74872	NA	NA	0.0310104	15.7818	11115.3	9.51532	86147.7	3.27088	34.5958	0	4.921	4.921	5.74155
GCRF	ETH0437	2	10.8931	37.8022	2593.15	4	2017-12-17	2017-12-17	Teff	Field stack	Main	NA	113.495	0.0158285	NA	27.0847	NA	1593.35	NA	0.0911838	NA	0.00591285	6.28781	151.965	3853.01	0.0484612	1495.71	108.577	0.0342848	2.16654	2390.35	NA	4.58527	1838.07	0.0179697	7.64872	0.000765395	NA	0.307373	20.0206	4803.66	0.430315	81028.8	5.64707	16.0273	0	3.897	3.897	10.74
GCRF	ETH0438	1	10.9246	37.807	2486.68	4	2017-12-17	2017-12-17	Teff	Field stack	Main	NA	86.6417	0.0086095	NA	25.0201	NA	1290.67	NA	0.0867949	NA	0.00329086	4.89818	113.447	3525.12	NA	1981.22	192.367	11.5081	3.00242	3888.4	NA	5.3696	1524.9	0.0102222	6.29228	NA	NA	0.220899	21.6845	3711.76	0.994206	81947.1	5.94591	29.0203	0	1.529	1.529	9.25006
GCRF	ETH0439	1	10.9912	37.851	2446.9	4	2017-12-17	2017-12-17	Teff	Field stack	Main	NA	37.2538	0.00573404	NA	21.082	NA	1359.1	NA	0.0526302	1.92517	0.00173122	4.44525	72.6997	4491.54	NA	1861.33	196.298	12.5742	2.31953	3956.27	NA	3.18114	1470.04	0.0199888	4.4805	NA	NA	0.100753	18.8806	3552.62	0.173419	74032.3	7.2228	10.3329	0	1.452	1.452	24.6682
GCRF	ETH0440	1	11.1221	37.7348	1824.08	4	2017-12-18	2017-12-18	Teff	Field stack	Main	NA	180.125	0.00995185	NA	7.85071	NA	1380.05	NA	0.189518	NA	0.00198872	4.87974	238.458	3842.19	NA	1651.81	53.9931	14.5826	0.860745	3537.02	0.0916041	1.17461	1377.5	0.033384	6.35258	NA	NA	0.702173	23.9284	3137.11	0.0446813	75864.7	0.0810319	2.53193	0.0136	1.1854	1.199	34.6575
GCRF	ETH0441	1	11.0534	37.8548	2423.92	4	2017-12-18	2017-12-18	Teff	Field stack	Main	NA	11.4058	NA	NA	20.0767	NA	1241.64	NA	0.098979	NA	NA	4.05569	39.8928	4411.22	NA	2021.89	239.064	13.4012	2.91515	4335.23	NA	6.2532	1443.1	0.0178994	4.42841	NA	NA	0.0304958	17.2691	3964.05	0.237446	72692.5	10.2979	13.3124	0	1.802	1.802	17.3371
GCRF	ETH0442	1	11.1138	37.8233	2197.79	4	2017-12-18	2017-12-18	Teff	Field stack	Main	NA	47.553	NA	NA	13.4401	NA	1016.87	NA	0.0687178	NA	0.000814721	3.82944	63.5631	3933.13	NA	1749.23	71.8482	14.4801	1.18165	3560.33	NA	1.52019	1327.94	0.0138948	5.59446	NA	NA	0.115764	19.8498	3376.03	0.0888673	85353.6	6.72222	16.3086	0	1.777	1.777	15.2482
GCRF	ETH0443	1	11.1006	37.9001	2428.59	4	2017-12-18	2017-12-18	Teff	Field stack	Main	NA	28.4788	0.00675068	NA	21.8132	NA	1238.83	0.029723	0.0756536	2.08856	0.00231191	8.49544	68.4512	4094.66	NA	1981.59	200.851	43.5023	3.54121	3989.63	0.115705	8.59274	1647.42	0.0299766	6.21636	NA	NA	0.0730919	22.6259	2743.13	0.547188	64331.7	9.32808	11.2565	0	1.795	1.795	10.8029
GCRF	ETH0444	1	11.0379	37.7658	2137.62	4	2017-12-18	2017-12-18	Maize	Field stack	Main	NA	NA	NA	NA	0.239685	NA	33.3804	NA	0.0453696	NA	NA	1.18514	15.8181	3463.83	NA	958.388	3.20431	7.36698	NA	2587.6	NA	0.682172	851.976	NA	0.262696	NA	NA	NA	17.4999	4596.81	0.0520343	86080.6	3.89389	13.2361	0	3.447	3.447	19.2222
GCRF	ETH0445	1	10.9065	37.7404	2606.76	4	2017-12-19	2017-12-19	Maize	Field stack	Main	NA	NA	NA	NA	1.03596	NA	56.1479	NA	0.0438125	NA	NA	1.43665	18.6979	3093.42	NA	918.875	4.04124	8.26235	0.82216	2239.94	NA	2.8954	939.747	NA	0.416658	NA	NA	NA	18.6598	4223.09	0.202904	86157.1	0.34715	29.2437	0	1.176	1.176	22.6425
GCRF	ETH0446	2	10.8322	37.7487	2761.97	4	2017-12-19	2017-12-19	Maize	Field stack	Close pair	NA	NA	NA	NA	0.593693	NA	43.0285	NA	0.0150641	NA	NA	0.87072	15.6358	3556.66	NA	1235.01	5.32651	0.0666865	0.295135	2960.32	NA	1.54301	1013.42	NA	0.302744	NA	NA	NA	17.2374	6026.25	0.165349	94134.9	1.82255	36.7229	0	3.08	3.08	13.5015
GCRF	ETH0447	1	10.8317	37.7474	2742.39	4	2017-12-19	2017-12-19	Barley	Field stack	Close pair	NA	45.9927	0.00772659	NA	255.491	NA	426.293	NA	0.0379334	19.3019	0.0104657	3.26485	66.8888	3203.36	NA	998.34	15.6622	8.92589	NA	2688.9	0.0795405	3.29565	1023.48	NA	5.22195	NA	NA	0.13975	19.6846	6910.1	2.09881	86399.8	2.67304	33.0382	0	2.527	2.527	8.88641
GCRF	ETH0448	1	10.6028	37.7911	3138.47	4	2017-12-19	2017-12-20	Barley	Field stack	Main	NA	14.9358	NA	NA	5.94319	NA	440.98	NA	0.0145438	NA	NA	4.82799	46.6554	6815.18	NA	1171.65	16.3712	7.86563	NA	3879.2	0.0414363	7.10306	1218.97	0.0143351	2.78844	NA	NA	0.0517195	24.3235	6543.11	0.413333	68806.1	3.24681	10.7189	0	3.216	3.216	18.4745
GCRF	ETH0449	1	10.5397	37.7254	2727.12	4	2017-12-19	2017-12-21	Barley	Field stack	Main	NA	49.3663	0.00809668	NA	4.82246	NA	254.611	NA	0.0574223	NA	0.00248703	3.50626	69.2187	5486.53	NA	1164.93	23.4362	9.18915	NA	3523.19	NA	3.02837	1103.18	0.0160677	1.46766	NA	NA	0.131267	20.1291	6535.33	3.61266	77390.5	11.555	13.724	0	3.745	3.745	5.83704
BMGF	ETH0451	5	8.1674	39.165	2149.35	4	2018-12-24	2018-12-24	Wheat	Store	Main	NA	13.2808	NA	NA	5.32702	NA	378.258	NA	NA	NA	NA	3.72019	43.4054	4636.87	NA	1030.88	31.6858	0.418949	NA	2627.98	NA	2.09421	1806.52	0.149004	2.44566	NA	NA	0.210031	23.2915	2837.8	0.0164526	50229.2	2.10861	3.52311	0.0134	2.2986	2.312	27.568
BMGF	ETH0452	5	7.3399	39.2308	2924.02	4	2018-12-28	2018-12-28	Wheat	Field stack	Main	NA	83.2964	0.0189787	NA	5.30748	NA	462.726	NA	NA	NA	0.00476514	5.3522	110.046	4913.72	NA	1321.95	38.6306	0.0697692	NA	4075.58	NA	1.85839	1761.82	NA	2.11902	NA	0.00183966	0.28272	45.3116	2364.34	0.153655	53907	3.38818	8.18581	0	2.776	2.776	23.2155
BMGF	ETH0454	5	7.71965	39.2941	2791.34	4	2018-12-26	2018-12-26	Barley	Store	Main	NA	19.536	NA	NA	6.57318	NA	351.382	NA	NA	NA	NA	3.98297	45.1772	5005.2	NA	1113.75	17.5964	0.0615175	NA	2894.83	NA	5.21896	2173.81	0.0151953	2.5199	NA	0.000289109	0.203888	27.7937	4029.94	0.309445	69519.8	2.52418	18.8473	0	3.391	3.391	11.2326
BMGF	ETH0455	5	7.41698	39.2445	2964.41	6	2018-12-23	2018-12-23	Triticale	Field stack	Main	NA	7.36061	NA	NA	4.46027	NA	424.598	NA	NA	NA	0.00415658	4.10196	55.5556	4853.8	NA	1167.69	14.919	0.154914	NA	2892.58	NA	9.55414	2088.12	0.0270199	3.4507	NA	NA	0.155022	38.5954	3330.77	0.0867125	49643.2	3.25825	15.247	0	2.936	2.936	16.8971
BMGF	ETH0456	5	7.53404	39.186	2570.64	6	2018-12-23	2018-12-23	Barley	Store	Main	NA	44.8231	NA	NA	2.72411	NA	364.802	NA	NA	NA	0.00235194	4.20561	61.5222	5350.65	NA	1107.24	18.0428	0.0191941	NA	3839.05	NA	2.95304	1586.47	NA	1.62901	NA	0.00106831	0.225968	24.1656	3051.97	0.486629	51363.3	3.90919	13.8473	0	3.837	3.837	23.9211
BMGF	ETH0457	5	7.38181	39.3961	2988.77	16	2018-12-23	2018-12-23	Barley	Store	Close pair	NA	15.5374	NA	NA	3.97846	NA	327.025	NA	NA	NA	NA	2.79682	35.4891	5045.04	NA	1075.11	12.1489	0.0744156	NA	3217.83	NA	1.47678	1813.96	0.0653883	2.58031	NA	0.000547387	0.157807	20.2791	2693.45	0.820427	37110.6	2.58722	9.37223	0	2.78	2.78	8.05607
BMGF	ETH0458	5	7.34587	39.463	2405.52	8	2018-12-23	2018-12-23	Barley	Store	Main	NA	9.26047	NA	NA	2.5343	NA	367.531	0.0681942	NA	NA	NA	3.04179	26.1421	4502.99	NA	1072.43	10.5152	0.513191	NA	2933.42	NA	0.800861	1647.08	0.0671828	2.25277	NA	NA	0.16835	18.3312	2839.77	0.0112463	50558.2	3.13021	3.35356	0	2.269	2.269	26.9215
BMGF	ETH0459	5	7.82765	39.1888	2852.86	4	2018-12-22	2018-12-22	Barley	Store	Main	NA	39.1786	NA	NA	5.22271	NA	326.235	NA	NA	NA	NA	3.44165	61.9753	4198.64	NA	1048.11	13.1675	0.121697	NA	2522.79	NA	3.43266	1769.3	0.0314189	2.45021	NA	0.00047952	0.199898	23.9331	3202.93	0.324037	53791.1	4.82437	11.6583	0	3.203	3.203	11.006
BMGF	ETH0460	5	7.87899	39.146	2714.31	4	2018-12-22	2018-12-22	Wheat	Store	Main	0.00877765	13.1099	NA	NA	9.62179	NA	361.982	NA	NA	NA	NA	3.23587	38.0961	4013.48	NA	913.914	40.5693	0.024421	NA	1974.59	NA	5.9176	1566.47	0.0387437	2.15131	NA	NA	0.153335	28.3439	4809.15	2.15589	57465.4	4.57111	15.9178	0	3.686	3.686	8.69189
BMGF	ETH0461	5	7.87426	39.1236	2527.88	4	2018-12-22	2018-12-22	Wheat	Store	Main	NA	12.5547	NA	NA	10.6857	NA	394.56	NA	NA	NA	0.00158224	3.35029	36.2381	4055.52	NA	951.57	49.4693	NA	NA	2473.79	NA	5.7232	1694.6	NA	2.63217	NA	NA	0.16176	20.9502	4587.31	5.75084	58956.3	4.46936	14.4049	0	3.107	3.107	5.90627
BMGF	ETH0462	5	7.8357	39.1233	2561.11	4	2018-12-22	2018-12-22	Wheat	Standing crop	Main	0.00993222	10.8065	NA	NA	11.8621	NA	416.532	NA	NA	NA	NA	3.68014	33.5722	4367.43	NA	1055.23	45.6221	0.0659905	NA	2463.31	NA	3.84779	1612.72	NA	2.76364	NA	NA	0.164025	22.8479	3612.68	2.08941	54075.3	2.47588	21.4301	0	2.55	2.55	7.1203
BMGF	ETH0463	1	14.3267	39.2266	2016.51	6	2018-12-06	2018-12-07	Finger millet	Field stack	Close pair	0.00582558	15.782	0.00725711	NA	17.7849	NA	4514.47	NA	0.0663194	0.381049	0.010292	6.06704	39.7574	5879.71	NA	2154.76	85.553	0.352348	0.877939	3258.44	NA	5.16259	1328.46	0.146418	14.3601	NA	NA	0.091481	20.8301	455.251	0.0311052	5672.04	0.847324	NA	0	0.5032	0.5032	4.99929
BMGF	ETH0464	1	14.291	39.0262	2100.77	6	2018-12-07	2018-12-07	Wheat	Field stack	Main	0.00406289	NA	NA	NA	2.374	NA	452.45	NA	0.0250311	0.118172	0.0017034	3.79449	29.3825	4474.99	NA	1339.27	23.9838	0.535668	0.43641	2953.67	NA	4.48158	1603.26	0.143762	3.59686	NA	NA	0.0664575	22.0495	2531.13	0.0252315	45828.4	0.524453	3.35054	0.0072	0.4229	0.4301	27.1405
BMGF	ETH0465	1	14.5519	39.1636	1606.49	4	2018-12-07	2018-12-07	Finger millet	Field stack	Main	0.0131899	48.9299	0.0230135	NA	21.3878	0.0250314	4736.08	NA	0.308449	1.19063	NA	7.54658	86.2329	4795.05	NA	2305.12	181.75	0.597601	1.25084	3240.68	NA	3.2276	1552.84	0.384039	15.4271	NA	NA	0.163768	25.7838	760.256	0.0291468	25435.3	16.9343	10.7689	0.0113	0.6178	0.6291	12.9611
BMGF	ETH0466	1	13.9431	37.5457	843.943	4	2018-12-07	2018-12-07	Sorghum	Store	Main	0.0203284	9.40511	NA	NA	NA	NA	142.684	NA	0.0226784	0.135474	0.00191656	2.86087	45.7513	4665.92	NA	1590.04	9.19849	0.11873	0.887562	2802.64	NA	2.23822	1586.67	NA	0.48154	NA	NA	0.117065	27.7381	3109.84	0.0169515	71652	0.559044	NA	0.0092	0.9908	1	29.3563
BMGF	ETH0467	1	13.8443	37.4895	940.607	4	2018-12-07	2018-12-07	Sorghum	Standing crop	Main	0.0913445	12.539	NA	NA	0.21604	NA	141.476	NA	0.0103727	0.0884454	NA	3.17971	36.5709	4626.56	NA	1650.54	7.25191	0.0743784	1.25167	2803.46	NA	1.7608	1605.16	0.0623454	0.464561	NA	NA	0.125139	33.7088	3591.65	0.0497787	78848.4	1.50985	NA	0	1.452	1.452	25.532
BMGF	ETH0468	1	14.0457	37.7593	900.552	6	2018-12-06	2018-12-06	Sorghum	Store	Main	0.00762812	319.46	0.0692836	NA	3.09373	NA	219.922	NA	0.191401	1.28586	0.0112003	4.00016	536.936	4582.41	NA	1853.55	13.5632	0.611474	1.73882	3432.44	NA	3.12978	1989.14	NA	2.00129	0.000650783	0.00805764	1.16712	30.9704	1128.19	0.0353687	33832.4	8.12519	19.8044	0.0587	1.5533	1.612	17.9031
BMGF	ETH0469	1	13.7449	37.7482	1025.31	6	2018-12-07	2018-12-07	Sorghum	Field stack	Main	0.0120215	NA	NA	NA	NA	NA	213.088	NA	0.0158481	0.200909	NA	2.58731	27.5524	4404.14	NA	1870.74	12.8101	0.592803	0.835754	3399.5	NA	1.48696	1615.74	NA	0.609532	NA	NA	0.120579	20.439	3553.68	0.0773957	41116.4	0.213489	0.696375	0.0131	1.6509	1.664	21.0922
BMGF	ETH0470	1	14.4319	39.1757	1992.05	4	2018-12-07	2018-12-07	Maize	Field stack	Main	NA	NA	NA	NA	NA	NA	70.1823	NA	0.0364948	0.111937	NA	2.19581	21.5094	3465.99	NA	1436.08	5.81107	0.360561	0.301087	2907.55	NA	0.886028	1588.05	NA	0.239026	NA	NA	0.0503199	20.4594	1460.01	0.0363753	41302.3	2.52544	11.9621	0.0142	1.7058	1.72	14.7232
BMGF	ETH0471	1	14.5661	39.0683	1506.48	6	2018-12-06	2018-12-07	Sorghum	Field stack	Main	0.00359231	8.37683	NA	NA	0.332603	NA	169.665	NA	0.0219205	0.427563	0.00533331	2.44028	36.6863	3913.66	NA	1741.54	12.9579	0.560523	0.545106	3076.16	NA	4.31748	1249.47	0.133718	0.686783	NA	NA	0.0811716	23.9799	627.11	0.0272506	25250.9	4.28632	NA	0.0095	1.3715	1.381	13.8936
BMGF	ETH0472	1	14.2907	39.1301	2052.82	6	2018-12-07	2018-12-07	Teff	Field stack	Main	NA	29.4443	NA	NA	6.3473	NA	1221.72	NA	0.162372	0.582224	0.00133371	8.56657	80.4779	4258.7	NA	2331.29	31.6288	0.126259	1.17983	3947.41	NA	2.06057	2160.98	NA	9.13174	NA	NA	0.155452	28.4574	2607.44	0.0294716	70858.1	0.498983	3.29012	0.044	1.054	1.098	29.7883
BMGF	ETH0475	1	13.0944	39.4989	2067.35	4	2018-12-13	2018-12-13	Teff	Field stack	Main	0.00425378	171.465	0.0227275	NA	6.86194	NA	1775.04	NA	0.526602	1.69943	0.00520673	7.795	177.75	4898.51	0.121626	1915.38	77.9189	0.689032	2.47235	3498.44	0.0902932	1.12954	2463.52	0.146369	6.53351	NA	0.00147561	0.426708	26.6383	1652.73	0.0286567	36865	2.29374	1.44359	2.5362	1.0718	3.608	26.0835
BMGF	ETH0476	1	13.4495	39.4484	2113.82	4	2018-12-04	2018-12-05	Wheat	Field stack	Main	0.104852	9.13706	NA	NA	1.10042	NA	550.722	NA	0.0334072	0.436911	NA	4.40592	32.6951	4346.98	NA	1164.45	30.5819	0.549215	0.481127	2329.11	NA	1.15648	1810.94	0.0596386	3.93728	NA	NA	0.11904	28.2484	3096.18	0.0314284	58166.4	3.44848	0.885216	1.3208	1.7282	3.049	39.7563
BMGF	ETH0477	1	14.4688	39.4895	2124.13	4	2018-12-06	2018-12-06	Wheat	Field stack	Close pair	0.0110967	71.1742	0.0138802	NA	1.28441	NA	600.399	NA	0.0682028	0.732433	0.00297783	4.21775	90.9824	4757.16	0.116154	1427.49	36.5736	0.523205	0.601812	3511.62	NA	2.21638	1994.88	0.453596	2.93894	NA	NA	0.213513	31.7772	729.246	0.0415903	20942.7	8.07973	1.8182	0.0762	1.4478	1.524	12.9052
BMGF	ETH0478	1	14.1827	36.6061	620.792	6	2018-12-08	2018-12-08	Sorghum	Field stack	Main	0.0739946	10.0797	NA	NA	0.479652	NA	280.764	NA	0.0386653	0.876658	0.0155931	3.76249	42.5644	3459.48	NA	1442.53	16.1579	0.34443	1.29018	1937.34	NA	7.41915	1467.76	NA	1.54542	NA	NA	0.107992	24.8912	2904.17	0.0389323	74161	1.30467	5.6352	0.0238	0.7245	0.7483	27.9791
BMGF	ETH0479	1	14.379	39.275	1830.03	6	2018-12-06	2018-12-07	Sorghum	Standing crop	Main	0.0287805	10.6279	NA	NA	0.309078	NA	187.438	NA	0.0190638	0.45299	0.0116703	1.75316	37.999	4776.21	NA	2049.88	14.34	0.381118	0.354508	3869.12	NA	5.30865	1612.68	NA	0.986035	NA	NA	0.0929985	NA	1202.2	0.029125	35269.6	2.42726	1.79552	0.0121	0.7484	0.7605	8.53003
BMGF	ETH0480	1	14.0222	39.3873	2033.2	4	2018-12-08	2018-12-08	Teff	Field stack	Main	0.00818502	72.078	0.0674025	NA	13.559	NA	1479.52	NA	0.12994	1.96251	0.00234561	6.93855	128.476	6031.56	NA	2213.37	62.9157	0.572361	1.34401	3874.45	NA	2.32615	2356.19	0.0972863	5.95571	NA	NA	0.248631	29.9678	647.108	0.0125016	24417.9	44.8633	NA	0	0.7234	0.7234	9.79405
BMGF	ETH0481	1	14.3104	39.2754	2036.03	4	2018-12-06	2018-12-07	Teff	Field stack	Main	0.0166511	68.4036	0.00752091	NA	17.0745	NA	1459.9	NA	0.103875	1.34401	0.00425322	7.29682	109.251	3673.75	NA	1899.59	58.5663	0.368841	1.77641	2874.68	NA	3.57785	2359.67	0.0623938	7.255	NA	NA	0.249901	28.9312	1321.23	0.00714175	25424.3	0.795294	NA	0	0.5673	0.5673	8.84083
BMGF	ETH0482	1	14.0467	36.7755	679.878	4	2018-12-08	2018-12-08	Sorghum	Field stack	Close pair	0.0245098	11.8284	0.0160265	NA	0.33006	NA	160.478	NA	0.0419152	0.521646	0.00348895	4.02948	43.8751	4352.38	NA	1667.16	15.1147	0.538495	1.17896	3008.39	NA	6.5426	1577.79	NA	0.987057	NA	NA	0.11113	34.3753	3113.53	0.0417214	58536.6	0.69186	3.32234	0.5524	0.9046	1.457	32.2875
BMGF	ETH0483	1	13.5947	37.1626	1012.65	6	2018-12-08	2018-12-08	Sorghum	Field stack	Close pair	0.021007	NA	NA	NA	0.275158	NA	113.792	NA	0.0107708	0.106536	NA	2.3694	31.0627	4350.4	NA	1684.01	10.4981	0.0715405	0.480068	3308.98	NA	2.73976	1391.14	NA	0.618762	NA	NA	0.114118	19.0159	2687.53	0.03395	78264.5	0.728966	14.9003	0	2.536	2.536	19.5105
BMGF	ETH0484	1	13.9958	39.4567	2249.71	4	2018-12-08	2018-12-08	Wheat	Field stack	Main	0.0104748	11.7912	NA	NA	6.79097	NA	489.796	NA	0.0594154	0.934313	0.0087049	3.41859	39.443	5078.83	NA	1378.98	34.2854	0.312677	0.788357	3799.94	NA	5.55341	1817.11	0.0724924	2.56451	NA	NA	0.103333	19.9056	687.968	0.01388	14779.1	4.22928	NA	0	0.4119	0.4119	5.33947
BMGF	ETH0485	1	13.5946	37.1639	1009.93	6	2018-12-08	2018-12-08	Sorghum	Field stack	Close pair	0.0293993	16.4027	NA	NA	0.507974	NA	152.929	NA	0.0267831	0.376309	NA	2.60725	36.8811	4434.94	NA	1622.97	10.3502	0.108662	0.983874	2968.77	NA	1.88728	1294.73	NA	1.04421	NA	NA	0.108129	15.8417	2982.18	0.0266302	83933.9	0.674357	18.1384	0	2.66	2.66	19.9378
BMGF	ETH0486	1	14.0109	39.577	2360.55	4	2018-12-08	2018-12-08	Maize	Standing crop	Main	0.00453451	NA	NA	NA	NA	NA	76.8835	NA	0.00780501	0.345293	NA	1.38095	NA	4379.35	NA	1202.65	3.2362	0.816429	0.686865	3178.45	NA	0.312371	1215.66	0.187438	0.147222	NA	NA	0.0747022	17.3522	649.827	0.0472515	21235	1.23449	NA	0.0098	1.2652	1.275	6.67345
BMGF	ETH0487	1	14.245	39.3969	2909.92	4	2018-12-07	2018-12-08	Barley	Field stack	Main	NA	10.8523	0.00743545	NA	3.88003	NA	323.822	NA	0.0216603	0.721734	0.0014718	4.41066	34.6872	5757.52	NA	1298.28	12.0977	0.133974	0.345737	3557.39	NA	5.8111	1583.65	NA	4.65727	NA	NA	0.103485	20.341	3795.92	0.0221869	62752.5	0.807685	7.4788	0	1.106	1.106	25.4589
BMGF	ETH0488	1	14.2075	39.5487	2655.07	4	2018-12-07	2018-12-07	Maize	Field stack	Main	0.0155564	NA	NA	NA	0.339409	NA	91.1222	NA	0.00984907	0.40492	0.0195265	1.94927	18.5785	3786.23	NA	1410.06	5.29923	0.194208	0.89384	3076.37	NA	5.21865	1534.08	1.18367	0.302707	NA	NA	0.0727677	21.5531	719.453	0.0548359	12022.6	1.57414	NA	0	0.8149	0.8149	6.50327
BMGF	ETH0489	1	14.1014	39.6715	2771.5	4	2018-12-07	2018-12-07	Barley	Field stack	Main	NA	20.6006	NA	NA	0.790507	NA	405.608	NA	0.030301	1.48604	NA	4.49483	51.6612	6406.51	NA	1356.7	16.0314	0.301091	0.737653	4193.89	NA	1.53434	1881.56	NA	1.73602	NA	NA	0.127882	21.0365	740.281	0.023422	9994.08	4.84618	NA	0.0143	0.6807	0.695	5.94275
BMGF	ETH0490	1	14.1312	39.6279	2766.4	4	2018-12-07	2018-12-07	Barley	Field stack	Main	NA	23.5735	0.0110162	NA	2.55863	NA	372.445	NA	0.0279306	0.788552	NA	4.7301	46.8607	6129.75	NA	1376.63	14.0207	0.706135	0.551272	4183.12	0.0623288	1.44895	1661.59	NA	1.88912	NA	NA	0.128557	29.2017	843.127	0.0287504	14580.7	4.30424	2.52376	0.0078	0.9322	0.94	7.08517
BMGF	ETH0491	1	14.0672	36.5756	620.027	6	2018-12-08	2018-12-08	Sorghum	Store	Main	0.00653797	40.9235	NA	NA	0.338401	NA	201.887	NA	0.0420122	0.266632	0.00504501	4.28182	69.6861	4389.99	NA	1863.45	17.7564	0.184535	1.05782	3457.9	NA	4.5742	1658.47	NA	1.0527	NA	NA	0.187098	27.4993	2944.02	0.0251136	70613.8	1.14041	5.96393	0.0273	0.8925	0.9198	28.7137
BMGF	ETH0492	1	13.9483	39.4462	2157.74	4	2018-12-08	2018-12-08	Teff	Field stack	Main	0.0123321	86.6711	0.0340819	NA	18.3398	NA	1640.89	NA	0.183826	7.96118	0.00905248	5.67898	140.766	4702.65	NA	2232.66	79.5601	1.10035	4.6491	4456.1	NA	3.07079	1932.59	0.124397	5.63729	0.000700118	0.0016447	0.271028	31.8711	615.259	0.0248327	13040.6	2.83286	NA	0.0032	0.334	0.3372	5.51673
BMGF	ETH0493	1	14.1586	38.8719	1898.13	4	2018-12-08	2018-12-08	Finger millet	Field stack	Main	0.0837093	17.6272	NA	NA	17.0538	NA	4716.32	NA	0.0754867	0.792913	0.00825881	5.16001	43.0848	3850.2	NA	2328.3	167.338	0.324587	0.844949	2948.05	NA	4.08293	1661.51	0.0734439	17.8854	NA	NA	0.107848	14.2728	574.038	0.0164473	10806.5	6.57847	NA	0	0.4614	0.4614	6.69933
BMGF	ETH0494	1	14.1999	39.0351	2150.01	4	2018-12-08	2018-12-08	Teff	Field stack	Main	0.00402155	136.092	0.0205883	NA	12.2272	0.0469545	1578.8	NA	0.135533	1.81568	0.00470051	6.11562	172.453	4322.13	0.0811249	2239.73	70.516	0.505015	1.85608	4235.88	NA	2.12158	1814.94	0.15757	6.42758	0.000658009	0.00363887	0.274814	35.4563	1552.02	0.0486339	33101.3	5.29749	NA	0	1.188	1.188	9.18879
BMGF	ETH0495	1	14.1803	39.1157	1973.51	6	2018-12-08	2018-12-08	Teff	Field stack	Close pair	0.00990257	1307.51	0.178077	NA	17.3992	0.0484598	1351.91	NA	0.788311	15.5106	0.0646674	8.14193	1784.38	4630.64	1.00036	2573.13	58.849	0.233423	8.51365	3976.78	0.253395	3.34405	1838.37	0.0856075	8.187	0.00522599	0.0163177	3.98741	28.0973	1092.99	0.0224978	26192.5	1.42553	NA	0	0.6503	0.6503	10.2036
BMGF	ETH0496	1	14.0465	39.4537	2299.36	4	2018-12-08	2018-12-08	Wheat	Field stack	Main	0.0567097	10.1675	NA	NA	7.40838	NA	417.164	NA	0.0324966	0.348364	0.00570577	4.73363	35.1824	5451.5	NA	1594.54	25.4711	0.32741	0.471844	3720.8	NA	3.86796	1902.2	NA	2.19395	NA	NA	0.105748	26.5197	763.981	0.0149578	16149.5	1.47445	NA	0.0039	7.2411	7.245	7.22749
BMGF	ETH0497	1	14.1791	39.117	1947.54	6	2018-12-08	2018-12-08	Teff	Field stack	Close pair	0.00237508	83.9148	0.01659	NA	10.6591	NA	2276.19	NA	0.103223	1.4669	0.00265478	7.30298	153.988	4044.97	NA	2162.48	31.1587	0.183165	1.54773	3583.2	NA	2.42063	1923.82	0.0653985	7.35452	NA	0.00535011	0.305264	25.0979	1157.05	0.0209713	29120.1	2.00961	NA	0	0.4147	0.4147	10.0799
BMGF	ETH0498	1	14.44	39.0798	1886.06	4	2018-12-08	2018-12-08	Finger millet	Field stack	Main	0.0191504	187.496	0.0690816	NA	25.86	0.0356938	4852.17	NA	0.420911	9.8172	0.00615254	6.45289	273.858	5570.43	NA	2346.28	136.154	0.969723	5.35263	2947.32	0.045918	1.74962	1661.27	NA	21.2406	0.000870019	0.00672389	0.771538	24.5896	601.866	0.0263574	24475.6	3.89932	NA	0	0.5939	0.5939	11.1819
BMGF	ETH0499	1	14.1142	38.7416	2088.47	4	2018-12-09	2018-12-09	Teff	Field stack	Main	0.00740124	68.185	0.00757609	NA	8.00367	NA	1419.67	NA	0.214292	0.574813	0.00124347	7.68181	118.496	4404.93	NA	2125.61	55.4549	0.408874	1.11576	4043.01	NA	1.90738	2178.86	0.051046	4.57419	NA	0.00093591	0.256492	26.6139	3021.15	0.0296628	62617.4	1.80945	8.53267	0.0204	0.8577	0.8781	34.0353
BMGF	ETH0500	1	14.3036	37.7138	1083.19	4	2018-12-09	2018-12-09	Finger millet	Field stack	Close pair	NA	32.0506	0.00724568	NA	8.80777	NA	3379.34	NA	0.507437	0.560478	NA	5.16458	52.114	4571.25	NA	1405.3	232.114	0.179045	1.43345	2327.64	NA	1.48721	1404.03	NA	7.01783	NA	NA	0.186273	19.8502	526.39	0.0327073	14247.5	5.27118	NA	0.0106	1.7574	1.768	8.99688
BMGF	ETH0503	1	14.1699	37.3498	1108.69	4	2018-12-09	2018-12-09	Sorghum	Store	Main	NA	11.1754	NA	NA	0.235189	NA	168.163	NA	0.0205069	0.253043	NA	2.02428	27.9287	3368.14	NA	1329.32	9.16196	0.319514	0.766083	2387.05	NA	2.65588	1358.73	0.0552972	0.561524	NA	NA	0.123315	18.4587	3183.5	0.0295773	58638	0.191331	NA	0.0092	1.3098	1.319	25.4135
BMGF	ETH0504	1	14.0736	37.2003	910.828	4	2018-12-09	2018-12-09	Sorghum	Store	Main	0.0115328	NA	NA	NA	0.429938	NA	137.274	NA	0.016446	0.0726429	0.0107296	1.39945	22.1524	2874.22	NA	1156.41	6.80984	0.253479	0.405352	2037.19	NA	5.50588	1393.69	NA	0.827362	NA	NA	0.0728771	18.1237	2338.04	0.0236522	66222.7	1.83286	11.6038	0.0059	1.0021	1.008	26.6832
BMGF	ETH0505	1	14.2104	36.7439	642.503	4	2018-12-09	2018-12-09	Sorghum	Field stack	Main	0.0418055	9.63851	NA	NA	NA	NA	136.191	NA	0.0259118	0.223214	NA	2.24707	32.9153	2586.64	NA	1243.97	12.2978	0.270548	0.496783	2110.22	NA	5.64554	1598.78	NA	0.911289	NA	NA	0.0991379	14.7602	3659.06	0.0446002	72037	0.748901	2.307	0.1859	0.7929	0.9788	27.9817
BMGF	ETH0506	1	14.3607	37.731	1063.93	6	2018-12-09	2018-12-09	Finger millet	Field stack	Main	0.00360013	14.6573	NA	NA	15.4704	NA	4573.96	NA	0.401527	0.54411	NA	7.69806	44.4819	5832.04	NA	1945.16	162.278	1.37348	0.922061	3218.35	NA	1.32298	1783.54	NA	12.0505	NA	NA	0.124206	32.1753	751.329	0.0255261	20094.7	2.77755	NA	0	1.211	1.211	6.89943
BMGF	ETH0507	1	14.1621	38.7779	2179	6	2018-12-09	2018-12-09	Maize	Field stack	Main	0.0027721	11.1405	NA	NA	NA	NA	51.3288	NA	0.0349136	0.363321	NA	2.28025	29.1375	3669.25	NA	1217.6	4.97035	0.208674	0.304544	2481.79	NA	0.613621	1410.1	NA	0.255788	NA	NA	0.110499	15.5424	4186.28	0.025185	90413.6	0.218349	30.0745	0.0153	1.4547	1.47	16.8598
BMGF	ETH0508	1	13.9693	38.753	1963.24	4	2018-12-09	2018-12-09	Maize	Field stack	Main	0.00500253	18.4839	0.0113758	NA	0.292699	NA	77.7048	NA	0.0385501	1.61119	NA	2.22281	37.8434	4172.28	NA	1438.01	6.50553	0.459214	1.09112	3225.24	NA	0.918078	1420.03	0.0666286	0.20861	NA	NA	0.10401	20.4347	799.843	0.0330799	22757.2	5.80536	NA	0.0244	1.1176	1.142	9.46428
BMGF	ETH0509	1	14.151	38.9628	1995.95	6	2018-12-09	2018-12-09	Maize	Field stack	Main	0.00329764	NA	NA	NA	NA	NA	64.7978	NA	0.0280901	1.0878	0.00153315	1.94687	27.4251	3932.9	NA	1661.76	5.83057	0.392498	0.748519	3411.26	NA	1.25825	1420	NA	0.275722	NA	NA	0.091904	21.3782	917.375	0.022888	27993.5	1.76211	NA	0	1.045	1.045	11.2128
BMGF	ETH0510	1	14.2403	38.876	2119.09	4	2018-12-09	2018-12-09	Maize	Field stack	Main	0.00660275	NA	NA	NA	NA	NA	83.2228	NA	0.0211119	0.149751	NA	2.26623	25.2034	3581.81	NA	1565.44	7.03514	0.107375	0.44183	3190.79	NA	1.56672	1435.49	NA	0.337997	NA	NA	0.078863	26.165	4579.49	0.0313983	78073.7	0.813325	8.19991	0	2.219	2.219	11.0817
BMGF	ETH0511	1	14.2441	38.9092	2133.09	4	2018-12-09	2018-12-09	Maize	Field stack	Main	0.00404576	10.9793	NA	NA	NA	NA	40.2408	NA	0.011212	0.191418	NA	2.29244	29.6177	4351.2	NA	1581.62	5.72315	0.429468	0.217072	3593.17	NA	0.931516	1462.73	NA	0.1292	NA	NA	0.0755075	21.5155	1215.62	0.0618611	15088.5	10.9732	9.39978	0.014	3.255	3.269	12.1525
BMGF	ETH0512	1	13.877	39.45	2141.41	4	2018-12-09	2018-12-09	Wheat	Field stack	Main	NA	12.0851	NA	NA	9.16986	NA	497.482	NA	0.0328544	0.559154	0.0259288	3.11984	31.4081	5077.21	NA	1412.7	22.5418	0.144738	0.565787	3767.14	NA	10.8987	1911.61	0.241534	1.74636	NA	NA	0.103286	19.8227	420.361	0.014753	5690.28	1.0423	NA	0	0.3812	0.3812	4.0881
BMGF	ETH0513	1	13.8609	39.533	2022.8	4	2018-12-09	2018-12-09	Finger millet	Field stack	Main	0.00681631	205.953	0.283797	NA	13.0944	NA	5156.68	NA	0.323264	4.3808	0.00322556	6.1948	328.913	5861.93	0.114822	1863.07	135.142	0.38585	2.5625	3407.71	0.0611871	2.0172	1508.26	0.126492	10.7591	NA	0.00187067	0.443859	21.4485	778.238	0.015075	29554.3	5.18097	NA	0.013	0.5975	0.6105	13.8052
BMGF	ETH0514	1	13.901	39.4002	2004.59	4	2018-12-09	2018-12-09	Maize	Field stack	Main	NA	NA	NA	NA	NA	NA	54.1509	NA	0.0262927	1.50945	NA	1.82275	25.9588	3807.08	NA	1250.39	3.93273	0.278442	0.890505	3016.3	NA	0.791274	1690.44	0.143832	0.0979299	NA	NA	0.0867669	16.9618	530.617	0.01715	9902.81	4.1347	NA	0.005	0.5191	0.5241	5.2405
BMGF	ETH0515	1	13.8115	39.6859	2583.61	4	2018-12-10	2018-12-10	Wheat	Field stack	Main	0.00359689	10.1479	0.00730042	NA	2.90625	NA	470.272	NA	0.0359606	0.706348	NA	3.80379	34.8585	4473.2	NA	1449.78	33.0069	0.548949	0.443673	3386	NA	1.61595	1883.38	0.0666221	3.02146	NA	NA	0.102771	23.8453	846.404	0.0223172	22852.6	3.57187	NA	0.0124	1.2026	1.215	9.89547
BMGF	ETH0516	1	13.8825	39.7325	2725.81	6	2018-12-10	2018-12-10	Wheat	Field stack	Main	0.0264719	7.85399	NA	NA	2.39581	NA	396.084	NA	0.0464549	0.353967	NA	5.20004	39.1113	5181.99	NA	1315.91	28.4974	0.374224	0.483259	3315.78	NA	1.63222	1459.16	NA	1.75032	NA	NA	0.115648	26.5661	921.859	0.0270549	25681.4	3.56685	1.9069	0.0083	1.3447	1.353	9.76525
BMGF	ETH0517	1	14.0089	39.7281	2857.97	4	2018-12-10	2018-12-10	Barley	Field stack	Main	0.00366958	311.225	0.0903487	NA	3.1925	NA	444.451	NA	0.248799	6.37308	0.0102715	4.57369	416.43	5680.98	0.170823	1400.95	16.0273	0.446578	3.01955	3616.77	0.043612	3.57192	1401.5	0.127863	2.02547	NA	0.0026209	0.902666	22.1916	869.847	0.0173202	35389.9	6.16619	NA	0	1.026	1.026	15.4187
BMGF	ETH0518	1	13.8334	39.6199	2091.6	6	2018-12-10	2018-12-10	Wheat	Field stack	Main	0.0209288	16.6618	0.00968799	NA	2.35006	NA	428.806	NA	0.0312219	0.447537	NA	4.58121	43.191	5059.53	NA	1469.52	36.1756	0.723794	0.472531	3648.91	0.0466708	3.3012	1871.01	0.373491	2.21408	NA	NA	0.127467	37.0536	941.447	0.0116793	27778	6.64999	NA	0	1.111	1.111	11.8481
BMGF	ETH0519	1	13.6384	39.7345	2336.77	4	2018-12-10	2018-12-10	Wheat	Standing crop	Main	0.0492574	9.57311	0.00740374	NA	1.01698	NA	445.632	NA	0.05132	0.478273	NA	5.30397	55.4351	4373.95	NA	1221.19	42.144	0.19985	0.457731	2324.52	NA	4.68348	2051.59	0.0595854	1.28551	NA	NA	0.116199	40.4807	1972.83	0.0319143	47534	3.65258	0.967777	1.3382	1.7578	3.096	33.3853
BMGF	ETH0520	1	14.4027	37.8077	1005.75	6	2018-12-10	2018-12-10	Sorghum	Store	Main	0.00722786	15.802	0.00875154	NA	0.349175	NA	191.119	NA	0.026539	0.102502	NA	7.28626	38.7045	5465.11	NA	1883.69	10.8546	0.113091	1.15909	3780.64	NA	1.77911	1726.75	NA	0.867303	NA	NA	0.106198	35.6742	1347.49	0.0242521	39032.2	1.8574	5.25237	0.0074	0.7474	0.7548	17.0157
BMGF	ETH0521	1	14.5636	37.7615	1044.81	4	2018-12-10	2018-12-10	Sorghum	Store	Close pair	NA	35.3261	0.00762237	NA	0.483608	NA	188.906	NA	0.0269347	0.229746	0.00254133	4.69272	60.9254	3769.79	NA	1407.35	9.62733	0.550975	0.621128	2188.83	NA	3.28848	1656.32	NA	0.851609	NA	NA	0.148615	33.3977	1042.5	0.0467201	20395.9	2.37448	3.60565	0.2613	3.5007	3.762	12.6691
BMGF	ETH0522	1	14.6241	37.7552	1032.35	4	2018-12-10	2018-12-10	Sorghum	Store	Main	0.00277864	37.8622	NA	NA	0.459533	NA	168.415	NA	0.0566427	0.933208	NA	3.60933	65.9397	4293.92	NA	1654.59	11.8422	0.246704	1.32693	3039.25	NA	1.67646	1552.11	NA	0.589554	NA	NA	0.167372	30.9014	3138.41	0.0281113	71131.1	1.37195	3.44383	0.0116	1.1494	1.161	27.9752
BMGF	ETH0523	1	14.5589	37.7604	1014.94	6	2018-12-10	2018-12-10	Sorghum	Store	Close pair	NA	117.013	0.0286258	NA	0.79104	NA	231.353	NA	0.130217	5.56949	0.0104616	4.43508	162.057	4113.78	0.0979881	1707.67	15.1251	0.94985	3.35168	2766.14	0.0392853	3.96663	1612.92	0.0986151	0.81826	NA	0.000839562	0.367844	27.4155	1188.41	0.0259268	36871.3	2.93579	NA	0.0168	1.7812	1.798	16.7952
BMGF	ETH0524	1	14.3479	38.9276	1940.2	4	2018-12-10	2018-12-10	Finger millet	Field stack	Main	0.00428318	26.8969	NA	NA	13.8451	NA	4479.04	NA	0.181917	0.559248	NA	6.85813	52.4939	5814.09	NA	2035.48	99.3232	0.59567	1.18227	3441.84	NA	2.39809	1630.18	0.580713	15.7034	NA	NA	0.0993569	25.5588	921.93	0.0398575	18430.3	9.29085	4.49066	0.0276	1.7304	1.758	9.96572
BMGF	ETH0525	1	14.563	38.0247	1523.47	6	2018-12-11	2018-12-11	Sorghum	Store	Main	NA	61.0418	NA	NA	0.607369	NA	311.607	NA	0.0513697	0.414691	0.00293775	3.69927	80.8199	4535.73	NA	1890.27	16.0361	0.203458	0.570355	3301.95	NA	1.55942	1665.05	NA	1.33848	NA	NA	0.218264	25.4866	1072.24	0.0355489	50450.2	2.35206	4.04844	0.0236	2.4004	2.424	21.1509
BMGF	ETH0526	1	14.5414	37.983	1526.59	4	2018-12-11	2018-12-11	Sorghum	Standing crop	Main	NA	18.8615	NA	NA	0.481077	NA	191.914	NA	0.0202093	0.270696	0.0133066	2.35668	40.6622	3987.91	NA	1760	13.7855	0.207243	0.210062	3090.71	NA	2.12095	1629	0.0533213	0.648581	NA	NA	0.147594	23.6888	480.204	0.0280393	15170.3	1.22165	NA	0.0026	0.5015	0.5041	4.47627
BMGF	ETH0527	1	14.4424	38.0459	1438.01	4	2018-12-11	2018-12-11	Sorghum	Field stack	Main	0.0345879	26.394	NA	NA	0.868957	NA	231.34	NA	0.0269241	0.215688	0.0201615	2.9397	42.1405	4470.23	NA	1807.88	19.7892	0.225215	0.718889	3023.17	NA	4.76491	1558.31	0.0784595	1.96803	NA	NA	0.140978	28.952	906.475	0.0221761	31541.1	4.06632	NA	0.0084	0.9141	0.9225	10.6346
BMGF	ETH0528	1	14.3583	38.7904	1404.56	4	2018-12-10	2018-12-10	Sorghum	Field stack	Main	0.00228501	10.443	NA	NA	0.500512	NA	216.305	NA	0.0224475	0.524281	0.0141097	2.3536	32.8492	4409.1	NA	1916	13.6162	0.886897	0.514359	3542.85	NA	3.50448	1247.37	0.10822	1.39424	NA	NA	0.105792	22.8381	783.831	0.0288952	19941.4	5.14776	NA	0.008	1.141	1.149	9.18918
BMGF	ETH0529	1	14.4219	38.1335	1577.87	6	2018-12-11	2018-12-11	Maize	Field stack	Main	NA	NA	NA	NA	NA	NA	47.643	NA	0.0201113	0.122516	NA	2.82911	24.1445	3764.8	NA	1323.19	5.82072	0.202991	0.338199	3089.06	NA	0.613216	1781.68	NA	0.0520447	NA	NA	0.0976958	18.876	807.518	0.0283025	39943.3	1.70908	1.30906	0.0087	1.8343	1.843	12.8674
BMGF	ETH0530	1	14.4084	38.1827	1729.51	8	2018-12-11	2018-12-11	Finger millet	Store	Close pair	0.00695616	514.82	0.123241	NA	17.33	0.0244876	4390.69	NA	1.27328	28.9951	0.0187534	7.0628	801.733	5314.81	0.142341	2488.52	128.367	0.479448	11.7734	2716.86	0.0829338	6.54895	1688.34	0.675565	14.4191	0.000802036	0.00606846	1.8113	21.2557	867.692	0.0316176	30187.1	1.71513	NA	0	1.087	1.087	7.27811
BMGF	ETH0531	1	14.4537	38.9616	1538.54	6	2018-12-10	2018-12-10	Sorghum	Field stack	Main	0.00643514	12.6657	0.00729794	NA	0.660716	NA	256.788	NA	0.0215379	0.364053	0.00513799	2.2586	38.2823	4384.02	NA	2018.91	12.2613	0.599222	0.586583	3532.52	NA	4.61611	1293.38	0.408258	1.30348	NA	NA	0.0900165	20.0785	843.852	0.0242624	22182.5	11.6122	NA	0	1.179	1.179	8.46825
BMGF	ETH0532	1	14.4898	38.2447	1755.46	4	2018-12-11	2018-12-11	Finger millet	Store	Main	NA	422.822	0.102794	NA	14.0417	NA	4327.6	NA	0.503084	8.64459	0.00998692	8.7561	567.164	5120.74	NA	2615.02	116.321	0.317201	4.24467	2866.81	NA	6.10138	1779.61	NA	11.0304	NA	0.00148475	2.06976	24.3529	759.909	0.027903	35708.1	7.445	NA	0.0099	1.1061	1.116	15.4556
BMGF	ETH0533	1	14.4029	38.1841	1784.64	8	2018-12-11	2018-12-11	Teff	Store	Close pair	0.00275081	666.28	0.0803837	NA	15.0969	0.10737	1425.5	NA	0.521178	14.2832	0.0247565	7.74938	689.67	4415.78	0.248503	2214.11	73.6256	0.161529	8.32145	3597.56	0.0962577	5.15365	1961.54	0.0591846	9.18114	0.00166166	0.00987509	1.4348	30.5948	950.248	0.0187294	34543.2	1.00924	NA	0	0.4962	0.4962	8.50551
BMGF	ETH0534	1	14.2547	38.693	1763.84	6	2018-12-11	2018-12-11	Finger millet	Field stack	Main	0.0281181	19.4183	NA	NA	22.6583	NA	4609.25	NA	0.180215	0.477939	0.0132334	5.69522	39.3263	6249.95	NA	1996.86	102.928	0.928931	0.473857	3096.37	NA	4.26604	1344.98	NA	28.7777	NA	NA	0.108904	21.4648	1159.2	0.0240936	28327	1.05831	NA	0.0031	0.4646	0.4677	5.89046
BMGF	ETH0535	1	14.207	38.6088	1985.37	6	2018-12-11	2018-12-11	Maize	Field stack	Main	NA	35.6661	NA	NA	0.294161	NA	47.4881	NA	0.0414114	1.34318	0.00153479	1.80491	59.7088	3969.78	NA	1543.07	6.24478	0.300584	0.787966	3340.47	NA	1.03133	1463.29	NA	0.2175	NA	NA	0.166197	23.0828	1526.15	0.0512878	34924.5	1.55788	7.40036	0.0265	5.1305	5.157	19.3431
BMGF	ETH0536	1	14.2853	38.5984	1620.02	6	2018-12-11	2018-12-11	Sorghum	Store	Main	NA	34.006	NA	NA	1.65155	NA	246.026	NA	0.0422612	0.859687	0.00370147	1.90964	71.7815	4603.19	NA	1831.27	10.7593	0.649875	0.701192	3460.87	NA	2.30665	1314.3	0.118905	1.73944	NA	NA	0.187841	17.3184	616.219	0.0326871	10922.7	0.386382	NA	0.0043	0.7288	0.7331	5.69239
BMGF	ETH0537	1	14.4574	38.8196	1499.85	4	2018-12-10	2018-12-10	Maize	Store	Main	0.00791282	10.4763	NA	NA	0.24054	0.0254625	89.7531	NA	0.0204667	0.408278	NA	2.90782	22.5603	4136.42	NA	1534.81	8.39776	0.564481	0.377576	3363.81	NA	0.910838	1610.43	NA	0.414011	NA	NA	0.0868352	24.0759	571.617	0.0408957	9784.88	26.9664	5.70107	0.0313	1.4877	1.519	7.44134
BMGF	ETH0538	1	14.3867	38.6888	1370.79	4	2018-12-11	2018-12-11	Finger millet	Field stack	Main	0.00472752	19.1147	NA	NA	16.056	NA	4354.3	NA	0.197447	0.649585	0.00492322	4.8021	37.7773	6501.57	NA	1795.75	112.132	0.4327	21.9467	3017.38	NA	4.19046	1561.12	0.10076	17.2575	NA	NA	0.097899	15.9333	839.628	0.0268497	22410.5	1.95144	NA	0.0014	0.1939	0.1953	4.47278
BMGF	ETH0539	1	14.1137	38.651	2063.46	6	2018-12-12	2018-12-12	Teff	Field stack	Main	0.00241901	100.966	0.0072765	NA	12.1059	NA	1492.03	NA	0.133278	1.66188	NA	7.39877	231.386	4307.7	NA	2283.04	51.3775	0.295761	1.5061	4167.19	NA	4.09863	1840.92	0.475119	8.28202	NA	0.000944661	0.485152	24.7605	2627.61	0.0271908	47802.8	0.531212	22.2064	0	1.202	1.202	14.6663
BMGF	ETH0540	1	13.8818	38.6461	2057.78	4	2018-12-12	2018-12-12	Teff	Field stack	Main	NA	95.3754	0.0153074	NA	6.32944	NA	1309.74	NA	0.208089	2.99331	0.00167277	6.97188	189.913	4322.34	NA	2126.23	76.8759	0.141329	2.55201	3484.52	0.0504902	3.15483	1972.93	0.162687	4.83988	NA	0.000944701	0.455155	19.5215	2537.52	0.0270717	55280.6	0.803123	8.12715	0.0221	1.2309	1.253	32.8858
BMGF	ETH0541	1	13.7804	38.6424	1969.67	4	2018-12-12	2018-12-12	Teff	Field stack	Close pair	0.00550405	209.425	0.0707653	NA	12.0962	NA	1538.75	NA	0.316143	8.34282	0.00760734	6.13505	207.426	4427.04	0.0964661	2075.08	115.896	0.283569	5.15304	3329.03	NA	7.7332	1807.94	0.10546	5.44685	0.00110927	0.00357666	0.397583	27.5561	934.046	0.366616	14690.3	1.18647	NA	0	0.671	0.671	3.39716
BMGF	ETH0542	1	14.1621	38.7079	2056.22	6	2018-12-12	2018-12-12	Finger millet	Field stack	Close pair	0.00399207	45.1938	NA	NA	29.4431	NA	4980.98	NA	0.195979	0.806525	0.002598	5.00233	92.2086	6379.86	NA	1860.45	106.336	0.559708	1.14891	2832.12	NA	5.82576	1154.1	NA	25.6669	NA	NA	0.185325	19.275	2728.08	0.0316408	57212.8	0.254756	30.3062	0	0.4373	0.4373	20.6945
BMGF	ETH0543	1	14.1603	38.7053	2083.61	6	2018-12-12	2018-12-12	Finger millet	Field stack	Close pair	NA	15.2328	NA	NA	42.1153	NA	5290.33	NA	0.132527	0.194035	NA	4.8962	33.5786	7028.04	NA	1755.1	124.037	0.511527	0.812321	3259.37	NA	3.49241	1546.39	NA	33.1495	NA	NA	0.0767072	16.6735	2288.09	0.0293626	43893.3	0.953381	28.7085	0	0.4912	0.4912	21.9066
BMGF	ETH0544	1	13.7803	38.6409	1978.9	6	2018-12-12	2018-12-12	Teff	Field stack	Close pair	NA	135.188	0.0228513	NA	14.0436	NA	1352.91	NA	0.129567	4.5033	0.00393443	9.83919	144.381	3941.94	NA	1991.21	52.2498	0.207028	4.54648	3001.04	NA	6.43721	1988.68	0.126159	5.28157	NA	0.00151494	0.312011	32.3774	1098.45	0.0431487	19419.2	1.839	NA	0	1.036	1.036	7.39795
BMGF	ETH0545	1	14.1028	38.4532	1976.85	4	2018-12-12	2018-12-12	Teff	Field stack	Main	0.00255919	45.7378	0.00965769	NA	9.18585	NA	1294.8	NA	0.0905999	0.873684	0.00177228	8.25181	100.14	3819.93	NA	2203.69	33.4811	0.189662	1.8743	3606.28	NA	3.37063	2233.82	0.0622955	7.13668	NA	NA	0.221696	31.13	2371.02	0.0138613	50837.8	0.287571	NA	0	0.6453	0.6453	19.8956
BMGF	ETH0546	1	14.1355	38.4811	1991.76	6	2018-12-12	2018-12-12	Finger millet	Field stack	Main	0.00474836	28.7284	NA	NA	22.0122	NA	4361.93	NA	0.211819	1.88184	NA	5.15222	60.9445	5643.04	NA	1916.16	106.435	0.546376	1.2721	2838.93	NA	0.836367	1463.96	NA	24.8344	NA	NA	0.16818	16.755	2661.94	0.0190841	78138.4	0.115555	17.2419	0	0.4248	0.4248	15.0124
BMGF	ETH0547	1	14.1874	38.2493	1858.33	16	2018-12-12	2018-12-12	Teff	Store	Main	0.00375258	514.528	0.0957649	NA	13.3285	0.0354288	1407.92	NA	0.320747	7.77757	0.0181032	6.53564	605.929	4421.93	0.219425	2215.38	163.172	0.151189	4.64832	3732.42	0.08967	8.64221	2008.71	0.159964	5.95912	0.00194418	0.00822564	1.44639	29.5854	1469.16	0.014206	36399.2	4.00718	NA	0	1.052	1.052	13.1109
BMGF	ETH0548	1	14.2403	38.1208	1671.46	6	2018-12-12	2018-12-12	Maize	Field stack	Main	NA	NA	NA	NA	NA	NA	61.6977	NA	0.0147214	0.0645235	0.00149751	1.88159	18.0889	3406.9	NA	1205.5	5.68341	0.143242	0.202656	2560.28	NA	1.03657	1369.08	0.0527951	0.135603	NA	NA	0.0881571	20.1851	942.716	0.0217815	45576.4	1.53393	NA	0	1.071	1.071	5.92286
BMGF	ETH0549	1	14.0778	38.232	1853.06	6	2018-12-12	2018-12-12	Teff	Store	Main	0.00486985	744.499	0.130812	NA	16.0323	0.0603215	1378.04	NA	0.388457	7.21257	0.027988	6.08944	777.442	4288.51	0.378154	2066.27	148.646	0.0934844	5.08652	3223.92	0.142691	6.22192	1805.05	0.0735478	7.7271	0.00235425	0.0132558	1.9809	26.6069	2134.56	0.0496796	56492.7	5.06314	NA	0	1.05	1.05	16.6192
BMGF	ETH0550	1	14.0784	38.3449	1916.8	4	2018-12-12	2018-12-12	Teff	Standing crop	Main	NA	115.605	0.00838109	NA	7.14953	NA	1229.18	NA	0.210813	0.741231	NA	6.83709	181.819	4577.58	NA	2452.5	55.5806	0.194452	1.37979	4117.61	NA	0.914992	2175.93	0.421857	6.31656	NA	NA	0.481712	27.1725	2460.53	0.0290716	65070.1	0.382899	2.93501	0.0138	1.0742	1.088	21.7351
BMGF	ETH0551	1	13.0065	39.6073	2578.3	6	2018-12-13	2018-12-13	Wheat	Store	Main	NA	27.6523	0.0123401	NA	1.82673	NA	528.762	NA	0.0952879	1.7604	0.00988326	5.05485	87.55	4068.89	NA	1491.35	25.4456	0.220361	1.7191	2991.25	NA	8.30778	1790.36	0.0897753	3.69954	NA	0.00204265	0.276251	17.1431	2174.33	0.0270336	22154.1	0.710034	1.03422	0.0065	0.8617	0.8682	21.112
BMGF	ETH0552	1	13.312	39.4668	2151.49	4	2018-12-13	2018-12-13	Teff	Standing crop	Main	0.0106838	164.404	0.0228597	NA	11.2241	NA	2104.63	NA	0.204105	2.75477	0.00550851	8.00031	220.078	3475.05	0.0759298	1526.87	41.9931	0.314577	1.80822	2086.56	0.157586	1.70873	2771.84	NA	9.45554	NA	0.00193206	0.368669	30.3984	792.557	0.0350112	30398.9	1.74406	7.03243	1.8536	0.4014	2.255	17.2169
BMGF	ETH0553	1	13.3399	39.2766	2226.64	4	2018-12-13	2018-12-13	Wheat	Field stack	Main	NA	19.5968	NA	NA	1.34821	NA	497.103	NA	0.0561697	0.779475	NA	3.98596	47.6596	5065.58	NA	1634.78	32.9982	0.499808	0.630556	4101.89	NA	1.47289	2009.6	NA	2.03309	NA	NA	0.149977	30.9899	1115.89	0.0376919	23029.3	1.40521	1.06491	0.5234	1.0846	1.608	15.2485
BMGF	ETH0554	1	13.21	39.2213	2024.29	4	2018-12-12	2018-12-13	Barley	Store	Main	NA	45.2671	NA	NA	1.00576	NA	401.679	NA	0.0497637	1.19341	0.00241067	5.34681	81.9774	5903.75	NA	1509.18	13.4011	0.474406	0.678238	4216.54	0.265239	1.35702	1795.38	NA	2.72054	NA	NA	0.214212	34.6465	928	0.0155567	21252.7	0.185724	NA	0.0038	0.8607	0.8645	12.7794
BMGF	ETH0555	1	13.4964	39.6497	2378.87	4	2018-12-12	2018-12-12	Barley	Field stack	Main	NA	53.7163	0.0137088	NA	1.16341	NA	1306.7	NA	0.0636485	2.49125	0.00708167	5.77599	88.8985	4980.1	0.10637	1272.58	14.7611	0.800756	1.23252	2942.93	0.0765072	10.0826	2018.5	NA	2.21296	NA	0.000654463	0.217562	34.2039	3681.52	0.0410737	62727.8	4.0094	1.27686	0.5342	2.3428	2.877	35.7918
BMGF	ETH0556	1	13.6094	39.5695	2331.56	4	2018-12-12	2018-12-12	Wheat	Standing crop	Main	0.00623786	13.6141	NA	NA	0.54483	NA	532.691	NA	0.0362444	0.565741	NA	5.30156	50.5853	3794.33	NA	1124.67	36.3751	0.242252	0.499459	2056.03	NA	2.81558	2278.33	NA	1.44122	NA	NA	0.116392	35.8833	2532.76	0.0355697	52140.7	4.25137	0.64421	2.0498	1.6792	3.729	37.8
BMGF	ETH0557	1	13.7528	39.6043	1988.56	4	2018-12-11	2018-12-11	Wheat	Field stack	Main	0.0136759	NA	NA	NA	0.591459	NA	536.329	NA	0.0317663	0.409908	NA	3.68307	36.6175	4470.4	NA	1372.73	36.3887	0.292544	0.396048	3488.52	NA	0.991535	1954.55	NA	2.39707	NA	NA	0.0879371	30.386	2529.18	0.031876	54846.6	4.40424	0.680425	1.1435	1.5825	2.726	34.692
BMGF	ETH0558	1	13.7854	39.5249	1962.94	6	2018-12-11	2018-12-13	Sorghum	Field stack	Main	0.039241	15.3678	0.0072861	NA	NA	NA	276.759	NA	0.0307411	0.858936	NA	4.1769	61.597	4356.52	NA	1978.55	17.3499	0.378859	1.01509	3736.08	0.0683449	3.19563	2226.54	0.176007	0.469587	NA	NA	0.119208	34.4103	2018.05	0.0354082	34902.5	4.13562	0.69263	3.5975	2.6135	6.211	27.9742
BMGF	ETH0559	1	13.7541	39.5566	1983.05	4	2018-12-10	2018-12-13	Wheat	Field stack	Main	0.00325682	NA	NA	NA	1.60807	NA	556.217	NA	0.0265657	0.40745	NA	4.85187	37.7334	4978.06	NA	1323.79	32.1428	0.317786	0.429888	3120.19	NA	2.16609	1810.64	0.06031	3.17288	NA	NA	0.100449	32.0141	3175.69	0.126629	62757.3	5.87134	1.41289	0.0386	1.3574	1.396	40.2029
BMGF	ETH0560	1	13.5653	39.5739	2384.11	4	2018-12-12	2018-12-12	Barley	Field stack	Main	NA	11.9823	0.00772714	NA	0.584798	NA	522.619	NA	0.0335415	1.36562	NA	5.08194	57.8379	4304.69	NA	1061.8	14.1635	1.03088	0.703177	2155.59	0.109451	1.58717	1968.9	NA	2.10629	NA	NA	0.13213	26.7793	1660.38	0.034866	40852.4	3.69107	0.493828	3.8397	1.9703	5.81	29.1217
BMGF	ETH0561	1	13.3038	39.3335	2322.89	4	2018-12-13	2018-12-13	Wheat	Field stack	Close pair	0.0188028	9.81417	NA	NA	3.76069	NA	435.278	NA	0.0333919	0.539562	NA	4.22015	55.8722	5242.33	NA	1518.08	23.1329	0.778428	0.517189	3910.54	0.0820929	2.94075	1756.49	NA	4.15191	NA	NA	0.125441	26.0921	1279.82	0.0177518	34735.3	2.11638	NA	0.0059	0.8045	0.8104	14.6694
BMGF	ETH0562	1	13.3398	39.2767	2220.23	4	2018-12-13	2018-12-13	Wheat	Field stack	Main	NA	NA	NA	NA	1.26594	NA	459.155	NA	0.0391436	0.231124	NA	3.74376	24.1946	4813.75	NA	1450.34	31.0288	0.471348	0.341856	3741.17	0.0718956	1.37194	1918.92	NA	2.01256	NA	NA	0.0906343	29.4832	1223.42	0.0397051	25511.6	1.49785	0.600323	0.4268	0.6092	1.036	18.5287
BMGF	ETH0563	1	13.3038	39.3335	2323.82	4	2018-12-13	2018-12-13	Wheat	Field stack	Close pair	0.0856432	NA	NA	NA	4.26959	NA	451.343	NA	0.0243677	0.229983	NA	5.18358	42.2232	5888.15	NA	1536.41	22.9251	0.883535	0.27986	4306.52	NA	2.51613	2051.63	NA	4.31915	NA	NA	0.0971479	32.4605	1363.25	0.0113637	35143.7	1.59965	NA	0.0051	0.8147	0.8198	15.4039
BMGF	ETH0564	1	12.7797	39.6655	1707.3	4	2018-12-13	2018-12-13	Sorghum	Field stack	Main	0.0447153	17.7575	NA	NA	NA	NA	147.419	NA	0.0504935	0.543099	NA	1.60108	56.2329	4850.4	NA	1833.59	13.3574	0.387391	2.15546	3436.3	0.0778612	4.03009	1340.35	0.74918	0.66415	NA	NA	0.152169	18.0796	2450.2	0.0298805	42019.4	1.93142	1.28197	0.1933	1.4097	1.603	26.8736
BMGF	ETH0565	1	14.0456	36.7761	673.022	4	2018-12-08	2018-12-09	Sorghum	Standing crop	Close pair	0.01841	9.80891	0.00720662	NA	0.360968	NA	178.787	NA	0.034778	0.305559	0.0184147	4.27886	31.6045	3714.17	NA	1318.72	14.3237	0.967531	1.21478	2072.94	NA	12.4753	1776.37	0.0740021	1.63174	NA	NA	0.112231	27.3685	3076.14	0.0376482	56582.2	0.696834	3.33456	0.6579	0.7871	1.445	35.5684
BMGF	ETH0566	1	13.8767	38.1809	1684.8	4	2018-12-13	2018-12-13	Teff	Store	Main	0.0084729	3992.08	0.566893	NA	21.6324	0.103445	1574.79	NA	1.43722	20.2113	0.146508	8.90379	3656.58	4547.86	2.30941	2501.4	108.538	0.203132	13.082	3946.6	0.904424	6.5212	1748.02	0.122318	8.80304	0.0147006	0.0510843	9.90751	31.2022	2200.22	0.0402858	56529.1	6.30673	NA	0	1.403	1.403	16.5992
BMGF	ETH0567	1	13.834	38.2041	1669.84	4	2018-12-13	2018-12-13	Teff	Standing crop	Main	0.0142378	293.166	0.0387771	NA	13.0228	NA	1553.9	NA	0.27981	2.85363	0.0109665	6.11732	309.155	3932.74	0.135589	2000.38	57.6802	0.29369	2.71368	3005.5	0.0619373	1.62249	2140.16	0.187704	5.54642	0.000841318	0.00187883	0.705751	27.0516	2765.83	0.021208	70252.1	3.25179	5.47948	0.0094	0.7515	0.7609	33.0225
BMGF	ETH0568	1	14.0493	38.0306	1300.15	6	2018-12-13	2018-12-13	Sorghum	Store	Main	NA	27.2161	NA	NA	0.524345	NA	137.875	NA	0.0173632	0.162134	0.00384127	1.80507	46.5261	4642.06	NA	1650.11	11.7429	0.4397	0.836127	2931.41	NA	2.50848	1319.65	NA	0.719002	NA	NA	0.153861	19.2034	982.92	0.0524523	36284.8	2.35504	NA	0	1.275	1.275	7.92444
BMGF	ETH0569	1	14.1209	37.8651	1089.5	6	2018-12-13	2018-12-13	Maize	Field stack	Main	0.00608974	NA	NA	NA	NA	NA	41.179	NA	0.00338051	0.0343274	NA	1.81565	NA	4072.48	NA	1071.87	4.08125	0.682201	NA	2821.52	NA	0.350425	1297.13	NA	0.153805	NA	NA	0.0654074	18.3981	661.612	0.049742	20782.3	21.9014	6.12971	0.0248	2.5452	2.57	10.6874
BMGF	ETH0570	1	14.14	37.9354	1068.66	4	2018-12-13	2018-12-13	Sorghum	Store	Main	0.00635231	114.594	0.0703765	NA	0.880967	NA	175.703	NA	0.126238	5.17147	0.00506178	2.35907	156.039	4633.82	NA	1759.3	12.664	0.78682	2.69652	3360.69	NA	1.69744	1233.22	NA	1.61685	NA	0.00113947	0.312957	23.0045	1021.86	0.0598178	35228	48.9894	3.76085	0.0068	2.3392	2.346	9.33709
BMGF	ETH0571	1	13.6235	39.3796	1880.08	6	2018-12-16	2018-12-16	Wheat	Field stack	Close pair	0.00431528	11.1424	NA	NA	0.60873	NA	458.379	NA	0.0731994	0.176321	NA	4.87197	32.993	4171.57	NA	1456.43	38.2391	0.309693	0.566747	3481.25	NA	1.46379	1791.54	0.0817626	1.40771	NA	NA	0.0981991	33.4919	1688.13	0.0428911	31034.8	3.2546	0.915412	3.7847	1.6163	5.401	24.9011
BMGF	ETH0572	1	13.6384	39.3301	1926.09	6	2018-12-16	2018-12-16	Wheat	Field stack	Main	0.00312312	16.6726	0.021732	NA	1.27128	0.0247008	493.106	NA	0.0481931	0.510425	NA	6.07096	46.7087	3469.51	NA	1237.85	24.7078	0.632265	0.757499	2250.12	NA	0.82106	2017.24	NA	3.33566	NA	NA	0.157649	38.2056	1717.58	0.0347473	25614.4	2.91394	0.979504	5.044	1.471	6.515	20.3376
BMGF	ETH0573	1	13.66	39.1944	2562.6	4	2018-12-16	2018-12-16	Wheat	Field stack	Main	0.00444409	9.12258	NA	NA	4.27836	NA	454.339	NA	0.0300484	0.538756	0.00164694	6.28565	37.8141	5033.94	NA	1570.66	21.739	0.656449	0.768323	3847.86	NA	4.10555	1618.08	0.0705424	3.38984	NA	NA	0.0787824	33.8288	3319.2	0.0261713	47318.4	3.61167	6.77849	0	1.968	1.968	29.1384
BMGF	ETH0574	1	13.5814	39.1184	2625.12	6	2018-12-16	2018-12-16	Wheat	Field stack	Main	NA	14.7898	0.00965574	NA	6.68615	NA	459.189	NA	0.0513531	0.650288	0.00160202	4.557	44.7296	5094.6	NA	1525.77	26.0331	0.209243	0.749625	3583.43	NA	4.29347	1561.09	NA	2.46784	NA	NA	0.104176	27.143	3402.35	0.0370903	67514.2	1.96685	23.2602	0	1.264	1.264	23.9944
BMGF	ETH0575	1	13.6003	38.4197	1665.82	6	2018-12-14	2018-12-14	Sorghum	Store	Main	NA	32.0658	NA	NA	0.245473	NA	212.632	NA	0.0395022	0.200893	0.00343219	2.31612	122.267	4421.53	NA	1688.95	11.6191	0.460115	0.40764	3198.74	NA	1.96637	1489.75	0.146163	1.16966	NA	NA	0.158743	18.3986	2394.05	0.0386302	40577.1	0.450814	2.92853	0.5833	1.1847	1.768	21.3384
BMGF	ETH0576	1	13.3815	38.8453	1397.73	6	2018-12-15	2018-12-15	Sorghum	Store	Main	NA	17.1196	NA	NA	0.323968	NA	274.018	NA	0.0283112	0.239357	0.00263623	2.60248	33.1502	4973.12	NA	1703.82	12.2392	0.679017	0.607367	3026.82	NA	1.9388	1512.07	0.0729135	1.10753	NA	NA	0.081219	21.3603	1173.41	0.0438872	18262.1	4.06575	2.25759	6.7346	1.4374	8.172	14.6587
BMGF	ETH0577	1	13.2814	38.8413	1303.77	6	2018-12-15	2018-12-15	Sorghum	Store	Main	0.00299959	22.9236	NA	NA	0.592681	0.0244885	281.841	NA	0.0546783	1.0691	0.0114666	2.98955	48.4744	4449.7	NA	1864.5	16.757	0.902966	1.11293	3210.56	NA	3.97108	1404.63	0.183481	1.2399	NA	NA	0.113711	26.8437	1188.22	0.0381209	21880.4	5.43335	7.35485	2.4763	1.5667	4.043	14.0861
BMGF	ETH0578	1	13.2541	39.037	1575.91	6	2018-12-15	2018-12-15	Sorghum	Field stack	Close pair	NA	19.6881	NA	NA	0.829344	NA	241.943	NA	0.0275809	0.680417	0.00819918	1.6097	37.0366	4441.44	NA	1617	12.2798	0.339189	1.3013	2737.6	NA	4.40071	1097.2	0.204346	1.12294	NA	NA	0.0971297	17.5147	424.077	0.0372965	2342.2	0.196235	NA	0.0006	0.1102	0.1108	2.307
BMGF	ETH0579	1	13.7067	38.9334	2055.26	6	2018-12-14	2018-12-14	Wheat	Field stack	Main	NA	10.5747	NA	NA	3.83386	NA	381.554	NA	0.0342394	0.500393	NA	4.38776	35.7079	5136.75	NA	1474.55	23.4615	0.38401	0.422686	3959.58	NA	0.794517	1767.64	0.060986	2.16459	NA	NA	0.0843452	25.5125	1418.11	0.031476	27199.9	1.42486	8.29435	0.0015	1.3655	1.367	15.5759
BMGF	ETH0581	1	14.0922	39.2073	1953.05	6	2018-12-13	2018-12-13	Teff	Field stack	Main	0.00539444	76.7696	0.0105724	NA	12.2777	NA	1549.71	NA	0.145545	0.823942	0.00331428	7.98521	108.894	3439.31	NA	2023.94	42.7299	0.218537	1.38137	3160.6	NA	1.85533	2242.59	0.0868523	4.65868	NA	0.000844086	0.208384	29.6872	1944.14	0.0291755	44910.7	2.68183	6.33661	0.0223	0.6978	0.7201	21.7918
BMGF	ETH0582	1	14.0818	39.2836	1946.34	4	2018-12-13	2018-12-13	Finger millet	Field stack	Main	0.0163488	54.0491	NA	NA	22.8169	NA	3971.1	NA	0.0977295	0.465566	0.00134351	4.80587	80.2838	6950.5	NA	1756.3	80.8482	0.391664	0.55387	2940.64	NA	1.66597	1320.35	NA	11.7218	NA	NA	0.133633	15.5764	862.441	0.0490146	26056.1	3.36203	NA	0	0.8525	0.8525	7.16232
BMGF	ETH0583	1	14.038	39.2972	1859.18	6	2018-12-13	2018-12-13	Barley	Field stack	Main	NA	11.8165	0.035509	NA	1.35506	NA	470.919	NA	0.0383624	1.44327	NA	5.18762	39.2494	6889.4	NA	1490.74	12.6335	1.31534	0.774707	4271.16	NA	0.831077	1540.75	0.0917914	1.4206	NA	NA	0.124627	34.3047	946.295	0.0403788	15416	71.8605	2.99221	2.9493	2.6687	5.618	14.8246
BMGF	ETH0584	1	14.037	38.9733	1819.14	6	2018-12-13	2018-12-13	Barley	Field stack	Main	NA	11.5471	NA	NA	0.936861	NA	586.371	NA	0.0306042	1.12384	NA	6.13325	45.3781	7410.51	NA	1462.72	16.5576	0.457105	0.575195	4699.22	NA	1.33853	2009.14	0.0539918	2.30156	NA	NA	0.0980525	38.8473	1911.2	0.0339309	37351	6.21554	1.50009	0.6617	2.9073	3.569	22.6749
BMGF	ETH0585	1	12.5957	39.6464	1589.25	4	2018-12-14	2018-12-14	Sorghum	Standing crop	Close pair	0.00540234	NA	NA	NA	NA	NA	141.577	NA	0.0520283	0.416776	NA	1.35361	21.7133	5171.02	NA	1442.46	15.8804	0.307789	1.55698	3194.46	NA	3.89252	1174.8	0.200652	0.860544	NA	NA	0.0960441	13.8924	2444.91	0.0339023	40169.3	2.31731	1.28585	0.1149	2.6321	2.747	33.6879
BMGF	ETH0586	1	12.5942	39.6493	1585.66	4	2018-12-14	2018-12-14	Sorghum	Standing crop	Close pair	0.0236274	NA	NA	NA	NA	NA	184.795	NA	0.0447438	0.458326	NA	1.51655	21.8332	5572.9	NA	1565.63	18.6367	0.336501	1.49957	3556.36	NA	3.25322	1440.73	0.232461	0.997539	NA	NA	0.0901947	16.5236	2442.23	0.0380255	38322.8	2.33639	1.31764	0.0898	2.3112	2.401	34.9056
BMGF	ETH0587	1	12.3822	39.5643	1522.84	4	2018-12-14	2018-12-14	Sorghum	Field stack	Main	0.0640638	NA	NA	NA	NA	NA	159.091	NA	0.0218013	0.266762	NA	1.64742	22.3028	5150.91	NA	1513.48	10.734	0.438715	0.85788	3048.73	NA	2.37671	1365.59	0.216911	1.12133	NA	NA	0.0980002	12.5996	2973.99	0.0322094	34455	0.630937	1.16231	0.0472	1.3088	1.356	34.6841
BMGF	ETH0588	1	12.4606	39.6027	1451.22	4	2018-12-14	2018-12-14	Sorghum	Store	Main	0.0429712	130.157	0.0212141	NA	0.383485	NA	213.453	NA	0.195033	1.71025	0.0046689	2.08987	268.338	5225.8	NA	1907.03	17.9176	0.429119	2.45931	3730.73	NA	2.54003	1335.19	0.3803	1.03857	NA	0.00310061	0.630718	15.6432	1694.61	0.029555	31014.8	1.09654	0.407023	0.0625	0.7723	0.8348	24.063
BMGF	ETH0589	1	12.5164	39.2844	2327.38	4	2018-12-14	2018-12-14	Teff	Field stack	Main	0.0139732	42.8493	0.0106075	NA	11.1992	NA	1398.13	NA	0.238	3.45476	NA	5.82518	188.297	4819.64	NA	2328.46	39.8771	0.792561	6.0878	4042.44	NA	3.72417	1853.47	0.20284	8.74611	NA	0.00191682	0.659966	23.9267	1507.86	0.0278483	18672	0.553522	NA	0.0029	0.5815	0.5844	13.8603
BMGF	ETH0590	1	12.5164	39.2845	2328.25	4	2018-12-14	2018-12-14	Wheat	Field stack	Main	0.0213041	NA	NA	NA	2.97269	NA	424.04	NA	0.0330791	0.291093	0.00376405	5.39602	38.2835	5262.94	NA	1511.65	28.9764	0.344681	1.41939	3447.61	NA	6.66371	1789.62	0.091149	3.42736	NA	NA	0.101737	14.1314	1546.22	0.0260159	20405.1	0.719814	NA	0	0.7443	0.7443	14.4811
BMGF	ETH0591	1	12.5414	39.5152	2482.88	4	2018-12-14	2018-12-14	Sorghum	Field stack	Main	NA	153.874	0.0135254	NA	0.609097	0.0340984	317.513	NA	0.276406	3.89347	0.00236067	2.62258	445.828	5248.74	NA	1745.13	16.8857	0.174208	2.51707	3066.66	NA	4.58936	1109.67	0.143268	1.58904	NA	0.00291534	1.3955	NA	3029.23	0.0259476	56271.2	1.0192	6.90435	0	1.252	1.252	30.0663
BMGF	ETH0592	1	13.6197	38.4513	1729.95	4	2018-12-14	2018-12-14	Finger millet	Store	Main	0.00494428	88.9927	NA	NA	13.6341	NA	4506.08	NA	0.557596	1.43218	NA	6.39614	146.584	6411.27	NA	1795.97	103.968	0.383654	1.66541	2900.48	NA	1.98768	1429.17	0.0523438	14.9476	NA	NA	0.318875	22.5722	2822.54	0.0420823	43743.7	0.641494	2.31541	1.4539	0.7601	2.214	32.6287
BMGF	ETH0593	1	13.5869	38.1488	1339.82	6	2018-12-14	2018-12-14	Maize	Store	Main	NA	NA	NA	NA	NA	NA	52.974	NA	0.00907844	0.0410556	0.00140044	1.3989	15.9659	3955.38	NA	991.757	3.62618	0.0719195	0.24823	2321.03	NA	4.20993	1268.23	NA	0.249374	NA	NA	0.0640466	21.5924	2327.06	0.0422467	42814.2	3.2509	10.775	0	2.843	2.843	15.2912
BMGF	ETH0594	1	12.9567	39.4974	2505.3	4	2018-12-15	2018-12-15	Wheat	Store	Main	0.00987867	NA	NA	NA	1.13984	NA	461.412	NA	0.022255	0.423855	0.00291234	4.47863	38.6695	5366.01	NA	1501.68	19.6126	0.290882	0.969346	3716.68	NA	11.2308	1582.76	0.107595	3.22969	NA	NA	0.0910392	24.4659	1969.2	0.0275999	24223.2	0.67436	1.35715	0.0037	0.6795	0.6832	19.6604
BMGF	ETH0595	1	12.9193	39.522	2516.32	6	2018-12-15	2018-12-15	Wheat	Field stack	Close pair	0.00674263	NA	NA	NA	2.1433	NA	444.748	NA	0.0212069	0.458124	0.0014957	3.65183	27.7075	5127.42	NA	1489.44	21.1953	0.470209	1.18738	3397.81	NA	6.74646	1615.71	0.185734	5.55024	NA	NA	0.0841062	21.0237	2660.91	0.0256767	35651.3	0.798924	1.57384	0.0056	1.0534	1.059	22.5079
BMGF	ETH0596	1	12.9192	39.522	2518.04	4	2018-12-15	2018-12-15	Wheat	Field stack	Close pair	0.00651492	NA	NA	NA	2.42005	NA	465.376	NA	0.0250539	0.361178	0.00231539	3.9083	29.3906	4880.33	NA	1448.5	19.3845	0.445965	1.03522	3215.73	NA	7.67168	1665.67	0.323558	5.37005	NA	NA	0.0690326	21.4381	2560.7	0.0234165	35149.5	0.789802	1.60653	0.0051	1.0319	1.037	22.249
BMGF	ETH0597	1	12.7095	39.5511	2371.91	4	2018-12-14	2018-12-14	Teff	Field stack	Main	0.0125561	28.4639	NA	NA	11.2577	NA	1572.61	NA	0.0922642	0.636168	NA	6.4037	70.1345	5020.33	NA	2257.08	36.271	0.29632	1.61312	3820.01	NA	5.08276	2271.18	0.169307	5.69816	NA	NA	0.213796	25.1163	2303.1	0.022252	48027.6	1.51276	3.60805	0.0113	1.3157	1.327	25.0316
BMGF	ETH0598	1	12.7736	39.5566	2395.27	4	2018-12-14	2018-12-14	Wheat	Store	Main	0.00893193	23.3556	NA	NA	2.78797	NA	485.758	NA	0.0642646	0.87154	0.0039817	3.59586	64.8861	4403.24	NA	1501.18	24.7973	0.243637	1.38496	3322.12	NA	6.30056	1571.57	0.0712671	3.98563	NA	NA	0.184706	25.9141	1818.65	0.0225098	22284.4	0.659649	2.66422	0.0041	0.4735	0.4776	23.3471
BMGF	ETH0599	1	13.5391	39.4453	1983.33	4	2018-12-15	2018-12-15	Wheat	Field stack	Main	0.0769979	13.6333	NA	NA	0.719676	NA	527.936	NA	0.0512998	0.42189	NA	5.97269	49.4065	4373.28	NA	1322.39	33.6953	0.26879	0.646091	2731.77	NA	2.19757	2041.19	0.0593607	1.6389	NA	NA	0.114716	37.3913	2430.99	0.0406793	45192.9	4.09727	0.470194	2.994	1.831	4.825	31.3421
BMGF	ETH0600	1	13.539	39.4452	1988.17	4	2018-12-15	2018-12-15	Barley	Field stack	Main	0.00824259	17.5316	NA	NA	0.575069	NA	520.786	NA	0.0301088	0.736984	NA	4.96162	57.923	4749.07	NA	1150.47	18.1432	0.457765	0.486908	2794.07	NA	2.27775	1723.42	NA	1.28619	NA	NA	0.140757	27.6045	2437.31	0.0377786	45793.5	4.29671	0.513843	2.681	1.951	4.632	31.6855
BMGF	ETH0601	1	13.539	39.4453	1982.51	4	2018-12-15	2018-12-15	Teff	Store	Main	0.0100452	3781.65	0.465537	NA	11.3984	0.127385	7924.59	NA	1.60735	13.7522	0.14805	9.34042	3041.21	4002.53	3.56046	2250.1	102.744	0.449058	8.41233	2923.27	0.683222	5.81198	2311.04	0.142425	11.5716	0.0180984	0.0310349	6.04913	36.2263	2119.27	0.0352962	42219	4.34017	0.449253	3.7281	1.6609	5.389	28.3777
BMGF	ETH0602	1	14.0269	38.1743	1774.73	6	2018-12-15	2018-12-15	Maize	Store	Main	NA	NA	NA	NA	NA	NA	64.6105	NA	0.016555	0.051023	NA	2.33032	18.6294	4054.5	NA	1327.21	4.80773	0.242483	0.368658	2974.52	NA	1.82198	1400.31	NA	0.238945	NA	NA	0.074197	24.2474	2301.26	0.0268828	59997.4	7.82653	7.9126	0	2.306	2.306	16.7617
BMGF	ETH0603	1	13.7654	38.9857	1989.9	6	2018-12-14	2018-12-14	Barley	Field stack	Main	NA	NA	NA	NA	4.2142	NA	311.542	NA	0.0255531	1.00326	0.00288658	5.50922	38.0801	5351.05	NA	1399.96	15.4864	0.194424	0.536917	3275.93	NA	3.55475	1723.55	NA	1.71101	NA	NA	0.0914379	35.5374	1158.97	0.0474751	27748.8	8.45885	NA	0	1.193	1.193	10.9836
BMGF	ETH0604	1	13.7689	39.1073	1636.91	6	2018-12-14	2018-12-14	Teff	Field stack	Main	0.00478608	117.778	0.0361962	NA	10.1084	NA	1473.33	NA	0.303267	7.74844	0.00603788	7.93131	178.306	6008.32	NA	2311.06	65.2159	0.614204	5.5699	4137.35	NA	3.58687	2022.21	0.668932	5.78201	NA	0.00194685	0.523069	28.441	569.553	0.0209103	7924.3	4.00301	NA	0	0.2046	0.2046	3.98304
BMGF	ETH0605	1	13.8189	39.1867	1704.03	8	2018-12-14	2018-12-14	Barley	Field stack	Main	NA	23.9754	NA	NA	2.36141	NA	455.39	NA	0.039514	1.81221	NA	5.72277	57.626	7115.33	NA	1580.29	18.3244	1.19102	0.906592	4611.07	NA	1.10702	1758.57	0.0800113	2.1334	NA	NA	0.137714	39.3714	770.058	0.0340367	12324.9	2.70016	3.26463	0.0189	0.7511	0.77	5.87037
BMGF	ETH0606	1	13.911	38.9999	1852.27	4	2018-12-14	2018-12-14	Teff	Store	Main	0.00391276	1038.69	2.09574	NA	17.6867	0.0250711	1515.16	NA	1.28944	17.8506	0.0617708	9.16023	1272.7	5060.42	0.317613	2170.96	98.6547	1.09919	10.6519	3821.98	0.523172	2.4295	2015.57	0.431189	10.4646	0.0145574	0.0158283	7.26227	35.9487	758.64	0.0340348	26284.9	5.78949	NA	0.0048	0.6112	0.616	11.917
BMGF	ETH0607	1	14.0349	39.1222	1694.57	6	2018-12-13	2018-12-13	Teff	Field stack	Main	0.00442098	34.0902	0.0267606	NA	10.8676	NA	1519.68	NA	0.143627	0.915679	0.00154441	8.36559	84.7364	3156.62	NA	1814.48	47.9502	2.02377	1.78799	2615.46	NA	2.19293	2272.37	1.37509	6.72128	0.000721144	0.00368073	0.655797	29.7516	1001.05	0.0295983	31510.7	26.5969	NA	0.0069	0.593	0.5999	12.5138
BMGF	ETH0608	1	14.0208	39.1688	1915.85	6	2018-12-13	2018-12-13	Finger millet	Field stack	Main	NA	59.2838	0.021357	NA	26.0329	NA	4307.79	NA	0.153438	0.736827	0.00204016	6.1983	68.0185	6538.46	NA	1883.71	153.49	0.605557	0.747098	3108.1	NA	2.05856	1500.23	0.0681422	12.4311	NA	0.00069531	0.116008	22.3754	664.51	0.0485924	17035.5	4.27442	NA	0	1.254	1.254	8.17618
BMGF	ETH0609	1	13.9504	39.1611	1800.57	4	2018-12-13	2018-12-13	Teff	Field stack	Close pair	0.00475133	308.452	0.154104	NA	12.8096	NA	1579.83	NA	0.424942	10.1416	0.00664645	7.1452	403.647	4056.5	0.0761446	2267.1	60.7849	1.09139	5.04725	4014.55	0.06374	1.12683	1970.66	0.0635788	5.13799	0.000693381	0.00644962	0.602896	27.3999	638.716	0.0314666	14923	9.54063	NA	0	0.5676	0.5676	6.09176
BMGF	ETH0610	1	13.9496	39.1598	1773.68	4	2018-12-13	2018-12-13	Teff	Field stack	Close pair	0.00951914	192.205	0.296799	NA	12.8872	NA	1641.16	NA	0.237573	4.07366	0.00387598	6.8735	298.131	5253.24	0.170653	2255.66	69.431	1.1259	2.27811	4200.91	0.06864	1.37117	2059.71	NA	5.65908	NA	0.00323042	0.406237	31.0459	833.09	0.0199051	24336.5	64.4681	NA	0.0052	0.3568	0.362	11.9044
BMGF	ETH0611	1	13.6494	38.9683	1818.16	6	2018-12-14	2018-12-14	Teff	Field stack	Main	0.00367099	171.662	0.0919792	NA	13.779	NA	1635.71	NA	0.226792	3.90949	0.00416896	7.01451	233.6	4364.82	NA	2214.2	81.1968	0.46065	2.64754	3988.41	NA	1.91782	2022.2	1.916	6.79483	0.000524605	0.00165525	0.450156	29.5188	987.181	0.0198021	25278.7	18.0482	NA	0.0069	0.5392	0.5461	12.7403
BMGF	ETH0612	1	13.3788	38.8763	1371.21	6	2018-12-15	2018-12-15	Sorghum	Field stack	Main	0.00314575	16.0291	0.0102466	NA	0.277357	NA	265.55	NA	0.0445095	0.431535	0.0015338	2.28821	40.9432	4557.07	NA	1759.02	12.4691	1.00164	0.64494	3169.19	NA	0.856357	1647.43	NA	1.4604	NA	NA	0.0943762	23.2926	949.527	0.0386645	21924.4	14.1133	4.13671	4.3272	2.1828	6.51	11.8883
BMGF	ETH0613	1	13.2683	39.0254	1536.87	4	2018-12-15	2018-12-15	Sorghum	Field stack	Close pair	NA	21.5538	NA	NA	0.600232	NA	220.873	NA	0.0363725	1.12029	0.0116435	2.96337	40.3544	4036.53	NA	1468.05	12.5025	0.593389	1.25743	2055.18	NA	3.95198	1508.86	0.303336	0.905316	NA	NA	0.112968	18.0641	718.177	0.0193936	9438.9	0.507406	NA	0.0008	0.2474	0.2482	6.1414
BMGF	ETH0614	1	13.6213	39.3831	1874.95	6	2018-12-16	2018-12-16	Wheat	Field stack	Close pair	NA	11.8032	NA	NA	1.07346	NA	641.95	NA	0.0372227	0.554196	NA	5.949	40.1626	6085.6	NA	1475.28	32.3031	0.248969	0.619288	3421.88	NA	1.79817	2125.62	NA	1.71138	NA	NA	0.0931882	32.0962	1368.59	0.0380164	20327.3	2.97543	0.539663	5.6497	1.9973	7.647	17.6802
BMGF	ETH0615	1	13.5323	39.0191	1559.92	6	2018-12-16	2018-12-16	Sorghum	Store	Main	0.00565313	58.9211	0.0123087	NA	0.665544	0.0260241	1587.25	NA	0.0537707	1.16087	0.00790825	2.27732	84.8933	4889.84	NA	1905.5	12.6048	0.575868	0.985024	3271.96	NA	3.96336	1353.22	0.18718	4.0247	NA	0.00106403	0.211593	23.6611	689.645	0.0273529	14062.2	3.40072	NA	5.1018	1.2182	6.32	9.37381
BMGF	ETH0619	1	7.26932	40.1117	2332.86	4	2018-12-22	2018-12-22	Wheat	Standing crop	Main	0.00255166	NA	NA	NA	3.25596	NA	369.371	NA	0.0106272	0.0474169	NA	4.44941	33.8133	4656.98	NA	1188.77	29.6994	0.127987	0.74444	2867.69	NA	1.62795	1801.94	NA	1.87365	NA	NA	0.0907399	32.5989	2320.31	0.0356974	49105.9	3.60924	12.793	0	2.31	2.31	19.5917
BMGF	ETH0620	1	7.2506	40.0712	2335.4	6	2018-12-22	2018-12-22	Barley	Field stack	Main	0.00326407	14.8835	0.0117932	NA	2.80418	NA	447.883	NA	0.0258799	0.627878	NA	5.36563	54.0768	5495.82	NA	1146.16	15.5512	0.158625	0.923643	2910.06	NA	3.24519	1813.62	NA	2.23243	NA	NA	0.126864	32.1236	2475.29	0.056137	46449.9	4.88956	11.5301	0	2.241	2.241	15.867
BMGF	ETH0622	1	7.16482	40.2507	2382.6	4	2018-12-23	2018-12-23	Barley	Standing crop	Main	NA	13.3905	0.0153996	NA	5.59592	0.0293685	395.321	NA	0.0250538	0.99384	NA	4.81136	77.3777	5022.93	NA	1228.98	12.595	0.0663541	1.00273	2893.86	NA	1.25437	1742.32	NA	2.30501	NA	NA	0.216507	27.572	2275.19	0.141305	40494	3.75505	NA	0	3.287	3.287	14.2689
BMGF	ETH0624	4	11.5547	36.4824	1188.46	6	2018-12-24	2018-12-24	Maize	Store	Main	0.00649751	5.75517	NA	NA	0.295401	NA	63.8157	0.00879751	0.0911973	0.326947	NA	1.75783	29.7659	5371.71	NA	1078.34	4.60945	0.16491	NA	3239.09	NA	4.4785	1434.41	NA	0.247879	NA	NA	0.0435152	26.8062	2524.34	0.0412915	77684.3	1.1491	12.9	0	3.129	3.129	12.8364
BMGF	ETH0625	4	11.5958	36.4721	1083.38	6	2018-12-24	2018-12-24	Rice	Store	Main	NA	44.6228	NA	NA	0.328286	NA	127.071	NA	0.075539	1.98251	0.0582084	5.51614	67.727	2429.77	NA	1171.9	18.7747	0.216349	5.3928	2580.88	NA	14.2754	1751.64	0.0418863	0.320657	NA	NA	0.137574	20.539	3943.13	0.0813343	80037.7	0.806129	3.1222	0	2.236	2.236	24.0008
BMGF	ETH0626	5	7.29655	39.4569	2395.96	4	2018-12-20	2018-12-20	Wheat	Store	Main	NA	6.74051	NA	NA	7.42701	NA	507.888	NA	NA	NA	NA	3.19245	25.9166	4438.6	NA	1007.97	36.4392	0.423915	NA	2841.21	NA	1.49432	1709.42	0.141153	5.59633	NA	NA	0.148991	24.3197	2874.39	0.00964664	48179.5	4.69411	2.32677	0.0311	3.0749	3.106	31.376
BMGF	ETH0627	5	7.3059	39.3951	2635.25	4	2018-12-20	2018-12-20	Wheat	Store	Main	NA	3.52945	NA	NA	8.72121	NA	543.942	NA	NA	NA	NA	4.18402	29.2125	4653.74	NA	1012.69	40.9713	0.203335	NA	2917.08	NA	1.26867	2229.23	0.0197386	2.78276	NA	NA	0.147971	27.674	2805.42	0.0198755	53295.8	3.99255	5.4246	0	4.698	4.698	30.4905
BMGF	ETH0628	5	7.19753	39.4329	2331.93	4	2018-12-20	2018-12-20	Wheat	Store	Main	NA	10.3732	NA	NA	7.62432	NA	506.654	NA	NA	NA	NA	3.03039	27.5757	4597.36	NA	848.258	37.4702	0.568308	NA	2415.34	NA	1.56587	1653.49	0.181846	4.09313	NA	NA	0.162649	20.1319	2414.79	0.013153	40402.1	3.62536	1.87908	0.0184	2.4026	2.421	28.0647
BMGF	ETH0629	5	7.32687	39.3565	2991.24	12	2018-12-21	2018-12-21	Barley	Field stack	Main	NA	21.548	NA	NA	5.14131	NA	345.751	NA	NA	NA	NA	3.16723	40.8631	4047.79	NA	989.18	11.5313	0.0843753	NA	2622.02	NA	1.83137	1901.8	0.0232599	2.80777	NA	0.000334189	0.191483	18.2602	2591.98	0.425276	41703.8	1.94256	14.691	0	2.39	2.39	9.52862
BMGF	ETH0630	1	7.25172	40.4811	2215.89	4	2018-12-25	2018-12-25	Barley	Field stack	Main	NA	149.631	0.0250417	NA	2.52147	NA	415.047	NA	0.093346	1.28039	0.0064345	5.63871	169.919	6933.86	NA	1427.9	18.6492	0.0887771	0.829626	4215.66	0.0609725	8.54099	1987.65	NA	2.07329	NA	0.00223117	0.489406	25.4181	3534.03	0.110703	69473.6	4.14888	NA	0	2.279	2.279	15.1237
BMGF	ETH0631	1	7.35022	40.5383	1992.59	4	2018-12-25	2018-12-25	Wheat	Standing crop	Main	0.00326261	NA	NA	NA	3.3631	NA	427.946	NA	0.0235306	0.112462	NA	3.9124	30.089	4743.46	NA	1136.17	24.8476	0.245124	0.444128	2965.06	NA	4.08704	1881.11	NA	1.89192	NA	NA	0.103258	25.8721	2750.83	0.0327193	56404.6	4.71895	6.1325	0.0169	1.8551	1.872	34.9857
BMGF	ETH0633	1	7.44948	40.5706	1931	4	2018-12-24	2018-12-24	Barley	Field stack	Close pair	NA	8.46566	NA	NA	2.56506	NA	388.902	NA	0.0173657	0.779191	NA	5.97548	45.38	5501.5	NA	1527.45	11.9082	0.212186	0.61344	4682.97	NA	3.36793	1922.7	NA	1.2974	NA	NA	0.120983	34.2432	2877.55	0.0329009	60802.6	5.03577	NA	0	3.01	3.01	31.9884
BMGF	ETH0634	1	7.2325	40.4247	2266.22	4	2018-12-24	2018-12-24	Wheat	Standing crop	Main	NA	20.1932	0.0073601	NA	3.01854	NA	399.183	NA	0.0431738	0.439566	NA	3.29156	54.255	4942.72	NA	1092.71	34.7006	0.0731418	1.06311	3230.74	NA	2.50708	1783.28	NA	1.77669	NA	0.000740988	0.169153	20.8544	2269.75	0.035265	45584	3.92074	13.1303	0	2.92	2.92	24.8061
BMGF	ETH0635	1	7.21265	40.3815	2314.74	4	2018-12-24	2018-12-24	Barley	Field stack	Main	NA	NA	0.00826102	NA	4.35933	NA	426.412	NA	0.0223463	0.892329	NA	5.76124	55.2473	5448.97	NA	1527.71	14.1524	0.200565	0.903145	3953.06	NA	1.71371	1895.17	NA	2.09971	NA	NA	0.107878	39.258	2052.22	0.045146	40468.4	3.43666	NA	0	3.682	3.682	23.771
BMGF	ETH0636	1	7.43851	40.54	2015.66	4	2018-12-24	2018-12-24	Barley	Field stack	Main	NA	7.50004	NA	NA	4.09488	NA	461.95	NA	0.029907	0.793733	NA	5.00815	51.4933	6126.29	NA	1411.72	15.2441	1.3427	0.494585	4429.81	0.0392054	1.25009	1810.55	0.11076	1.98909	NA	NA	0.107913	34.9175	2628.27	0.0298676	61312.6	3.71024	10.2964	0.0178	2.4792	2.497	34.6127
BMGF	ETH0637	1	7.44941	40.5713	1939.44	4	2018-12-24	2018-12-24	Barley	Field stack	Close pair	NA	8.44289	0.00879153	NA	2.99179	NA	446.332	NA	0.0233973	1.05961	NA	5.04164	47.2291	5494.53	NA	1423.94	11.1915	0.243649	0.817167	4055.38	NA	2.98073	1644.54	NA	1.5524	NA	NA	0.128014	26.8642	2899.76	0.0271411	58831.1	4.79183	6.33474	0	2.82	2.82	35.7449
BMGF	ETH0638	5	8.48895	39.2889	1676.94	4	2018-12-18	2018-12-23	Teff	Field stack	Main	0.00982447	51.764	0.0138336	NA	10.3782	NA	1244.71	0.257894	0.0547712	2.21615	0.00197032	3.96737	84.5727	4962.49	NA	1315.38	42.5862	1.01431	NA	2592.86	NA	3.0856	2736.1	0.0204746	5.0108	NA	0.00085673	0.264531	22.2203	1222.35	0.0177204	22238.7	1.30952	2.64567	0.0201	0.6759	0.696	13.5443
BMGF	ETH0639	1	7.04595	39.9469	2643.14	4	2018-12-26	2018-12-26	Barley	Standing crop	Main	NA	47.3851	0.0152621	NA	6.22971	NA	367.628	NA	0.0796907	0.611169	0.00123127	5.9695	89.4851	6089.07	NA	1437.63	23.255	0.131306	0.487145	4505.18	0.14557	3.49627	1905.59	NA	2.16818	NA	0.00114532	0.215156	35.3614	2842.19	0.084966	47900.3	4.61384	NA	0	4.968	4.968	21.7839
BMGF	ETH0640	1	6.9813	40.1321	2506.29	4	2018-12-26	2018-12-26	Barley	Field stack	Main	NA	25.9637	0.00831423	NA	13.2626	NA	540.845	NA	0.041046	1.39086	NA	4.89139	90.5962	6271.98	NA	1435.33	16.0368	0.853178	0.997141	4250.54	NA	3.21873	1928.29	0.0708286	3.20387	NA	NA	0.22236	32.0138	2567.39	0.0386136	35748.5	3.64688	1.45969	2.6221	2.3699	4.992	33.0707
BMGF	ETH0641	1	7.01444	40.0386	2489.25	4	2018-12-26	2018-12-26	Barley	Field stack	Main	NA	NA	NA	NA	3.41252	NA	407.709	NA	0.0132219	0.407513	NA	4.60939	31.2844	5104.64	NA	1301.73	12.1344	0.195706	0.485358	3415.19	NA	0.54724	1846.55	0.0895062	2.01227	NA	NA	0.113125	27.0031	2850.1	0.0368947	50958.8	3.93619	7.7406	0	1.831	1.831	16.8716
BMGF	ETH0643	4	8.81912	37.7726	2544.35	6	2018-12-25	2018-12-25	Barley	Field stack	Main	0.00232808	13.5202	NA	NA	1.92552	NA	413.017	NA	0.00981635	0.290974	0.00446114	4.59482	40.0719	4550.82	NA	1091.76	10.4884	0.402691	NA	2642.34	0.0149487	14.5799	2082.15	0.0291993	2.27262	NA	NA	0.064608	33.3303	29049.2	1.33006	60432.1	3.73555	3.94411	0	9.18	9.18	8.48241
BMGF	ETH0644	4	8.93341	37.8695	2338.06	4	2018-12-24	2018-12-24	Teff	Standing crop	Main	NA	25.3544	NA	NA	11.4347	NA	1599.34	NA	0.0363912	0.237827	NA	7.41947	69.3937	5950.91	NA	2014.55	50.7591	0.29642	0.985166	4619.86	NA	4.40238	2691.08	0.0459367	6.63819	NA	NA	0.0774428	35.4156	2121.5	0.0185373	58155.3	3.25405	3.87303	0	1.644	1.644	22.4189
BMGF	ETH0645	3	8.32386	35.7453	1816.69	4	2018-12-25	2018-12-25	Maize	Store	Main	NA	10.1116	NA	NA	0.290543	NA	49.2662	NA	0.0199927	0.686295	NA	1.39854	24.5534	2972.83	NA	1078.36	5.9114	NA	NA	2180.05	NA	3.0589	1834.12	0.0348833	0.211106	NA	NA	0.208617	17.216	6335.78	21.6361	91117.3	3.88271	21.7849	0	4.16	4.16	4.2818
BMGF	ETH0646	3	8.19651	35.3157	1614.84	6	2018-12-26	2018-12-26	Maize	Store	Main	NA	11.9163	NA	NA	0.717181	NA	56.0997	NA	0.0197548	0.493262	0.00673099	1.62145	26.0767	3219.3	NA	797.15	5.52725	NA	NA	1805.02	NA	6.41496	1652.87	0.0205387	0.365844	NA	NA	0.219865	17.8415	5118.73	1.51646	80110.9	2.33672	25.1458	0	3.23	3.23	6.32806
BMGF	ETH0647	3	8.28383	35.2595	1676.69	6	2018-12-26	2018-12-26	Sorghum	Standing crop	Main	NA	29.3849	NA	NA	0.585747	NA	165.542	NA	0.0240208	0.242217	0.00258195	3.29516	54.3925	4301.08	NA	1550.98	15.6456	0.156753	NA	2745.52	NA	8.62252	1553.67	0.0342973	0.876262	NA	NA	0.263611	18.853	4557.76	0.120478	88076.9	1.86021	37.363	0	3.39	3.39	9.67404
BMGF	ETH0648	3	8.15684	35.4579	1728.37	8	2018-12-27	2018-12-27	Maize	Store	Main	NA	13.8407	NA	NA	0.522474	NA	56.0531	NA	0.0271734	0.622099	NA	1.83864	29.7712	3375.84	NA	950.564	7.37701	NA	NA	2158.46	NA	2.64435	1573.63	NA	0.238407	NA	NA	0.225034	19.6561	5637.61	2.19879	87433.6	3.51357	10.1762	0	2.77	2.77	5.60114
BMGF	ETH0649	4	13.0399	38.9726	1303.51	8	2018-12-26	2018-12-26	Teff	Field stack	Main	0.057115	1363.61	0.726832	NA	18.5476	0.106524	2184.94	0.00583754	1.51521	50.7057	0.0825937	11.3927	1778.45	5691.17	0.613233	2263.82	92.1766	0.763497	23.9898	3452.12	0.322802	4.21347	3021.49	0.223121	8.35632	0.00390362	0.0183071	3.40966	34.0176	819.451	0.0374825	29719	14.3512	2.15527	0.0253	0.5606	0.5859	13.025
BMGF	ETH0650	4	12.4569	38.848	2299.59	6	2018-12-25	2018-12-25	Sorghum	Field stack	Main	NA	20.3261	NA	NA	0.202368	NA	156.789	NA	0.0221841	0.416624	NA	1.19853	46.9487	5056.55	NA	1589.01	7.09258	0.413513	0.730383	3861.56	NA	2.44736	1466.69	0.231523	0.625871	NA	NA	0.107039	21.2721	3043.05	0.0142714	43486.5	0.78276	2.22194	0	1.191	1.191	24.5683
BMGF	ETH0651	4	12.8222	38.7503	1304.03	6	2018-12-27	2018-12-27	Sorghum	Store	Main	NA	89.5312	NA	NA	0.371168	NA	284.795	0.00516784	0.0887835	0.999746	0.0341181	4.25089	147.929	5116.09	NA	1838.1	15.1548	0.458614	1.55394	3941.55	NA	6.96202	1832.04	0.134559	1.1042	NA	NA	0.294715	30.4626	2731.82	0.0464239	54738.8	0.636195	1.66055	0.1538	1.1862	1.34	33.9954
BMGF	ETH0653	4	8.85113	37.8934	2857.94	8	2018-12-25	2018-12-25	Wheat	Field stack	Main	NA	10.1149	NA	NA	0.246779	NA	376.936	0.00751845	0.00601827	NA	NA	4.34315	34.9824	4464.64	NA	1066.49	32.8237	0.610824	NA	2635.73	NA	3.91424	1735.38	NA	2.15364	NA	NA	0.0454974	30.173	2269.95	0.0564404	48171.3	1.67969	0.0384782	0	1.028	1.028	8.44803
BMGF	ETH0654	4	9.15641	37.4384	2804	4	2018-12-27	2018-12-27	Barley	Field stack	Main	NA	8.98413	NA	NA	3.27765	NA	398.131	NA	0.026671	0.313023	0.00315386	5.68094	41.3513	4988.79	NA	1094.18	13.5126	0.0458562	0.549618	2789.37	NA	11.839	2052.2	0.035007	2.30322	NA	NA	0.0436127	28.8715	7101.54	16.0527	52155.7	3.92027	31.6022	0	6.052	6.052	4.77854
BMGF	ETH0655	4	9.11182	37.5807	2446.74	4	2018-12-27	2018-12-27	Wheat	Field stack	Main	0.00277869	10.9537	NA	NA	7.19045	NA	249.147	NA	0.0235442	NA	NA	5.24751	44.8838	3755.68	NA	1053.05	47.5958	NA	1.03953	2239.38	NA	9.84116	1743	NA	1.5611	NA	NA	0.0589617	25.3666	4247.39	0.487123	81744.8	2.54017	21.7983	0	2.863	2.863	10.3978
BMGF	ETH0656	4	9.13947	37.6748	2176.1	4	2018-12-27	2018-12-27	Teff	Field stack	Main	NA	52.233	NA	NA	26.9387	NA	1327.83	NA	0.0501619	0.397093	NA	6.62005	103.152	4147.18	NA	2186.15	64.2603	0.17591	NA	4706.21	0.0217661	2.73127	2359.77	0.00644455	8.06675	NA	NA	0.176971	23.2233	5416.26	0.0783722	86422.9	1.17097	54.884	0	2.604	2.604	17.8792
BMGF	ETH0658	4	9.04121	38.0953	2266.15	6	2018-12-26	2018-12-26	Teff	Field stack	Main	NA	74.0697	NA	NA	14.8293	NA	1698.05	0.0150835	0.115729	0.386357	0.00290969	6.78925	104.603	5855.03	0.0684364	2069.76	62.5848	0.242373	1.58522	5004.86	0.0261979	1.77557	2564.36	0.157049	5.2692	NA	NA	0.214547	34.6906	2178.43	0.0181874	45960.4	5.06173	6.74208	0	2.01	2.01	24.5547
BMGF	ETH0660	4	9.12437	37.9694	2937.61	6	2018-12-26	2018-12-26	Barley	Field stack	Main	NA	13.0334	NA	NA	4.6475	NA	344.449	NA	0.0223102	0.41573	NA	6.47008	50.9403	6066.36	NA	1542.18	21.3598	0.088526	0.412654	5289.89	0.0105654	5.39868	1904.92	0.022669	1.55281	NA	NA	0.0628207	42.3058	7407.37	11.662	63951.6	5.18932	22.6758	0	5.667	5.667	4.86058
BMGF	ETH0661	4	8.92639	37.7903	2150.64	6	2018-12-25	2018-12-25	Teff	Field stack	Close pair	NA	17.2002	NA	NA	13.6171	NA	1581.15	NA	0.0432506	0.345267	NA	6.98281	51.5621	5352.58	NA	2000.7	82.1706	0.343574	1.34271	4570.56	NA	4.11768	2727.05	0.236173	6.17862	NA	NA	0.0697701	33.0992	2051.45	0.0220155	50684	3.58468	6.30244	0	1.381	1.381	18.7872
BMGF	ETH0662	4	8.96327	38.0087	2502.4	4	2018-12-26	2018-12-26	Teff	Standing crop	Main	NA	6.77794	NA	NA	14.9688	NA	1626.31	NA	0.0200108	NA	NA	6.59759	37.639	4416.14	0.0520766	1707.06	127.017	0.210733	1.62426	3325.95	NA	4.15113	2493.91	0.0589146	6.03243	NA	NA	0.0384153	25.8414	1482.84	0.27582	27564	2.81932	10.5013	0	2.306	2.306	12.0562
BMGF	ETH0664	1	7.35907	39.8697	2360.99	6	2018-12-27	2018-12-27	Wheat	Standing crop	Main	0.00346652	NA	0.00867261	NA	7.78149	NA	456.465	NA	0.0269799	0.161148	NA	4.19969	95.445	4937.22	NA	1219.69	36.8316	0.110246	1.28335	2977.09	NA	0.892698	1650.28	NA	2.28728	NA	NA	0.117787	29.3354	2694.37	0.0474134	50919.2	3.48973	9.20324	0	1.939	1.939	15.8651
BMGF	ETH0665	4	10.7084	36.4272	1662.44	4	2018-12-25	2018-12-29	Finger millet	Field stack	Main	0.0117235	32.6424	NA	NA	29.2698	NA	5383.5	0.00911599	0.111116	0.22801	0.0196646	7.34531	63.5533	3426.08	NA	2033.97	338.3	0.0574177	0.820089	2626.41	NA	10.7449	2021.49	0.00906729	16.9451	NA	NA	0.0947797	23.0207	3847.15	0.369081	95210.1	2.49486	13.4156	0	2.637	2.637	10.7505
BMGF	ETH0667	4	10.6022	36.8974	2085.67	4	2018-12-27	2018-12-29	Wheat	Store	Main	0.0204336	14.1334	NA	NA	6.29833	NA	382.771	0.00871577	0.034505	0.428165	0.00263064	3.96244	41.4528	4218.57	NA	1157.26	55.0058	0.0132751	1.09361	3215.87	NA	14.457	2010.66	0.0537118	2.76748	NA	NA	0.0601708	23.3822	4200.1	2.50091	91686	4.34244	33.7538	0	2.827	2.827	7.32498
BMGF	ETH0668	4	11.2387	36.9475	2024.7	6	2018-12-29	2018-12-29	Maize	Field stack	Main	0.00309746	11.0648	NA	NA	0.322707	NA	70.8304	NA	0.0494688	0.416417	NA	1.2837	18.9227	3301.16	NA	841.693	6.12942	NA	0.92911	1862.15	NA	2.0969	1582.56	NA	0.223177	NA	NA	0.0503203	12.9595	3982.52	7.51387	80973.6	8.78667	18.2305	0	2.049	2.049	7.06985
BMGF	ETH0671	4	11.3114	36.8002	2104.83	6	2018-12-29	2018-12-29	Maize	Field stack	Main	NA	NA	NA	NA	0.312817	NA	50.2362	NA	0.0205798	0.837228	NA	1.94361	22.2013	3375.01	NA	1068.66	6.05554	0.0634963	1.13332	2779.64	NA	2.29134	1279.97	NA	0.206797	NA	NA	0.0358798	16.658	3515.14	0.347662	69881.9	4.12678	9.57947	0	2.588	2.588	8.64197
BMGF	ETH0672	4	10.9356	36.5469	1695.63	4	2018-12-25	2018-12-30	Maize	Store	Close pair	NA	20.7448	NA	NA	0.460543	NA	62.5985	0.0052773	0.0308179	0.71858	NA	1.49246	35.7024	3836.12	NA	1197.27	6.69486	0.0496792	0.877421	3391.61	NA	2.6066	1751.54	0.0194971	0.318963	NA	NA	0.0745578	19.0703	5836.78	1.95943	99936.1	5.13306	12.6262	0	3.081	3.081	4.91784
BMGF	ETH0673	4	7.22744	38.6955	2150	4	2018-12-21	2018-12-21	Teff	Field stack	Main	0.00601039	16.2426	NA	NA	17.124	NA	1605.85	0.022684	0.0738961	2.89897	0.00477614	5.59436	72.7147	4781.28	NA	2016.74	247.137	0.160012	4.1291	4667.92	NA	15.0051	1976.77	0.0926767	7.04108	NA	NA	0.0736003	36.1267	1729.98	10.0514	20184	1.5628	12.3402	0	1.794	1.794	3.9073
BMGF	ETH0674	2	8.58316	39.3963	1500.88	4	2018-12-24	2018-12-24	Maize	Store	Close pair	NA	5.78052	NA	NA	NA	NA	99.3861	NA	0.0113051	0.739016	NA	0.534074	28.3346	3053.97	NA	993.866	4.96037	0.363047	0.342251	2338.95	NA	5.65038	1669.44	0.0839922	0.519749	NA	NA	0.143922	17.5187	1148.59	0.0351783	9038.96	0.69229	NA	0	1.5	1.5	10.1108
BMGF	ETH0675	2	8.75207	38.9134	1894.89	4	2018-12-25	2018-12-25	Teff	Field stack	Close pair	0.0104724	17.6716	NA	NA	12.5081	NA	1292.67	NA	0.0701171	0.399203	NA	7.2104	57.3908	4621.95	NA	1882.18	49.5121	0.649096	2.20309	4244.95	NA	3.89591	2476.86	1.21964	5.88444	NA	NA	0.160591	34.7618	2074.12	0.0261527	38125.7	1.59056	NA	0	1.868	1.868	16.8251
BMGF	ETH0676	2	8.83206	38.9621	1985.81	4	2018-12-25	2018-12-25	Maize	Field stack	Main	0.0148449	34.1948	NA	NA	0.395188	NA	99.9332	NA	0.0406677	0.672419	NA	2.24456	49.4569	3493.15	NA	1229.65	8.9709	0.322184	0.60873	3327.12	0.032524	1.22282	1707.66	NA	0.315409	NA	NA	0.204646	21.6525	2975.07	0.0342619	57637.1	2.55751	7.95685	0.169	1.462	1.631	34.9753
BMGF	ETH0677	4	11.5931	36.865	2199.52	6	2018-12-31	2018-12-31	Barley	Standing crop	Main	NA	14.0616	NA	NA	7.20637	NA	417.466	NA	0.0348966	0.852041	NA	5.95582	49.0247	5349.01	NA	1454.42	18.1154	0.0159576	0.73547	4172.37	NA	2.93936	1814.37	NA	2.53534	NA	NA	0.0524942	37.8735	3355.2	0.347934	84001.7	3.98034	19.3459	0	1.827	1.827	8.51254
BMGF	ETH0678	4	11.6982	36.9542	2010.91	4	2018-12-31	2018-12-31	Teff	Store	Main	0.0119553	692.848	0.0699411	NA	24.8228	NA	1484.34	NA	0.508042	4.81114	0.0163154	5.68055	807.09	4776.13	0.158255	2069.3	171.75	0.19848	4.74235	4293.55	0.0761617	8.63228	2168.86	0.0372392	9.69555	NA	0.0105441	1.76637	23.0312	3195.2	0.117664	81602.1	2.45549	24.2697	0	1.871	1.871	22.8423
BMGF	ETH0679	4	8.9888	37.7003	2313.97	4	2018-12-30	2018-12-30	Teff	Standing crop	Main	NA	11.6077	NA	NA	14.051	NA	1434.33	NA	0.0331251	NA	NA	7.85999	57.8519	4839.91	NA	1938.12	51.9638	0.109473	1.64113	4318.1	NA	4.65597	2727.11	0.00684364	5.32439	NA	NA	0.0878859	26.0781	2844.66	0.0445081	67535.7	2.75	10.0633	0	3.072	3.072	20.0984
BMGF	ETH0680	4	8.83998	38.1061	2381.56	4	2018-12-29	2018-12-29	Teff	Field stack	Main	0.00233698	92.3352	0.0222656	NA	13.1963	NA	1426.58	0.00929229	0.104868	0.867685	0.00256712	7.14052	165.417	4347.22	NA	1847.61	137.546	0.226067	2.35109	3778.8	0.0353367	3.53406	2233.18	NA	6.10834	NA	NA	0.255083	30.7521	1726.76	0.07168	41172.3	4.00493	8.44415	0	2.096	2.096	15.5488
BMGF	ETH0681	4	8.83883	37.98	3029.15	4	2018-12-29	2018-12-29	Barley	Field stack	Main	NA	14.493	NA	NA	5.93669	NA	380.788	0.0146282	0.0181523	0.362241	NA	6.44437	47.6897	4130.03	NA	1113.73	13.922	0.0269605	1.02845	2328.21	0.0152935	5.28369	1842.05	0.0106761	2.26081	NA	NA	0.0633982	27.3394	8217.15	1.48859	69746.9	2.45329	17.0356	0	4.32	4.32	10.5241
BMGF	ETH0682	5	7.85914	39.0137	2074.29	4	2018-12-22	2018-12-22	Wheat	Store	Main	NA	13.4767	NA	NA	6.52236	NA	429.45	NA	NA	NA	NA	2.95332	33.1552	4708.94	NA	1133.15	39.1417	0.650201	NA	3693.27	NA	1.40019	1763.97	0.173059	3.08809	NA	NA	0.158365	22.526	2447.65	0.0130544	42953.6	2.42016	2.8881	0.013	1.844	1.857	25.6354
BMGF	ETH0683	5	7.48405	39.3135	3159.03	6	2018-12-21	2018-12-21	Barley	Field stack	Main	NA	12.2638	NA	NA	4.91096	NA	407.773	NA	NA	NA	NA	4.66802	38.1272	3907.33	NA	1266.74	12.8198	0.0440149	NA	3700.18	NA	1.31246	2118.68	NA	2.39637	NA	0.000255993	0.176644	30.2577	4312.89	0.103038	46942.5	3.29698	6.94382	0	4.611	4.611	15.0665
BMGF	ETH0685	5	7.43259	39.4151	2789.79	4	2018-12-23	2018-12-23	Barley	Store	Main	NA	19.8641	NA	NA	4.26081	NA	297.632	NA	NA	NA	NA	2.98299	35.8577	3944.43	NA	1086.99	10.4743	0.169481	NA	2925.32	NA	1.61397	1556.47	NA	2.00786	NA	0.000660369	0.202754	17.9146	3024.53	0.502611	38362.4	2.76753	8.70529	0	2.232	2.232	7.07793
BMGF	ETH0686	5	7.40082	39.2472	2960.08	4	2018-12-23	2018-12-23	Barley	Store	Main	NA	25.8366	NA	NA	1.84665	NA	394.994	NA	NA	NA	0.00150184	4.05692	44.9685	4010.62	NA	971.716	14.0696	0.0484985	NA	2917.47	NA	4.30938	1729.19	NA	2.2684	NA	0.000989911	0.213963	25.8522	1415.79	0.729215	22266.5	1.72548	6.2992	0	3.057	3.057	10.5174
BMGF	ETH0687	4	12.4577	39.1577	2002.03	6	2018-12-28	2018-12-28	Barley	Store	Close pair	NA	55.7836	0.0166783	NA	2.0062	NA	455.93	NA	0.128894	2.33026	NA	4.03452	175.551	5449.8	0.0509178	1387.89	15.7627	0.506659	4.33118	4170.3	NA	5.04353	1821.51	0.133456	3.24062	NA	NA	0.672921	23.8962	1670.04	0.0124752	26829.2	0.806279	1.53042	0.0048	0.599	0.6038	15.999
BMGF	ETH0688	2	7.36343	38.7015	1948.12	4	2018-12-24	2018-12-24	Teff	Store	Main	0.00336266	330.563	0.0708687	NA	11.848	NA	1575.02	NA	0.252992	8.83687	0.0187251	5.84445	393.347	4089.39	0.259602	1740.93	91.3171	0.735735	5.73404	4039.77	0.160422	2.60432	1982.87	0.146249	6.7927	0.0022568	0.00844238	0.664519	36.4556	1516.7	0.230533	28817.9	3.23136	3.28032	0	2.993	2.993	18.3866
BMGF	ETH0689	4	12.4584	39.1588	1976.99	6	2018-12-28	2018-12-28	Barley	Store	Close pair	NA	442.511	0.0490445	NA	4.33845	NA	516.245	NA	0.258846	5.00705	0.0030145	3.62442	561.276	5524.5	0.101515	1251.78	19.5886	0.478102	2.47324	3740.33	0.0246852	3.20138	1570.5	0.0821756	6.00701	NA	0.00426648	2.68339	27.237	1888.34	0.0239224	26708.9	0.733526	1.33422	0.0031	0.5567	0.5598	21.1604
BMGF	ETH0690	5	7.03731	38.7502	2660.59	4	2018-12-26	2018-12-26	Barley	Field stack	Main	NA	17.3265	NA	NA	3.0886	NA	321.903	NA	NA	NA	0.00510755	3.75089	37.2909	4545.89	NA	910.738	9.95367	0.028192	NA	2604.56	NA	18.4688	1764.19	0.0708876	2.35569	NA	NA	0.164319	22.7319	6396.41	1.45262	58461.7	4.25973	19.4695	0	4.361	4.361	5.56006
BMGF	ETH0692	2	8.62473	39.1063	1785.25	4	2018-12-20	2018-12-20	Teff	Store	Main	0.00473654	167.128	0.0361443	NA	11.1915	NA	1146.25	NA	0.135619	3.17282	0.00753248	6.59715	226.865	4528.73	0.112323	1794.6	65.4147	0.766079	2.6864	4085.43	0.0757293	2.17983	2118.31	0.2447	4.38931	0.000863906	0.00267115	0.456583	29.8656	2487.29	0.0766884	48503.4	1.80975	7.64331	0	1.28	1.28	31.5081
BMGF	ETH0693	2	8.7358	39.2152	2100.77	4	2018-12-20	2018-12-20	Teff	Field stack	Main	NA	25.1176	0.0121286	NA	10.3433	NA	1332.39	NA	0.0337175	0.572869	NA	6.67834	50.2059	4182.12	NA	1627.27	41.1747	0.316899	0.751158	3288.44	NA	2.35803	2213.48	0.174006	7.18015	NA	NA	0.169085	20.9444	3335.34	0.0326008	55960.9	2.37821	4.46217	0.2867	1.4583	1.745	40.417
BMGF	ETH0695	2	8.66488	39.1691	1991.34	4	2018-12-20	2018-12-20	Wheat	Field stack	Main	0.00480493	7.90341	NA	NA	2.35471	NA	481.05	0.150874	0.0254506	0.141989	NA	3.16336	31.3095	4381.61	NA	1125.7	33.84	0.312852	0.316428	3183.47	NA	2.33641	2000.04	0.102922	2.47301	NA	NA	0.138283	25.9424	2822.79	0.0342946	51258.8	2.67315	7.58615	0.0265	1.6585	1.685	40.2353
BMGF	ETH0696	2	8.51876	39.07	1693.97	4	2018-12-20	2018-12-20	Maize	Field stack	Main	NA	14.1835	NA	NA	0.245399	NA	61.4585	NA	0.0200773	1.1116	NA	1.24682	30.4222	3548.8	NA	1052.47	4.56253	0.941822	0.611167	3032.91	NA	0.836354	1732.96	0.107655	0.20056	NA	NA	0.13138	18.8904	1495.33	0.0299931	26914.4	2.00537	2.78946	0.0126	1.8844	1.897	16.0506
BMGF	ETH0697	2	8.77003	39.4016	1811.83	4	2018-12-22	2018-12-24	Maize	Field stack	Close pair	NA	6.09574	NA	NA	NA	NA	78.7293	NA	0.00483755	0.100761	NA	2.46876	18.3403	4212.85	NA	1182.91	6.56491	0.766853	0.355575	3535.58	NA	1.22636	2138.3	NA	0.491248	NA	NA	0.110015	28.7556	1770.86	0.0412218	25033.9	2.30056	3.185	1.3013	2.3117	3.613	18.8619
BMGF	ETH0699	5	9.25526	40.5984	1603.93	4	2018-12-20	2018-12-20	Sorghum	Store	Main	0.00278282	99.243	0.031216	NA	0.968324	NA	214.594	NA	NA	1.211	0.00363565	1.86145	156.471	4804.13	0.0977128	1469.34	15.8589	0.869929	NA	3129.42	0.524045	3.49141	1736.53	0.203508	0.843526	NA	0.00137162	0.391434	26.5719	1816.27	0.0381729	31296.8	1.76517	2.16929	0.0606	1.4544	1.515	22.1732
BMGF	ETH0700	3	9.00724	36.5834	1942.66	4	2018-12-23	2018-12-23	Maize	Standing crop	Main	NA	3.04452	NA	NA	0.282906	NA	45.975	NA	0.0268035	1.76144	NA	15.0085	23.6392	3488.75	NA	917.926	4.72497	NA	NA	2073.78	NA	2.777	1386.65	NA	0.197378	NA	NA	0.232909	16.0954	5169.55	1.06974	104310	5.45333	14.2644	0	3.465	3.465	8.00212
BMGF	ETH0701	4	13.1151	37.8715	2756.53	4	2019-01-01	2019-01-02	Wheat	Store	Close pair	0.0161542	8.41656	NA	NA	9.29536	NA	494.623	NA	0.0219484	0.767796	NA	4.3112	40.4726	5302.47	NA	1344.22	42.1747	0.154283	1.07332	4010.17	NA	4.24685	1796.36	0.00626881	4.31226	NA	NA	0.0420354	32.7518	3530.37	0.14569	64661.9	4.38137	9.2954	0	2.789	2.789	23.6408
BMGF	ETH0702	5	9.23773	40.7219	1387.61	4	2018-12-20	2018-12-20	Sorghum	Store	Main	0.00306148	66.5279	NA	NA	0.587809	NA	246.709	NA	0.0444259	NA	0.00410446	1.79829	80.416	4519.9	NA	1485.87	11.7472	0.520754	NA	2962.58	NA	4.95944	1538.47	0.267069	1.74565	NA	0.000760272	0.308763	23.3531	3463.44	0.0390664	53527.6	3.82567	2.20861	1.128	2.001	3.129	36.1752
BMGF	ETH0703	5	9.16971	40.6717	1489.14	3	2018-12-20	2018-12-20	Sorghum	Field stack	Main	NA	9.10424	NA	NA	0.339407	NA	151.531	NA	NA	1.20852	0.00276215	1.36445	25.0045	4484.26	NA	1133.05	8.95812	0.259974	NA	2487.94	0.424555	2.85561	1350.69	0.15873	1.2035	NA	NA	0.173598	20.7573	3207.44	0.0456896	52495.7	3.71721	3.41181	1.516	2.113	3.629	37.5938
BMGF	ETH0704	5	9.17814	40.5696	1373.5	4	2018-12-20	2018-12-20	Maize	Store	Main	0.00361451	13.3829	NA	NA	0.284739	NA	115.834	0.0658027	NA	NA	NA	1.8056	28.8827	3729.01	NA	1305.68	8.72505	0.356578	NA	3791.63	NA	0.520501	1968.79	0.121475	0.420493	NA	NA	0.178637	19.4955	1626.63	0.0498945	27609.6	1.37748	4.07477	0.3043	2.2757	2.58	18.1354
BMGF	ETH0705	5	8.67328	40.4804	1742.59	4	2018-12-23	2018-12-23	Maize	Field stack	Main	NA	13.0329	NA	NA	0.180941	NA	70.2139	NA	NA	NA	NA	2.05013	25.7738	4156.39	NA	1258.04	6.41706	0.483201	NA	3543.82	NA	1.14086	1411.24	0.488771	0.152796	NA	NA	0.174014	22.1699	1678.21	0.00859133	36357.4	3.33085	1.8365	0.0061	1.4089	1.415	12.3816
BMGF	ETH0706	5	8.38656	40.3969	1590.75	4	2018-12-24	2018-12-24	Maize	Store	Main	NA	3.57655	NA	NA	0.165272	NA	71.7926	NA	NA	NA	NA	1.65915	16.4548	2771.35	NA	799.342	5.84629	0.375598	NA	1661.77	NA	1.57948	1874.12	0.0451839	0.246016	NA	NA	0.138788	20.8765	4177.9	0.021435	19157.8	1.36775	1.75032	0	0.5652	0.5652	4.85011
BMGF	ETH0707	4	6.99725	39.1499	2430.61	4	2018-12-22	2018-12-22	Wheat	Store	Main	NA	8.69835	NA	NA	5.0415	NA	431.435	NA	0.0164886	0.387511	NA	4.17625	33.6324	4549.86	NA	1023.54	31.232	0.261419	0.440423	3100.8	NA	0.896817	1872.77	0.255822	1.83293	NA	NA	0.0413185	23.1112	1850.72	0.0197284	32781.4	3.45853	3.41248	0	2.313	2.313	18.5882
BMGF	ETH0708	4	7.38258	38.7283	1950.42	4	2018-12-24	2018-12-24	Teff	Field stack	Main	0.00538381	11.5733	NA	NA	11.2711	NA	1454.62	0.00573238	0.0232634	0.263686	NA	9.6402	52.2057	3853.88	NA	1346.11	59.9862	0.230089	7.46856	2518	NA	4.57574	2535.12	0.306661	5.74567	NA	NA	0.0399092	32.3415	1942.91	0.0228056	45199.8	3.56472	3.57192	0	1.291	1.291	21.3096
BMGF	ETH0709	4	7.09737	38.1399	1673.43	4	2018-12-25	2018-12-25	Maize	Store	Main	NA	7.77928	NA	NA	NA	NA	65.2001	NA	0.0102158	0.641609	NA	0.916798	23.7333	3990.77	NA	1129.32	4.54208	0.814702	NA	2912.44	NA	2.64951	1663.89	0.337677	0.211377	NA	NA	0.0420763	22.796	1182.08	0.0426239	8082.92	0.721523	0.831658	0	1.349	1.349	5.77943
BMGF	ETH0710	4	7.18938	38.147	1780.04	4	2018-12-25	2018-12-25	Finger millet	Store	Main	NA	21.4332	NA	NA	4.18097	NA	4849.98	0.024662	0.0348079	0.887421	NA	1.88495	49.417	7310.47	NA	1802.02	156.733	1.07869	0.566948	3116.22	NA	6.98587	1552.11	0.525644	13.735	NA	NA	0.05373	30.7009	1093.96	0.0867967	10110.3	0.978419	0.833759	0	0.8447	0.8447	4.27427
BMGF	ETH0711	4	7.65414	38.6746	1564.13	4	2018-12-24	2018-12-24	Maize	Store	Main	NA	6.24963	NA	NA	NA	NA	74.1701	NA	0.0262412	1.78967	NA	1.27233	19.1082	3316.76	NA	829.364	3.92201	1.02752	1.08405	1934.79	NA	1.55245	1666.84	NA	0.327932	NA	NA	0.0330515	16.5313	788.59	0.0385571	10209.3	0.990647	0.313302	0.4979	0.5051	1.003	8.41073
BMGF	ETH0712	4	12.1762	38.9542	2169.07	6	2019-01-02	2019-01-02	Teff	Store	Main	0.00232893	763.851	0.120102	NA	17.6718	NA	1818.62	0.0074965	2.12385	36.4539	0.0127812	9.2011	2573.81	4696.04	0.106112	3042.98	86.973	0.726396	29.7597	4600.07	0.0938333	3.24618	2247.03	0.279775	9.05198	NA	0.0310683	9.34033	32.2143	1636.62	0.0139855	22734	0.869238	3.95562	0.0031	0.5454	0.5485	14.0742
BMGF	ETH0713	4	12.1976	38.9955	2340.82	6	2019-01-02	2019-01-02	Wheat	Store	Main	0.00918394	54.7918	NA	NA	2.4159	NA	430.659	0.0125884	0.0815198	2.04896	0.017827	4.50638	95.5508	4817.33	NA	1795.99	23.2802	0.252703	2.95807	4442.34	NA	7.48778	1897.66	0.11439	3.59445	NA	NA	0.200371	29.8685	1890.36	0.0841439	23497.2	0.681703	0.579819	0.0052	0.6207	0.6259	21.3709
BMGF	ETH0714	4	12.5819	38.9981	2394.01	6	2019-01-01	2019-01-03	Barley	Field stack	Main	NA	6.89828	NA	NA	2.1477	NA	440.993	NA	0.0376812	0.43883	NA	4.55614	29.2909	4290.19	NA	1255.23	14.2941	0.877981	0.356946	2816.18	NA	2.40371	1989.86	0.00844872	6.7147	NA	NA	0.0658376	25.6349	2615.69	0.0191063	51629.6	1.17396	3.36603	0	1.345	1.345	19.6582
BMGF	ETH0715	3	8.4647	36.164	1979.04	8	2018-12-31	2019-01-01	Maize	Standing crop	Main	NA	4.87073	NA	NA	0.628792	NA	57.5724	NA	0.0134938	0.857975	NA	1.99324	20.1167	3838.4	NA	1075.64	7.06144	NA	NA	2665.95	NA	3.30771	1464.68	NA	0.236126	NA	NA	0.18792	20.431	5101.56	0.393157	73509.6	4.56914	16.6692	0	4	4	7.68326
BMGF	ETH0716	3	8.50202	36.1044	1975.79	8	2018-12-31	2019-01-01	Sorghum	Standing crop	Main	NA	7.44711	NA	NA	0.335438	NA	71.8364	NA	0.0103776	0.353902	NA	3.99206	31.4319	4632.81	NA	1631.65	22.5234	0.0342376	NA	3541.35	NA	6.14222	1489.48	0.0161908	0.262965	NA	NA	0.211114	20.9382	5237.04	1.20951	77215.3	4.41605	12.5047	0	3.7	3.7	6.232
BMGF	ETH0717	3	8.48962	36.0485	1946.43	8	2018-12-31	2019-01-01	Teff	Field stack	Main	NA	30.7488	NA	NA	21.8011	NA	1434.57	NA	0.0432451	0.622193	NA	8.81042	65.7439	4447.62	NA	2108.65	225.998	0.0557738	NA	3898.7	NA	11.5063	2598.93	0.0431665	6.47729	NA	NA	0.268681	30.9629	6824.79	11.214	84904.5	3.70597	24.3742	0	4.34	4.34	5.52146
BMGF	ETH0718	3	8.30469	36.0361	2085.44	4	2018-12-30	2018-12-30	Teff	Field stack	Main	NA	24.7373	NA	NA	25.2278	NA	1456.68	NA	0.0675197	0.458836	NA	7.32092	71.5702	4333.97	NA	2245.99	353.381	0.0971413	3.48201	4529.52	NA	17.5112	2472.88	0.038977	6.76986	NA	NA	0.264122	31.9061	7211.07	11.464	64675.1	5.05949	33.7977	0	3.98	3.98	4.15805
BMGF	ETH0719	3	8.54801	35.6872	1788.22	8	2018-12-29	2018-12-29	Maize	Store	Main	NA	5.93015	NA	NA	0.434395	NA	44.0756	NA	0.0152658	0.558491	NA	1.74341	19.6481	3126.02	NA	987.504	5.75509	NA	NA	2405.09	NA	3.90318	1850.68	NA	0.22854	NA	NA	0.211359	18.184	7543.36	9.11421	86562.7	2.74098	16.1185	0	5.39	5.39	5.00762
BMGF	ETH0720	3	8.56074	35.8424	1934.53	6	2018-12-29	2018-12-29	Barley	Standing crop	Main	NA	14.9406	NA	NA	5.64369	NA	303.544	NA	0.0138093	0.625529	NA	7.89068	52.918	5172.16	NA	1507.71	20.0571	0.133703	NA	3981.83	NA	3.20645	2034.22	NA	1.90898	NA	NA	0.245235	45.2135	7093.75	0.150613	82983.5	4.3093	7.75942	0	4.23	4.23	10.266
BMGF	ETH0721	2	8.78563	38.4979	2129.74	4	2019-01-03	2019-01-08	Wheat	Field stack	Main	0.0204915	12.7024	NA	NA	8.83071	NA	434.711	NA	0.0129314	0.128617	NA	3.21405	36.7179	5127.72	NA	1111.84	37.2869	0.312054	0.610334	3772.97	NA	1.28828	1751.13	NA	2.24474	NA	NA	0.123129	23.1544	2297.89	0.016349	53518.7	2.82808	NA	0	0.9643	0.9643	21.0895
BMGF	ETH0722	2	8.83039	38.5495	2067.52	4	2019-01-03	2019-01-08	Wheat	Field stack	Main	NA	11.5246	0.0131505	NA	2.43231	NA	420.983	NA	0.0362995	0.147785	NA	2.89244	30.3838	5231.27	NA	833.519	31.7862	0.223722	0.380421	3039.37	NA	4.34432	1664.45	0.0811309	1.46576	NA	NA	0.148905	21.4971	2863.01	0.0271594	60076.1	2.27678	6.49593	0.0094	0.9604	0.9698	33.7084
BMGF	ETH0723	2	8.89298	38.6135	2126.52	4	2019-01-03	2019-01-08	Teff	Field stack	Main	0.00323484	48.6771	0.0104171	NA	20.429	NA	1339.71	NA	0.0765629	0.930696	NA	6.40001	96.1913	4553.6	NA	1683.6	145.987	0.404724	1.7426	3848.58	0.0570771	3.95118	2237.45	0.0256241	5.27885	0.000793509	0.00135175	0.211077	35.8782	2149.77	0.114737	42605.6	2.7722	NA	0	1.802	1.802	10.1636
BMGF	ETH0724	2	8.84709	38.6385	2148.78	4	2019-01-02	2019-01-08	Teff	Field stack	Main	NA	21.1994	NA	NA	13.322	NA	1487.36	NA	0.073197	0.430517	NA	7.31256	55.9509	4579.24	NA	1783.35	39.7709	0.46043	1.18372	3902.08	NA	1.88669	2566.12	0.0542145	4.17029	NA	NA	0.167038	27.5326	2953.27	0.0285126	68968.7	1.6417	15.1739	0	1.161	1.161	31.5088
BMGF	ETH0726	2	8.70665	38.6318	2060.49	4	2019-01-02	2019-01-08	Wheat	Store	Main	NA	12.5809	NA	NA	8.35018	NA	445.372	NA	0.0192799	0.179909	NA	3.50253	35.3546	4958.7	NA	1239.18	39.6702	0.559996	0.604756	3405.21	NA	2.36717	1673.74	0.0523736	2.19934	NA	NA	0.135396	25.389	2018.59	0.018971	44447.6	2.54076	NA	0	1.065	1.065	25.1748
BMGF	ETH0727	2	8.59601	38.2412	2218.97	4	2018-12-31	2019-01-08	Teff	Field stack	Main	NA	27.2319	NA	NA	12.658	NA	1550.21	NA	0.0393017	0.180384	NA	5.03331	51.208	4244.88	NA	1809.34	79.2599	0.363115	0.851412	4317.8	NA	2.24667	2220.65	0.236903	5.05835	NA	NA	0.149521	26.0771	2238.66	0.0253856	48793.9	2.70764	10.7649	0	1.15	1.15	32.2101
BMGF	ETH0728	2	8.48612	38.2288	2381.06	4	2018-12-31	2019-01-08	Teff	Standing crop	Main	0.00378376	12.5909	0.0124354	NA	13.5669	NA	1513.4	NA	0.0372885	0.26394	NA	6.70123	44.1374	5359.57	NA	1874.8	87.6926	0.107785	1.55289	4251.38	NA	4.90522	2527.73	0.0263479	4.35832	NA	NA	0.145864	32.2139	2215.34	0.0487432	49624	3.12537	NA	0	1.452	1.452	24.9134
BMGF	ETH0729	5	8.42109	38.2727	2692.73	4	2018-12-31	2019-01-08	Barley	Field stack	Close pair	NA	52.7076	0.0167272	NA	8.95563	NA	354.659	NA	NA	NA	0.00178849	4.55813	81.9603	4063.22	NA	1114.08	14.1761	0.0215894	NA	2459.98	NA	3.25423	1792.33	NA	2.43177	NA	0.00208079	0.283988	26.2106	3637.91	1.09624	57342	4.15244	NA	0	1.706	1.706	4.40816
BMGF	ETH0730	2	8.42154	38.2713	2684.98	4	2018-12-31	2019-01-08	Barley	Field stack	Close pair	NA	21.3833	NA	NA	10.4471	NA	389.9	NA	0.0364003	0.906015	NA	5.07982	85.6567	4331.92	NA	1128.3	13.8386	0.0466378	0.702384	2863.09	NA	1.55734	1645.98	NA	2.25608	NA	NA	0.279047	30.5119	3274.04	0.780668	55121.5	4.08222	NA	0	2.26	2.26	5.9742
BMGF	ETH0731	5	8.38332	38.3227	3048.49	4	2018-12-31	2019-01-08	Barley	Field stack	Main	NA	32.8022	NA	NA	5.98488	NA	378.379	NA	NA	NA	0.00139913	4.27827	56.1446	4053.47	NA	935.621	12.6247	0.036955	NA	1920.82	NA	4.09072	2037.57	NA	1.82719	NA	0.000877839	0.211463	28.3873	4638.25	4.57076	61813	4.06916	13.5715	0	2.777	2.777	4.14083
BMGF	ETH0732	2	8.7743	38.1572	2125.99	4	2018-12-29	2019-01-08	Teff	Field stack	Main	0.00387835	28.3879	NA	NA	11.0843	NA	1351.44	NA	0.0876461	0.74595	NA	5.9374	81.8162	4840.98	NA	1950.27	70.9561	0.377294	1.36285	4424.42	0.0471535	1.90541	2172.7	0.267249	6.87605	NA	NA	0.170669	28.5156	1901.03	0.0157538	44799.3	2.14112	NA	0	1.117	1.117	24.3673
BMGF	ETH0733	2	8.82271	38.2535	2061.01	4	2018-12-29	2019-01-08	Teff	Field stack	Close pair	0.00360918	14.9349	0.0235339	NA	10.5198	NA	1388.94	NA	0.0619391	0.242503	NA	6.1186	43.7425	4163.88	NA	1678.16	82.1389	1.10062	1.12485	4031.11	NA	2.17207	2103.96	0.783508	4.60243	NA	NA	0.177652	29.1993	2639.12	0.0294302	62341	1.69985	6.10764	0.0097	1.0733	1.083	30.9771
BMGF	ETH0734	2	8.82225	38.2558	2074.8	4	2018-12-29	2019-01-08	Teff	Field stack	Close pair	0.00346367	30.7246	0.0154949	NA	11.7238	NA	1447.95	NA	0.0750009	0.22546	NA	7.42303	60.0093	4582.84	NA	1882.25	78.202	0.932602	1.29409	4291.33	NA	2.35983	2588.54	0.491621	4.83626	NA	NA	0.181122	33.6328	2568.44	0.0261176	58647.5	1.76527	6.39007	0.0095	1.0925	1.102	29.6045
BMGF	ETH0735	2	8.38151	37.8582	1829.45	4	2018-12-28	2019-01-08	Maize	Store	Main	NA	8.59113	NA	NA	0.20623	NA	83.3	NA	0.0165831	1.1677	NA	1.68695	24.9201	4401.22	NA	1024.8	4.96407	0.699735	0.778121	3029.8	NA	2.04542	1321.31	NA	0.274741	NA	NA	0.0871074	19.4766	2130.49	0.0357566	53945.2	2.73589	7.95393	0	1.558	1.558	24.7516
BMGF	ETH0736	2	8.61619	37.9591	2169.62	4	2018-12-27	2019-01-08	Wheat	Store	Main	0.00321019	13.2606	NA	NA	7.55586	NA	486.123	NA	0.0182569	0.0857733	NA	5.02295	43.2491	4401.2	NA	1339.55	44.7036	0.364656	0.377996	4007.27	NA	2.45321	2320.89	0.034331	4.05188	NA	NA	0.161158	29.4054	3806.94	0.0445644	82730.8	2.47679	6.90342	0	2.872	2.872	12.8381
BMGF	ETH0737	2	8.69137	37.9404	2399.36	4	2018-12-27	2019-01-08	Wheat	Store	Main	NA	66.5995	NA	NA	8.26713	0.0517796	303.189	NA	0.0398187	0.47673	0.0016447	3.14083	94.5679	4074.22	NA	1053.81	45.5608	0.092448	1.15447	2218.75	NA	6.2059	1794.95	NA	2.81281	NA	0.00229081	0.242164	20.9393	3914.65	0.360605	71654.1	1.74478	NA	0	1.101	1.101	6.07203
BMGF	ETH0738	2	8.66558	37.8856	2334.34	4	2018-12-27	2019-01-08	Teff	Field stack	Main	0.00431937	34.7324	0.0122236	NA	17.2952	NA	1290.96	NA	0.0232611	0.267625	NA	6.91604	87.3167	3791.25	NA	1819.87	139.805	0.232146	1.26272	3643.09	0.0382437	5.54564	2253.08	0.0504865	7.14808	NA	NA	0.187002	33.4364	3919.62	0.538643	66884.1	2.82707	NA	0	1.903	1.903	7.33248
BMGF	ETH0739	2	8.58988	37.8587	2024.42	4	2018-12-27	2019-01-08	Teff	Field stack	Main	NA	27.0418	NA	NA	16.1944	NA	1501.84	NA	0.0407785	0.292272	NA	6.78395	63.3697	4326.51	NA	2208.35	94.8491	0.357426	1.26698	4721.09	0.0257558	6.625	2704.91	0.0258279	7.3955	NA	NA	0.159812	30.7111	2500.46	0.036901	69806.8	1.67248	3.0224	0	1.075	1.075	23.587
BMGF	ETH0740	2	8.57727	37.7434	1946.36	4	2018-12-26	2019-01-08	Teff	Field stack	Main	NA	35.6943	NA	NA	15.9178	0.0749268	1543.88	NA	0.0519449	0.654049	NA	6.45489	69.7211	3926.15	NA	1904.31	101.133	0.345542	1.53754	4251.08	0.0296857	4.22476	2336.09	0.0774895	6.62904	NA	NA	0.195494	29.7456	2171.42	0.0333242	55532.5	2.59855	NA	0	1.602	1.602	14.7707
BMGF	ETH0741	2	8.48718	37.6942	1699.15	4	2018-12-26	2019-01-08	Maize	Standing crop	Close pair	NA	3.95734	0.0104936	NA	NA	NA	53.8501	NA	0.00616156	NA	NA	1.24976	18.5026	4953.09	NA	1298.28	3.44828	1.58072	0.294814	3823.35	NA	0.702606	1623.4	NA	0.173568	NA	NA	0.122712	25.0714	2221.33	0.0571047	58307.5	2.48012	6.01641	0	2.007	2.007	36.9816
BMGF	ETH0742	2	8.61085	38.3796	2173.61	4	2018-12-25	2019-01-08	Teff	Field stack	Main	NA	47.9577	NA	NA	9.24106	NA	1482.18	0.238069	0.0833244	0.379526	NA	5.34812	84.0556	4133.34	NA	1955.72	50.0414	0.451691	0.812078	4385.38	NA	1.41863	2333.01	0.270449	7.96158	NA	NA	0.244453	31.0113	2501.88	0.025429	51633.6	2.29913	3.49689	0.0121	1.7459	1.758	34.0697
BMGF	ETH0743	2	8.71247	38.4583	2110.51	4	2018-12-25	2019-01-08	Teff	Field stack	Main	0.00470847	33.1638	NA	NA	13.1522	NA	1612.99	0.141853	0.0539342	0.662526	NA	6.37965	76.8411	5202.98	NA	2003.19	63.9949	1.04068	1.27148	4848.65	NA	4.19847	2217.38	0.263486	5.65621	NA	NA	0.202954	35.6849	2102.43	0.0233545	28771.1	2.36627	NA	0	1.785	1.785	16.7137
BMGF	ETH0745	2	8.6258	38.0375	2356.68	4	2018-12-24	2019-01-08	Wheat	Store	Main	0.00316812	43.0345	NA	NA	7.34315	NA	423.38	0.226838	0.0348441	0.295162	NA	4.11865	71.8786	4251.74	NA	1240.28	56.0723	0.0871067	0.85112	3061.09	NA	4.22858	1964.75	0.0435639	2.80959	NA	0.00107669	0.209759	31.251	3129.72	1.31013	70322.1	3.13664	29.9217	0	2.463	2.463	7.20407
BMGF	ETH0746	2	8.78991	38.2638	2071.15	4	2018-12-24	2019-01-08	Teff	Field stack	Main	0.00538183	43.1555	0.0163305	NA	14.6279	NA	1505	NA	0.0732062	0.628265	NA	7.19329	79.4167	4559.1	0.068714	1738.09	62.9331	0.491517	19.6162	3668.95	0.0415879	2.60178	2241.04	0.0875806	5.07034	NA	NA	0.197507	32.3766	1909.71	0.0293507	35728.6	3.20151	8.05724	0	4.667	4.667	17.9461
BMGF	ETH0747	2	8.79156	38.3264	2064.1	4	2018-12-24	2019-01-08	Teff	Field stack	Main	0.00471082	206.085	0.0765436	NA	16.9182	NA	1537.1	NA	0.297069	6.81386	0.0059741	5.69106	412.98	4460.43	0.157035	1874.09	53.8624	0.262326	4.10332	4064.07	3.46689	2.39581	2219.34	0.146094	8.48918	NA	0.00525402	0.842686	32.1303	2618.66	0.0167005	58517.7	2.19062	NA	0	1.181	1.181	29.8502
BMGF	ETH0748	2	8.71433	38.2629	2108.09	3	2018-12-23	2019-01-05	Teff	Field stack	Main	0.00531898	465.093	0.0802533	NA	15.4308	0.0739691	1477.36	NA	0.37764	3.08543	0.0265069	7.23325	477.482	4330.27	0.175892	1672.48	87.3247	0.263443	3.48644	3675.83	0.210874	2.52746	2476.52	0.161273	4.12576	0.00288256	0.00694527	0.94655	35.0225	2380.92	0.0283966	54468.4	1.7545	8.50351	0	0.8802	0.8802	26.6501
BMGF	ETH0749	2	8.60365	38.1522	2361.23	4	2018-12-23	2018-12-23	Wheat	Field stack	Main	NA	7.41525	NA	NA	4.67545	NA	409.949	NA	0.0233454	0.558841	NA	3.36074	27.826	4169.93	NA	1156.38	25.4747	0.551774	0.632902	2847.08	NA	2.0755	1710.76	NA	1.22739	NA	NA	0.138214	21.3589	2224.87	0.0326103	45869.8	2.98979	2.66199	0.5473	1.1947	1.742	35.2198
BMGF	ETH0750	2	8.53995	38.5496	2486.68	4	2018-12-22	2019-01-08	Wheat	Field stack	Main	0.0119746	8.04809	NA	NA	6.07011	NA	326.999	NA	0.0183035	0.92414	NA	2.85652	35.15	3825.43	NA	940.461	52.328	0.0686557	1.56237	2102.06	NA	3.02781	1422	NA	1.81027	NA	NA	0.120071	18.3696	1987.48	2.27763	28402.1	2.29601	NA	0	1.726	1.726	4.17253
BMGF	ETH0751	2	8.68506	38.5374	2084.64	4	2018-12-22	2019-01-05	Teff	Field stack	Close pair	0.00498904	22.3249	0.0126857	NA	13.2318	NA	1404.87	NA	0.0566129	0.189427	NA	5.21854	49.1644	4109.5	NA	1608.63	62.5119	0.677378	0.883844	3568.14	NA	2.35163	2339.01	NA	2.96325	NA	NA	0.189557	28.2589	2181.74	0.0317782	57580.2	1.64749	9.6456	0	0.5839	0.5839	30.1482
BMGF	ETH0752	2	8.68666	38.5363	2099.24	4	2018-12-22	2019-01-08	Teff	Field stack	Close pair	NA	23.8921	NA	NA	12.3448	NA	1298.91	NA	0.0272473	0.21199	NA	6.13886	60.0257	3575.53	NA	1378.22	47.3218	0.320145	0.927851	2473.24	NA	2.21936	2591.2	0.0521182	3.52542	NA	NA	0.177929	31.4522	1543.82	0.0392815	29493.2	2.43755	NA	0	1.072	1.072	10.6318
BMGF	ETH0753	2	8.65405	38.5158	2213.17	4	2018-12-22	2019-01-05	Wheat	Field stack	Main	0.0064606	8.02317	NA	NA	6.91992	NA	435.771	NA	0.0153231	0.457946	NA	3.92904	35.0261	4106.34	NA	1040.41	38.0139	0.161289	0.541125	2687.73	NA	2.7527	1773.08	NA	1.41274	NA	NA	0.128236	20.5002	2749.45	0.0297394	56119.5	2.18089	5.15632	0.0124	0.7827	0.7951	33.0431
BMGF	ETH0754	2	8.52508	38.4672	3003.02	4	2018-12-22	2018-12-22	Barley	Field stack	Main	NA	6.94939	NA	NA	7.91712	NA	409.978	NA	0.00967076	0.348056	NA	3.09878	25.1727	4255.96	NA	1065.62	16.4443	0.023968	0.719255	3072.3	NA	4.76066	1664.07	NA	2.80579	NA	NA	0.152194	20.824	4232.98	3.5031	42117.3	3.95813	NA	0	2.306	2.306	3.48507
BMGF	ETH0755	2	8.4789	38.5078	2636.99	4	2018-12-21	2019-01-05	Barley	Store	Main	NA	23.0549	NA	NA	7.57362	NA	397.665	NA	0.0218679	0.701968	NA	5.34841	49.6363	4211.71	NA	1061.7	16.102	0.053807	0.673047	2704.12	NA	8.93902	1549.75	0.0247572	2.66138	NA	NA	0.182746	30.1889	2612.86	2.47634	36519.1	2.93613	NA	0	2.264	2.264	6.12624
BMGF	ETH0756	2	8.41574	38.6309	2282.4	4	2018-12-21	2019-01-08	Teff	Field stack	Main	0.00668621	35.9107	NA	NA	13.1716	NA	1198.62	NA	0.049779	0.560737	NA	6.80152	87.3624	3922.98	NA	1776.93	104.696	0.283202	1.5034	3710.08	NA	3.82445	1870.66	0.0471451	5.727	NA	NA	0.256567	32.5595	3078.32	0.0654589	50367.1	1.42541	NA	0	1.606	1.606	12.6425
BMGF	ETH0757	2	8.49568	38.6321	2209.36	4	2018-12-21	2019-01-08	Maize	Field stack	Main	0.00489841	8.67086	NA	NA	0.471971	NA	110.174	NA	0.010156	0.096403	NA	1.88509	24.9298	4002.44	NA	1048.54	6.80713	0.443847	0.366965	3148.45	NA	1.48249	1495.18	NA	0.29108	NA	NA	0.145301	21.6135	1725.68	0.0388361	40439.2	3.69418	5.84636	0	2.595	2.595	25.7288
BMGF	ETH0758	2	8.43724	38.7285	1810.56	4	2018-12-21	2019-01-08	Wheat	Field stack	Close pair	NA	5.19457	NA	NA	6.64207	NA	466.132	NA	0.027125	0.563956	NA	4.25354	61.0744	4577.21	NA	1067.23	37.7315	0.565918	0.498756	3092.77	NA	2.91817	1812.5	0.0410745	2.4971	NA	NA	0.141435	35.8358	2409.2	0.0280378	51529.2	1.33176	5.2	0.0218	1.3322	1.354	36.6333
BMGF	ETH0759	2	8.43719	38.7276	1812.03	4	2018-12-21	2019-01-08	Wheat	Field stack	Close pair	0.00344653	10.0584	NA	NA	4.11087	NA	445.537	NA	0.0199934	0.137386	NA	3.47602	34.5326	4944	NA	1247.11	37.6005	0.271231	0.373095	3782.67	NA	2.03885	1798.48	0.0592527	2.19003	NA	NA	0.145973	30.7661	1860.4	0.0347076	47405.9	1.04135	9.63853	0.0163	1.2847	1.301	25.9309
BMGF	ETH0760	4	12.6625	39.0653	1994.34	4	2019-01-01	2019-01-03	Wheat	Store	Main	NA	27.2611	NA	NA	2.07647	NA	460.141	0.010001	0.0727794	0.474311	0.00273075	5.15521	57.5433	5031.04	NA	1748.12	35.1137	0.316799	0.426527	4584.92	NA	5.68699	1941.59	0.183332	5.01254	NA	NA	0.0969188	39.1699	3209.36	0.0103181	69408.2	0.998919	4.7691	0	1.314	1.314	21.3454
BMGF	ETH0761	4	12.1896	38.6842	2494.02	6	2019-01-04	2019-01-04	Teff	Store	Close pair	NA	1484.54	0.114767	NA	17.5085	0.0439088	1579.55	0.0122201	0.707017	5.83478	0.0354374	7.65629	1548.24	4544.68	0.297906	2063.58	66.5738	0.356962	4.70337	4246.55	0.161894	5.45406	2225.6	0.116785	8.39486	0.00238724	0.0206944	4.55721	30.2825	2503.98	0.0243792	62902.2	2.0738	13.6079	0	2.817	2.817	23.7853
BMGF	ETH0762	4	9.17629	38.6369	2751.95	4	2019-01-02	2019-01-02	Barley	Field stack	Main	0.0108775	12.0615	NA	NA	5.63721	NA	407.741	NA	0.0201646	0.526228	NA	5.0455	51.5655	4358.17	NA	1330.9	19.0476	0.0271584	1.24384	3595.52	0.0218811	3.23988	2186.74	0.0116105	2.14564	NA	NA	0.0490998	33.3704	5327.97	11.8815	64621.1	5.56957	11.2418	0	2.619	2.619	4.05644
BMGF	ETH0763	4	9.11309	38.6026	2671.94	4	2019-01-02	2019-01-02	Barley	Field stack	Main	0.0102904	21.65	NA	NA	5.11737	NA	430.38	NA	0.0256945	0.698985	NA	4.68812	52.748	4239.39	0.0638471	1125.61	17.3507	0.0194696	0.756419	2626.83	0.0503072	4.63473	1826.75	0.00960518	2.23476	NA	NA	0.0839916	25.6686	5075.46	10.8148	61857	5.56714	15.0189	0	2.753	2.753	4.95871
BMGF	ETH0765	4	9.0509	38.5363	2364.43	4	2019-01-02	2019-01-02	Barley	Field stack	Main	NA	18.8818	NA	NA	8.66663	NA	488.914	NA	0.0223155	0.495827	NA	8.16742	63.0309	4975.85	NA	1372.26	20.4776	0.142091	0.732272	3944.14	0.0414533	4.43127	2534.46	NA	2.88458	NA	NA	0.07151	38.7768	3580.04	1.85219	85145.2	2.89486	21.6788	0	2.336	2.336	9.35316
BMGF	ETH0766	4	9.09385	38.4619	2499.47	4	2019-01-02	2019-01-02	Barley	Field stack	Main	NA	13.7758	NA	NA	4.69037	NA	392.921	NA	0.0133111	0.339536	NA	3.66497	40.5839	4641.18	NA	1101.4	10.1894	0.065538	0.560982	2196.22	0.0174707	15.1207	1785.87	0.00918336	3.40447	NA	NA	0.0466871	23.4284	3839.58	4.63316	66235	5.21549	12.617	0	1.97	1.97	5.46416
BMGF	ETH0767	4	9.09888	38.3993	2593.42	4	2019-01-01	2019-01-01	Wheat	Standing crop	Main	NA	16.9963	NA	NA	12.1961	NA	528.928	NA	0.0193289	NA	NA	5.09278	45.5692	6063.51	NA	1125.54	53.6661	0.0221713	2.50965	2059.94	NA	7.64525	1974.25	0.014007	2.85091	NA	NA	0.064073	34.6157	4110.81	0.985098	63544.8	3.06603	15.4332	0	2.399	2.399	9.94316
BMGF	ETH0768	4	8.92261	38.3475	2063.22	4	2019-01-01	2019-01-01	Teff	Field stack	Main	0.0027356	91.7436	NA	NA	12.9119	NA	1576.98	NA	0.111139	0.284571	0.00215775	5.61901	120.305	5175.01	NA	2072.65	56.9805	0.317167	0.763663	4720.02	0.0145189	2.3834	2274.97	0.233366	8.00604	NA	NA	0.263416	28.2956	2544.15	0.0104722	67029	1.06701	4.23056	0.0091	1.0989	1.108	29.4309
BMGF	ETH0769	4	8.89023	38.3611	2052.39	4	2019-01-01	2019-01-03	Teff	Field stack	Main	NA	27.8189	NA	NA	6.89225	NA	1517.57	NA	0.0375278	0.180021	NA	8.63547	74.9194	5166.28	NA	1830.49	29.0026	0.258804	1.19253	4437.29	NA	2.85043	2817.49	0.0743268	5.88866	NA	NA	0.0918472	42.9296	2467.86	0.0161197	68285	1.44707	7.38466	0	1.239	1.239	24.6361
BMGF	ETH0770	4	12.0796	38.7104	2269	4	2019-01-04	2019-01-04	Teff	Store	Main	0.00307546	839.909	0.0568189	NA	20.2487	0.0666541	1611.95	NA	0.632799	3.29886	0.0140938	7.16329	1143.58	4251.24	0.189093	2334.3	81.0801	0.499325	3.47479	4607.22	0.101112	1.84065	2164.79	0.268862	14.4881	NA	0.0153841	3.53514	34.2854	3291.95	0.0160269	65330.9	0.687135	9.87699	0	1.113	1.113	25.5892
BMGF	ETH0771	4	8.94508	38.2542	2068.91	4	2018-12-31	2019-01-01	Teff	Field stack	Main	NA	15.9519	NA	NA	12.8866	NA	1561.7	NA	0.0280947	NA	NA	6.48141	52.8269	5730.92	NA	2098.5	49.2548	0.374289	1.00196	4945.96	NA	1.22584	2691.02	0.0871271	6.08143	NA	NA	0.0687506	28.1043	2088.61	0.0143314	52724.9	2.8419	7.9354	0	1.62	1.62	25.4251
BMGF	ETH0772	4	8.99604	38.2523	2115.49	4	2018-12-31	2018-12-31	Teff	Field stack	Close pair	0.00264148	166.106	0.01612	NA	15.6285	NA	1702.81	NA	0.129912	0.55171	0.00706192	7.11169	167.267	4738.61	0.0603412	1781.36	48.9924	0.559595	1.81768	3688.15	0.0501635	3.1109	2715.28	0.8992	6.53022	NA	NA	0.288888	27.1481	2618.03	0.00904333	65424.3	2.40139	8.33738	0	0.8647	0.8647	34.4664
BMGF	ETH0773	4	8.99556	38.249	2121.65	4	2018-12-31	2019-01-01	Teff	Field stack	Close pair	0.00252873	20.2802	NA	NA	11.6293	NA	1644.07	NA	0.0923506	NA	NA	5.81261	48.6847	4176.21	NA	1873.93	56.8924	0.534847	0.503821	3928.95	NA	1.99249	2703.21	0.226031	5.37202	NA	NA	0.0652405	29.8359	2921.58	0.0239356	66048.6	3.20775	6.4773	0.0129	1.0961	1.109	36.4159
BMGF	ETH0774	4	9.15076	38.3772	2599.24	4	2019-01-02	2019-01-02	Barley	Store	Main	NA	13.0615	NA	NA	6.58471	NA	414.34	NA	0.0150585	0.313333	NA	6.04967	41.232	4462.29	NA	1172.03	13.5223	0.024693	NA	3253.28	0.0138891	3.63219	1719.08	0.00616872	3.64055	NA	NA	0.0638498	29.6726	5627.02	0.255862	69051.8	1.71173	26.4826	0	4.651	4.651	13.2354
BMGF	ETH0775	4	9.08368	38.2176	2660.19	4	2019-01-01	2019-01-01	Barley	Field stack	Main	NA	18.0206	NA	NA	6.02374	NA	444.25	NA	0.0183483	0.257419	NA	7.44328	57.3157	4811.32	NA	1181.15	15.7529	0.0429197	0.801748	2853.47	0.0297825	8.11285	2287.07	0.0173031	2.59509	NA	NA	0.0673676	36.2668	5294.58	13.1241	55120.7	3.09238	20.7538	0	4.164	4.164	5.62386
BMGF	ETH0776	4	8.99893	38.3981	2101.32	4	2018-12-31	2019-01-01	Teff	Field stack	Main	0.00280611	8.19143	0.0171355	NA	13.0529	NA	1685.75	NA	0.0324378	NA	NA	7.75352	43.8647	5336.01	NA	1788.33	46.5159	0.223604	2.24897	4081.21	0.013613	3.12962	2675.43	0.052472	5.58527	NA	NA	0.0435114	30.1206	2857.11	0.0334157	72808.1	2.58664	6.35311	0	1.233	1.233	29.9993
BMGF	ETH0777	4	9.00671	38.3386	2122.22	4	2018-12-31	2019-01-01	Teff	Field stack	Main	NA	15.5538	NA	NA	11.9612	0.0343804	1573.66	NA	0.037912	0.196144	NA	7.00314	49.898	5438.94	NA	1947.41	52.1308	0.199736	1.43322	4234.04	NA	2.11307	2699.71	0.114245	6.49257	NA	NA	0.0667732	28.5069	4035.69	1.15494	76726.7	2.87386	36.0996	0	3.485	3.485	15.2658
BMGF	ETH0778	4	12.0574	39.32	3179.69	4	2019-01-03	2019-01-03	Wheat	Field stack	Main	NA	155.621	0.016278	NA	2.79057	0.0333926	342.055	0.0063731	0.215688	2.47983	0.0055749	4.68415	273.155	5644.71	NA	1424.04	29.2907	0.292698	3.70605	4040.05	0.0154416	2.66656	1825.17	0.0577304	1.79303	NA	NA	0.665908	32.5563	3424.93	0.013113	47660	2.03007	2.62189	0.0113	1.1677	1.179	21.3606
BMGF	ETH0779	3	8.23551	36.724	1439.23	4	2019-01-04	2019-01-04	Sorghum	Standing crop	Main	0.0596716	16.0796	NA	NA	0.449657	NA	161.397	NA	0.0273638	1.62409	NA	2.70868	39.4191	3547.53	NA	1599.88	23.8523	0.394885	NA	2619.27	NA	6.35815	1714.93	0.0605844	0.715101	NA	NA	0.260161	17.2071	3857.89	0.676754	60858.5	4.28502	14.629	0	2.71	2.71	8.25563
BMGF	ETH0780	3	8.24874	36.6579	1776.13	4	2019-01-04	2019-01-04	Sorghum	Store	Main	0.0153394	30.7586	NA	NA	0.356768	NA	144.518	NA	0.0279785	0.852212	NA	2.1611	53.4426	4365.01	NA	1624.96	15.7237	0.867611	NA	3345.55	NA	4.34595	1378.94	0.0508329	0.483678	NA	NA	0.289713	13.5918	3446.44	0.0414832	69950.2	5.08223	8.70065	0	3.72	3.72	13.8842
BMGF	ETH0781	3	8.32074	36.5018	2337.66	8	2019-01-03	2019-01-03	Triticale	Field stack	Close pair	0.0280343	10.0212	NA	NA	7.95308	NA	317.48	NA	0.0122069	0.367078	NA	6.51714	35.9217	6472.06	NA	1480.61	69.5319	0.0948312	NA	4290.42	NA	4.17412	2245.85	0.0482176	1.75288	NA	NA	0.221547	31.2356	6815.81	0.641017	71674.2	3.54708	15.7686	0	4.13	4.13	10.8349
BMGF	ETH0782	3	8.32015	36.5001	2296.87	8	2019-01-03	2019-01-03	Teff	Field stack	Close pair	NA	27.2919	NA	NA	25.352	NA	1504.44	NA	0.0363415	0.762002	NA	5.06032	58.8096	4434	NA	2158.98	157.458	0.0646518	NA	4331.74	NA	5.38719	2353.65	0.0262813	7.07936	NA	NA	0.243831	27.8502	6553.13	0.30894	67216.9	3.52501	21.1498	0	4.35	4.35	12.2553
BMGF	ETH0783	3	8.39636	36.4588	1911.26	8	2019-01-03	2019-01-03	Teff	Field stack	Main	NA	103.108	NA	NA	26.8709	NA	1226.23	NA	0.0460093	0.367265	NA	5.36615	118.421	4673.63	NA	2066.55	357.026	0.0486673	4.06339	4065.5	NA	5.58295	2034.11	0.0505612	5.21063	NA	0.00188024	0.338726	30.3401	4560.26	13.0731	76755.7	2.96577	30.281	0	2.37	2.37	4.92781
BMGF	ETH0784	3	8.28296	36.4361	2154.02	6	2019-01-02	2019-01-02	Wheat	Standing crop	Main	NA	6.89208	NA	NA	5.67807	NA	303.637	NA	0.0235226	0.395838	NA	5.83579	36.8726	5603.28	NA	1244.21	70.696	NA	NA	3176.82	NA	7.39694	2187.61	0.0280007	1.38501	NA	NA	0.223362	29.0072	7145.88	7.84988	79590.1	4.47275	16.6273	0	4.32	4.32	5.2199
BMGF	ETH0785	3	8.18401	36.4534	2135.36	8	2019-01-02	2019-01-02	Wheat	Field stack	Main	NA	123.381	0.0192123	NA	3.29114	NA	388.085	NA	0.0810024	1.13076	0.00775327	2.67348	153.666	4700.26	NA	915.291	33.9081	NA	NA	1991.3	0.0386646	17.5295	2084.05	NA	2.07605	NA	0.00409172	0.474286	17.1696	3786.63	0.0261685	56616.1	6.52205	1.28555	1.592	2.511	4.103	35.5217
BMGF	ETH0786	3	8.13881	36.4598	2131.33	4	2019-01-02	2019-01-02	Teff	Field stack	Main	NA	269.425	NA	NA	32.8655	NA	1600.46	NA	0.248158	0.996217	NA	5.99894	303.291	4713.85	NA	2319.09	288.984	0.0863377	3.19016	4972.54	NA	11.9119	2395.49	0.0653655	8.90832	NA	0.00273192	0.768238	31.4638	4258.31	30.0414	85509.2	1.64299	40.1296	0	1.75	1.75	6.7414
BMGF	ETH0787	3	8.46456	36.3652	1998.92	6	2019-01-01	2019-01-01	Teff	Field stack	Main	NA	26.6604	NA	NA	23.3632	NA	1495.46	NA	0.0344434	0.516986	NA	6.44954	63.1486	3615.75	NA	1924.67	205.052	0.0614635	2.41336	3297.74	NA	5.18112	2507.03	0.0429218	5.92049	NA	NA	0.276008	32.4781	5674.38	11.7549	71290.9	3.84297	20.3315	0	3.37	3.37	2.71467
BMGF	ETH0788	3	8.39107	36.3244	1933.15	6	2019-01-01	2019-01-01	Teff	Field stack	Main	NA	141.4	0.0155076	NA	24.0306	NA	1508.72	NA	0.100559	1.81186	0.00398626	6.32087	132.633	4020.39	NA	2208.05	261.078	0.141769	NA	4274.77	0.064854	8.86471	2197.75	0.0318453	7.32821	NA	0.00397327	0.379184	33.0105	3592.67	1.31399	52278.6	1.75448	23.7124	0	2.48	2.48	4.14896
BMGF	ETH0789	3	8.52117	36.2698	1891.02	4	2019-01-01	2019-01-01	Finger millet	Store	Main	NA	231.609	0.0254215	NA	21.4783	NA	3202.75	0.0410139	0.163472	0.547352	0.00721341	5.91189	233.969	5905.55	NA	1822.79	394.747	0.104069	NA	2464.29	0.0621052	8.32286	2030.84	0.0341835	11.8161	NA	0.00796951	0.666389	26.3775	5388.11	1.39783	75578.6	4.05621	18.5126	0	4.14	4.14	6.50214
BMGF	ETH0790	3	8.38727	36.1271	1926.12	6	2018-12-31	2019-01-01	Maize	Store	Main	NA	12.0828	NA	NA	0.55222	NA	56.4731	NA	0.0210474	0.886679	NA	2.16152	31.0969	3992.33	NA	1372.57	7.93428	0.0410633	NA	3190.83	NA	5.64382	1921.64	NA	0.259582	NA	NA	0.209469	21.9632	5796.31	6.44532	80754.9	4.50388	19.3374	0	4.29	4.29	4.13918
BMGF	ETH0791	3	7.59341	40.0415	2397.03	6	2018-12-26	2018-12-26	Wheat	Standing crop	Close pair	NA	19.8718	NA	NA	4.92809	NA	404.906	NA	0.0289913	1.13191	0.00483599	5.40513	56.7395	4762.03	NA	1223.43	32.6036	0.0741283	NA	3192.31	NA	7.737	2048.65	0.0142133	2.35396	NA	NA	0.252747	39.1137	2618.89	0.0469306	58821.9	2.61854	15.5278	0	2.7	2.7	24.4856
BMGF	ETH0792	5	9.20066	42.2089	1363.51	4	2018-12-22	2019-01-01	Sorghum	Store	Main	NA	89.2243	NA	NA	0.623179	NA	158.426	NA	0.0585264	2.20386	0.0170727	1.39987	96.3299	4847.84	NA	1423.69	12.234	0.747562	NA	3048.99	NA	10.972	1506.55	0.473003	0.914302	NA	0.000963266	0.302446	16.0662	979.692	0.0247075	11844.3	0.779061	NA	0.0032	0.2935	0.2967	4.30556
BMGF	ETH0793	4	6.61687	39.1379	1920.35	4	2019-01-07	2019-01-07	Teff	Standing crop	Close pair	0.00458348	736.844	0.0516762	NA	20.8459	0.0578276	1724.37	NA	0.361943	2.48061	0.0350546	6.61285	638.462	4045.79	0.25885	2015.45	138.036	0.0636007	2.80463	3529.44	0.135746	11.4361	2219.82	0.0577466	9.13651	0.00465287	0.0171346	0.996704	27.6002	5973.38	0.669364	71897.8	3.62559	34.2817	0	4.596	4.596	13.5116
BMGF	ETH0794	5	9.0667	41.3836	1599.06	4	2018-12-31	2019-01-09	Maize	Field stack	Main	NA	2.613	NA	NA	NA	NA	78.4264	NA	NA	NA	NA	1.09804	11.3329	2942.44	NA	1133.31	2.90395	0.480381	NA	2299.34	NA	1.95107	1658.66	0.0291968	0.0640107	NA	NA	0.121993	15.5905	4738.65	0.0495262	46959.7	4.93995	1.00231	3.792	3.872	7.664	36.1485
BMGF	ETH0795	3	8.4113	39.7637	2011.86	6	2019-01-01	2019-01-01	Teff	Field stack	Main	NA	142.883	0.0156368	NA	12.7261	NA	1323.75	NA	0.100129	0.940502	0.0041644	10.1344	193.173	4408.85	NA	1626.25	21.2199	0.436902	3.31127	3145.99	0.0347543	4.76387	2539.72	0.189437	2.65851	NA	NA	0.522831	41.9705	2183.23	0.0521786	53611.3	3.14058	6.3882	0	3.768	3.768	29.9681
BMGF	ETH0796	3	8.32762	39.9342	2959.99	8	2019-01-03	2019-01-03	Barley	Field stack	Main	NA	43.8526	NA	NA	5.65429	NA	444.442	NA	0.0385886	0.987996	NA	6.30572	79.1642	5619.8	NA	1479.3	16.9362	0.108131	NA	3850.03	NA	4.21208	1873.97	0.0306265	2.47932	NA	NA	0.324269	32.8133	4189.44	1.03441	43003.7	4.83423	12.023	0	3.967	3.967	9.83044
BMGF	ETH0797	4	13.0859	38.1282	3089.1	4	2019-01-10	2019-01-10	Triticale	Store	Main	0.00582242	275.279	0.0143897	NA	5.02633	NA	499.267	0.0128323	0.18279	1.77929	0.00333655	5.50012	366.351	6326.8	NA	1409.88	33.2202	0.11048	1.13656	3982.19	0.0152063	2.69899	1438.6	0.0211477	3.71177	NA	NA	0.778577	28.4917	3833.47	NA	101846	0.598364	NA	0	1.355	1.355	20.2691
BMGF	ETH0798	4	13.0348	38.1645	3004.34	4	2019-01-10	2019-01-10	Wheat	Store	Main	0.00903421	19.0638	NA	NA	8.90083	NA	506.641	NA	0.0352572	0.248875	0.00228791	4.49959	46.5233	5770.42	NA	1401.28	35.6588	0.0524927	0.483143	4129.01	NA	7.37432	1604.4	0.0163783	2.54515	NA	NA	0.0810067	27.8195	3511.38	NA	87040	1.29213	NA	0	2.071	2.071	21.3598
BMGF	ETH0800	4	13.2473	38.2633	3177.23	6	2019-01-09	2019-01-10	Wheat	Store	Main	0.0387304	32.3552	NA	NA	1.86233	NA	568.103	0.0073669	0.0580281	0.600924	0.0131677	4.0699	60.7448	5409.81	NA	1453.48	29.3808	0.100606	0.88567	3733.54	NA	6.23143	1635.93	0.0349922	4.58354	NA	NA	0.12562	24.4783	6373.33	NA	61220.3	0.385982	NA	0.0052	1.0468	1.052	20.6396
BMGF	ETH0801	4	12.7923	37.6538	2761.41	4	2019-01-11	2019-01-11	Triticale	Store	Main	0.00426264	179.642	NA	NA	3.97426	NA	404.773	NA	0.141957	1.52301	NA	5.45807	239.403	6881.41	NA	1426.6	26.8458	0.428016	0.820752	4660.9	NA	4.21462	1576.87	0.0129006	2.62419	NA	NA	0.931177	34.1334	4017.73	NA	53794.1	1.17369	NA	0	2.943	2.943	26.1781
BMGF	ETH0802	4	12.4942	37.4878	2012.13	4	2019-01-12	2019-01-12	Teff	Field stack	Main	0.00620834	2674	0.203118	NA	29.0862	0.0725341	2358.84	0.00759268	3.42011	10.657	0.0456748	8.85025	3086.16	5126.12	0.466313	2833.19	151.809	0.328272	9.72393	5358.62	0.295367	2.59821	2190.67	0.172343	25.4145	0.00330896	0.0192313	7.81712	41.5216	3166.06	NA	80715.5	0.652453	NA	0.0111	0.7625	0.7736	31.9858
BMGF	ETH0803	4	12.3587	37.5485	1894.06	4	2019-01-12	2019-01-12	Sorghum	Standing crop	Main	0.0200178	10.3593	NA	NA	0.367789	NA	153.376	NA	0.0158977	0.459473	NA	1.81046	34.7644	5263.63	NA	1969.38	8.72721	0.433913	0.845888	4283.93	NA	2.33672	1196.72	0.0919609	0.743867	NA	NA	0.057251	21.2286	3768.84	NA	78044.6	1.4223	NA	0	0.9616	0.9616	31.549
BMGF	ETH0804	1	12.4924	37.4037	2008.35	4	2019-01-12	2019-01-12	Maize	Store	Main	NA	NA	NA	NA	NA	NA	55.0726	NA	0.0152561	0.403412	NA	2.00617	18.1675	3353.93	NA	1139.38	3.41306	0.305742	0.596952	2466.01	0.0442964	0.776605	1112.28	NA	0.173001	NA	NA	0.0737897	14.8429	3335.74	NA	89802.1	1.29065	NA	0	1.976	1.976	19.5617
BMGF	ETH0805	4	12.595	37.4276	2164.89	4	2019-01-12	2019-01-12	Teff	Store	Main	0.0149839	710.693	0.029994	NA	16.9691	NA	1604.54	0.0114698	0.567954	3.51682	0.0102557	8.27299	814.39	5252.18	0.0908983	2282.45	64.3677	0.17863	4.03665	4476.89	0.127611	5.568	2568.69	0.0275687	8.12036	NA	0.0062731	2.13531	42.4941	2897.95	NA	92889.8	0.804323	NA	0	1.483	1.483	22.104
BMGF	ETH0806	4	12.0757	36.943	2090.74	4	2019-01-13	2019-01-13	Finger millet	Field stack	Main	NA	189.339	0.0178559	NA	39.8565	NA	5216.3	0.0227115	0.205799	0.688398	0.00696326	5.96707	243.965	4896.57	0.0850789	2029.81	472.582	0.0405939	1.23786	3242.25	0.022239	6.97391	1736.97	NA	16.1594	NA	NA	0.588221	24.4546	3348.62	0.298188	88353	2.03209	18.5236	0	1.925	1.925	14.6211
BMGF	ETH0807	4	12.2413	37.0824	1792.92	4	2019-01-13	2019-01-13	Finger millet	Field stack	Main	NA	34.0758	NA	NA	24.7497	NA	4852.56	NA	0.0718447	NA	0.00189541	5.1328	58.5425	5326.21	NA	2093.2	207.768	0.210785	1.14508	3705.28	NA	3.62356	1683.52	0.0486889	14.2995	NA	NA	0.0890049	19.6849	3189.05	0.012381	83754.6	2.48379	6.31475	0	1.814	1.814	32.6639
BMGF	ETH0808	4	12.377	37.1599	1870.92	4	2019-01-13	2019-01-13	Teff	Field stack	Main	NA	309.707	0.0232964	NA	21.7024	0.0463003	1935.56	NA	0.234458	0.65443	0.00578707	7.3008	530.173	4881.64	0.059895	2219.4	58.0406	0.193713	1.42103	5137.23	0.0388545	2.57409	2387.35	0.035376	8.49641	NA	0.00293814	1.54727	38.9449	4364.08	0.0226462	78680	1.07125	17.1348	0	2.074	2.074	23.9196
BMGF	ETH0809	4	12.2994	37.2218	1857.98	3	2019-01-13	2019-01-13	Maize	Store	Main	NA	NA	NA	NA	0.150859	NA	74.741	NA	0.0299408	NA	NA	2.08475	19.33	4092.04	NA	1248.29	3.08036	0.219781	0.432504	3420.78	NA	1.35277	1628.62	0.0107046	0.174483	NA	NA	0.0482112	19.6792	3229.58	0.0149416	82208.5	1.47218	7.98265	0	1.17	1.17	29.1632
BMGF	ETH0810	4	12.3425	37.2335	1915.61	4	2019-01-13	2019-01-13	Maize	Store	Close pair	NA	6.86881	NA	NA	0.188346	NA	80.9683	NA	0.0120243	NA	NA	1.45109	18.5793	4710.43	NA	1380.89	4.1148	0.555514	0.406131	4012.17	NA	1.33537	1604.33	0.0615372	0.292738	NA	NA	0.0316155	22.7383	3010.04	NA	68855.2	2.83666	NA	0	4.22	4.22	27.7931
BMGF	ETH0811	4	12.3428	37.2369	1902.97	4	2019-01-13	2019-01-13	Sorghum	Standing crop	Close pair	NA	28.4457	NA	NA	0.535005	NA	168.067	NA	0.0277956	0.310573	NA	1.82888	48.5628	4693.04	NA	1755.75	9.48772	0.33295	0.886575	3834.1	NA	1.88473	1308.07	0.0313584	0.618624	NA	NA	0.122475	18.0175	5055.75	NA	89461.1	1.65345	NA	0	0.7114	0.7114	33.479
BMGF	ETH0812	2	8.79429	39.0888	1912.77	4	2018-12-25	2018-12-26	Wheat	Field stack	Main	NA	5.73944	NA	NA	3.97089	NA	318.725	NA	0.01194	0.1078	NA	3.00646	27.8616	4436.03	NA	1129.7	29.4587	0.337922	0.394701	3306.2	NA	5.34128	1855.98	0.122093	2.80263	NA	NA	0.110583	23.6381	2973	0.0223156	55706.4	1.3172	NA	0	1.664	1.664	17.7466
BMGF	ETH0813	2	8.5835	39.3942	1478.64	4	2018-12-24	2018-12-24	Maize	Field stack	Main	NA	3.47223	NA	NA	NA	NA	98.6679	NA	0.00281663	0.126624	NA	0.64731	19.5179	2892.63	NA	873.427	4.12438	0.430257	NA	2049.32	NA	5.70807	1291.74	0.0753345	0.463866	NA	NA	0.123292	16.4746	983.998	0.0518714	7559.92	0.52336	2.71881	0.0046	1.4474	1.452	9.22662
BMGF	ETH0814	2	8.65687	39.392	1466.26	4	2018-12-24	2018-12-24	Maize	Store	Main	NA	9.87155	NA	NA	NA	NA	84.9945	NA	0.0197915	0.581766	NA	1.56491	21.4056	3902.5	NA	1032.37	5.47913	1.42156	0.619143	2982.21	NA	0.702275	1455.58	0.230775	0.401751	NA	NA	0.109419	22.117	1546.54	0.0442549	30103.1	2.32107	3.16314	0.0181	1.4779	1.496	18.5635
BMGF	ETH0815	2	8.68588	39.7584	1147.56	4	2018-12-24	2018-12-24	Maize	Store	Main	NA	7.24109	0.0215234	NA	NA	NA	67.7733	NA	0.014206	0.573936	NA	1.78331	19.3221	3008.97	NA	904.869	5.33927	0.815212	0.754665	2423.76	NA	0.89869	1718.9	0.0457669	0.236993	NA	NA	0.125589	20.7263	2496.52	0.0389403	37410.3	3.08939	4.2573	0.3606	1.5204	1.881	25.1591
BMGF	ETH0816	2	8.48228	39.1618	1614.78	4	2018-12-23	2018-12-23	Teff	Field stack	Main	0.00396983	77.2847	0.0165219	NA	9.50255	NA	1498.49	NA	0.081703	3.03328	0.00305151	3.84606	142.437	5098.13	0.0701466	1546.19	55.5939	1.18276	1.92195	3543.73	0.0278068	3.23173	2311.95	0.0909878	7.33995	NA	0.00190718	0.259636	30.7238	1564.63	0.0456235	23229.1	2.1765	2.7703	0.0316	2.2114	2.243	15.782
BMGF	ETH0817	2	8.97824	39.122	2369.67	4	2018-12-26	2018-12-26	Wheat	Field stack	Main	NA	22.7453	NA	NA	4.27263	NA	402.71	NA	0.026829	0.258286	NA	3.72899	49.4018	4235.36	NA	1166.62	37.8335	0.13113	0.393838	2670.45	NA	3.13883	1647.63	NA	1.75062	NA	NA	0.162077	15.5026	2462.65	0.024458	52607.7	2.92103	4.73068	0	0.9838	0.9838	29.613
BMGF	ETH0818	2	8.87396	39.2451	2362.01	4	2018-12-27	2018-12-27	Wheat	Field stack	Main	NA	7.12744	NA	NA	5.666	NA	393.752	NA	0.0241494	0.13077	NA	3.51135	30.8323	3811.81	NA	1082.34	28.2027	0.600589	0.343163	2080.88	NA	3.01762	1789.97	0.0609099	3.46116	NA	NA	0.100198	21.71	3512	0.0308795	56444	3.07389	3.16023	0.4997	1.5673	2.067	41.189
BMGF	ETH0819	2	8.32149	38.9771	1604.88	4	2018-12-28	2018-12-28	Maize	Field stack	Main	NA	23.1598	NA	NA	0.203915	NA	68.3525	NA	0.0185789	0.842568	NA	2.00663	39.9483	3692.06	0.078639	1115.48	5.71146	0.795246	0.898073	3083.34	0.689434	1.17887	1435.29	0.102695	0.223486	NA	NA	0.137455	29.5532	1985.32	0.032687	41513.1	2.86325	2.65133	0	1.688	1.688	18.7129
BMGF	ETH0820	5	7.99648	38.7107	1649.18	4	2019-01-02	2019-01-02	Maize	Field stack	Main	NA	6.25389	NA	NA	0.286534	NA	92.6222	0.127561	NA	NA	NA	1.41668	16.0773	3642.88	NA	996.83	3.7383	0.763899	NA	2714.21	NA	1.58235	1581.5	0.170371	0.514123	NA	NA	0.171446	20.9354	1362.71	0.0137824	22449.4	1.04871	0.931898	0.0061	1.8349	1.841	16.3753
BMGF	ETH0821	5	8.01654	38.6891	1674.66	4	2019-01-02	2019-01-02	Maize	Field stack	Main	NA	5.02947	NA	NA	0.174395	NA	53.8738	0.276619	NA	NA	NA	0.63477	17.5437	3438.16	NA	1084.03	4.38885	0.915456	NA	2678.35	NA	1.35874	1759.35	0.262378	0.360402	NA	NA	0.169571	17.0532	1914.83	0.0147703	31338.1	2.34935	0.64284	0.0133	2.1817	2.195	23.0526
BMGF	ETH0822	5	7.76618	38.5623	1614.4	4	2019-01-09	2019-01-09	Maize	Field stack	Main	NA	6.24558	NA	NA	NA	NA	50.6577	NA	NA	NA	NA	0.877417	15.0819	3404.22	NA	955.27	3.11441	0.890197	NA	2358.72	NA	2.65931	1826.11	0.218324	0.181041	NA	NA	0.178894	18.338	1513.42	0.036961	15914.4	1.95912	0.685337	0.2027	1.5963	1.799	14.714
BMGF	ETH0823	5	8.92239	38.9608	2531.75	4	2019-01-11	2019-01-11	Wheat	Field stack	Main	0.00268332	8.16871	NA	NA	3.6767	NA	429.48	NA	NA	NA	NA	4.03163	36.2633	4920	NA	1279.17	34.6523	0.564055	NA	3636.87	NA	3.46659	1990.08	0.0191859	2.32443	NA	NA	0.189831	33.1304	2993.67	0.0313293	60312.2	2.05614	6.33674	0.1612	1.0478	1.209	38.1257
BMGF	ETH0824	5	8.83384	38.9168	2098.66	4	2019-01-11	2019-01-11	Barley	Field stack	Main	NA	21.8599	NA	NA	3.21225	NA	411.174	NA	NA	NA	NA	5.15235	60.5198	4207.92	NA	1113.9	14.0032	1.90693	NA	3117.95	NA	1.44872	1959.12	NA	2.12343	NA	0.000449356	0.205967	25.873	2146.44	0.0243824	46825.3	1.61702	7.40818	0.094	1.455	1.549	28.4613
BMGF	ETH0825	4	11.9316	36.8991	2202.16	3	2019-01-13	2019-01-13	Maize	Field stack	Main	NA	4.23619	NA	NA	1.26912	NA	106.331	NA	0.00892733	NA	NA	2.05326	23.8833	3183.68	0.105966	959.21	5.68017	0.0166812	0.415011	1951.18	0.643509	3.30385	1672.34	NA	0.445017	NA	NA	0.0214657	27.3066	3485.34	0.490747	91512.2	2.73567	57.5476	0	2.349	2.349	10.3083
BMGF	ETH0826	4	12.4567	37.7904	1856.47	4	2019-01-14	2019-01-14	Finger millet	Store	Main	NA	1514.76	0.0562011	NA	3.17017	NA	6263.96	0.00524234	1.40466	15.3951	0.00589901	8.83444	2054.38	5893.79	0.425268	2578.5	214.046	0.597528	10.3406	3960.81	1.93445	1.14826	1576.56	0.0979151	37.7398	NA	0.00547685	6.84794	35.5852	3290.54	0.0146816	59992.7	0.205551	0.043405	0.0037	0.4281	0.4318	19.6375
BMGF	ETH0827	4	12.3904	37.4332	1817.06	4	2019-01-14	2019-01-14	Teff	Field stack	Main	NA	912.625	0.0556284	NA	17.9767	NA	2010.94	NA	0.812021	2.79956	0.0186175	8.59011	984.464	5823.93	0.241077	2245.99	50.2451	0.578281	5.05336	5229.84	0.0922939	2.43426	2245.01	0.857845	10.3468	NA	0.00602259	2.64742	43.2198	3737.58	0.00996117	78515.1	1.20283	3.50558	0	1.612	1.612	32.747
BMGF	ETH0828	4	12.4108	37.3895	1819.87	4	2019-01-14	2019-01-14	Teff	Field stack	Main	0.00662304	1296.44	0.117868	NA	20.1354	0.0347202	2007	NA	1.02361	6.48701	0.0424648	8.56951	1298.96	5481.64	0.486942	2593.04	64.2289	0.289988	7.04734	5500.05	1.57319	3.03063	2552.94	0.138088	10.6215	0.00254775	0.0115239	3.40697	49.7439	1491.57	0.0206253	79709	1.16227	4.08384	0	1.215	1.215	29.698
BMGF	ETH0829	4	8.60654	37.4189	1938.03	4	2019-01-04	2019-01-11	Maize	Field stack	Main	NA	7.2565	NA	NA	0.828346	NA	66.5456	NA	0.0111533	NA	NA	1.62756	19.2722	3425.18	NA	807.739	4.92089	0.168014	0.551122	1734.39	NA	4.85426	1657.15	0.0145888	0.354325	NA	NA	0.0305333	15.0591	4113.75	0.168472	76765.3	3.39172	11.5471	0	3.031	3.031	9.7756
BMGF	ETH0830	4	8.70895	37.4016	2271.79	4	2019-01-04	2019-01-11	Barley	Field stack	Main	NA	16.5293	NA	NA	8.44348	NA	369.197	NA	0.0193596	0.525976	NA	4.02443	46.2355	5862.97	NA	1332.73	17.2851	0.055176	1.24352	3983.8	0.0630976	6.4564	2062.24	0.0268968	2.46487	NA	NA	0.0932712	31.1375	5827.43	1.78501	72638.5	4.06669	24.374	0	4.573	4.573	8.47756
BMGF	ETH0831	4	12.3842	37.9177	1755.19	4	2019-01-15	2019-01-15	Maize	Store	Main	NA	12.2356	NA	NA	NA	NA	59.7885	NA	0.012821	NA	NA	1.70493	27.0397	4476.32	NA	1652.66	7.01062	0.236106	NA	4353.99	NA	0.379632	1749.8	NA	0.266277	NA	NA	0.0368198	25.6351	2289.61	0.0542723	60050.6	1.03198	3.89616	0.0117	2.0433	2.055	21.6289
BMGF	ETH0832	4	9.29861	38.1923	2516.81	4	2019-01-11	2019-01-11	Teff	Field stack	Main	0.00274509	166.578	0.0196507	NA	22.0059	NA	1660.14	0.00658993	0.0993356	0.614549	0.00681086	6.38872	191.078	4296.27	0.0527428	1957.92	221.571	0.0817781	4.20497	4139.98	0.0284789	6.59335	2504.1	0.0110665	6.8051	NA	0.00239783	0.371809	30.926	3672.44	3.03511	76951.5	3.07954	28.8266	0	2.182	2.182	12.1021
BMGF	ETH0833	4	9.24651	38.2845	2829.73	4	2019-01-11	2019-01-11	Wheat	Field stack	Main	NA	10.8832	NA	NA	11.4105	NA	406.936	NA	0.0254088	NA	NA	4.50704	42.0168	4937.14	NA	1195.71	58.7685	0.0134984	0.496745	2936.75	NA	2.51751	2025.86	NA	3.46169	NA	NA	0.0820369	27.4656	5336.93	0.272788	88265.4	1.52842	49.6749	0	2.672	2.672	15.0417
BMGF	ETH0834	4	9.48103	38.2358	2563.55	4	2019-01-12	2019-01-12	Teff	Field stack	Close pair	NA	41.6069	NA	NA	18.2786	NA	1764.42	NA	0.0911936	0.381983	0.00276771	6.84344	119.84	3732.16	NA	2033.88	177.837	0.0791346	3.4168	4008.05	0.0193827	7.35059	2491.28	0.0277115	10.8117	NA	NA	0.255591	32.6562	3931.05	0.429334	66826.3	5.08013	14.6864	0	2.637	2.637	17.3384
BMGF	ETH0835	4	9.4828	38.2362	2550.17	4	2019-01-12	2019-01-12	Teff	Field stack	Close pair	NA	459.999	0.0735766	NA	22.1019	NA	1658.63	0.0130545	0.386553	1.41786	0.0167661	6.72056	613.258	4506.42	0.130562	1991.24	337.309	0.0493466	4.32193	4286.56	0.091837	7.64621	2544.23	0.0477374	8.79184	0.00205014	0.009631	1.5897	28.2889	3627.8	0.254611	64523.3	5.25656	16.1729	0	2.561	2.561	20.583
BMGF	ETH0836	4	9.0334	37.3442	1885.34	4	2019-01-10	2019-01-14	Maize	Field stack	Main	NA	9.66725	NA	NA	0.736423	NA	92.6915	NA	0.00890254	NA	NA	3.59054	24.2928	4810.34	NA	1200.35	7.51979	0.135682	0.555809	3471.87	0.0113206	5.34311	1462.58	0.0551789	0.470553	NA	NA	0.0682448	22.5662	4031.42	0.107304	78207.7	3.84679	17.4238	0	2.876	2.876	10.911
BMGF	ETH0837	4	8.92833	37.3253	1653.54	4	2019-01-10	2019-01-10	Maize	Field stack	Main	NA	NA	NA	NA	0.26075	NA	66.7301	NA	0.00718118	NA	NA	1.38699	15.6979	3914.13	NA	1130.81	4.73873	0.444083	NA	3161.58	NA	3.26317	1524.29	0.0151385	0.279836	NA	NA	0.0492846	18.2165	2938.03	0.031094	65132	4.59641	9.05594	0	3.362	3.362	16.0309
BMGF	ETH0838	4	9.0403	37.197	1693.53	4	2019-01-09	2019-01-10	Maize	Field stack	Main	NA	5.39119	NA	NA	0.474843	NA	59.5247	NA	0.0140365	0.146147	0.00422903	1.56412	23.0883	3548.89	NA	1041.46	5.88212	0.0433105	0.657256	2533.9	NA	4.77659	1606.39	0.0114641	0.354506	NA	NA	0.0503537	18.1447	4539.4	2.26675	86196.7	2.85437	20.0066	0	3.168	3.168	8.43657
BMGF	ETH0839	4	9.051	37.1365	1637.47	4	2019-01-09	2019-01-10	Maize	Field stack	Main	NA	5.45105	NA	NA	0.242194	NA	55.8881	NA	0.0147786	NA	NA	1.63271	16.3115	3347.62	NA	907.247	3.86238	0.0165961	NA	2420.55	NA	4.37759	1636.99	0.00864111	0.178456	NA	NA	0.0592626	13.2189	3229.38	0.553282	87032.5	2.81437	13.6514	0	2.94	2.94	9.87913
BMGF	ETH0840	4	9.0362	37.8383	2078.05	4	2019-01-06	2019-01-10	Teff	Field stack	Main	NA	41.1386	0.0139787	NA	15.6745	NA	1478.73	NA	0.047328	0.30916	NA	6.35252	72.2556	4532.51	NA	2024.7	55.4637	0.155644	1.79873	4164.06	NA	3.43262	2470.05	0.0411983	5.95495	NA	NA	0.150746	29.3189	3173.86	0.0189794	67322.1	1.5257	5.17864	0	2.148	2.148	27.8917
BMGF	ETH0841	4	8.86266	37.3491	1767.35	4	2019-01-04	2019-01-10	Maize	Field stack	Main	NA	NA	NA	NA	0.462006	NA	71.1837	NA	0.00246049	NA	NA	1.67634	12.7832	3615.38	NA	950.13	4.73931	0.0363566	NA	2780.13	NA	3.57649	1534.37	NA	0.614899	NA	NA	0.0373539	17.313	2823.65	0.0764893	58811.5	3.22826	23.6502	0	2.474	2.474	12.6383
BMGF	ETH0842	4	8.7029	37.2763	1849.47	4	2019-01-04	2019-01-10	Maize	Field stack	Main	NA	NA	NA	NA	0.213506	NA	58.5958	NA	0.00237321	NA	NA	1.23557	10.0395	3241.71	NA	708.097	3.58629	0.24923	2.15685	1988.17	NA	3.67583	1461.82	0.00835132	0.252005	NA	NA	0.0375061	15.5983	4306.53	0.112779	68047.1	4.30266	15.5499	0	3.794	3.794	13.5827
BMGF	ETH0843	4	8.75719	37.3511	1959.41	4	2019-01-04	2019-01-04	Sorghum	Field stack	Main	NA	7.91785	NA	NA	0.247398	NA	118.699	NA	0.0112658	0.467779	NA	2.30712	35.0073	4660.25	NA	1705.22	15.8711	0.0614491	4.76833	3944.43	NA	6.3768	1691.03	NA	0.279818	NA	NA	0.0674188	24.5478	4794.42	0.13491	66682.8	4.14164	11.8005	0	4.669	4.669	14.7937
BMGF	ETH0844	4	8.64138	37.2949	1812.55	4	2019-01-04	2019-01-04	Maize	Field stack	Main	NA	NA	NA	NA	0.804113	NA	70.8136	NA	0.0145103	NA	NA	2.28206	16.3714	4335.84	NA	1119.76	5.69903	0.129322	NA	2695.71	NA	5.24216	1437.17	NA	0.332997	NA	NA	0.0397683	22.5366	4753.21	0.932848	88387.3	2.9914	19.634	0	3.39	3.39	8.62737
BMGF	ETH0845	4	8.4354	37.403	1570.67	4	2019-01-03	2019-01-10	Maize	Store	Main	NA	5.0698	NA	NA	NA	NA	52.801	NA	0.0144812	NA	NA	1.56984	18.6769	3586.33	NA	999.736	3.62853	0.46979	NA	2690.33	NA	1.53159	1639.69	NA	0.136515	NA	NA	0.0390262	18.1133	2712.93	0.026446	67047.6	1.27504	6.71663	0	2.692	2.692	25.4265
BMGF	ETH0846	4	9.18739	37.1219	1965.8	4	2019-01-09	2019-01-09	Maize	Field stack	Main	NA	NA	NA	NA	0.431064	NA	66.3544	NA	0.00518891	NA	NA	1.67623	15.1029	3565.92	NA	1057.47	3.4925	0.0992774	NA	2609.35	NA	4.98176	1547.26	0.0928011	0.306615	NA	NA	0.0525035	16.8945	4293.53	0.195088	76686.6	2.77859	33.5039	0	3.668	3.668	12.9925
BMGF	ETH0848	4	9.12405	37.2202	2139.81	4	2019-01-09	2019-01-09	Maize	Field stack	Main	NA	7.52632	NA	NA	0.688021	NA	75.1249	NA	0.00917989	NA	0.00175438	2.23689	19.0105	3057.8	NA	770.847	4.25577	0.0188314	1.04651	1649.73	NA	5.43371	1691.02	0.00873274	0.361613	NA	NA	0.0632267	16.0916	5193.42	1.20171	79580.3	2.86253	30.6581	0	3.458	3.458	9.96771
BMGF	ETH0849	4	9.14895	37.1141	1779.41	4	2019-01-09	2019-01-10	Maize	Field stack	Main	NA	10.5217	NA	NA	0.587905	NA	83.5624	NA	0.0192536	NA	NA	6.58783	30.4272	4488.69	NA	1217.28	5.60537	0.169349	NA	3230.89	NA	2.46957	1502.9	0.0500657	0.316963	NA	NA	0.0668004	19.9583	4538.72	0.0295911	78639.5	1.33862	34.4693	0	4.118	4.118	17.9172
BMGF	ETH0850	4	9.39446	38.2055	2707.6	4	2019-01-11	2019-01-11	Wheat	Field stack	Main	NA	16.2281	0.0131185	NA	17.1873	NA	460.302	0.00674497	0.0330773	0.321938	0.0206359	4.86933	47.2857	4042.4	NA	1069.47	39.2684	NA	1.39046	2080.63	NA	14.8214	1783.38	NA	3.85541	NA	NA	0.11482	20.5189	4195.32	0.487666	97774.6	1.04895	113.094	0	2.301	2.301	14.0366
BMGF	ETH0851	4	9.60158	38.267	2520.09	4	2019-01-12	2019-01-12	Teff	Field stack	Main	NA	42.7649	0.0161431	NA	21.6671	NA	1758.07	NA	0.0831992	0.291311	0.00380568	6.10365	82.3909	3190.18	NA	1570.04	266.538	0.0906062	3.34293	2945.03	0.0106825	9.78578	2452.43	0.0820627	5.40494	NA	NA	0.168234	24.8625	3746.64	1.09341	76207	5.8599	13.4255	0	2.077	2.077	14.2267
BMGF	ETH0852	4	9.41741	38.5061	2629.31	4	2019-01-13	2019-01-13	Teff	Field stack	Close pair	NA	8.01848	NA	NA	17.7725	NA	1646.06	NA	0.0348371	NA	NA	7.57565	50.9119	4808.33	NA	1791.85	124.592	0.164275	1.59525	3684.62	NA	3.9581	2467.87	0.0773588	7.32834	NA	NA	NA	31.866	2593.43	0.0417273	62789.1	2.05831	21.0921	0	2.011	2.011	21.7442
BMGF	ETH0853	4	9.3012	38.0433	2605.14	4	2019-01-14	2019-01-14	Wheat	Field stack	Main	NA	9.30539	NA	NA	13.1946	NA	441.261	0.00536944	0.0170648	NA	0.00389249	4.32546	39.168	4453.65	NA	1093.73	48.8756	0.0152115	1.17974	2230.8	NA	13.8863	2065.39	NA	2.70703	NA	NA	0.0551779	27.669	2595.5	0.0272178	79848.1	1.39405	8.02233	0	1.277	1.277	27.0936
BMGF	ETH0854	4	9.18001	38.0671	3117.82	4	2019-01-14	2019-01-14	Barley	Field stack	Main	NA	17.3885	NA	NA	3.8805	0.0462385	463.695	NA	0.0269795	0.347966	NA	7.35008	69.1645	4868.13	NA	1459.52	20.8135	0.018339	0.606423	4494.93	0.0136211	7.28843	2209.53	0.0131282	2.2703	NA	NA	0.0747475	46.0125	6515.97	11.7909	65752.5	4.77219	18.3615	0	5.241	5.241	7.25402
BMGF	ETH0855	4	9.18341	38.1067	3004.58	4	2019-01-14	2019-01-14	Wheat	Standing crop	Close pair	NA	8.64702	NA	NA	4.00424	NA	332.034	NA	0.026986	NA	NA	5.24503	40.3195	4806.58	NA	1133.53	69.2689	NA	0.639423	2557.73	NA	7.43118	1507.68	0.00770132	1.53844	NA	NA	0.0363977	35.799	5004.27	3.17922	69278.5	3.20994	17.5377	0	2.985	2.985	7.75334
BMGF	ETH0856	4	9.18324	38.108	3016.83	4	2019-01-14	2019-01-14	Wheat	Field stack	Close pair	NA	13.0539	NA	NA	3.86685	NA	346.813	NA	0.0380777	NA	NA	4.77765	41.3644	5028.11	NA	1104.54	70.1224	0.0157635	0.452713	2846.37	NA	5.23596	1768.75	0.00721245	1.32833	NA	NA	0.0492609	29.7179	5693.73	10.682	68482	2.63107	18.6298	0	3.447	3.447	6.67549
BMGF	ETH0857	4	9.26775	38.0235	2719.43	4	2019-01-14	2019-01-14	Barley	Field stack	Main	0.00225762	23.0082	NA	NA	4.71273	NA	426.056	0.00606575	0.0238434	0.385579	NA	4.135	50.84	5229.96	NA	1324.34	19.0664	0.0279567	NA	4225.38	0.0715782	7.92859	1664.24	0.0176114	2.60854	NA	NA	0.086738	30.01	5243.04	2.48837	78543.8	3.91889	16.0807	0	3.713	3.713	11.2056
BMGF	ETH0858	4	9.2769	38.0133	2667.83	4	2019-01-14	2019-01-14	Wheat	Field stack	Main	0.00367913	11.0139	NA	NA	10.8469	NA	368.183	NA	0.0425915	0.212651	0.00527896	3.93452	38.5649	4799.24	NA	1083.19	50.8557	0.0134949	0.993347	2708.55	NA	6.93467	1873.41	NA	2.10446	NA	NA	0.0588993	29.9601	4688.02	1.37162	96841.4	1.052	51.1364	0	2.085	2.085	21.8628
BMGF	ETH0859	3	9.79614	37.5095	2304.68	4	2019-01-12	2019-01-12	Maize	Field stack	Main	NA	3.97621	NA	NA	0.412233	NA	47.6956	NA	0.0376486	1.02477	NA	13.673	22.9303	3514.25	NA	1158.35	5.34846	0.0366592	NA	2407.51	NA	2.42819	1358.12	0.0109303	0.1875	NA	NA	0.225204	15.9055	3972.75	1.47346	76529.7	6.99198	22.1003	0	3.128	3.128	6.6799
BMGF	ETH0860	3	9.76938	37.5337	2300.03	4	2019-01-12	2019-01-12	Teff	Field stack	Main	NA	836.317	0.112274	NA	22.0579	NA	1379.15	NA	0.561271	3.08112	0.0397637	7.58624	735.419	4090.38	0.297988	2151.02	278.786	0.0508353	5.97853	4167.78	0.216334	7.63876	1963.94	0.0292038	6.07083	0.00417683	0.0226118	1.96482	32.78	3827.92	5.66908	78690.5	5.57836	27.7554	0	2.158	2.158	4.91556
BMGF	ETH0861	3	9.67778	37.5209	2304.79	4	2019-01-11	2019-01-11	Teff	Field stack	Main	NA	73.2951	0.0107878	NA	18.5245	NA	1469.77	NA	0.0622725	0.577928	NA	6.18826	108.788	3611.05	NA	2174.53	317.362	NA	4.75276	3955.41	NA	7.58184	1967.62	0.0188373	6.32208	NA	NA	0.336341	30.5024	4373.61	5.19101	71770.5	5.45728	31.8704	0	2.643	2.643	5.13966
BMGF	ETH0862	3	9.66331	37.3074	2395.81	4	2019-01-09	2019-01-09	Teff	Store	Close pair	NA	2287.94	0.375778	NA	20.528	0.0889178	1302.4	NA	0.86911	10.1225	0.10979	8.14376	2123.64	4995.37	0.95171	2217.35	368.788	0.12556	7.50344	4437.8	0.52121	6.41987	2128.3	0.0462272	4.04179	0.0102471	0.077081	5.35846	30.9674	4554.2	5.77418	79346.4	7.6519	10.7714	0	2.798	2.798	3.72475
BMGF	ETH0863	3	9.58406	37.0643	2734.89	4	2019-01-08	2019-01-08	Barley	Field stack	Main	NA	11.5313	NA	NA	6.95775	NA	338.224	NA	0.0223879	0.823155	NA	10.5218	48.0172	5341.21	NA	1395.46	14.6667	0.129861	NA	3610.27	NA	0.791428	2213.36	0.0145548	1.81977	NA	NA	0.261716	48.2803	7337.58	1.49708	64866.8	3.56345	18.98	0	4.935	4.935	8.11364
BMGF	ETH0864	3	9.52422	37.15	2285.42	4	2019-01-08	2019-01-08	Teff	Field stack	Main	NA	87.8181	0.0101277	NA	19.81	NA	1421.99	NA	0.102637	0.498187	NA	7.95669	115.478	4419.85	NA	2029.7	225.664	0.0647215	2.94241	4113.02	NA	2.33463	2473.59	0.0127708	4.22504	NA	NA	0.406917	33.8545	3552.87	2.76778	64062.7	6.55897	17.7476	0	2.438	2.438	4.22827
BMGF	ETH0865	3	9.44882	37.1107	2281.76	4	2019-01-08	2019-01-08	Teff	Field stack	Main	NA	34.7099	NA	NA	17.1933	NA	1575.43	NA	0.0642816	0.312481	NA	11.8811	71.4143	4866.72	NA	2071.78	80.615	0.186418	6.77228	4330.02	NA	3.79911	2304.93	0.070528	7.30876	NA	NA	0.303395	34.7004	4544.3	0.0388362	78628.8	6.23853	12.2242	0	3.282	3.282	15.7517
BMGF	ETH0866	3	9.31429	37.1429	2288.18	4	2019-01-08	2019-01-08	Maize	Field stack	Main	NA	4.03236	NA	NA	0.308801	NA	49.4632	NA	0.0296626	1.99967	NA	47.2414	26.4101	3288.55	NA	931.572	6.71364	0.0377207	NA	1800.27	NA	1.87842	1290.96	NA	0.211655	NA	NA	0.234572	19.4761	4283.33	0.266637	72562.3	4.8383	21.9816	0	3.634	3.634	12.0695
BMGF	ETH0867	3	9.25317	37.0871	2118.96	4	2019-01-06	2019-01-06	Maize	Field stack	Main	NA	4.73953	NA	NA	0.178402	NA	45.9346	NA	0.00695594	NA	NA	2.39465	19.2809	4142.97	NA	1494.87	7.25081	0.097361	NA	3396.39	NA	1.51146	1365.44	NA	0.269121	NA	NA	0.232588	24.3944	4074.52	0.307489	73380.2	1.79676	20.3512	0	3.349	3.349	19.7106
BMGF	ETH0868	3	9.59996	37.2034	2328.66	4	2019-01-09	2019-01-09	Teff	Store	Main	NA	523.197	0.0820928	NA	21.8537	NA	1492.72	NA	0.286434	3.22184	0.023853	8.29873	466.883	4009.19	0.203647	2018.78	239.452	0.0462818	3.20374	3538.24	0.117249	4.31698	2504.03	0.0257146	4.73971	0.0025552	0.0142859	1.27707	30.63	5067.09	5.91296	85010.6	6.91587	15.6835	0	3.306	3.306	4.44075
BMGF	ETH0869	3	9.1267	36.988	1822.11	4	2019-01-06	2019-01-06	Maize	Field stack	Close pair	NA	6.77293	NA	NA	0.268694	NA	64.956	NA	0.0325045	NA	0.00571636	2.59256	22.2612	3392.08	NA	863.854	4.69695	NA	NA	1628.75	NA	12.8127	1500.29	NA	0.255473	NA	NA	0.247456	13.9073	5255.71	10.444	101272	3.48125	19.7926	0	3.001	3.001	4.16994
BMGF	ETH0870	3	9.12631	36.9854	1865.89	4	2019-01-06	2019-01-06	Maize	Field stack	Close pair	NA	11.2906	NA	NA	0.212643	NA	59.9267	NA	0.0180426	0.611512	NA	1.8664	28.6898	3112.23	NA	895.781	4.6087	0.159196	NA	2101.86	NA	2.71472	1305.6	NA	0.181203	NA	NA	0.266101	49.8003	4616.92	0.205588	96764.5	2.84616	14.5735	0	3.833	3.833	9.00254
BMGF	ETH0871	3	9.12319	36.6819	2588.99	4	2019-01-05	2019-01-05	Wheat	Standing crop	Close pair	NA	24.237	NA	NA	8.21534	NA	388.818	NA	0.0184814	0.164639	NA	6.36489	45.2482	5469.8	NA	1243.69	72.6346	0.0731808	NA	4009.79	NA	5.93565	1889.18	0.019266	2.00358	NA	NA	0.288786	32.9859	12036	20.7894	87823	4.36082	20.211	0	6.664	6.664	3.17023
BMGF	ETH0872	3	9.12331	36.6801	2604.84	4	2019-01-05	2019-01-05	Wheat	Standing crop	Close pair	NA	23.0106	NA	NA	6.993	NA	342.619	NA	0.0206674	0.0812774	NA	4.3608	47.3517	6041.53	NA	1048.34	59.2504	0.126936	NA	3187.72	NA	5.76904	1706.49	NA	1.84824	NA	NA	0.290233	28.6169	10084.2	9.52713	86771.1	4.39114	19.0657	0	6.081	6.081	5.89353
BMGF	ETH0873	3	9.20342	36.5681	1664.5	4	2019-01-05	2019-01-05	Maize	Store	Main	NA	25.262	NA	NA	0.299772	NA	56.9678	NA	0.0272232	0.218584	0.00855361	2.24303	23.6857	3601.21	NA	1256.13	5.72788	NA	NA	2752.49	NA	11.38	1527.59	NA	0.340403	NA	NA	0.248692	21.2922	11408.5	0.162415	121747	3.31832	4.74786	0	6.118	6.118	11.5547
BMGF	ETH0874	3	8.94242	36.5837	1851.4	4	2019-01-05	2019-01-05	Teff	Field stack	Main	NA	171.846	0.018433	NA	19.15	NA	1524.63	NA	0.117933	0.669575	0.00668654	9.58996	192.083	3886.6	NA	2037.67	157.779	0.104207	NA	3692.51	NA	7.62288	2787.94	0.0330689	6.38511	NA	0.0036528	0.515458	34.1479	5527.37	1.42095	97470.3	4.76806	15.2524	0	3.42	3.42	6.40662
BMGF	ETH0875	3	9.89629	36.4773	2099.46	4	2019-01-04	2019-01-04	Teff	Field stack	Main	NA	318.172	0.0244093	NA	22.8135	NA	1418.77	NA	0.18065	5.158	0.00990722	6.49085	230.392	3919.26	NA	1808.52	204.115	0.0430079	3.14334	3230.98	0.122968	7.83813	2234.92	0.0214175	4.85734	0.0019653	0.00590142	0.634527	20.1782	4803.08	12.4139	68958.9	4.69438	10.1481	0	1.998	1.998	2.59697
BMGF	ETH0876	3	9.92739	36.5652	2259.22	4	2019-01-04	2019-01-04	Teff	Field stack	Main	NA	197.639	NA	NA	29.2791	NA	1466.66	NA	0.168335	0.510505	0.00470977	6.95696	151.932	4162.22	NA	1879.73	174.926	NA	NA	2966.73	NA	8.83287	2305.97	0.0330885	5.99737	NA	NA	0.518459	23.2399	4475.01	0.0767143	130692	1.03863	88.2474	0	1.626	1.626	8.42112
BMGF	ETH0877	3	9.84009	36.2634	2136.11	4	2019-01-03	2019-01-03	Teff	Field stack	Main	NA	829.481	0.0576079	NA	21.4586	NA	1532.57	NA	0.293092	8.92411	0.0132634	8.48935	397.01	3719.93	NA	2050.54	169.663	0.0644785	4.58837	3625.33	0.166549	7.76935	2374.53	0.0202219	6.29297	0.00196639	0.0224249	0.913345	24.1926	3038.33	1.85186	49427	2.13764	10.6475	0	2.565	2.565	3.09005
BMGF	ETH0878	3	9.90021	36.1731	2204.04	4	2019-01-03	2019-01-03	Teff	Field stack	Main	NA	52.155	NA	NA	16.8714	NA	1417.81	NA	0.0457545	0.295651	NA	5.24648	63.4916	5566.48	NA	2180.73	99.3134	0.127942	NA	4611.6	NA	5.97049	2145.5	NA	6.75609	NA	NA	0.282107	24.7165	3225.29	0.397853	45242	2.24587	15.4117	0	2.55	2.55	4.43826
BMGF	ETH0879	3	10.0025	36.6548	2006.2	4	2019-01-02	2019-01-02	Finger millet	Field stack	Close pair	NA	39.0521	NA	NA	11.4437	NA	4481.37	NA	0.0576073	0.391663	0.0129126	6.8498	61.1707	3337.76	NA	2005.48	607.271	0.0341997	NA	2167.14	NA	18.8117	1754.19	0.020164	12.3567	NA	NA	0.301432	20.1404	5929.1	4.79272	84235.4	6.43982	5.24472	0	3.699	3.699	5.45266
BMGF	ETH0880	3	10.0036	36.6528	2017.35	4	2019-01-02	2019-01-02	Finger millet	Standing crop	Close pair	NA	35.6846	NA	NA	11.5354	NA	4184.02	NA	0.12892	0.746031	0.0102939	6.04804	60.1971	4150.41	NA	2016.23	362.139	NA	NA	2357.79	NA	11.6218	1795.8	NA	9.5172	NA	NA	0.291718	16.4777	6283.33	29.1623	84078.4	6.16325	9.70432	0	3.245	3.245	2.61013
BMGF	ETH0881	3	9.90244	36.7578	1968.71	4	2019-01-02	2019-01-02	Maize	Standing crop	Main	NA	10.2298	NA	NA	0.0896216	NA	52.5868	NA	0.00742636	0.344654	NA	1.59623	23.765	4332.08	NA	1353.29	4.20484	0.205075	NA	3131.74	NA	2.18771	1458.62	NA	0.0892922	NA	NA	0.220907	19.7519	5496.03	0.0680705	104420	6.97713	5.22632	0	4.565	4.565	13.5645
BMGF	ETH0882	3	9.97791	36.8021	1920.86	4	2019-01-02	2019-01-02	Teff	Standing crop	Main	NA	31.7772	NA	NA	18.179	0.038311	1627.44	NA	0.0322503	0.317872	0.0037655	10.497	65.7584	3943.68	NA	1980.24	111.436	0.0544486	NA	2975.49	NA	12.8826	2694.95	0.009974	9.22486	NA	NA	0.278136	28.4429	6963	2.5277	108386	4.64525	9.84705	0	4.36	4.36	6.333
BMGF	ETH0883	3	9.988	36.8815	2108.37	4	2019-01-02	2019-01-02	Teff	Field stack	Main	NA	92.3037	0.0137997	NA	18.3078	NA	1394.35	NA	0.0667465	0.802062	0.00440866	7.15637	110.345	4405.2	NA	2062.42	250.048	NA	3.38817	3583.41	NA	9.47382	2489.02	NA	5.20613	NA	NA	0.407585	24.2027	5206.45	21.4906	84745.9	4.82566	11.6333	0	2.908	2.908	3.32631
BMGF	ETH0884	3	9.66563	36.6747	1333.85	4	2019-01-01	2019-01-01	Maize	Field stack	Main	NA	7.15319	NA	NA	0.153138	NA	57.3732	NA	0.00622866	0.0882645	NA	2.52945	19.0648	3937.02	NA	827.99	3.60699	0.239358	3.33188	2085	NA	3.86355	1484.63	0.00975391	0.228722	NA	NA	0.222447	16.0397	2318.07	0.0741902	40670.4	3.09721	8.52106	0	2.548	2.548	6.93563
BMGF	ETH0885	3	9.84019	36.6388	2072.21	4	2019-01-01	2019-01-01	Teff	Field stack	Main	NA	105.184	0.0135359	NA	23.2236	NA	1597.1	NA	0.064769	1.08847	NA	7.11891	106.223	3614.6	NA	1795.28	167.75	0.0360013	NA	3303.98	NA	4.48631	2240.19	0.00970706	6.07745	NA	NA	0.368056	27.8896	5163.78	8.3797	72875.1	3.95689	20.5338	0	3.206	3.206	3.69896
BMGF	ETH0886	3	9.56565	36.8029	1398.88	4	2019-01-01	2019-01-01	Maize	Store	Main	NA	13.4407	NA	NA	0.197465	NA	51.9444	NA	0.0277245	0.494753	0.00322568	1.72055	26.0771	2973.88	NA	722.161	3.40124	0.157322	NA	1564.54	NA	5.11104	1558.1	NA	0.166374	NA	NA	0.222848	12.0214	2706.83	1.64927	51931.5	2.41877	8.95372	0	1.824	1.824	2.96725
BMGF	ETH0887	3	9.59163	36.7356	1349.43	4	2019-01-01	2019-01-01	Maize	Store	Close pair	NA	10.1794	NA	NA	0.174609	NA	67.6384	NA	0.026475	0.06255	0.00955747	3.90475	25.9217	4133.51	NA	1034.93	3.93813	0.0490415	NA	2257.21	NA	9.31895	1604.31	NA	0.229604	NA	NA	0.236328	20.1307	3509.7	0.0419399	82834.9	3.43629	3.01494	0	4.78	4.78	14.1968
BMGF	ETH0888	3	9.59209	36.7342	1363.24	4	2019-01-01	2019-01-01	Maize	Field stack	Close pair	NA	6.29037	NA	NA	0.180273	NA	58.0366	NA	0.0372979	0.0409835	NA	2.72769	22.9709	5341.89	NA	1372.82	5.79945	0.400014	NA	3472.55	NA	5.569	1548.51	NA	0.215286	NA	NA	0.224377	22.9513	3372.56	0.0682429	82167	2.99538	5.64583	0	3.501	3.501	8.82808
BMGF	ETH0889	3	9.5481	36.6156	1376.61	4	2018-12-31	2018-12-31	Maize	Standing crop	Main	NA	7.82191	NA	NA	0.301377	NA	57.6488	NA	0.0137088	0.25385	NA	1.77629	18.4715	4657.8	NA	1043.91	4.77364	0.56364	4.14203	2771.34	NA	3.74897	1441.07	NA	0.231374	NA	NA	0.234437	20.4223	1987.81	0.0373571	31986.5	2.51928	5.54476	0	1.81	1.81	6.8369
BMGF	ETH0890	3	9.50357	36.5541	1370.75	4	2018-12-31	2018-12-31	Maize	Store	Main	NA	3.14245	NA	NA	0.538346	NA	56.0019	NA	0.0233885	0.638876	NA	8.32137	19.773	3549.6	NA	1129.99	5.24447	0.034943	NA	2137.09	NA	5.5643	1551.25	NA	0.69617	NA	NA	0.225482	16.6189	1677.79	0.3115	28341.4	1.81042	10.5651	0	2.339	2.339	8.68146
BMGF	ETH0891	3	9.41492	36.6158	1325.46	4	2018-12-31	2018-12-31	Maize	Store	Main	NA	17.3425	NA	NA	0.0790251	NA	42.8166	NA	0.0112005	0.0439779	NA	1.88471	25.065	3518.76	NA	946.56	4.20204	0.0776887	NA	2341.07	NA	5.2118	1451.81	NA	0.124537	NA	NA	0.234979	14.8956	3317.1	0.252921	71369.9	4.55537	7.19775	0	3.004	3.004	7.94022
BMGF	ETH0892	3	9.40892	36.5327	1332.73	4	2018-12-31	2018-12-31	Maize	Store	Main	NA	9.4151	NA	NA	0.211578	NA	97.6702	NA	0.0181201	0.112849	0.0324347	2.33691	22.2103	4206.49	NA	1020.8	5.91009	NA	NA	2593.71	NA	20.4804	1293.51	NA	0.242915	NA	NA	0.220435	18.6732	3749.37	4.03199	87006.3	3.54804	8.71249	0	2.339	2.339	5.21847
BMGF	ETH0893	3	9.16964	36.8084	2172.07	4	2018-12-30	2019-01-01	Teff	Field stack	Main	NA	68.0967	NA	NA	20.4862	NA	1332.62	NA	0.0457921	0.938354	NA	6.03803	69.6379	3925.58	NA	1946.7	197.52	NA	2.60359	3453.51	NA	5.88193	2033.25	0.0195346	5.31545	NA	NA	0.299305	25.1349	6549.57	7.26198	91042.8	4.15931	17.7837	0	4.067	4.067	5.08505
BMGF	ETH0894	3	8.84273	37.0092	1749.13	4	2018-12-30	2018-12-30	Maize	Field stack	Close pair	NA	23.4885	NA	NA	0.366786	NA	57.4189	NA	0.0194129	1.25221	NA	1.46445	43.8985	3013.56	NA	778.552	4.40804	NA	NA	1645.39	NA	5.26718	1658.52	NA	0.186333	NA	NA	0.254674	16.662	5135.03	1.11124	82661.3	3.1457	21.3679	0	3.332	3.332	7.29929
BMGF	ETH0895	3	9.66077	37.3061	2399.47	4	2019-01-09	2019-01-09	Teff	Field stack	Close pair	NA	768.27	0.103463	NA	19.9183	0.0396884	1331.97	NA	0.342826	4.09234	0.0363714	8.79323	824.051	4280.29	0.20876	2063.82	235.677	0.0745483	4.56315	3543.99	0.192268	7.8461	2392.89	0.0249912	4.61535	0.00298534	0.0275837	2.06346	27.4477	4647.21	5.09234	93396.2	7.11574	22.303	0	2.204	2.204	4.14734
BMGF	ETH0896	3	8.8424	37.0084	1728.87	4	2018-12-30	2018-12-30	Maize	Field stack	Close pair	NA	5.90364	NA	NA	0.523745	NA	56.9255	NA	0.0100602	0.155019	NA	2.72219	24.1903	4342.02	NA	1178.78	6.05979	NA	NA	2578.87	NA	7.29543	1595.5	NA	0.310548	NA	NA	0.230291	25.0846	5253.23	1.10809	79703.3	2.91872	17.7108	0	2.855	2.855	9.53276
BMGF	ETH0897	3	9.23161	36.8805	1973.58	6	2018-12-29	2018-12-29	Teff	Field stack	Main	NA	20.0939	NA	NA	21.7422	NA	1439.13	NA	0.0605084	0.242739	NA	8.00716	49.657	3945.18	NA	2167.17	248.342	0.0335146	NA	3919.76	NA	5.95414	2203.64	0.033595	5.22654	NA	NA	0.272263	28.9934	6439.73	8.09492	98846	5.85644	11.3574	0	4.442	4.442	4.98871
BMGF	ETH0898	3	9.1112	36.8793	1986.63	4	2018-12-29	2018-12-29	Teff	Field stack	Main	NA	44.0576	NA	NA	24.0292	NA	1413.93	NA	0.0475415	0.488748	0.00311276	7.16817	77.2052	2996.82	NA	1767.4	143.661	NA	3.11273	2702.05	NA	10.0466	2333.12	0.0204364	6.27904	NA	NA	0.308502	33.3205	6144.43	5.64576	103620	1.79649	45.1337	0	2.465	2.465	4.42773
BMGF	ETH0899	3	9.05614	36.7525	1785.66	4	2018-12-29	2018-12-29	Maize	Standing crop	Main	NA	4.04902	NA	NA	0.444116	NA	50.2845	NA	0.0368788	1.82537	NA	6.58018	24.5091	3599.89	NA	937.273	4.69274	0.0906498	NA	2101.85	NA	1.4007	1367.71	NA	0.270847	NA	NA	0.221583	16.686	4360.24	0.153449	86470.7	2.07622	32.9123	0	2.856	2.856	12.1707
BMGF	ETH0900	3	8.72321	36.6579	2177.7	4	2018-12-28	2018-12-28	Maize	Field stack	Close pair	NA	9.76826	NA	NA	0.259563	NA	47.3052	NA	0.0108836	0.39717	NA	1.49533	20.2543	3467.16	NA	968.339	4.80547	NA	NA	2323.12	NA	2.96388	1368.32	NA	0.146431	NA	NA	0.233226	15.6735	4767.13	0.444348	91420.8	3.83845	13.6372	0	2.713	2.713	8.61303
BMGF	ETH0901	3	8.72422	36.6563	2174.47	6	2018-12-28	2018-12-28	Maize	Field stack	Close pair	NA	3.28139	NA	NA	0.134676	NA	36.0698	NA	0.00381933	NA	NA	1.37334	11.5293	3520.44	NA	875.512	3.05194	0.101128	NA	2403.9	NA	1.11453	1099.36	NA	0.118116	NA	NA	0.208122	15.3597	4354.31	1.7938	80759.1	3.13907	25.8027	0	2.67	2.67	7.55139
BMGF	ETH0902	3	8.76098	36.4828	2282.97	8	2018-12-28	2019-01-02	Wheat	Field stack	Main	NA	8.92304	NA	NA	15.3574	NA	397.271	NA	0.0146016	0.101828	NA	4.66948	33.9969	5616.79	NA	1428.78	70.431	NA	NA	3517.43	NA	8.28594	1701.94	0.052287	3.00981	NA	NA	0.237	28.7203	6714.75	3.2455	77903.6	4.08787	19.7282	0	3.028	3.028	8.46719
BMGF	ETH0903	4	12.2133	37.6329	1859.78	4	2019-01-16	2019-01-16	Finger millet	Field stack	Main	0.00228361	53.6347	NA	NA	33.914	NA	5799.42	NA	0.110059	1.69547	NA	5.56857	87.1131	4238.17	NA	2079.17	176.931	0.319	1.64598	3893.08	NA	1.80535	1761.11	0.0603651	18.2803	NA	NA	0.137849	21.8961	1988.54	0.00902807	65019.5	1.51483	10.9172	0.0129	0.6939	0.7068	26.7422
BMGF	ETH0904	4	12.1418	37.8091	2254.73	4	2019-01-16	2019-01-16	Maize	Field stack	Main	NA	NA	NA	NA	0.535047	NA	45.2566	NA	0.00852807	NA	NA	1.31093	15.6357	4328.69	NA	1198.47	3.27582	0.0742838	0.681591	3069.48	0.0250763	1.9899	1229.83	NA	0.150813	NA	NA	0.0420425	19.4075	3241.87	0.0190566	61221.5	0.321445	9.33608	0	1.662	1.662	20.756
BMGF	ETH0905	4	12.0729	37.7397	1826.73	4	2019-01-16	2019-01-16	Finger millet	Field stack	Main	0.00476209	2726.55	0.197753	NA	30.179	0.124484	4821.74	0.00729554	2.64982	16.123	0.0699383	9.67455	3626.02	5039.58	0.67812	2336.71	169.787	0.265876	8.95857	3233.8	0.2946	3.47604	1700.54	0.157347	25.6752	0.00450748	0.0283493	12.6031	27.5451	2971.75	0.0101452	75474.1	0.839591	4.12184	0	0.8373	0.8373	30.0711
BMGF	ETH0906	4	11.9983	36.9113	2263.67	4	2019-01-13	2019-01-16	Finger millet	Field stack	Main	NA	73.6142	NA	NA	53.8905	NA	5233.82	0.0410864	0.0305304	0.250114	0.00582601	6.43237	123.733	4103.23	NA	1775.91	399.332	0.0498528	0.83648	2507.57	NA	12.2393	1876.3	0.00684845	18.2201	NA	NA	0.0283535	24.4652	3530.08	0.223064	82789.2	2.38557	67.1168	0	1.935	1.935	11.7297
BMGF	ETH0908	3	8.8417	36.4725	2554.42	6	2018-12-28	2018-12-28	Wheat	Field stack	Main	NA	3.84725	NA	NA	3.5983	NA	347.622	NA	0.0179993	0.0616845	NA	5.65897	28.0261	5423.53	NA	1294.86	56.6556	0.0725747	5.48436	3454.54	NA	6.47535	1943.71	0.110681	1.70447	NA	NA	0.214534	28.8192	9341.92	1.92899	61325.5	3.84137	19.2741	0	5.544	5.544	9.52481
BMGF	ETH0909	3	8.99978	36.8788	1731.22	4	2018-12-29	2018-12-29	Barley	Field stack	Main	NA	11.4859	NA	NA	0.276224	NA	66.7334	NA	0.0262394	0.235312	0.00473175	1.45415	22.4636	2532.98	NA	646.884	3.66609	0.129511	NA	1398.86	NA	5.17632	1514.71	0.0124493	0.255985	NA	NA	0.241738	12.8025	3732.28	0.146744	88435.7	4.64172	9.81779	0	3.699	3.699	9.39696
BMGF	ETH0910	3	9.69429	37.3281	2422.66	4	2019-01-13	2019-01-13	Teff	Field stack	Main	NA	310.372	0.0469764	NA	16.0556	NA	1353.67	NA	0.129585	1.27698	0.0154397	7.11891	303.15	4497.43	NA	1963.91	245.628	NA	2.52177	3129.44	0.0945855	10.4383	2361.9	0.0116031	5.18079	NA	0.0082232	0.852933	24.1863	4560.78	1.82114	72446.8	8.23777	13.5266	0	3.386	3.386	6.19745
BMGF	ETH0911	3	9.44046	36.6629	1360.67	4	2018-12-31	2018-12-31	Maize	Store	Main	NA	14.1677	NA	NA	0.142995	NA	69.8624	NA	0.015412	0.601272	0.028569	20.9959	25.1712	3428.33	NA	825.465	5.26047	NA	NA	1742.94	NA	15.0822	1337.34	0.0120524	0.229998	NA	NA	0.233714	14.8441	2757.79	1.17828	53516.2	3.74522	5.08011	0	1.924	1.924	4.65495
BMGF	ETH0912	3	9.91211	36.3056	1918.9	4	2019-01-03	2019-01-03	Maize	Field stack	Main	NA	5.56455	NA	NA	0.500304	NA	57.6902	NA	0.0358772	1.86512	NA	42.957	34.2877	4110.42	NA	1266.73	7.90722	NA	NA	2605.43	NA	2.1441	1611.97	NA	0.187958	NA	NA	0.227171	24.6454	5229.69	1.09073	79635.3	5.13088	9.20036	0	3.31	3.31	5.71285
BMGF	ETH0913	3	9.8956	36.6577	2030.93	4	2019-01-02	2019-01-02	Finger millet	Standing crop	Main	NA	49.1225	NA	NA	30.3937	NA	4804.21	NA	0.100507	0.418275	0.00590723	7.38462	78.5522	3687.07	NA	1944.04	386.467	NA	NA	2015.33	NA	7.14468	1848.59	NA	12.9885	NA	NA	0.302602	22.2746	7413.66	2.47227	100440	2.62159	12.9533	0	4.257	4.257	5.79772
BMGF	ETH0914	3	9.80859	36.4819	2170.89	4	2019-01-04	2019-01-04	Barley	Standing crop	Main	NA	10.2527	NA	NA	3.71839	NA	316.791	NA	0.0109593	0.347712	NA	6.6702	68.2229	3970.04	NA	1295.26	17.8048	0.207034	NA	3132.33	NA	3.89336	2213.28	NA	1.56351	NA	NA	0.255891	42.39	4945.95	0.181199	77222.2	5.79289	13.2606	0	4.249	4.249	11.0544
BMGF	ETH0915	3	9.74881	36.4619	1956.48	4	2019-01-04	2019-01-04	Teff	Field stack	Main	NA	200.437	0.0203462	NA	20.7584	NA	1658.25	NA	0.108413	1.82415	0.0113427	8.11328	181.117	3375.06	NA	1985.78	159.34	NA	2.55683	3182.25	0.0431905	10.8869	2669.52	0.0233319	7.3024	0.00154961	0.00437675	0.580053	30.7101	5157.97	23.4042	82601	4.96022	17.479	0	2.997	2.997	2.98274
BMGF	ETH0916	3	9.755	36.2815	2008.22	4	2019-01-03	2019-01-03	Teff	Field stack	Main	NA	21.0168	NA	NA	23.7789	NA	1610.87	NA	0.0568236	0.2083	NA	6.39231	52.5713	3982.08	NA	2082.41	164.989	0.038759	NA	3717.06	NA	8.32515	2137.06	0.0685214	7.81637	0.00137618	NA	0.259299	25.8493	4780.49	0.872817	62937.5	2.74897	25.4208	0	3.482	3.482	8.17874
BMGF	ETH0917	3	9.50426	37.0794	2845.55	4	2019-01-09	2019-01-09	Barley	Field stack	Main	NA	15.9526	NA	NA	5.64838	NA	480.23	NA	0.0177463	0.485784	NA	8.13935	73.6777	5853.28	NA	1805.41	21.9446	0.0392768	NA	5413.64	NA	3.97689	2197.9	NA	2.73627	NA	NA	0.276321	46.9283	7630.1	1.11306	70433	2.61838	19.4232	0	5.379	5.379	11.872
BMGF	ETH0918	3	9.56789	37.5218	2302.22	4	2019-01-11	2019-01-11	Teff	Store	Close pair	NA	1447.16	0.203718	NA	26.7524	NA	1576.49	NA	0.800205	4.53643	0.0704247	8.04282	1279.14	3894.03	0.685663	2063	214.494	0.125944	5.60648	3617.05	0.373892	5.46055	2202.68	0.0348464	6.38835	0.00816094	0.0450502	3.29676	31.0975	3421.15	1.50075	67913.9	5.16538	17.717	0	2.666	2.666	4.3489
BMGF	ETH0919	3	9.56886	37.5218	2297.87	4	2019-01-11	2019-01-11	Teff	Field stack	Close pair	NA	122.975	0.0137364	NA	23.807	NA	1576.1	NA	0.151922	0.782552	0.00431062	7.10137	151.527	3897	NA	2084.86	175.381	0.149636	2.36577	3899.86	NA	3.18708	2108.28	0.0291533	5.9769	NA	0.00255893	0.473429	29.2359	3080.78	0.965002	73083	5.40313	16.8489	0	2.624	2.624	5.65813
BMGF	ETH0920	3	9.44051	37.4835	2291.23	4	2019-01-11	2019-01-11	Maize	Field stack	Main	NA	16.2053	NA	NA	0.2502	NA	43.2474	NA	0.0140543	0.939295	NA	1.68298	35.2601	2879.71	NA	886.964	4.78445	NA	NA	1511.94	NA	4.20868	1205.75	NA	0.101759	NA	NA	0.247262	16.8425	3676.32	2.33311	77858.5	5.5415	14.3141	0	2.671	2.671	4.28013
BMGF	ETH0921	3	9.42923	37.4214	2248.37	4	2019-01-10	2019-01-10	Teff	Store	Main	NA	1803.45	0.297999	NA	24.9017	NA	1457.65	NA	1.15548	6.08292	0.0906178	8.22571	1717.91	3456.42	0.768191	2111.95	220.932	0.122989	6.16529	3509.12	0.543284	6.06925	2050.89	0.0395762	7.06034	0.0106245	0.0640785	4.37427	34.5673	3972.2	1.27411	71220.3	6.0947	13.9231	0	2.366	2.366	5.11146
BMGF	ETH0922	3	9.61147	37.3311	2313.34	4	2019-01-09	2019-01-09	Teff	Store	Main	NA	2927.79	0.388862	NA	19.9769	NA	1407.89	NA	0.96526	11.301	0.139449	8.27636	2292.45	3567.26	1.24915	1903.85	228.006	0.128491	8.63371	2773.14	0.587526	11.3326	2180.89	0.0504957	6.06007	0.0136693	0.0728385	5.67349	24.5723	5450.57	5.78294	81754.2	6.27759	12.9761	0	3.155	3.155	5.88817
BMGF	ETH0923	3	9.38457	37.4122	2277.76	4	2019-01-10	2019-01-10	Teff	Store	Main	NA	1714.89	0.257057	NA	26.7019	0.0629014	1546.85	NA	0.835157	5.38287	0.0826934	8.07432	1501.22	3675.21	0.903089	2098.88	228.383	0.123052	6.55561	3405.54	0.450259	6.45011	2334.79	0.0497419	6.86177	0.00947513	0.0559404	3.81208	30.8066	4135.57	2.78332	75148.6	5.61164	26.7637	0	2.527	2.527	5.40684
BMGF	ETH0924	3	9.21719	37.3563	2461.95	4	2019-01-10	2019-01-10	Teff	Field stack	Close pair	NA	37.831	NA	NA	21.3555	NA	1555.64	NA	0.0908703	0.173488	NA	6.4871	71.1258	3776.24	NA	2144.19	244.66	0.0789223	NA	4081.8	NA	2.54517	2101.56	0.0176864	7.6622	NA	NA	0.274224	30.4804	4903.01	1.84902	91260	3.49977	21.1164	0	2.539	2.539	9.1136
BMGF	ETH0925	3	9.21763	37.355	2438.41	4	2019-01-10	2019-01-10	Teff	Field stack	Close pair	NA	104.016	0.015534	NA	26.2337	NA	1518.12	NA	0.0939609	0.44985	0.00374174	7.3154	131.139	3332.07	NA	1919	183.008	0.0733481	2.72962	2936.29	NA	7.7501	2439.13	0.020795	8.47876	NA	0.00155907	0.393209	32.4695	4940.37	28.1349	114019	3.05153	40.4326	0	1.413	1.413	3.99082
BMGF	ETH0926	3	9.2208	37.2728	2375.91	4	2019-01-10	2019-01-10	Maize	Field stack	Main	NA	2.66291	NA	NA	0.303676	NA	42.1056	NA	0.0171047	1.0074	NA	23.4197	22.8865	4166.45	NA	1510.03	5.49531	0.0330964	NA	3061.89	NA	3.16834	1450.01	NA	0.226278	NA	NA	0.21021	24.543	3936.71	0.391135	75148.8	2.11192	26.3956	0	2.815	2.815	13.0464
BMGF	ETH0927	3	9.27652	37.3816	2218.91	4	2019-01-10	2019-01-10	Maize	Field stack	Main	NA	7.79548	0.0346602	NA	1.09357	NA	85.7466	NA	0.321345	26.447	NA	27.4161	128.238	3668.71	NA	1185.8	9.08154	0.209441	13.2115	2173.14	NA	3.75974	1140.81	NA	0.425734	NA	NA	0.31922	19.9772	4206.56	2.79739	102322	3.53952	21.7272	0	2.461	2.461	6.23332
BMGF	ETH0928	3	9.50738	37.3412	2281.87	4	2019-01-09	2019-01-09	Maize	Store	Main	NA	50.7917	NA	NA	0.655111	NA	79.8067	NA	0.0441161	1.98786	NA	1.65551	76.5597	3186.66	NA	897.082	6.16338	NA	NA	1655.28	NA	3.52963	1292.83	NA	0.313009	NA	NA	0.312558	16.2376	3349.72	18.1729	57407.4	5.27024	20.5558	0	1.715	1.715	2.61912
BMGF	ETH0929	3	9.52747	37.4818	2318.19	4	2019-01-11	2019-01-11	Teff	Field stack	Main	NA	200.01	0.032372	NA	17.6438	NA	1291.59	NA	0.159007	1.03714	0.00821865	6.41663	205.871	3813.9	NA	2045.25	204.144	0.114459	2.66669	3928.29	0.0645563	3.66313	2045.75	0.0232888	4.7562	NA	0.00424406	0.581269	27.9941	3489.16	1.78727	78532.9	6.41318	13.9267	0	2.258	2.258	4.58767
BMGF	ETH0930	2	7.71002	37.0973	1694.13	4	2019-01-21	2019-01-21	Sorghum	Store	Main	NA	10.1066	NA	NA	0.251409	NA	228.495	NA	0.0126716	0.504703	NA	2.0588	32.2058	3905	NA	1473.89	17.6233	0.23868	1.32229	3636.65	NA	5.09732	1372.08	NA	0.970438	NA	NA	0.139656	19.0241	1063.79	0.177597	25545	2.1255	NA	0	3.022	3.022	15.8081
BMGF	ETH0931	2	7.7729	37.1878	1751.63	4	2019-01-21	2019-01-21	Maize	Store	Main	NA	5.84869	NA	NA	0.5852	NA	67.8055	NA	0.0265087	0.303482	NA	1.74534	17.8972	3029.01	NA	801.699	4.67645	0.428801	0.533795	1830.39	NA	3.71251	1567.83	NA	0.334991	NA	NA	0.102121	15.9407	3397.19	0.0296986	71217.5	1.75235	8.76402	0.02	1.896	1.916	16.3407
BMGF	ETH0932	2	7.70333	37.2249	1776.76	4	2019-01-21	2019-01-21	Maize	Store	Main	0.0031624	6.31459	NA	NA	0.437586	NA	101.601	NA	0.0174188	0.370057	NA	1.97364	23.1461	3884.35	NA	1040.66	7.18149	0.430766	0.787025	3027.4	NA	3.53732	1114.77	0.0249629	0.461016	NA	NA	0.11225	21.7204	2690.32	0.133745	52052.9	2.65922	8.37765	0	2.165	2.165	8.94095
BMGF	ETH0934	2	7.56882	37.2939	2573.51	4	2019-01-21	2019-01-21	Wheat	Field stack	Main	NA	10.8456	NA	NA	2.77539	NA	297.64	NA	0.0126077	0.128329	NA	3.26273	33.6069	4158.33	NA	960.329	44.5799	0.0453895	0.672327	2477.56	NA	6.93424	1483.67	0.0270165	1.50542	NA	NA	0.0960696	29.6366	5150.62	1.31845	57878.9	4.26164	15.9334	0	4.144	4.144	10.7459
BMGF	ETH0935	2	7.74432	37.3817	2020.5	4	2019-01-20	2019-01-20	Teff	Field stack	Close pair	0.00408097	1613.43	0.195427	NA	27.4598	0.133966	1455.46	NA	1.30545	7.33139	0.0572789	6.94209	2031.85	4297.26	0.541106	1753.46	163.148	0.277061	5.47854	3618.92	0.549835	9.3778	2274.53	0.0571122	8.17501	0.00949825	0.0670322	4.58381	34.6733	4047.76	0.69171	74096.3	1.60972	NA	0	2.62	2.62	7.30106
BMGF	ETH0936	4	7.74278	37.3785	2010.79	4	2019-01-20	2019-01-20	Teff	Field stack	Close pair	0.00496111	434.603	0.0349839	NA	23.9694	NA	1590.64	NA	0.266388	1.25676	0.00978117	6.42034	580.899	4191.73	0.0991733	1667.33	164.564	0.174008	2.18824	3214.61	0.0972286	10.8799	2456.89	0.0533534	8.30002	NA	0.0135414	1.21913	31.3167	3715.08	0.711189	71587.6	1.83826	19.9638	0	2.883	2.883	8.12991
BMGF	ETH0937	4	7.80671	37.3418	1698.53	4	2019-01-20	2019-01-20	Maize	Field stack	Main	NA	6.43702	NA	NA	0.241805	NA	44.1851	NA	0.0111131	NA	NA	1.38479	26.5337	4939.91	NA	1562.28	6.80027	0.536755	0.792111	4092.9	NA	2.2409	1751.54	NA	0.155121	NA	NA	0.0288321	25.223	1870.78	0.0395737	44610.1	2.75779	23.0459	0	3.391	3.391	17.6644
BMGF	ETH0938	4	8.36416	37.3344	1641.01	4	2019-01-19	2019-01-20	Maize	Store	Close pair	NA	NA	NA	NA	0.645634	NA	104.408	NA	0.00286918	NA	NA	1.7083	17.982	3370.41	NA	804.989	4.76866	0.541307	NA	1980.61	NA	3.54738	1537.42	0.0191516	0.511637	NA	NA	0.0293135	18.6734	2217.83	0.1702	38543.6	2.29441	NA	0	1.876	1.876	7.05701
BMGF	ETH0940	4	7.92228	37.2638	1868.55	4	2019-01-22	2019-01-22	Maize	Field stack	Close pair	NA	11.5224	NA	NA	0.510253	NA	68.3084	NA	0.0170897	0.336042	NA	1.60355	28.9471	3836.71	NA	1008.09	5.71006	0.180318	2.56091	2854.06	NA	4.60074	1548.84	0.00764211	0.33981	NA	NA	0.0492231	22.5297	3385.73	0.0528824	71838.9	2.6321	6.09765	0	3.601	3.601	12.8668
BMGF	ETH0941	4	7.95508	37.2995	2130.85	4	2019-01-22	2019-01-22	Teff	Field stack	Main	0.00506035	491.332	0.0701542	NA	27.5057	0.0472385	1620.22	NA	0.229714	1.58225	0.023753	8.37262	488.309	4601.24	0.126712	2315	279.702	0.0733177	4.76964	4884.83	0.218436	12.9059	2716.03	0.032044	7.40705	0.00301729	0.0165279	0.821704	33.7537	5379.56	17.3125	84823.4	3.09381	29.132	0	3.794	3.794	4.12001
BMGF	ETH0942	2	8.01523	37.2034	1982.32	4	2019-01-22	2019-01-22	Teff	Field stack	Main	0.00416568	11.8763	NA	NA	23.2803	NA	1316.71	NA	0.0183508	0.206869	NA	5.78322	47.7004	3396.76	NA	1747	173.897	0.0763382	3.33685	3241.9	NA	9.5851	2211.9	0.0328766	6.96592	NA	NA	0.10407	29.7599	4249.04	3.02983	58820.4	5.10022	NA	0	2.687	2.687	3.6979
BMGF	ETH0944	4	7.83066	37.0618	1757.78	4	2019-01-23	2019-01-23	Maize	Field stack	Main	NA	13.7646	NA	NA	0.542726	NA	65.9574	NA	0.0110589	0.362549	NA	1.59087	16.1035	3400.31	NA	874.879	4.60446	0.118389	0.43187	2132.17	NA	6.22712	1263.92	NA	0.240916	NA	NA	0.0306808	16.5819	4547.42	16.8357	87218.8	4.81127	20.2313	0	2.516	2.516	3.93418
BMGF	ETH0945	4	7.69511	36.8821	1965.79	4	2019-01-23	2019-01-23	Maize	Field stack	Main	NA	46.7971	0.013373	NA	0.855666	NA	85.2924	NA	0.0201378	NA	0.00219315	2.16783	49.4728	3116.01	NA	866.594	6.98343	0.0559545	0.695132	2301.94	NA	10.1737	1659.11	0.0827785	0.522185	NA	NA	0.107526	18.7984	3496.84	0.0413271	64120.9	2.82566	8.26715	0	3.324	3.324	10.4004
BMGF	ETH0946	2	7.77825	37.0137	1720.06	4	2019-01-23	2019-01-23	Maize	Field stack	Main	NA	16.1172	NA	NA	0.728642	NA	67.4964	NA	0.0160658	0.38128	NA	1.6198	30.7357	3217.61	NA	823.059	5.68738	0.0462227	0.652643	2273.17	NA	4.80669	1634.97	NA	0.336234	NA	NA	0.159213	17.934	3901.36	3.06409	62957.5	3.38673	16.9755	0	2.833	2.833	4.70442
BMGF	ETH0947	4	7.40784	36.9581	2479.79	4	2019-01-24	2019-01-24	Wheat	Standing crop	Close pair	NA	13.0435	NA	NA	11.7002	NA	475.589	0.0198293	0.0108104	NA	NA	6.55816	46.9096	5083.8	NA	1524.64	42.1789	0.555385	0.364753	4326.33	NA	21.744	2021.87	0.0583366	2.63289	NA	NA	0.0504666	54.3839	4374.3	0.165972	46190	1.63594	19.0984	0	4.252	4.252	16.4455
BMGF	ETH0948	4	7.40782	36.9582	2480.85	4	2019-01-24	2019-01-24	Wheat	Standing crop	Close pair	NA	38.8932	NA	NA	4.53513	NA	398.879	0.00935208	0.0372429	0.32623	NA	3.44152	69.8696	4914.38	NA	1289.13	34.0178	0.747661	0.391169	3496.66	0.0121383	14.0754	1667.77	0.180571	2.14638	NA	NA	0.119655	32.2978	3247.26	0.0365341	66047.9	0.791743	19.6723	0	2.347	2.347	19.7775
BMGF	ETH0949	2	7.48316	37.0351	1914.41	4	2019-01-24	2019-01-24	Maize	Field stack	Main	NA	7.49372	NA	NA	0.318302	NA	50.6808	NA	0.00680013	0.186534	NA	1.94454	21.5803	3337.99	NA	998.431	5.36462	0.168299	NA	2541.35	NA	3.05141	1586.77	NA	0.240113	NA	NA	0.126395	20.7792	2688.69	0.0343305	37586.6	3.1016	7.23496	0	4.363	4.363	15.9524
BMGF	ETH0950	4	7.45177	36.8943	2421.23	4	2019-01-24	2019-01-24	Wheat	Standing crop	Main	NA	18.6134	NA	NA	10.7541	NA	450.673	0.00984983	0.0132465	0.154777	NA	5.31694	52.0476	4934.12	NA	1682.95	48.4684	1.29077	NA	4767.85	NA	5.87879	2206.95	0.233207	2.32141	NA	NA	0.0777592	54.9156	5916.65	0.242001	45944.3	1.53643	19.7483	0	5.363	5.363	22.1531
BMGF	ETH0951	4	7.78457	36.9271	2055.57	4	2019-01-23	2019-01-23	Teff	Field stack	Main	NA	345.926	0.0462916	NA	29.4469	NA	1781.05	NA	0.171402	1.18029	0.0137733	6.96703	351.978	4474.73	0.114267	2069.5	245.995	0.0776703	4.08874	4458.63	0.0979544	6.55199	2561.06	0.0357464	8.35236	0.00151732	0.0137682	0.659448	33.317	6169.58	3.19194	87762.1	4.17664	20.6414	0	4.487	4.487	7.64812
BMGF	ETH0952	3	9.26417	39.4565	2941.84	4	2019-01-21	2019-01-21	Wheat	Field stack	Main	NA	12.205	NA	NA	13.0984	NA	472.472	NA	0.0194339	0.467277	NA	4.22333	45.563	5240.73	NA	1467.56	37.4938	0.167061	NA	3504.14	NA	2.61046	1423.19	0.0164358	3.90533	NA	NA	0.271055	26.7989	3709.71	0.0221449	75965.6	1.13363	23.8316	0	1.25	1.25	22.8622
BMGF	ETH0953	3	9.32045	39.4147	2722.89	4	2019-01-21	2019-01-21	Wheat	Store	Close pair	NA	17.6944	NA	NA	5.25351	NA	448.867	NA	0.0262891	0.5075	NA	4.44466	52.5422	4893.71	NA	1325.35	29.2679	0.292488	NA	3021.44	NA	3.63695	1620.67	0.0464881	3.78935	NA	NA	0.261129	22.3954	3039.93	0.014836	72694.6	0.830824	7.46338	0	1.826	1.826	26.6162
BMGF	ETH0954	3	9.24917	39.2802	2718.41	4	2019-01-21	2019-01-21	Wheat	Field stack	Main	NA	12.1133	NA	NA	5.89017	NA	472.953	NA	0.0202223	0.374424	NA	4.01415	47.1364	4938.78	NA	1466.9	30.8377	0.26909	7.18982	3989.79	NA	3.97753	1614.07	NA	2.57227	NA	NA	0.265502	29.5169	3400.12	0.0225325	75135.3	1.45201	10.9624	0	1.715	1.715	27.7389
BMGF	ETH0955	3	9.32036	39.5589	3258.48	4	2019-01-20	2019-01-20	Barley	Field stack	Main	NA	111.795	0.0109123	NA	5.57751	NA	498.669	NA	0.0852398	1.14221	NA	4.39576	159.882	5077.37	NA	1505.99	14.6417	0.0707098	NA	4099.3	NA	3.57885	1759.5	NA	2.46988	NA	NA	0.606009	26.7277	7924.44	0.474819	61234.4	1.94703	16.1007	0	4.517	4.517	9.78531
BMGF	ETH0956	4	9.265	39.4531	2886.7	4	2019-01-21	2019-01-21	Wheat	Store	Close pair	NA	18.7926	NA	NA	5.19708	NA	409.966	NA	0.029282	0.30573	NA	4.04945	47.4885	4804.72	NA	1237.8	27.6342	0.147998	0.403453	3292.29	NA	3.76926	1768.21	0.0196041	3.72063	NA	NA	0.0981622	22.0344	4261.82	0.0154447	81061.1	0.946042	17.6372	0	1.299	1.299	27.5737
BMGF	ETH0957	4	9.14609	39.5461	2078.17	4	2019-01-22	2019-01-22	Teff	Store	Main	NA	380.921	0.0142131	NA	9.33413	NA	1502.15	NA	0.295906	3.59835	0.00761272	7.12244	568.657	4875.6	0.077562	1977.05	35.9456	0.455583	2.40251	4074.62	0.0893768	4.86912	2505.36	0.0169859	10.2703	NA	0.00814308	1.53672	27.6927	1477.98	0.087428	47188.6	1.35446	8.5143	0	1.098	1.098	17.3887
BMGF	ETH0959	4	8.9815	39.5479	1673.81	4	2019-01-23	2019-01-23	Teff	Store	Main	0.00254679	259.866	0.0445198	NA	10.4948	0.0478165	1714.77	0.00507124	0.253123	4.85748	0.011685	7.42221	335.041	5271.09	0.124294	1701.24	62.6352	0.577094	3.72191	3584.25	0.0780749	2.86395	2373.19	0.182977	7.18805	NA	0.00329784	0.638104	26.803	2556.12	0.0114213	54824.8	2.70886	3.06929	0.0099	1.5231	1.533	32.6557
BMGF	ETH0960	4	7.905	36.087	2272.96	4	2019-01-29	2019-01-29	Teff	Field stack	Main	NA	16.7008	NA	NA	20.5808	NA	1463.73	NA	0.0207177	0.138043	NA	5.87443	46.0363	4405.68	NA	2219.15	202.577	0.0453888	2.78797	5004.04	0.0108182	11.4777	2293.67	0.0355851	6.46389	NA	NA	0.0524586	33.9403	6591.48	5.98616	48876.5	5.84315	20.3338	0	4.137	4.137	5.05643
BMGF	ETH0961	4	7.79952	36.5884	1925.74	4	2019-01-28	2019-02-06	Maize	Field stack	Main	NA	NA	NA	NA	0.487316	NA	75.6342	NA	0.0126992	0.441152	NA	2.20911	19.4342	3099.39	NA	810.364	5.7694	0.0780321	0.774147	1822.93	NA	7.62151	1716.93	0.0243559	0.360573	NA	NA	0.0349057	16.8134	4055.55	0.183059	84887.9	3.25383	10.9774	0	3.776	3.776	9.83761
BMGF	ETH0962	2	7.48911	36.4816	1693.38	4	2019-01-27	2019-01-27	Maize	Field stack	Close pair	0.00337252	10.59	NA	NA	0.786254	NA	110.765	NA	0.0126039	0.26501	NA	1.74279	24.1496	3668.41	NA	827.348	7.4095	0.0697165	0.622194	2172.94	NA	4.48022	1421.7	0.132503	0.701277	NA	NA	0.155635	18.7142	2455.93	0.0302464	36703	2.55558	4.89005	0	3.565	3.565	16.5503
BMGF	ETH0963	2	7.62102	36.6032	2116.45	4	2019-01-25	2019-01-25	Maize	Field stack	Main	NA	9.52838	NA	NA	1.1784	NA	100.228	NA	0.0087305	0.0865195	0.0162967	1.65294	20.2482	2678.76	NA	643.209	4.59297	0.0499841	1.25736	1643.09	NA	14.3821	1623.53	NA	0.820214	NA	NA	0.132018	18.3335	5283.57	5.66046	69993.1	1.69014	NA	0	3.239	3.239	7.03978
BMGF	ETH0964	4	8.29743	37.3542	1575.81	8	2019-01-19	2019-02-07	Maize	Store	Main	NA	7.20278	NA	NA	NA	NA	65.279	NA	0.0111139	0.361603	NA	1.45099	21.3934	4227.16	NA	1029.69	3.80468	1.32524	0.402259	3198.98	NA	0.999695	1625.48	0.0572822	0.30855	NA	NA	0.0365613	22.3412	1987.16	0.0296859	42478.6	2.18805	2.77492	0	3.398	3.398	20.3573
BMGF	ETH0965	4	8.36503	37.3347	1648.01	8	2019-01-19	2019-01-28	Maize	Store	Close pair	NA	9.10237	NA	NA	0.587921	NA	111.835	NA	0.00941157	0.496529	NA	1.82648	25.2555	3533.01	NA	830.089	4.62172	0.578137	0.599818	2189.03	NA	3.73793	1627.05	0.0109211	0.536991	NA	NA	0.0329292	19.9626	1818.66	0.0551823	34201.5	2.54198	NA	0	2.084	2.084	7.49704
BMGF	ETH0966	4	7.9532	37.2047	1939.41	4	2019-01-22	2019-01-28	Maize	Field stack	Main	NA	12.345	NA	NA	0.472341	NA	60.5032	NA	0.0132812	0.406822	NA	1.6492	25.572	3080.81	NA	783.492	5.03289	0.104701	0.639071	1705.24	NA	5.12365	1443.84	0.00883391	0.293513	NA	NA	0.0400938	17.6151	4375.47	0.98463	87213.1	3.59146	12.0915	0	3.336	3.336	6.92614
BMGF	ETH0967	4	7.64596	36.8018	1755.05	4	2019-01-25	2019-02-07	Maize	Field stack	Main	NA	17.5727	NA	NA	1.77347	NA	98.0501	NA	0.0176562	0.667723	NA	2.70161	35.6676	3593.43	NA	1016.99	8.46508	0.117328	0.926344	2791	NA	3.40115	1633.14	0.00890159	0.488533	NA	NA	0.0601571	22.5412	3300.63	0.0298464	65641.2	3.54332	6.25207	0	2.833	2.833	12.7942
BMGF	ETH0968	2	7.62016	36.6031	2123.07	4	2019-01-25	2019-01-25	Maize	Field stack	Main	NA	10.0552	NA	NA	NA	NA	48.2337	NA	0.00860048	0.095095	NA	1.27819	20.6202	3527.81	NA	934.959	3.53912	0.34414	0.2486	2773.28	NA	2.01209	1138.36	NA	0.200194	NA	NA	0.145005	17.7193	3053.3	0.0280539	54430.1	2.62912	5.40019	0	2.918	2.918	16.3886
BMGF	ETH0969	2	7.57227	36.5794	2460.84	4	2019-01-25	2019-01-25	Barley	Standing crop	Main	NA	8.32232	NA	NA	5.74275	NA	428.064	NA	0.0130833	0.469758	NA	4.80079	33.0255	4679.16	NA	1255.9	13.1415	0.769471	0.291677	3793.45	NA	8.83181	1678.76	NA	2.99476	NA	NA	0.144465	38.6259	5139.18	0.266295	54127.7	4.92103	13.693	0	8.545	8.545	22.807
BMGF	ETH0970	2	7.54997	36.4964	1774.03	4	2019-01-26	2019-01-26	Teff	Field stack	Main	NA	157.395	0.0234212	NA	27.0237	NA	1500.24	NA	0.120134	1.66485	0.0059588	5.695	299.371	4471.25	NA	1913.22	116.392	0.389375	2.31343	4724.58	0.0527766	3.11181	1937.15	0.117823	8.03992	NA	0.00728159	0.59154	31.4178	3070.04	0.0973164	36200.1	1.88768	NA	0	3.318	3.318	14.2078
BMGF	ETH0971	2	7.68519	36.7331	1976.8	4	2019-01-26	2019-01-26	Maize	Field stack	Main	NA	4.89877	NA	NA	0.229936	NA	57.9836	NA	0.016336	NA	NA	1.24588	16.0182	3551.5	NA	1105.69	3.30939	0.335155	NA	3005.88	NA	2.64427	1401.51	NA	0.27735	NA	NA	0.123745	20.8893	5867.47	6.2302	76230.7	3.07218	NA	0	3.589	3.589	4.14273
BMGF	ETH0973	2	7.4906	36.4852	1704.69	4	2019-01-27	2019-01-27	Maize	Field stack	Close pair	NA	7.95056	NA	NA	0.928193	NA	100.733	0.104036	0.0242835	0.0732681	0.00156336	2.04667	20.4777	3101.83	NA	840.498	5.3442	0.055013	1.39167	1753.91	NA	6.29898	1443.98	0.0298363	0.74588	NA	NA	0.131826	20.9254	3655.41	0.22528	65329.8	2.33845	20.0077	0	3.252	3.252	11.6663
BMGF	ETH0974	2	7.72827	36.7882	1959.3	4	2019-01-28	2019-01-28	Maize	Field stack	Main	NA	7.9644	NA	NA	0.673131	NA	60.3165	NA	0.00952424	NA	NA	1.78157	25.3062	3150.87	NA	810.475	6.06277	0.020491	1.99926	1716.91	NA	7.89199	1544.68	NA	0.319378	NA	NA	0.12482	20.9822	3913.81	3.07594	76186.1	3.09401	27.7969	0	2.63	2.63	5.35119
BMGF	ETH0975	2	7.76917	36.6806	2021.77	4	2019-01-28	2019-01-28	Maize	Field stack	Close pair	NA	5.01302	NA	NA	0.522188	NA	65.2883	NA	0.00763614	0.109899	NA	1.69742	16.4687	2784.71	NA	842.566	5.03102	0.067904	1.32944	2102.65	NA	4.22967	1666.98	NA	0.386695	NA	NA	0.140035	16.4446	3496.52	0.0720198	81381	1.94402	16.7556	0	3.28	3.28	10.6805
BMGF	ETH0976	2	7.76848	36.6803	2043.36	4	2019-01-28	2019-01-28	Maize	Field stack	Close pair	NA	11.2524	NA	NA	0.454765	NA	67.1139	NA	0.016387	0.450322	NA	1.55063	23.5649	3794.03	NA	933.936	5.51385	0.047288	0.8775	2705.29	NA	3.59998	1432.1	0.0222745	0.35317	NA	NA	0.133997	19.3579	3522.69	0.162121	71827.8	3.11338	17.656	0	2.981	2.981	9.27763
BMGF	ETH0977	4	8.94335	38.1147	2310.31	4	2018-12-29	2018-12-29	Teff	Field stack	Main	NA	94.8929	NA	NA	14.8918	NA	1599.29	NA	0.0831259	0.448795	0.00364976	6.43659	111.159	4068.16	NA	1351.18	38.1292	0.905008	0.785429	2315.27	0.0253218	2.88596	2611.74	0.0317456	3.6714	NA	NA	0.181606	26.0699	1732.48	0.0238101	60137.3	2.88129	4.72872	0.065	1.348	1.413	40.2361
BMGF	ETH0978	1	13.4926	39.5645	2139.71	4	2018-12-05	2018-12-05	Wheat	Field stack	Main	0.0413539	17.4686	0.00739255	NA	0.988598	NA	815.57	NA	0.0380278	0.478424	NA	4.11309	38.768	4265.97	NA	1018.62	30.3381	0.202608	0.529832	2012.18	NA	1.40626	1972.56	NA	1.76656	NA	NA	0.120354	18.2094	2406.55	0.0321387	47282.3	2.47934	0.46425	1.2579	1.5871	2.845	31.0545
BMGF	ETH0979	1	13.4191	39.6091	2388.27	4	2018-12-05	2018-12-05	Wheat	Standing crop	Main	0.0829255	9.42769	NA	NA	2.03868	NA	578.417	NA	0.0454283	0.726089	NA	5.63476	36.7862	4112.41	NA	1328.7	29.4528	0.347562	0.751492	2510.85	NA	1.65765	2365.09	NA	2.43428	NA	NA	0.10351	31.4044	1688.76	0.0326551	36176	3.49188	0.791958	4.213	1.584	5.797	25.9074
BMGF	ETH0980	1	13.4147	39.6258	2302.19	6	2018-12-05	2018-12-05	Wheat	Field stack	Close pair	0.103892	NA	0.0086517	NA	1.40078	NA	523.238	NA	0.04219	0.304531	NA	5.47922	34.9712	4336.44	NA	1350.68	34.8891	0.302044	0.529432	2600.81	NA	1.81033	2056.35	NA	2.63078	NA	NA	0.0943463	30.6182	1515.51	0.0413448	27198.5	3.39756	0.799476	5.0131	2.6319	7.645	22.3176
BMGF	ETH0981	1	13.4165	39.6241	2308.8	4	2018-12-05	2018-12-06	Wheat	Field stack	Close pair	0.0506085	NA	NA	NA	1.44452	NA	481.014	NA	0.0460304	0.523546	NA	5.17739	42.6104	4196.05	NA	1319.66	34.2945	0.276972	0.577665	2565.51	NA	1.78176	1995.97	NA	2.50912	NA	NA	0.0985338	30.0843	1569.54	0.0540209	31632.6	2.90906	0.860444	3.9159	3.3381	7.254	26.3776
BMGF	ETH0982	1	14.471	39.4895	2092.7	4	2018-12-06	2018-12-06	Wheat	Field stack	Close pair	0.0109823	13.4236	NA	NA	2.1324	NA	430.303	NA	0.033199	0.686463	NA	4.01647	42.4821	4616.84	NA	1449.53	34.5498	0.595093	0.498785	3433.27	NA	2.65111	1719.04	0.184073	2.51534	NA	NA	0.111055	29.9946	815.666	0.0233276	23601.7	9.00695	2.199	0.0136	1.2624	1.276	16.4327
BMGF	ETH0983	1	14.4882	39.4257	2203.26	4	2018-12-06	2018-12-06	Wheat	Field stack	Main	0.0555033	NA	NA	NA	3.12316	NA	489.664	NA	0.0301554	0.334637	0.00514689	4.52028	25.5894	4733.71	NA	1450.68	26.8139	0.540573	0.651124	3455.34	NA	6.63554	1723.6	NA	3.45852	NA	NA	0.0915747	26.254	815.376	0.0257148	15249	2.60072	2.10907	0.0063	0.7816	0.7879	7.68664
BMGF	ETH0984	1	14.4231	39.3704	2453.8	4	2018-12-06	2018-12-06	Barley	Field stack	Main	0.0046062	18.1731	NA	NA	1.70408	NA	373.768	NA	0.0389544	1.02051	NA	4.02247	48.5273	4822.44	NA	1318.35	12.9667	0.197457	0.562129	3667.46	NA	3.06425	1788.19	NA	1.65981	NA	NA	0.135914	24.7282	2752.07	0.019959	63980	1.34208	2.55991	0	1.13	1.13	26.3615
BMGF	ETH0985	1	14.3245	39.4469	2445.33	4	2018-12-06	2018-12-06	Wheat	Field stack	Main	0.0544468	NA	NA	NA	4.16294	NA	484.909	NA	0.021893	0.423282	0.0186647	4.07967	43.7839	4412.32	NA	1360.31	26.5133	0.274948	0.314033	3119.25	NA	9.07522	1765.75	0.154463	2.05366	NA	NA	0.0938598	24.3889	675.843	0.0169508	12964.5	1.29775	NA	0	0.8091	0.8091	8.82004
BMGF	ETH0989	1	7.11857	39.86	2854.12	4	2018-12-20	2018-12-21	Barley	Standing crop	Main	NA	NA	NA	NA	4.02192	NA	404.691	NA	0.0117062	0.456994	NA	2.51602	27.2554	5530.28	NA	1094.64	14.4732	0.01504	0.933843	2453.5	NA	6.75861	1516.93	NA	2.4994	NA	NA	0.103476	18.8175	3424.08	3.18245	43459.7	2.1547	NA	0	2.529	2.529	5.19253
BMGF	ETH0990	1	7.3517	40.1408	2350.22	4	2018-12-21	2018-12-21	Wheat	Standing crop	Main	0.0121667	NA	NA	NA	4.9393	NA	433.996	NA	0.0176164	0.0796782	NA	5.10287	41.2549	4771.64	NA	1207.23	42.3269	0.111042	0.856966	3495.01	NA	2.5838	1903.7	NA	2.3154	NA	NA	0.106344	31.763	2633.4	0.0814111	53659.6	3.20204	NA	0	4.237	4.237	26.6897
BMGF	ETH0991	1	7.26635	40.1885	2352.37	4	2018-12-21	2018-12-21	Wheat	Standing crop	Main	NA	NA	NA	NA	5.01006	NA	352.368	NA	0.0100818	0.0786675	NA	5.07816	33.9079	4699.17	NA	1175.29	28.546	0.178796	0.432861	3233.25	0.0512464	1.30294	1887.96	NA	1.81565	NA	NA	0.0938287	28.4865	4130.47	0.0522187	89778.1	1.42353	NA	0.0217	2.5903	2.612	14.3753
BMGF	ETH0995	1	7.17266	40.0859	2403.78	4	2018-12-22	2018-12-22	Wheat	Standing crop	Main	0.00588617	NA	NA	NA	4.81648	NA	327.432	NA	0.00978258	0.0540264	NA	4.88652	38.5047	4385.09	NA	1190.37	39.2749	0.0517175	1.31011	2740.92	NA	0.917548	2212.71	NA	1.84716	NA	NA	0.0958081	26.1691	2521.06	0.0886794	45177.8	4.85022	NA	0	3.044	3.044	12.4345
BMGF	ETH0996	1	7.09078	40.1034	2411.66	4	2018-12-23	2018-12-23	Wheat	Standing crop	Main	0.00348096	NA	NA	NA	2.51359	NA	364.351	NA	0.0212509	0.0682641	NA	3.29724	32.7346	4531.78	NA	1060.1	39.6511	0.11527	0.599261	2719.28	NA	1.69499	1783.7	NA	1.47977	NA	NA	0.0934464	16.2887	3723	0.0689563	58381	3.90936	7.20195	0	1.687	1.687	11.6264
BMGF	ETH0997	4	11.6363	36.8943	2076.47	8	2018-12-23	2018-12-23	Finger millet	Field stack	Close pair	0.00804368	148.898	NA	NA	41.3111	NA	5648.84	0.0113239	0.117264	0.590868	0.00547147	5.66886	165.097	4432.79	NA	1887.11	527.571	0.0875801	1.59768	3578.73	0.0126081	5.69039	1617.01	NA	20.7614	NA	0.00229325	0.401025	20.1535	3393.79	0.758537	86058.3	3.10603	19.628	0	1.839	1.839	11.8977
BMGF	ETH0998	4	11.637	36.8969	2079.74	6	2018-12-23	2018-12-23	Maize	Field stack	Close pair	NA	NA	NA	NA	0.773429	NA	72.9025	NA	0.0257796	0.414008	NA	1.46284	20.2137	3659.75	NA	1072.63	4.99534	0.0346613	0.382342	2891.57	NA	3.3859	1369.63	NA	0.401979	NA	NA	0.0308019	13.1041	4259.06	0.502777	103164	2.283	35.0398	0	2.046	2.046	8.89398
BMGF	ETH0999	4	10.869	36.4146	1488.75	4	2018-12-26	2018-12-26	Finger millet	Field stack	Main	0.0188755	30.2374	NA	NA	33.9919	NA	5224.51	0.00849507	0.282566	2.13838	0.007439	6.84462	65.6337	3220.19	NA	2095.55	433.208	NA	1.71188	2546.42	NA	5.84586	1894.46	0.0105663	15.2692	NA	NA	0.108273	22.1067	6824.72	2.69437	120971	1.25202	13.2526	0	1.961	1.961	8.70312
BMGF	ETH1000	4	10.8609	36.8847	2324.11	4	2018-12-26	2018-12-26	Barley	Standing crop	Main	NA	8.54731	NA	NA	4.01604	NA	405.669	NA	0.0241807	0.974789	NA	4.95733	38.5947	5186.7	NA	1309.6	14.3453	0.380854	0.999637	4176.54	NA	6.82432	1643.26	0.157765	4.43254	NA	NA	0.0543136	30.9727	9270.95	0.0850197	62712.9	5.00833	5.2836	0	5.788	5.788	22.2945
BMGF	ETH1001	4	10.7433	36.8102	2037.03	6	2018-12-26	2018-12-26	Wheat	Standing crop	Main	0.00818895	38.5181	NA	NA	6.03914	0.0329167	410.984	0.00561337	0.0456757	0.415623	NA	4.42892	68.7041	4887.18	NA	1283.67	61.9728	NA	0.820637	3484.17	NA	6.06145	2282.3	0.0422239	2.88035	NA	NA	0.11297	25.2477	4516.02	0.150645	91754.5	4.20202	14.1914	0	2.921	2.921	11.9454
BMGF	ETH1003	3	8.35026	35.6056	1691.49	6	2018-12-25	2018-12-25	Maize	Store	Close pair	NA	6.8432	NA	NA	0.582818	NA	58.0527	NA	0.0121867	0.481503	NA	1.35258	20.8987	3047.1	NA	743.706	3.85878	NA	NA	1892.49	NA	4.70451	1666.73	0.0106785	0.200603	NA	NA	0.222559	15.4353	5601.72	2.87358	77232.1	3.32441	21.9499	0	3.78	3.78	5.70849
BMGF	ETH1004	3	8.3501	35.6062	1691.26	4	2018-12-25	2018-12-25	Maize	Store	Close pair	NA	7.55182	NA	NA	0.273886	NA	57.6346	NA	0.0189986	0.633364	NA	1.97016	23.9806	3526.27	NA	1322.49	6.02683	0.164711	NA	3121.67	NA	2.38855	1682.29	0.142119	0.231596	NA	NA	0.186137	22.8042	4726.84	0.0151998	75546.1	4.07043	5.87068	0	4.24	4.24	14.3206
BMGF	ETH1005	3	7.86414	35.3809	2153.54	4	2018-12-27	2018-12-27	Barley	Standing crop	Main	NA	15.1752	NA	NA	4.223	NA	284.897	NA	0.0164214	0.575238	NA	5.30305	48.6749	5600.93	NA	1407.98	18.3854	0.080026	NA	4146.81	NA	3.98164	1990.76	0.044808	1.52906	NA	NA	0.234878	39.1536	6505.76	0.372959	59546	5.79109	10.01	0	4.28	4.28	8.21131
BMGF	ETH1006	4	12.732	39.0027	1876.47	6	2018-12-27	2018-12-27	Teff	Store	Main	NA	2081.18	0.153909	NA	19.616	0.0690397	1733.56	0.00823227	1.21781	11.606	0.0328437	7.49624	2295.06	4424.53	0.474271	2526.28	90.0864	1.06389	6.70719	4689.14	0.249046	4.72538	2344.81	0.785798	11.1864	0.00373702	0.0240606	7.01022	40.7095	2292.82	0.0170304	61014.5	1.36153	5.73808	0.0104	1.3976	1.408	28.4573
BMGF	ETH1007	4	9.06184	37.4236	2736.57	8	2018-12-27	2018-12-28	Barley	Field stack	Close pair	NA	16.7199	NA	NA	2.11133	NA	412.704	NA	0.0260936	0.429747	0.00235918	4.69981	46.7713	5172.58	0.0626738	1123.39	15.035	0.0895431	0.447298	3007.52	NA	9.75333	2078.86	0.023425	2.42877	NA	NA	0.0717251	23.5079	6937.67	20.272	56357.4	4.67476	27.5398	0	4.735	4.735	3.82292
BMGF	ETH1008	4	9.05967	37.4233	2753.83	4	2018-12-27	2018-12-27	Barley	Standing crop	Close pair	NA	18.9081	NA	NA	2.6165	NA	369.764	NA	0.0238974	0.454586	0.00461648	5.0996	42.1017	4648.36	NA	925.142	10.8988	0.104234	0.487298	2070.58	0.0331835	8.2541	1756.26	0.0120491	2.5328	NA	NA	0.0770409	22.2046	6740.98	12.1447	64136.2	3.58606	23.7071	0	3.777	3.777	4.31231
BMGF	ETH1009	4	8.94788	37.4042	1792.02	6	2018-12-28	2018-12-28	Maize	Standing crop	Main	NA	19.0792	NA	NA	11.4069	NA	1621.37	0.00608578	0.0306167	0.244774	NA	7.51253	60.8145	5809.93	NA	1956.54	50.7416	0.285205	0.928975	4471.16	NA	4.25449	2616.8	0.0471344	6.6493	NA	NA	0.067824	34.5338	3174.65	0.0363162	60309.7	4.3914	10.3364	0	3.789	3.789	15.9317
BMGF	ETH1010	4	8.98443	37.4193	2065.6	6	2018-12-28	2018-12-28	Teff	Field stack	Main	NA	8.15526	NA	NA	27.1804	NA	1453.28	NA	0.0100691	NA	NA	8.1722	45.6782	3604.44	NA	1734.91	75.5376	0.174228	0.896778	3062.16	NA	5.3908	2771.06	0.0130193	8.20186	NA	NA	0.0504254	35.2133	3738.53	0.54443	80681.4	3.36121	16.6081	0	2.641	2.641	11.7919
BMGF	ETH1011	4	9.11363	37.3714	2854.3	4	2018-12-28	2018-12-28	Barley	Standing crop	Main	NA	11.08	NA	NA	2.38468	0.0466429	443.703	NA	0.0177932	0.22451	NA	3.65082	34.2241	5137.96	NA	1000.15	11.7097	0.0517651	0.511209	2815.33	0.0107054	7.67192	2075.97	0.12995	2.45304	NA	NA	0.0491565	21.5242	8651.05	30.1478	51116.2	3.47275	24.4579	0	6.166	6.166	3.99579
BMGF	ETH1012	4	8.97363	37.5628	2282.89	4	2018-12-28	2018-12-28	Teff	Field stack	Main	NA	24.7655	NA	NA	18.1376	NA	1309.62	NA	0.0385835	NA	NA	6.61298	58.0878	4591.58	NA	1870.28	75.5387	0.15792	0.880981	3881.52	NA	5.04001	2175.4	NA	9.89398	NA	NA	0.0861283	27.1912	3512.51	0.387458	78015.9	1.96015	26.9091	0	2.078	2.078	14.4286
BMGF	ETH1013	5	7.47382	39.2665	2852.04	6	2018-12-21	2018-12-21	Wheat	Store	Main	NA	8.59865	NA	NA	6.09218	NA	404.724	NA	NA	NA	NA	4.34958	39.4431	4065.24	NA	990.403	53.9697	0.0455798	NA	2624.52	NA	3.67346	1985.89	NA	1.97761	NA	NA	0.169193	26.6685	2447.5	0.347275	38044	3.0204	8.68883	0	3.914	3.914	17.5014
BMGF	ETH1014	4	7.1443	38.657	2256.89	8	2018-12-20	2018-12-20	Wheat	Standing crop	Main	NA	10.8459	NA	NA	8.28047	NA	489.605	0.00925355	0.189591	12.096	0.00361356	3.548	86.3031	5483.27	NA	1275.26	53.4998	0.219407	6.28014	4039.26	NA	17.4955	1850.79	0.0559983	5.13201	NA	NA	0.119378	27.395	3094.79	0.126914	46494.2	2.42216	8.87385	0	2.739	2.739	13.1589
BMGF	ETH1015	4	7.25451	38.2997	1926.78	8	2018-12-21	2018-12-21	Maize	Store	Main	NA	10.813	NA	NA	NA	NA	85.1098	0.131839	0.0132769	0.762565	NA	0.540307	32.5139	3309.87	NA	1164.01	5.39607	0.583885	0.413179	2486.23	NA	2.79286	1731.25	0.127416	0.219455	NA	NA	0.0442755	23.5491	1254.1	0.0487903	6897.95	0.846379	0.901815	0	1.979	1.979	10.598
BMGF	ETH1016	4	6.97243	39.3025	2443.79	6	2018-12-22	2018-12-22	Wheat	Store	Main	NA	6.83263	NA	NA	10.4387	NA	479.659	0.00822042	0.0117265	0.385191	NA	4.50051	37.4758	5184.41	NA	1240.26	48.5427	0.21628	2.53721	3788.18	NA	1.18701	2131.08	0.132119	1.98009	NA	NA	0.0496871	30.7404	1905.56	0.0257642	33047.2	4.18079	6.71862	0	3.32	3.32	15.3052
BMGF	ETH1017	4	7.02992	39.2958	2349.19	4	2018-12-22	2018-12-22	Wheat	Store	Close pair	NA	6.41519	NA	NA	6.9673	NA	532.224	NA	0.0148477	0.307223	NA	3.29968	29.9803	5430.63	NA	1194.55	34.5539	0.480521	0.523157	4048.17	NA	0.933057	1723.13	0.135783	2.1673	NA	NA	0.0460759	28.3583	2254.2	0.0216438	41801.4	3.75129	8.38724	0	3.57	3.57	21.9944
BMGF	ETH1018	4	7.44365	38.7694	1805.7	4	2018-12-24	2018-12-24	Teff	Store	Main	0.00272852	149.282	0.0196707	NA	6.90846	NA	1465.74	0.00785911	0.0788972	2	0.00573374	8.97706	180.797	3890.1	0.0610899	1437.7	31.6679	0.954809	2.37296	2804.1	0.033372	3.53098	2824.78	0.0803738	5.80369	NA	NA	0.20442	35.997	2123.83	0.0255959	47967.9	3.82229	1.06758	0.0158	2.2812	2.297	22.7818
BMGF	ETH1019	5	7.02815	38.9129	2571.73	4	2018-12-26	2018-12-26	Maize	Store	Main	NA	3.99176	NA	NA	0.208272	NA	69.6937	NA	NA	NA	0.00553223	1.12827	22.7909	3018.09	NA	798.774	3.81167	0.0423099	NA	2104.8	NA	13.404	1673.77	NA	0.237396	NA	NA	0.137176	15.9614	1104.82	1.11892	16540.6	1.57921	8.38442	0	2.753	2.753	4.869
BMGF	ETH1020	1	7.23106	39.8422	2555.19	4	2018-12-27	2018-12-27	Wheat	Field stack	Main	0.00385825	NA	NA	NA	7.63845	NA	460.065	NA	0.0114292	0.0985897	NA	4.00576	33.7399	4613.72	NA	1073.1	32.6998	0.0776572	1.61201	2841.5	NA	2.0601	1818.65	NA	2.54571	NA	NA	0.101679	24.6865	2364.16	0.0666022	42443.1	3.71666	NA	0	2.507	2.507	19.8121
BMGF	ETH1021	1	7.20058	39.8573	2617.27	4	2018-12-28	2018-12-28	Wheat	Field stack	Main	0.00355792	NA	NA	NA	8.29635	NA	458.194	NA	0.0105747	0.0630868	NA	3.66378	43.5705	4550.08	NA	1069.66	31.8869	0.0722979	0.59987	2788.19	NA	2.0376	1852.62	NA	2.55257	NA	NA	0.0724379	24.5553	3110.67	0.148945	47435.8	3.52592	NA	0	3.032	3.032	20.2927
BMGF	ETH1022	1	7.14522	39.7774	3061.12	4	2018-12-28	2018-12-28	Barley	Field stack	Main	0.01205	13.4266	NA	NA	6.73161	NA	462.27	NA	0.0372705	1.21189	NA	5.74816	53.6008	4971.04	NA	1346.71	18.1243	0.0526315	0.878067	2966.6	NA	2.39318	1795.16	NA	2.77779	NA	NA	0.124706	36.9003	4027.99	0.145903	58970.9	1.30076	NA	0	4.539	4.539	11.4059
BMGF	ETH1023	1	7.06283	40.3266	2334.72	4	2018-12-29	2018-12-29	Barley	Field stack	Close pair	NA	9.83342	NA	NA	5.57578	NA	461.558	NA	0.0330356	1.65342	NA	5.55627	53.4255	5822.46	NA	1504.15	14.5155	0.822623	1.06349	4760.05	NA	0.912689	1806.31	NA	2.40272	NA	NA	0.0989806	32.2796	2489.81	0.0345807	50728.1	3.74396	8.12985	0	2.581	2.581	19.5376
BMGF	ETH1024	4	10.9378	36.8816	2493.93	6	2018-12-26	2018-12-29	Teff	Standing crop	Main	0.00418891	101.646	NA	NA	23.7829	NA	1674.36	0.00665762	0.119606	0.625285	0.0022889	7.01995	142.797	3976.12	NA	2472.1	161.849	0.0492232	3.22803	4779.91	0.0170769	7.53062	2541.94	0.0209509	7.84873	NA	0.00182559	0.290947	31.3806	9408.24	8.44786	77021.2	5.30949	29.8144	0	4.016	4.016	4.40404
BMGF	ETH1025	4	10.4882	36.933	1966.86	4	2018-12-27	2018-12-29	Wheat	Store	Main	0.00299767	15.9135	NA	NA	5.89743	NA	469.61	0.00584921	0.0763118	0.329473	0.0106274	4.02081	39.9327	4183.73	NA	1162.35	45.377	0.014005	0.587403	2773.82	NA	15.1713	1656.15	0.0156267	3.1556	NA	NA	0.0592327	14.0857	3854.93	1.83119	105014	4.43673	15.3845	0	2.201	2.201	6.5865
BMGF	ETH1026	4	7.00812	39.3122	2365.86	4	2018-12-22	2018-12-22	Wheat	Store	Close pair	NA	9.4162	NA	NA	8.19138	NA	471.06	0.0113053	0.0136356	0.490104	NA	4.33287	38.5923	4674.26	0.115454	1187.42	45.2588	0.146354	0.789282	3329.41	NA	1.72106	1784.09	0.0901147	2.25305	NA	NA	0.0635065	28.9866	1872.18	0.0305795	32733.4	3.75357	6.84194	0	2.83	2.83	15.3336
BMGF	ETH1027	4	7.01689	39.2198	2391.06	4	2018-12-22	2018-12-22	Wheat	Store	Main	0.00489188	30.9052	NA	NA	7.80659	NA	446.363	0.00673482	0.0280562	0.63015	NA	4.49805	56.0819	5172.35	NA	1093.28	38.5296	0.40302	0.574189	3455.72	NA	1.32223	1734.64	0.154286	1.76946	NA	NA	0.0670871	24.4121	2030.16	0.0242236	35155.1	3.38121	4.36327	0	3.158	3.158	21.1716
BMGF	ETH1028	2	8.56574	39.3842	1487.21	4	2018-12-24	2018-12-24	Maize	Field stack	Main	NA	4.51824	NA	NA	NA	NA	94.8	NA	0.0103209	0.682823	NA	0.692964	27.6168	3370.28	NA	1125.31	4.83793	0.512107	0.296733	2986.68	0.296063	4.38303	1832.4	0.0436592	0.413224	NA	NA	0.128885	22.1644	1226.9	0.0457079	11254.4	0.848429	2.34683	0.016	2.289	2.305	12.9262
BMGF	ETH1029	2	8.76237	38.9244	1896.39	4	2018-12-25	2018-12-25	Teff	Field stack	Main	0.00782729	91.1241	0.0143439	NA	12.1157	NA	1294.4	NA	0.155951	1.92526	0.0030663	7.57994	165.252	4843.49	0.0765462	1885.46	55.9117	0.570178	2.68497	4072.2	0.0487738	3.32071	2274.4	0.396119	6.3129	NA	0.00146282	0.41647	35.2369	1933.31	0.0199958	37028.7	1.48517	NA	0	1.406	1.406	14.2175
BMGF	ETH1030	2	8.75334	38.9128	1893.63	4	2018-12-25	2018-12-25	Teff	Field stack	Main	0.00669874	19.2915	0.0123196	NA	11.2583	NA	1334.01	1.36654	0.0900206	0.518342	NA	7.5121	62.9065	4502.27	NA	1927.38	55.5694	0.589779	2.20559	4436.95	0.515597	3.28026	2365.13	0.469521	6.23408	NA	NA	0.157301	38.7367	2185.6	0.0181573	38196.6	1.53339	NA	0	2.094	2.094	14.9809
BMGF	ETH1031	4	12.4575	39.0412	2494.41	4	2018-12-29	2018-12-29	Wheat	Store	Main	NA	30.639	0.0216599	NA	2.22005	NA	423.59	0.0123427	0.0529894	0.406403	0.00285266	3.83327	61.0927	4979.13	NA	1379.54	22.1021	0.550736	0.728699	3963.95	NA	4.79295	1965.46	0.0260716	5.19051	NA	NA	0.13889	22.2982	2236.37	0.0144151	50735.9	1.18034	2.44887	0.0061	0.9535	0.9596	18.0389
BMGF	ETH1032	5	7.05473	39.1614	2394.15	4	2018-12-27	2018-12-27	Wheat	Store	Main	NA	14.337	NA	NA	5.90172	NA	448.616	NA	NA	NA	NA	2.98647	32.8503	4388.76	NA	1149.15	32.532	0.160432	NA	3527.07	NA	1.14695	1652.46	0.244373	3.27093	NA	NA	0.152832	21.6288	1501.58	0.0305584	24179.5	2.69838	3.29443	0	1.71	1.71	10.0866
BMGF	ETH1033	4	12.5291	39.0664	2115.42	4	2018-12-29	2018-12-29	Teff	Store	Main	0.00365149	884.024	0.10629	NA	11.3518	NA	1465.39	0.00615061	1.7701	21.2665	0.0294587	9.40625	1756.72	4389.89	0.25018	2547.49	78.7988	0.630461	13.9754	3899.8	0.148855	2.64225	2067.14	0.176545	10.5088	NA	0.0241436	5.3522	34.0028	2136.11	0.0128812	30474.2	1.36682	1.54011	0.0053	1.1267	1.132	23.6812
BMGF	ETH1034	5	7.04883	39.0948	2408.63	4	2018-12-27	2018-12-27	Wheat	Store	Main	0.00264546	9.39175	NA	NA	5.18476	NA	379.444	NA	0.328984	24.2921	NA	3.17232	123.907	4435.33	NA	1006.85	31.8117	0.19943	NA	2992.97	NA	1.40836	1699.75	0.132558	1.70617	NA	NA	0.273276	22.2215	2078.6	0.0369771	34666.9	3.5287	4.88249	0	3.13	3.13	17.4562
BMGF	ETH1037	2	8.50051	39.06	1652.85	4	2018-12-20	2018-12-20	Teff	Field stack	Main	0.00836049	38.143	0.0237108	NA	9.74027	NA	1338.44	NA	0.0653207	1.34831	NA	5.68183	79.7564	4915.15	0.190432	1583.56	69.2078	0.746506	1.57608	3769.63	NA	1.84658	2057.27	0.290154	4.82198	NA	NA	0.204066	27.7135	2947.19	0.0273502	66055.8	0.634757	26.177	0	1.246	1.246	26.5077
BMGF	ETH1038	1	7.0649	40.3275	2327.85	4	2018-12-29	2018-12-30	Barley	Standing crop	Close pair	NA	15.4127	0.0082536	NA	5.33243	NA	415.691	NA	0.0279771	1.07794	NA	4.83249	58.5704	5598.05	NA	1551.84	13.5797	0.122018	0.838636	4292.44	0.0402809	1.53926	1847.55	NA	2.3261	NA	NA	0.120563	30.61	3229.17	0.0582831	54776.5	3.50049	10.7781	0	2.592	2.592	19.8399
BMGF	ETH1039	2	8.53564	39.097	1735.45	4	2018-12-20	2018-12-20	Maize	Store	Main	NA	7.90422	NA	NA	NA	NA	80.8262	NA	0.00726686	0.101212	NA	1.59978	18.5812	3653.14	NA	1119.64	5.39621	0.995752	0.21722	3225.83	NA	0.995314	1516.21	0.0326639	0.221997	NA	NA	0.138692	18.1549	1359	0.0321484	23218.4	1.65768	1.55811	0.0157	1.3643	1.38	13.8025
BMGF	ETH1040	2	8.63927	39.2645	2158.46	4	2018-12-21	2018-12-21	Teff	Field stack	Main	0.00488343	113.808	0.0172118	NA	14.3713	NA	1263.15	NA	0.105549	3.36527	0.00510765	6.64974	202.774	4964.06	0.102408	1676.25	60.4663	1.30849	2.7069	3337.25	0.0331643	2.02166	2246.03	0.0512534	3.87916	NA	0.00201129	0.348139	29.5615	2945.88	0.123847	51343.2	3.40479	NA	0	1.745	1.745	16.0775
BMGF	ETH1041	2	8.64008	39.2654	2152.49	4	2018-12-21	2018-12-23	Teff	Field stack	Main	0.0127771	39.2466	NA	NA	10.0493	NA	1289.6	NA	0.0535435	0.558117	NA	6.47359	75.3301	3562.02	0.115055	1687.09	42.2416	1.2187	1.349	3518.74	0.0347356	1.7031	2107.58	0.161066	5.2843	NA	NA	0.198206	26.3778	2016.05	0.0941665	35325.6	2.37222	NA	0	1.632	1.632	12.1521
BMGF	ETH1042	2	8.67047	39.2694	2173.79	4	2018-12-21	2018-12-23	Teff	Field stack	Close pair	NA	52.7158	NA	NA	14.8701	NA	1367.76	NA	0.079155	0.665523	0.00299294	7.6184	91.0089	4063.15	NA	1555.29	31.9207	1.07752	1.47988	2578.32	NA	2.8907	2151.72	0.0228275	6.66069	NA	NA	0.24464	28.3676	2773.33	0.0258982	52786.5	3.32172	7.28001	0.0184	1.3006	1.319	32.1543
BMGF	ETH1043	2	8.53224	39.3027	1546.81	4	2018-12-21	2018-12-24	Teff	Store	Main	0.00341031	27.9465	NA	NA	10.3446	NA	1456.04	NA	0.0357893	1.60387	NA	2.07815	76.5276	4702.45	NA	1482.68	39.4777	0.971978	1.02623	3338.25	NA	5.03596	2347.56	0.167062	8.17861	NA	NA	0.161881	28.6929	1591.91	0.0343498	26079.1	1.42345	3.19338	0.0068	0.6791	0.6859	11.296
BMGF	ETH1044	2	8.7357	39.554	1180.87	4	2018-12-22	2018-12-22	Teff	Field stack	Main	0.0172975	22.3868	NA	NA	6.22449	NA	1465.28	NA	0.0901584	0.276059	NA	7.86917	46.3473	4742.33	NA	1704.7	43.3128	1.42682	0.891469	4153.02	NA	1.48052	2371.93	0.564233	8.35352	NA	NA	0.135069	33.0661	2940.42	0.0422819	58071.2	1.21028	1.41133	0.0173	2.0607	2.078	21.2629
BMGF	ETH1045	1	6.87669	40.4067	1787.44	4	2018-12-29	2018-12-30	Barley	Field stack	Main	NA	13.751	NA	NA	2.10457	NA	525.857	NA	0.0493237	0.794751	NA	5.76722	49.7539	6339.65	NA	1370.99	17.7226	0.933332	0.591674	4157.4	0.0398379	5.72563	2051.65	0.153484	2.71578	NA	NA	0.130219	27.194	2344.78	0.0285479	47220.5	3.76533	NA	0	3.478	3.478	23.23
BMGF	ETH1046	2	8.68149	39.4979	1302.66	4	2018-12-22	2018-12-22	Teff	Store	Main	0.00338188	8.26576	NA	NA	9.33049	NA	1414.96	NA	0.0108817	0.278392	0.00174581	4.80649	33.7448	4951.21	NA	1610.1	15.0908	0.912397	0.227571	3990.78	NA	5.30006	1932.33	0.112235	5.29545	NA	NA	0.115197	27.4846	2637.52	0.0467651	26275.4	1.30536	3.13949	0.0193	2.5997	2.619	16.3178
BMGF	ETH1047	2	8.69729	39.4384	1475.63	4	2018-12-22	2018-12-22	Teff	Field stack	Main	0.00447296	388.406	0.0553316	NA	13.7115	NA	1895.16	NA	0.338348	8.3763	0.0204143	10.1893	464.2	5919.17	0.285455	2004.88	81.747	1.44015	5.67404	4094.45	0.120768	2.58248	3120.65	0.587309	10.8469	0.00192908	0.00461105	0.759354	43.1574	2603.02	0.0258422	50392.6	2.97868	3.16594	0.0137	1.4323	1.446	30.9525
BMGF	ETH1048	2	8.77008	39.4011	1799.23	4	2018-12-22	2018-12-24	Maize	Field stack	Main	0.00535073	4.89893	NA	NA	NA	NA	86.4934	NA	0.00945914	0.399577	NA	1.72031	19.4226	3857.96	NA	1112.6	4.94854	1.07162	0.541102	2806.14	NA	1.08721	1538.77	0.0490824	0.322109	NA	NA	0.125167	19.7661	2290.26	0.0356895	37921.6	2.59052	2.94894	0.2435	1.7805	2.024	24.8861
BMGF	ETH1049	4	13.1147	37.871	2750.1	4	2019-01-01	2019-01-01	Wheat	Field stack	Close pair	0.0482027	37.4353	NA	NA	5.67073	NA	533.881	0.00692652	0.0485949	0.376016	NA	4.21744	69.0225	5020.43	NA	1293.11	54.6427	0.0540505	0.91482	3885.33	NA	3.86356	1538.35	0.0082197	4.40396	NA	NA	0.111401	28.9053	3433.75	0.0386686	69795.1	3.05565	6.56667	0	2.676	2.676	28.8264
BMGF	ETH1050	4	13.4731	38.3125	2946.28	4	2019-01-03	2019-01-03	Triticale	Store	Main	NA	459.882	0.0198525	NA	0.99594	0.0350154	651.774	NA	0.488764	9.08083	NA	5.8857	517.163	6372.34	NA	2024.32	21.5313	0.0803177	10.8196	4748.9	NA	1.24492	1706.02	NA	12.137	NA	NA	1.02241	30.4656	4173.39	0.0178164	45108.6	0.131767	0.566252	0	0.559	0.559	21.9025
BMGF	ETH1051	4	13.4043	38.2578	3080.05	4	2019-01-03	2019-01-03	Barley	Standing crop	Main	NA	11.2447	NA	NA	2.91022	NA	420.46	NA	0.0152056	0.432696	NA	3.94288	38.4241	6450.37	NA	1274.54	10.1691	0.0359715	NA	4117.31	0.0108947	6.31824	1437.61	0.0519081	2.97668	NA	NA	0.0643747	26.4665	4743.12	NA	72440.6	1.26015	NA	0	3.224	3.224	22.3182
BMGF	ETH1052	5	8.16126	39.228	2198.06	6	2018-12-24	2018-12-24	Wheat	Store	Main	NA	7.21914	NA	NA	7.45263	NA	442.17	NA	NA	NA	NA	2.68126	25.1946	4087.41	NA	927.629	23.2426	0.290748	NA	2892.52	NA	1.38133	1750.35	0.148849	1.72746	NA	NA	0.16053	21.0044	2041.78	0.0148349	35785.7	2.78958	5.48807	0	2.536	2.536	20.6166
BMGF	ETH1053	5	8.09067	39.2224	2195.36	4	2018-12-24	2018-12-24	Wheat	Store	Close pair	NA	5.97938	NA	NA	5.59306	NA	449.02	NA	NA	NA	NA	2.63529	26.6415	4229.14	NA	971.084	28.4322	0.446262	NA	3052.54	NA	1.35669	1637.96	0.15735	2.29176	NA	NA	0.1404	17.4697	2182.52	0.0297101	36659.1	3.20104	3.5206	0	3.105	3.105	23.7246
BMGF	ETH1054	5	8.09158	39.2228	2194.87	4	2018-12-24	2018-12-24	Maize	Store	Close pair	NA	4.86807	NA	NA	0.151687	NA	68.7716	NA	NA	NA	NA	1.05757	11.5901	3275.44	NA	922.497	3.89535	0.428054	NA	2539.84	NA	0.646292	1211.5	0.128795	0.164798	NA	NA	0.142155	18.0546	2082.16	0.0185276	35114.2	3.30225	2.71601	0.0101	3.2059	3.216	24.4047
BMGF	ETH1055	5	8.05145	39.2824	2404.21	4	2018-12-24	2018-12-24	Wheat	Store	Main	NA	8.33735	NA	NA	9.52802	NA	419.249	NA	NA	NA	NA	3.30161	32.5342	4458.29	NA	1229.45	43.1564	0.310128	NA	3657.06	NA	2.36718	1753.45	0.129847	2.2651	NA	NA	0.167657	22.3494	2070.21	0.049053	37185.1	4.05168	4.9196	0	2.716	2.716	20.2123
BMGF	ETH1056	5	8.05681	39.2813	2337.78	6	2018-12-24	2018-12-24	Wheat	Field stack	Main	NA	8.15483	NA	NA	6.8921	NA	425.404	NA	NA	NA	NA	3.72014	33.0422	4074.81	NA	1084.35	27.4889	0.234054	NA	3155.3	NA	0.637341	1586.42	0.102316	1.82411	NA	NA	0.163336	19.7244	1984.28	0.0104703	36437	3.23917	3.24342	0	2.549	2.549	20.9909
BMGF	ETH1057	5	8.06674	39.1305	1905.79	4	2018-12-25	2018-12-25	Wheat	Store	Main	NA	5.7746	NA	NA	2.97271	NA	429.369	NA	NA	NA	NA	3.95227	28.4252	4596.67	NA	1033.06	36.8513	0.888198	NA	3108.63	NA	1.94581	1753.8	0.273324	2.98408	NA	NA	0.147964	25.6345	1930.25	0.00999418	37005.7	2.46571	1.02642	0.0083	1.8017	1.81	21.9896
BMGF	ETH1058	5	8.01854	39.2202	2504.21	4	2018-12-25	2018-12-25	Wheat	Store	Main	NA	8.38136	NA	NA	6.85909	NA	410.647	NA	NA	NA	NA	2.96259	30.6724	4456.07	NA	1046.2	33.096	0.109486	NA	3081.98	NA	3.41809	1918.65	0.0250879	2.28371	NA	NA	0.163034	21.1662	1961.18	0.155056	30586.5	3.26972	5.55302	0	2.301	2.301	12.853
BMGF	ETH1059	5	7.8048	39.0464	2316.86	8	2018-12-25	2018-12-25	Wheat	Store	Close pair	NA	19.7495	NA	NA	4.61488	NA	407.574	NA	NA	NA	NA	3.12659	41.0028	5171.78	NA	1077.71	35.7508	0.121727	NA	3499.94	NA	1.83856	2258.93	0.0694986	2.71556	NA	0.000259467	0.219863	29.5468	1826.11	0.0211661	34870.2	4.14801	2.29771	0	3.077	3.077	20.8511
BMGF	ETH1060	5	7.80346	39.0486	2324.83	6	2018-12-25	2018-12-25	Wheat	Store	Close pair	NA	7.32421	NA	NA	6.53959	NA	483.411	NA	NA	NA	NA	4.34268	30.4156	4927.54	NA	1203.84	36.0256	0.150251	NA	3262.12	NA	1.62278	2123.51	0.0972255	3.25471	NA	NA	0.174388	29.3347	1761.18	0.0495095	34445.5	3.49585	4.57488	0	3.267	3.267	18.2578
BMGF	ETH1061	5	7.70167	39.0714	2452.32	6	2018-12-25	2018-12-25	Wheat	Store	Main	0.00275129	3.24801	NA	NA	5.81954	NA	408.043	NA	NA	NA	NA	3.83811	23.9884	4322.96	NA	969.201	30.0448	0.111227	NA	2624.81	NA	2.3027	1871.92	0.0643474	2.64313	NA	NA	0.184576	23.6002	1736.83	0.0400115	28054.9	3.12718	4.11702	0	2.902	2.902	14.6957
BMGF	ETH1062	5	7.82277	39.2691	2949.75	4	2018-12-26	2018-12-26	Barley	Field stack	Main	0.00301539	20.5813	NA	NA	12.4762	NA	422.3	NA	NA	NA	NA	5.75382	55.6584	5087.99	NA	1198.13	22.4632	0.0549577	NA	3530.12	NA	7.50499	2185.48	NA	3.18811	NA	0.000286567	0.211665	38.9387	5545.48	6.01485	68280.4	3.45514	23.2308	0	3.87	3.87	6.51505
BMGF	ETH1063	5	7.76272	39.3274	3037.48	4	2018-12-26	2018-12-26	Barley	Field stack	Main	NA	17.287	NA	NA	4.77471	NA	383.401	NA	NA	NA	NA	4.93433	51.5536	3906.68	NA	1089.71	15.3385	0.0877115	NA	2491.56	NA	4.56143	2176.69	NA	2.67342	NA	NA	0.202389	30.348	7559.97	0.638875	63570.5	3.75822	7.93991	0	5.159	5.159	14.1394
BMGF	ETH1064	5	7.77879	39.2909	2831.57	4	2018-12-26	2018-12-26	Barley	Store	Main	NA	11.7958	NA	NA	7.78536	NA	428.494	NA	NA	NA	NA	7.12263	50.4222	5276.31	NA	1155.72	17.7123	0.154847	NA	3844.18	NA	3.44926	2240.2	NA	2.36531	NA	NA	0.191081	45.9378	3999.13	0.785645	65386	3.22557	20.1205	0	3.463	3.463	9.95896
BMGF	ETH1065	5	7.7045	39.2139	2482.07	8	2018-12-26	2018-12-26	Wheat	Store	Main	NA	29.4524	NA	NA	3.37472	NA	365.764	NA	NA	0.869944	NA	3.61794	59.0883	4661.42	NA	1306.35	13.4997	0.159741	NA	3655.47	NA	1.70241	1717.98	0.110446	2.28445	NA	0.000721512	0.183462	26.5065	2465.63	1.4111	42883.8	4.18639	12.5302	0	2.568	2.568	9.51094
BMGF	ETH1066	5	7.65392	39.001	2551.67	4	2018-12-27	2018-12-27	Barley	Store	Main	NA	29.4524	NA	NA	3.37472	NA	365.764	NA	NA	0.869944	NA	3.61794	59.0883	4661.42	NA	1306.35	13.4997	0.159741	NA	3655.47	NA	1.70241	1717.98	0.110446	2.28445	NA	0.000721512	0.183462	26.5065	1402.68	0.0468308	21440.5	2.74033	4.45641	0	2.463	2.463	11.3739
BMGF	ETH1067	5	7.53308	38.9496	2625.54	4	2018-12-27	2018-12-27	Barley	Store	Main	NA	7.95998	NA	NA	6.20965	NA	371.319	NA	NA	NA	NA	4.18955	30.4694	4720.23	NA	1174.15	14.9716	0.195401	NA	3280.47	NA	1.89467	1761.87	0.0230547	2.2302	NA	NA	0.152284	27.6739	2878.67	0.69247	39808.4	4.23249	13.7854	0	3.205	3.205	8.2266
BMGF	ETH1068	5	7.46037	39.057	3042.61	4	2018-12-27	2018-12-27	Barley	Field stack	Main	NA	10.4218	NA	NA	5.67977	NA	416.417	NA	NA	NA	NA	4.86338	39.3652	5677.33	NA	1356.91	14.8726	0.302987	NA	4192.47	NA	2.34034	1855.55	0.0212948	2.29219	NA	NA	0.162497	31.4093	2728.27	0.323447	37130.4	4.03834	14.5098	0	3.709	3.709	10.3586
BMGF	ETH1069	5	7.7383	39.0182	2459.56	4	2018-12-27	2018-12-27	Wheat	Store	Main	NA	7.17076	NA	NA	7.23007	NA	399.296	NA	NA	NA	NA	3.73037	30.1517	4048.6	NA	1050.98	33.1897	0.100949	NA	2959.07	NA	1.53599	1808.07	0.0545721	3.15115	NA	NA	0.140495	27.1509	1777.68	0.0340004	30984	3.5019	4.00009	0	3.028	3.028	17.1431
BMGF	ETH1070	5	7.57471	39.2452	2682.95	4	2018-12-28	2018-12-28	Barley	Field stack	Main	NA	8.60778	NA	NA	5.82174	NA	415.598	NA	NA	NA	NA	5.1909	48.8123	4291.76	NA	1124.57	14.8143	0.0299889	NA	2893.7	NA	5.498	1560.98	NA	2.16837	NA	NA	0.171961	26.6964	5592.56	7.34903	68456	2.19585	27.0661	0	3.864	3.864	5.0572
BMGF	ETH1071	5	7.64221	39.2166	2456.43	4	2018-12-28	2018-12-28	Teff	Field stack	Close pair	NA	16.9089	0.0265369	NA	16.1055	NA	1825.5	NA	0.0610038	NA	NA	6.11281	57.5737	4719.49	NA	2229.02	143.059	0.824394	NA	5333.34	NA	2.16418	2629.8	0.0323096	5.31116	NA	0.000403644	0.189814	31.093	2280.32	0.0538001	41513.3	3.99842	5.32943	0	5.999	5.999	21.2662
BMGF	ETH1072	5	7.63669	39.2546	2630.35	4	2018-12-28	2018-12-28	Barley	Field stack	Main	0.00452915	9.73291	NA	NA	7.32435	NA	268.278	NA	NA	NA	NA	5.93991	42.2586	5715.2	NA	1264.32	19.3122	0.054337	NA	4431.35	NA	2.5328	2136.53	NA	2.39825	NA	NA	0.169049	30.2805	4468.58	3.30109	61586.5	3.30877	23.3731	0	3.159	3.159	5.40069
BMGF	ETH1073	5	7.74671	39.1298	2463.52	4	2018-12-28	2018-12-28	Wheat	Store	Main	NA	12.5185	NA	NA	5.37455	NA	421.555	NA	NA	NA	NA	3.54544	31.7765	3990.93	NA	911.282	33.6805	0.0426419	NA	2472.03	NA	2.36657	1804.49	0.0405284	2.30876	NA	NA	0.188346	19.8183	1680.38	0.16651	32551.5	3.43818	5.74613	0	2.658	2.658	16.2911
BMGF	ETH1074	5	7.54959	39.3764	3164.58	4	2018-12-30	2018-12-30	Barley	Field stack	Main	NA	12.8521	NA	NA	2.46041	NA	356.741	NA	NA	NA	NA	2.26108	48.4241	3865.53	NA	1099.47	12.9714	0.154704	NA	2997.85	NA	5.00131	2009.46	0.033526	1.74568	NA	0.000254295	0.164158	23.9515	15052.3	2.85751	45645.1	3.36506	7.27109	0	11.25	11.25	9.77587
BMGF	ETH1075	5	7.55727	39.4039	2917.01	8	2018-12-30	2018-12-30	Barley	Field stack	Main	NA	8.76058	NA	NA	7.77592	NA	363.497	NA	NA	0.990528	NA	9.29461	49.0179	4171.01	NA	1276.08	17.9794	0.0903713	NA	3230.38	NA	5.48184	2331.11	0.0414003	2.23681	NA	NA	0.159427	42.225	5991.04	2.34584	58403.6	3.86906	18.6019	0	4.474	4.474	9.34633
BMGF	ETH1078	5	7.59752	39.5093	2365.45	4	2018-12-30	2018-12-30	Wheat	Field stack	Close pair	NA	6.16054	NA	NA	8.49009	NA	487.825	NA	NA	NA	NA	4.85307	35.326	4129.1	NA	1120.95	38.3034	0.0715185	NA	3083.27	NA	4.31441	2052.41	NA	3.44229	NA	NA	0.140775	30.1835	1533.26	0.23299	33691.4	3.10072	6.5048	0	4.18	4.18	19.6161
BMGF	ETH1079	5	7.6474	39.504	2289.32	8	2018-12-30	2018-12-30	Maize	Field stack	Main	NA	2.81189	NA	NA	0.172785	NA	52.462	NA	NA	NA	NA	0.668958	11.7932	4045.64	NA	1065.57	3.98303	0.29852	NA	2819.66	NA	1.46871	961.633	NA	0.148028	NA	NA	0.139039	19.5448	1746.85	0.0174904	41580.4	4.57054	7.06757	0	3.174	3.174	25.4407
BMGF	ETH1080	5	7.99222	39.0695	1749.17	4	2018-12-31	2018-12-31	Maize	Store	Main	NA	9.84494	0.0120188	NA	0.154813	NA	71.4542	NA	NA	NA	NA	1.1778	21.4965	3775.32	NA	1023.08	4.84913	0.354824	NA	3175.37	NA	3.47896	1463.88	0.23759	0.302832	NA	NA	0.1579	19.7275	2399.58	0.0117462	43804.3	4.00628	1.01019	0.028	4.399	4.427	25.8372
BMGF	ETH1081	5	7.9749	39.0499	1749.95	6	2018-12-31	2018-12-31	Maize	Store	Main	NA	3.71203	NA	NA	NA	NA	58.3332	NA	NA	NA	NA	1.49743	11.7841	3347.14	NA	1077.7	4.04643	0.249669	NA	2918.9	NA	0.658302	1490.59	NA	0.175579	NA	NA	0.132905	21.8243	2785.41	0.0465057	34664.1	1.60147	2.72386	0.6951	3.9609	4.656	21.7367
BMGF	ETH1082	5	7.99718	38.9955	1712.76	6	2018-12-31	2018-12-31	Maize	Store	Main	NA	4.86497	NA	NA	0.168022	NA	78.8651	NA	NA	NA	NA	1.30263	17.1307	3710.21	NA	1064.28	4.71921	0.463251	NA	2875.06	NA	1.00287	1620.45	0.111357	0.290915	NA	NA	0.147184	24.2895	2317.61	0.0098006	54584.6	2.76785	4.02393	0	2.662	2.662	27.5368
BMGF	ETH1083	5	8.05065	38.9568	1633.46	4	2018-12-31	2018-12-31	Maize	Store	Main	NA	19.5423	NA	NA	0.208852	NA	73.4957	NA	NA	NA	NA	0.829599	35.5118	3697.09	NA	1063.03	5.38266	0.857678	NA	2958.7	NA	1.54225	1396.2	0.336879	0.238125	NA	0.000741514	0.153979	22.0396	1347.13	0.00908621	29364	2.01435	1.69017	0.007	2.011	2.018	15.1526
BMGF	ETH1084	5	8.0883	39.0328	1699.99	6	2018-12-31	2018-12-31	Maize	Store	Main	NA	21.7943	NA	NA	0.198672	NA	82.9576	NA	NA	NA	NA	1.22501	32.3802	3188.29	NA	938.636	4.83269	0.82898	NA	2349.08	NA	1.12923	1392.74	0.213765	0.281182	NA	NA	0.172352	22.078	2056.81	0.0269415	42698.9	1.58543	2.18734	0.0096	1.9644	1.974	23.001
BMGF	ETH1085	5	8.10577	39.0092	1678.71	4	2018-12-31	2018-12-31	Maize	Store	Main	NA	14.1746	NA	NA	5.7609	NA	411.291	NA	NA	NA	0.00138168	3.29077	42.1267	4153.47	NA	997.158	43.7045	0.0275257	NA	2513.17	NA	6.03708	1961.14	0.0180096	2.36917	NA	NA	0.198478	21.3994	2085.61	0.0131097	50540	1.66438	3.33292	0	1.615	1.615	19.9107
BMGF	ETH1086	5	7.63315	39.1118	2443.57	4	2019-01-01	2019-01-01	Wheat	Field stack	Main	NA	5.40121	NA	NA	8.08038	NA	413.416	NA	NA	NA	0.00284486	4.22154	33.0073	4243.05	NA	880.351	41.6798	0.0482765	NA	2772.69	NA	9.37343	1773.33	0.0342429	2.32776	NA	NA	0.140382	23.05	959.735	0.26537	17675.8	1.64105	5.42957	0	3.51	3.51	12.9139
BMGF	ETH1087	5	7.53974	39.0494	2631.88	4	2019-01-01	2019-01-01	Wheat	Store	Main	NA	8.51256	NA	NA	6.65687	NA	368.919	NA	NA	NA	0.00266065	3.6663	27.244	4308.63	NA	856.116	40.4261	0.0504763	NA	2485.14	NA	4.74429	1773.16	NA	2.47835	NA	NA	0.15047	22.941	975.705	0.311271	16498.2	1.42311	10.6186	0	3.974	3.974	8.59862
BMGF	ETH1088	5	7.34249	38.9784	2890.5	4	2019-01-01	2019-01-01	Barley	Field stack	Main	NA	22.6103	NA	NA	5.06984	NA	656.396	NA	NA	NA	0.00218469	6.89035	68.7266	6824.99	NA	1603.42	25.1282	0.114191	NA	4795.56	NA	13.5175	2433.29	0.0172747	3.67718	NA	0.000594049	0.177009	40.2088	5828.57	8.38815	47308.9	5.0946	14.5653	0	5.422	5.422	5.3974
BMGF	ETH1089	5	7.59011	39.5827	2305.7	4	2019-01-02	2019-01-02	Wheat	Store	Main	NA	5.22521	NA	NA	4.38872	NA	412.055	NA	NA	NA	NA	3.74566	29.3209	4908.57	NA	1252.37	32.1617	0.17746	NA	3999.72	NA	2.15674	1904.13	0.0517133	2.81791	NA	NA	0.15657	31.767	2049.97	0.0341415	53106.9	3.93478	6.51134	0	2.114	2.114	33.7946
BMGF	ETH1090	5	7.92095	39.1334	2532.37	4	2019-01-02	2019-01-02	Wheat	Standing crop	Main	0.00565633	9.98013	NA	NA	11.5678	NA	389.874	NA	NA	NA	NA	3.98326	40.9266	4079.59	NA	1018.39	50.0289	0.0681925	NA	2906.48	NA	4.9084	2074	0.0173175	2.37699	NA	NA	0.153435	35.6399	3856.81	1.61866	53276.2	4.71831	20.1058	0	4.302	4.302	10.6155
BMGF	ETH1091	4	7.29148	38.5864	1787.35	6	2018-12-20	2018-12-20	Maize	Store	Main	NA	5.3483	NA	NA	NA	NA	85.7114	NA	0.0108265	0.569432	NA	1.0262	22.5925	3335.36	NA	925.083	4.34408	0.505482	0.422703	2338.2	NA	3.40836	1095.78	0.170032	0.255621	NA	NA	0.0300406	21.6627	1406.25	0.0402124	17914.5	1.88383	1.73385	0	1.851	1.851	11.1387
BMGF	ETH1092	4	7.23281	38.7042	2147.94	6	2018-12-21	2018-12-21	Wheat	Field stack	Main	NA	5.53374	NA	NA	14.7102	NA	470.816	0.0118983	0.022419	0.714345	0.0106154	4.51328	42.7943	5235.99	NA	1061.11	72.468	0.0955447	1.19346	3472.81	NA	12.7723	1703.54	0.011623	3.53162	NA	NA	0.038628	39.1218	1465.19	14.3686	19056.6	1.22008	10.6005	0	1.774	1.774	3.55608
BMGF	ETH1093	3	8.17401	35.6873	1766.03	6	2018-12-28	2018-12-28	Sorghum	Store	Main	NA	11.6587	NA	NA	0.419538	NA	121.055	NA	0.0139185	0.28472	NA	3.43104	36.0391	5448.63	NA	1929.77	26.6138	NA	NA	4023.45	NA	6.35387	1703.26	0.0216895	0.423256	NA	NA	0.238442	17.5853	6277.76	2.51625	78118.8	4.90469	13.5004	0	3.64	3.64	4.93115
BMGF	ETH1094	5	9.06683	40.7957	1885.52	4	2018-12-20	2018-12-20	Sorghum	Field stack	Main	NA	8.70764	NA	NA	0.355118	NA	145.996	NA	NA	NA	0.00737623	1.07467	23.0312	4324.05	NA	1411.54	10.6269	0.116715	NA	3438.8	NA	3.17816	1168.47	0.0464857	1.25951	NA	NA	0.16236	12.8125	3445.69	0.0172728	64373.9	0.622094	6.41801	0	1.399	1.399	26.2675
BMGF	ETH1095	5	8.65515	40.1118	1834.43	4	2018-12-21	2018-12-21	Sorghum	Store	Main	NA	13.6173	NA	NA	0.303488	NA	140.312	NA	NA	NA	0.00380491	1.51363	30.5387	4648.98	NA	1402.22	10.1398	0.320199	NA	3401.65	NA	3.75298	1193.09	0.324777	0.924671	NA	NA	0.188284	16.6574	3947.47	0.00956908	51946.8	0.325242	5.50633	0.0067	0.9136	0.9203	29.0611
BMGF	ETH1096	5	8.7007	40.3073	2002.52	4	2018-12-21	2018-12-21	Sorghum	Field stack	Main	NA	13.2601	NA	NA	0.491611	NA	181.292	NA	NA	NA	NA	1.64343	30.4855	4683.61	NA	1440.34	8.86421	0.165708	NA	3551.7	NA	1.35688	1263.58	0.145815	1.03034	NA	NA	0.189964	19.8053	3061.09	0.0146358	77168.9	1.50752	9.67594	0	2	2	22.0143
BMGF	ETH1097	5	8.69383	40.2188	1873.62	4	2018-12-21	2018-12-21	Sorghum	Field stack	Main	0.0133705	5.9839	NA	NA	0.389592	NA	145.653	NA	NA	NA	0.00233373	1.38506	23.6485	4361.09	NA	1414.49	8.56669	0.177829	NA	3377.54	NA	6.82573	1323.24	0.279242	0.73775	NA	NA	0.15785	15.3603	3555.53	0.0177572	70970.3	0.433667	6.669	0	1.507	1.507	29.5038
BMGF	ETH1099	5	9.35423	38.9877	2668.2	4	2018-12-20	2019-01-03	Teff	Field stack	Main	0.00329061	65.98	NA	NA	13.2365	NA	1809.83	NA	0.170252	NA	0.00674351	5.77113	119.332	4121.05	NA	2057.46	128.199	0.160237	NA	4656.32	NA	9.99141	2215.28	0.071972	9.39519	NA	0.00103702	0.378185	25.3194	3334.66	0.0277785	57747.2	0.514821	5.23748	0	1.966	1.966	28.0688
BMGF	ETH1100	5	9.36874	39.0025	2666.61	4	2018-12-20	2019-01-03	Teff	Field stack	Main	0.0053951	438.168	0.021244	NA	14.7356	NA	1795.58	NA	0.361398	1.29362	0.00924692	6.72824	644.351	4140.01	0.0591194	1961.34	208.215	0.150674	NA	4106.24	NA	8.80218	2550.35	0.0192132	10.1561	0.00074887	0.00595248	1.53696	30.7949	4111.72	0.499503	65786.1	1.1681	7.16362	0	3.261	3.261	25.868
BMGF	ETH1101	5	9.60284	39.2079	2682.87	4	2018-12-21	2019-01-03	Teff	Field stack	Main	0.00277954	67.5715	NA	NA	15.5892	NA	1746.18	NA	0.0717446	NA	0.00324258	4.92946	99.2739	4475.73	NA	1813.35	104.203	0.379878	NA	3857.55	NA	3.72979	2286.81	0.213238	7.64017	NA	0.000843819	0.327857	20.4171	3241.37	0.0637897	52493.5	3.29303	18.9373	0	2.687	2.687	13.1156
BMGF	ETH1102	5	9.52621	39.1925	2654.06	4	2018-12-21	2019-01-03	Wheat	Store	Main	0.00487978	62.03	NA	NA	5.59211	NA	496.213	NA	0.0576207	NA	NA	2.73361	91.3524	5534.56	NA	1062.74	32.2176	0.165801	NA	3409.12	NA	3.06532	1565.41	NA	2.71615	NA	0.000545936	0.369115	19.9724	4676.31	0.0182984	65597.2	1.21287	9.66052	0	2.585	2.585	23.9412
BMGF	ETH1103	5	9.33902	39.2873	2824.13	4	2018-12-21	2018-12-21	Barley	Field stack	Main	0.00645341	11.4862	0.0128329	NA	9.33427	NA	303.025	NA	NA	NA	NA	4.49514	38.043	4967.81	NA	1229.77	18.5563	0.0904963	NA	3967.47	NA	1.33871	2050.54	NA	2.12329	NA	NA	0.196824	30.6574	6107.51	0.0216153	56887.4	1.54924	9.49149	0	2.35	2.35	22.517
BMGF	ETH1104	5	9.3999	39.1548	2703.76	4	2018-12-22	2018-12-22	Teff	Field stack	Main	0.00264622	884.81	0.146969	NA	18.5805	0.0564222	1716.6	0.0729776	0.827853	3.0148	0.0338976	6.66476	1412.64	5009.75	0.382503	1922.71	247.391	0.103977	NA	4336.71	NA	5.69939	2148.77	0.0372372	5.32568	0.00407839	0.016846	3.7057	30.8614	3362	0.0583735	61226.6	4.85958	14.6259	0	1.719	1.719	17.7703
BMGF	ETH1105	5	9.28771	39.103	2920.35	4	2018-12-22	2019-01-03	Wheat	Field stack	Main	0.0340274	14.0675	NA	NA	9.53432	NA	433.454	NA	NA	NA	0.00163089	3.51656	32.1483	4969.07	NA	1286.07	29.8936	0.102795	NA	3336.01	NA	3.34868	1782.86	NA	5.31691	NA	NA	0.175575	21.1772	3939.55	0.0355634	64746.7	1.15693	14.4095	0	2.492	2.492	25.8894
BMGF	ETH1106	5	9.16172	39.1524	2567.24	4	2018-12-22	2019-01-03	Teff	Field stack	Close pair	0.00263983	47.1751	NA	NA	15.6417	NA	1755.8	NA	0.0485404	NA	0.00211997	5.97772	78.0107	5090.05	NA	1717.96	127.427	0.14558	NA	3784.29	NA	4.48153	2553.84	0.131459	6.72217	NA	0.000720817	0.245241	27.6553	2933.31	0.0197275	59918.6	2.74985	14.267	0	1.463	1.463	33.0164
BMGF	ETH1107	5	9.16227	39.1543	2566.4	4	2018-12-22	2019-01-03	Teff	Field stack	Close pair	0.00407871	82.5903	0.0211559	NA	17.707	NA	1785.54	NA	0.0873292	NA	0.00428403	5.646	269.881	4455	NA	1658.82	35.8856	0.602985	NA	2813.27	NA	2.11612	2301.08	0.467318	8.26593	NA	0.00100131	0.337163	22.5992	3399.73	0.0367417	57906.6	2.85995	5.9017	0.2803	0.9567	1.237	38.4118
BMGF	ETH1108	5	9.12873	39.0021	2527.44	4	2018-12-22	2019-01-03	Wheat	Field stack	Main	NA	9.95528	NA	NA	7.9292	NA	398.09	NA	NA	NA	NA	3.52732	31.341	3685.09	NA	931.159	35.8663	0.0953203	NA	2036.19	NA	5.57897	1646.3	0.034013	1.63632	NA	NA	0.171352	20.0001	3553.19	0.0705202	75133.2	1.8845	31.1154	0	1.663	1.663	15.9931
BMGF	ETH1109	5	9.0964	39.065	2515.98	4	2018-12-23	2019-01-03	Wheat	Field stack	Main	0.0060906	10.2983	NA	NA	10.3922	NA	377.899	NA	NA	NA	0.00748101	3.95027	42.2293	4102.37	NA	1127.82	53.0278	0.0504452	NA	2520.98	NA	7.68961	1836.34	0.0266398	1.8404	NA	NA	0.177987	28.0078	3239.3	0.464895	53266.9	3.19437	20.894	0	1.441	1.441	17.3107
BMGF	ETH1110	5	9.03532	39.1014	2488.98	4	2018-12-23	2019-01-03	Wheat	Field stack	Main	0.00338711	7.57188	NA	NA	6.92161	NA	411.47	NA	NA	NA	NA	4.38347	32.8236	4791.66	NA	1216.94	38.5287	0.0485815	NA	3144.62	NA	2.59442	1847.35	0.0514339	2.13536	NA	0.0012849	0.172742	27.6799	3200.47	0.058839	58953.7	2.18101	12.4067	0	1.405	1.405	29.5658
BMGF	ETH1111	5	9.0862	38.9051	2440.06	4	2018-12-23	2019-01-03	Teff	Field stack	Close pair	0.00397572	1063.28	0.14768	NA	19.1446	NA	1579.84	NA	0.678149	4.017	0.055806	6.36807	949.053	6038.33	0.394379	1935.11	147.206	0.171659	NA	3914.79	0.394048	5.58273	2648.53	0.154846	6.8308	0.00600588	0.0175747	2.12429	26.8135	3117.87	0.278104	59299.1	3.01221	18.4623	0	2.369	2.369	24.658
BMGF	ETH1112	5	9.08556	38.9065	2431.72	4	2018-12-23	2019-01-03	Teff	Field stack	Close pair	0.0043059	1285.65	0.171556	NA	19.1411	NA	1631.19	NA	0.704501	4.32171	0.0651267	6.76415	1103.06	6352.46	0.337187	2147.5	147.876	0.184298	NA	4321.61	0.348027	5.8941	2642.27	0.150357	7.09777	0.00588991	0.0201819	2.60968	29.4898	2601.93	0.0234644	58005.8	2.33554	11.6132	0	1.069	1.069	34.8069
BMGF	ETH1113	5	9.14472	38.9128	2562.11	4	2018-12-24	2019-01-03	Wheat	Standing crop	Main	0.00377127	7.85448	NA	NA	6.27924	NA	432.945	NA	NA	NA	NA	3.55436	32.2418	4163.54	NA	1182.15	47.0747	0.0366592	NA	3027.28	NA	5.10245	2047.76	NA	2.51768	NA	NA	0.157071	28.7945	4187.45	1.32346	65483.9	3.51276	20.2122	0	1.861	1.861	25.4562
BMGF	ETH1114	5	9.10188	38.9243	2480.44	4	2018-12-24	2019-01-03	Wheat	Field stack	Main	0.00311497	11.2845	NA	NA	9.16749	NA	371.375	NA	NA	NA	NA	3.66585	35.6878	5279	NA	1245.44	40.5815	NA	NA	3270.62	NA	7.56237	2184.72	NA	2.39124	NA	NA	0.163528	27.2243	3488.35	0.338314	58957	2.76958	22.566	0	2.296	2.296	27.6909
BMGF	ETH1115	5	9.20203	38.9913	3056.88	4	2018-12-24	2019-01-03	Barley	Standing crop	Close pair	NA	32.7305	NA	NA	9.44357	NA	366.638	NA	NA	NA	NA	4.09389	56.0573	5306.02	NA	1374.42	12.1881	0.049594	NA	4079.24	NA	1.3051	1689.3	NA	2.57256	NA	0.000399668	0.262377	27.9718	4121.28	0.0486362	76371.9	1.44302	33.548	0	1.549	1.549	19.3576
BMGF	ETH1116	5	9.20192	38.9918	3024.64	4	2018-12-24	2019-01-03	Barley	Standing crop	Close pair	0.0182149	16.7632	NA	NA	6.36087	NA	369.286	NA	NA	NA	NA	3.973	40.8031	3727.09	NA	1126.6	8.34651	0.0745097	NA	2260.97	NA	1.02023	1694.23	NA	2.35991	NA	NA	0.189336	24.6452	3831.21	0.0442822	67722.9	1.42802	28.5049	0	2.473	2.473	22.9391
BMGF	ETH1117	5	8.94259	38.9872	2449.18	4	2018-12-24	2019-01-03	Wheat	Field stack	Main	0.00423262	4.67787	NA	NA	3.57156	NA	343.448	0.311106	NA	NA	NA	4.57762	27.1858	4213.94	NA	866.211	21.9277	0.193748	NA	2075.5	NA	2.48544	1907.66	0.0327343	2.03706	NA	NA	0.169181	27.6187	2351.23	0.0732333	55189.3	3.66582	19.9251	0	1.18	1.18	24.0626
BMGF	ETH1118	5	9.10503	38.7153	2739.91	4	2018-12-25	2019-01-03	Wheat	Field stack	Main	0.0100284	79.6628	NA	NA	12.3267	NA	452.169	NA	0.0457705	NA	0.00514058	3.01926	103.962	4844.16	NA	1321.68	24.262	0.203445	NA	3956.66	NA	11.5127	1718.43	NA	3.8935	NA	0.00188362	0.423137	26.5295	4943.42	1.3533	63614.8	5.17439	13.7403	0	3.536	3.536	7.88569
BMGF	ETH1119	5	9.21865	38.741	2547.01	4	2018-12-25	2019-01-03	Barley	Store	Main	NA	62.936	NA	NA	6.95279	NA	517.196	NA	0.0521809	0.96937	0.00153577	4.66971	99.611	5291.32	NA	1186.77	17.8727	0.0411018	NA	3783.69	NA	10.1802	1730.86	NA	4.68863	NA	0.00100537	0.371931	27.1673	5344.28	0.954273	63571.4	1.55695	11.838	0	2.347	2.347	14.2257
BMGF	ETH1120	5	9.3405	38.7653	2530.22	4	2018-12-25	2019-01-03	Wheat	Store	Close pair	0.0229004	15.1691	NA	NA	9.0545	NA	389.542	NA	NA	NA	NA	3.35814	38.8718	5335.8	NA	1160.73	33.8733	0.0353598	NA	3544.01	NA	6.93713	1927.35	NA	5.18498	NA	NA	0.189874	21.9805	5199.43	0.0375691	71734.5	0.731012	13.2115	0	2.249	2.249	25.1934
BMGF	ETH1121	5	9.34967	38.7732	2601.99	4	2018-12-25	2019-01-03	Wheat	Standing crop	Close pair	0.0078781	5.54786	NA	NA	9.49034	NA	418.253	0.335496	NA	NA	NA	4.1499	35.2955	5695.34	NA	1318.26	40.5544	0.0346751	NA	3969.07	NA	6.35631	2059.06	NA	6.18118	NA	NA	0.171824	31.2337	4500.1	0.0200615	62827.3	0.880055	10.3626	0	2.51	2.51	23.2762
BMGF	ETH1122	5	9.40071	38.8235	2614.22	4	2018-12-25	2019-01-03	Teff	Standing crop	Main	NA	1080.72	0.0586152	NA	21.0742	NA	1851.82	NA	0.963852	7.04	0.0204094	6.24334	1592.09	4649.86	0.101145	2112.4	191.478	0.319469	NA	4603.84	NA	4.1302	2117.75	0.0737211	11.5282	0.00149556	0.0136974	4.08884	33.952	3191.12	0.0547901	58856.6	0.685708	20.4593	0	1.72	1.72	20.8441
BMGF	ETH1124	5	9.2735	38.5862	2585.93	4	2018-12-26	2019-01-03	Teff	Field stack	Main	0.00457244	26.9632	NA	NA	15.7715	NA	1529.34	NA	0.0498595	NA	0.00170072	5.74265	66.2396	3951.69	NA	1670.93	229.721	0.0954666	NA	3579.68	NA	7.10027	2437.71	0.0934979	6.63751	NA	0.000346512	0.210157	32.0841	3734.13	0.582553	53918	2.68587	24.9571	0	2.529	2.529	17.2006
BMGF	ETH1125	5	9.47626	38.5982	1520.01	4	2018-12-26	2019-01-03	Teff	Store	Main	0.00300197	413.474	0.0273455	NA	19.2082	NA	1822.47	NA	0.350738	4.31049	0.00868031	7.15513	503.66	3254.52	0.100678	1631.14	43.3055	0.465622	NA	2936.11	NA	2.98335	2491.02	0.12411	15.4799	NA	0.00404356	1.33525	20.2155	1761.5	0.0215375	29179	0.944335	5.35087	0.5464	0.6356	1.182	19.7187
BMGF	ETH1126	5	9.49784	38.958	2658.43	4	2018-12-27	2019-01-03	Barley	Field stack	Main	NA	38.5595	NA	NA	1.66523	NA	379.888	NA	NA	NA	0.00328646	5.77789	57.8448	6174.88	NA	1164.05	18.8025	0.0275909	NA	3970.26	NA	14.8238	1903.53	NA	2.24806	NA	0.00047458	0.27249	26.4095	5631.75	0.454347	71960.9	2.55238	8.76465	0	2.524	2.524	19.3421
BMGF	ETH1127	5	9.56088	38.9139	2677.21	3	2018-12-27	2019-01-03	Teff	Standing crop	Main	0.0057444	84.3122	NA	NA	18.9201	NA	1710.79	0.156548	0.0976447	NA	0.00464005	5.51122	119.429	5284.4	NA	2054.01	169.391	0.0906316	NA	4656	NA	6.1357	2290.26	0.0703245	5.44005	NA	0.00169752	0.38411	26.3984	4360.8	0.2999	57937.1	2.63353	13.3516	0	2.121	2.121	18.781
BMGF	ETH1128	2	9.6603	39.0063	2570.41	4	2018-12-27	2019-01-03	Teff	Field stack	Main	NA	135.638	0.0124095	NA	17.9491	NA	1799.75	0.146224	0.210403	0.985048	0.00306732	7.09978	203.331	4471.14	NA	1936.87	140.366	0.272216	1.70412	4338.98	NA	4.28455	2286.24	0.152027	7.77877	NA	0.00169576	0.525279	32.2746	4533.48	0.0751668	63507.5	1.87871	NA	0	3.272	3.272	25.5686
BMGF	ETH1129	2	9.5419	38.8782	2633.93	4	2018-12-27	2018-12-27	Wheat	Field stack	Main	0.00385117	10.6314	NA	NA	3.184	NA	441.569	NA	0.0244621	0.17591	0.00225534	4.47041	41.8165	4436.14	NA	1233.68	61.6185	NA	1.55057	3024.73	0.529227	10.9598	1885.16	NA	1.73131	NA	NA	0.127029	35.0469	5874.73	0.926537	74824.9	2.15896	NA	0	2.85	2.85	20.8358
BMGF	ETH1130	2	9.74006	38.7244	2762.92	4	2018-12-28	2019-01-03	Teff	Standing crop	Main	0.00307912	98.2611	0.0128547	NA	14.155	NA	1686.5	NA	0.0693395	0.823458	0.00301418	6.49514	148.244	5359.7	0.122627	1981.27	54.0741	0.285014	1.48641	4136.74	1.51785	4.15538	2460.28	0.0536434	9.82868	NA	0.00157757	0.42766	37.2372	3518.69	0.0193428	71761.2	3.14637	NA	0	2.351	2.351	27.3533
BMGF	ETH1131	2	9.81184	38.7445	2718.21	4	2018-12-28	2019-01-03	Wheat	Field stack	Main	0.0125608	13.1981	NA	NA	10.7534	NA	442.222	NA	0.0219865	0.11102	0.00518176	3.44524	35.6322	4800.6	0.0877647	1344.91	24.2078	0.200835	NA	4042.71	0.568556	11.3134	1794.96	NA	3.6204	NA	NA	0.140204	31.1076	3303.26	0.0268328	84685.3	0.879563	29.7479	0	1.245	1.245	28.9299
BMGF	ETH1133	2	10.0503	38.2362	1934.94	4	2018-12-29	2019-01-03	Maize	Store	Main	NA	4.17076	NA	NA	NA	NA	51.3943	NA	0.0196931	NA	NA	1.11002	16.3812	3180.99	NA	1174.32	5.6129	0.63141	NA	3269.07	NA	0.379075	1575.83	NA	0.0841124	NA	NA	0.131481	14.6253	2638.11	0.034703	50889.3	2.99932	4.25797	1.7275	3.8355	5.563	38.2679
BMGF	ETH1134	2	9.93794	38.2422	2519.31	3	2018-12-29	2019-01-03	Teff	Field stack	Main	0.0186922	78.7908	0.016364	NA	19.0652	NA	1713.18	NA	0.134828	0.679348	0.00473364	7.32272	182.033	3493.93	NA	1962.4	253.223	0.0435876	3.41154	4361.83	0.0267318	12.8484	2403.66	NA	8.89585	0.00101981	0.00263286	0.449572	36.2019	4123.89	4.74089	63017.7	1.67147	NA	0	2.205	2.205	8.05184
BMGF	ETH1135	2	9.95379	38.3045	2539.11	4	2018-12-29	2019-01-03	Teff	Field stack	Main	NA	82.9667	NA	NA	16.0613	NA	1293.54	0.185955	0.0970252	0.432048	0.00530944	7.33912	106.663	5177.15	NA	1842.15	288.798	0.162289	4.46407	4225.91	NA	5.89877	2094.7	0.0430046	4.2964	NA	NA	0.292235	25.3712	2822.89	0.0383863	60489.6	5.31316	12.8698	0	1.446	1.446	22.0152
BMGF	ETH1136	2	9.80672	38.2803	2573.89	4	2018-12-30	2018-12-30	Teff	Standing crop	Close pair	NA	675.365	0.16867	NA	28.4941	NA	1458.23	NA	0.482707	6.44259	0.0351029	6.94057	1871.85	4568.7	0.148705	1890.87	369.211	0.122888	4.45988	4039.22	0.243165	19.8543	2114.65	0.0549564	7.48182	0.0042512	0.0434064	4.66065	31.3581	4970.72	18.769	60849.9	5.17391	NA	0	3.014	3.014	2.63897
BMGF	ETH1138	2	9.81071	38.3124	2556.92	4	2018-12-30	2018-12-30	Wheat	Standing crop	Main	NA	4.56774	NA	NA	7.29069	NA	372.524	NA	0.0179723	0.0809833	NA	3.60406	31.3741	4164.17	NA	982.176	48.7213	0.0192695	1.02428	2546	NA	4.18225	1645.94	NA	2.4638	NA	NA	0.133653	20.9917	4636.11	1.37911	68837.9	5.93825	NA	0	2.2	2.2	6.89704
BMGF	ETH1139	2	9.71087	38.3884	2277.72	4	2018-12-30	2019-01-03	Teff	Field stack	Main	0.0056126	24.6435	NA	NA	6.09625	NA	1427.02	NA	0.0846953	0.327048	NA	5.73584	58.9753	3972.66	NA	1607.04	35.623	0.425412	0.749135	3264.58	NA	1.75768	2330.77	0.115121	1.57775	NA	NA	0.223872	24.1679	2700.27	0.0263679	52367.9	5.48006	0.698928	0.0391	1.7899	1.829	40.0939
BMGF	ETH1142	2	9.64354	38.8508	2600.3	4	2019-01-01	2019-01-03	Teff	Field stack	Close pair	NA	56.481	NA	NA	11.0981	NA	1763.5	NA	0.143022	0.418287	NA	6.28948	101.476	5141.7	NA	1860.39	77.308	0.356425	1.91208	4667.24	NA	2.09681	2062.4	0.312578	4.95375	NA	NA	0.26967	30.2823	3554.5	0.0273373	62944.8	2.90366	6.27607	0	1.622	1.622	33.1517
BMGF	ETH1143	2	9.64324	38.8504	2604.21	4	2019-01-01	2019-01-03	Teff	Field stack	Close pair	NA	15.7736	NA	NA	11.9946	NA	1818.44	NA	0.101691	0.240319	NA	6.25538	52.4096	5237.13	NA	1923.66	44.593	0.47578	0.767922	4587.55	NA	2.08119	2102.06	0.671824	5.73494	NA	NA	0.184684	26.1707	4161.11	0.0321897	63195.1	2.73774	3.01554	0.0416	1.4174	1.459	40.3239
BMGF	ETH1144	2	9.67022	38.8794	2617.82	4	2019-01-01	2019-01-03	Teff	Store	Main	NA	374.991	0.0421492	NA	15.5925	NA	1815.96	NA	0.352013	1.75636	0.0107046	6.82473	567.165	4712.65	0.0997655	1934.35	65.4967	0.198891	1.65803	4366.62	0.0809836	1.76906	2030.92	0.0608424	7.49303	NA	0.00556979	1.79885	30.6714	3092.61	0.0296396	58649.4	2.14419	NA	0	1.823	1.823	28.0419
BMGF	ETH1145	2	9.65187	38.6401	2630.89	4	2019-01-02	2019-01-03	Barley	Field stack	Main	NA	79.8467	NA	NA	2.96046	NA	391.077	NA	0.0725923	1.0649	0.00232001	3.61255	106.608	5685	NA	957.386	13.3436	0.191961	0.590834	3502.49	0.0692524	3.36241	1178.83	NA	1.99289	NA	0.00112318	0.336996	19.3098	3496.86	0.0297922	72412.1	3.54148	20.9884	0	1.598	1.598	30.6464
BMGF	ETH1146	2	9.58486	38.6684	2331.18	4	2019-01-02	2019-01-03	Teff	Field stack	Main	0.00425015	215.406	0.0256362	NA	11.9497	0.084191	1464.09	NA	0.195438	1.03505	0.00806349	7.70312	248.339	4138.38	0.0723308	1667.03	35.806	0.475649	1.53098	3191.67	0.0478171	2.41068	2280.07	0.124905	5.00059	NA	0.0023657	0.658527	26.1486	2820.24	0.027707	59335	1.48361	2.4434	0.0563	3.0437	3.1	33.9514
BMGF	ETH1147	2	9.6549	38.6211	2671.36	4	2019-01-02	2019-01-03	Barley	Field stack	Main	NA	73.4591	NA	NA	4.97544	NA	417.786	NA	0.0711949	1.03677	0.00196574	3.36744	109.771	5438.25	NA	1162.51	12.5532	0.295488	0.723214	3635.28	NA	4.42148	1447.13	NA	2.84558	NA	NA	0.346751	20.3926	5322.25	0.634103	70291	2.6718	NA	0	3.111	3.111	14.0764
BMGF	ETH1148	2	9.97539	38.5074	2170.65	4	2019-01-03	2019-01-03	Teff	Standing crop	Main	0.0275449	94.0859	0.0186096	NA	15.2087	NA	1405.81	NA	0.111838	0.505141	0.00280003	4.99098	133.212	2975.69	NA	1693.91	48.2619	0.429586	0.667992	3310.29	0.0272286	1.32026	1939.63	0.078359	5.03649	NA	0.00143563	0.355865	22.497	3525.27	0.0273722	73537.1	2.00792	5.10022	0.02	1.141	1.161	40.6944
BMGF	ETH1149	5	8.76437	40.2819	1853.63	4	2018-12-22	2018-12-22	Sorghum	Field stack	Main	0.0128323	15.0133	NA	NA	0.425186	NA	179.077	NA	NA	NA	0.00247325	1.82386	29.1459	4608.13	NA	1407.86	8.96632	0.222307	NA	3328.32	NA	2.6662	1544.89	0.0338182	0.988069	NA	NA	0.17359	18.1883	4338.42	0.0431894	61950.8	0.708757	3.98102	0.0862	2.3048	2.391	34.7291
BMGF	ETH1151	5	8.8322	40.4085	1592.77	4	2018-12-22	2018-12-22	Sorghum	Field stack	Main	NA	11.8381	NA	NA	2.80796	NA	181.998	0.114241	NA	NA	0.00276585	1.58077	28.8899	4829.42	NA	1389.74	11.516	0.528977	NA	3432.59	NA	7.98154	1443.52	1.18411	1.00116	NA	NA	0.18112	18.7055	1033.45	0.0267847	73700.8	0.983765	10.4088	0.0133	1.7317	1.745	25.9318
BMGF	ETH1152	5	8.81686	40.5659	1663.31	4	2018-12-22	2018-12-22	Maize	Store	Main	NA	8.1284	NA	NA	NA	NA	50.1202	NA	NA	NA	NA	1.33909	20.5371	3366.63	NA	989.82	4.03713	0.377292	NA	2728.02	NA	1.60762	1608.51	0.340891	0.149915	NA	NA	0.198702	16.8732	1331.7	0.0158228	24699.9	1.88785	3.73888	0.0112	1.7348	1.746	13.069
BMGF	ETH1153	5	8.74117	40.3828	2226.45	4	2018-12-23	2018-12-23	Sorghum	Field stack	Close pair	NA	13.2289	NA	NA	0.174097	NA	222.903	NA	NA	NA	NA	2.13298	32.6729	4559.83	NA	1535.77	13.4021	0.142754	NA	3865.27	NA	2.12466	1639.43	NA	0.733486	NA	NA	0.172943	20.9558	3732.53	0.020941	76261.5	0.759336	3.45334	0.0129	1.4821	1.495	36.1128
BMGF	ETH1154	5	8.74173	40.3823	2216.38	4	2018-12-23	2018-12-23	Sorghum	Field stack	Close pair	0.00354935	14.8526	NA	NA	0.186495	NA	197.543	NA	NA	NA	NA	2.39292	36.6302	3887.46	NA	1449.17	10.1961	0.0498282	NA	3408.56	NA	2.59457	1522.31	0.0665941	0.908527	NA	NA	0.186722	17.1536	3870.7	0.0102272	69872.7	0.59947	3.89951	0.0127	1.5893	1.602	35.5385
BMGF	ETH1155	5	8.82687	40.4887	1799.32	4	2018-12-23	2018-12-23	Sorghum	Field stack	Main	NA	24.6032	NA	NA	0.366046	NA	202.823	NA	NA	NA	0.00393892	1.68279	37.6891	4069.55	NA	1706.4	9.75481	0.370189	NA	3683.51	NA	5.88985	1345.97	0.118841	0.922959	NA	NA	0.182767	22.3078	963.767	0.0304856	76920	0.975326	5.54467	0	1.357	1.357	30.7945
BMGF	ETH1156	5	8.76314	40.5476	1795.9	4	2018-12-23	2018-12-23	Maize	Store	Main	0.00310597	13.1061	NA	NA	0.142975	NA	93.4371	NA	NA	NA	0.00261035	1.6647	23.6878	3505.2	NA	1067.62	4.86726	0.453571	NA	2696.91	NA	2.32508	1446.22	0.131232	0.162356	NA	NA	0.171063	21.8594	6399.31	NA	62265	5.28432	NA	0.0159	2.8661	2.882	24.8392
BMGF	ETH1157	2	8.42902	40.4199	1583.96	4	2018-12-24	2018-12-24	Sorghum	Store	Main	NA	251.712	0.128231	NA	1.74635	NA	244.867	NA	1.48819	4.96104	0.00740798	3.49989	717.668	4927.29	0.289191	1230.49	32.8602	0.903019	3.28076	2280.13	0.456786	2.65053	1479.89	0.313494	1.289	0.00214686	0.00754597	2.06433	22.8229	3211.8	NA	16469	1.135	NA	0	0.5274	0.5274	4.85439
BMGF	ETH1158	2	8.53756	40.3143	1729.21	4	2018-12-24	2018-12-24	Teff	Field stack	Main	0.0103247	129.016	0.023266	NA	8.98335	NA	1358.72	NA	0.140541	3.6274	0.0100756	5.97103	154.873	3776.39	NA	1424.6	59.8714	0.217006	2.49607	2850.92	0.0394066	2.04581	2221.57	0.046557	4.44829	0.0017244	0.00260088	0.396215	27.4105	4204.58	0.0331496	15629.6	1.94222	2.85407	0	0.8978	0.8978	6.42521
BMGF	ETH1159	2	8.53176	40.4884	1714.53	4	2018-12-24	2018-12-24	Sorghum	Store	Main	NA	107.021	0.0303699	NA	0.366165	NA	150.344	NA	0.0608914	2.76199	0.00574615	2.63151	197.351	4046.27	NA	1255.65	15.7554	0.679128	0.995267	2363.79	0.0260013	3.22932	1528.02	0.250194	0.430691	NA	0.00153987	0.518007	19.8192	1823.13	0.0307284	37773.3	3.71635	1.3119	0.0171	1.3329	1.35	15.4858
BMGF	ETH1161	2	8.68643	40.3547	1837.05	4	2018-12-25	2018-12-25	Sorghum	Field stack	Main	NA	19.9619	NA	NA	1.02479	NA	235.571	NA	0.0241884	0.458655	NA	1.90533	40.1605	3852.47	NA	1620.29	8.81762	0.279137	0.228145	3513.81	NA	2.32797	1271.66	0.0631543	1.9312	NA	NA	0.197043	18.9123	1044.77	0.0220855	77523.7	0.499334	5.23617	0.0085	1.4995	1.508	32.5085
BMGF	ETH1162	2	8.85623	40.7067	1684.6	4	2018-12-25	2018-12-25	Maize	Store	Main	NA	6.33066	NA	NA	NA	NA	49.7066	NA	0.00553833	0.158235	0.00790292	1.24311	19.1675	3369.14	NA	1023.64	2.88674	0.159283	0.297424	2677.11	NA	7.53416	1523.96	0.383774	0.239789	NA	NA	0.150848	18.5818	877.738	0.0216141	9291.86	2.15695	1.6303	0.0057	1.1403	1.146	6.20363
BMGF	ETH1163	2	8.92381	40.8141	1737.62	4	2018-12-25	2018-12-25	Maize	Field stack	Main	NA	11.759	NA	NA	NA	NA	65.119	NA	0.0247865	0.256665	NA	1.35052	25.4794	3928.48	NA	1017.09	4.20077	0.214453	0.226903	3028.22	NA	3.08789	1277.23	0.0236636	0.387139	NA	NA	0.158611	17.5004	3562.81	0.0231746	67500.3	0.897721	5.59378	0.0174	1.9246	1.942	28.6051
BMGF	ETH1164	2	9.09263	40.6954	1689.64	4	2018-12-26	2018-12-26	Sorghum	Field stack	Main	NA	24.0333	NA	NA	0.420355	NA	185.544	NA	0.0249095	0.371995	0.00179013	1.55788	41.2974	4295.37	NA	1294.09	13.3821	0.477549	0.626134	2802.46	NA	2.62102	1426.24	0.032243	1.04556	NA	NA	0.190052	20.3763	3565.53	0.0397557	60949.2	1.72461	3.73649	0.8245	1.9805	2.805	38.8929
BMGF	ETH1165	5	9.06499	40.6345	1580.88	4	2018-12-26	2018-12-26	Sorghum	Store	Main	NA	200.216	NA	NA	0.969652	NA	206.669	NA	0.0743543	NA	0.00158441	1.76813	237.754	4593.3	0.12165	1492.43	12.1006	0.594768	NA	3118.82	NA	2.41103	1403.9	0.318081	1.10269	NA	0.000482894	0.962648	18.3699	3658.03	0.177462	49658.6	0.990867	3.31204	0.2624	6.4686	6.731	27.8466
BMGF	ETH1166	5	9.10945	40.8805	1821.65	4	2018-12-26	2018-12-26	Sorghum	Store	Main	NA	24.8629	NA	NA	0.451533	NA	175.905	NA	NA	NA	0.00303126	1.52104	39.9422	4650.41	NA	1465.83	12.315	0.303985	NA	3339.1	NA	4.55531	1516.09	0.096736	0.861224	NA	NA	0.204779	18.1732	3001.05	0.00946696	60356.6	1.1519	5.64654	0.0109	1.4621	1.473	29.6417
BMGF	ETH1167	5	8.65011	40.7559	1753.42	4	2018-12-27	2018-12-27	Maize	Store	Main	NA	9.89189	NA	NA	0.151293	NA	78.5395	NA	NA	NA	NA	1.57051	24.6202	3061.37	NA	959.488	3.95646	0.558652	NA	1997.18	NA	3.12884	1884.96	0.134955	0.150297	NA	NA	0.161687	18.8605	2551.24	0.0100117	57717.3	6.46976	2.8808	0	2.656	2.656	17.6863
BMGF	ETH1169	5	8.68889	40.6712	1801.03	4	2018-12-27	2018-12-27	Maize	Field stack	Close pair	NA	21.157	NA	NA	0.190891	NA	81.5453	NA	NA	NA	0.00167766	1.6744	31.0616	3256.95	NA	1006.38	4.87806	0.289022	NA	2285.63	NA	2.18031	1416.1	0.0394755	0.154672	NA	NA	0.176701	22.5069	2995.68	0.0111407	67341	7.01558	2.87621	0	2.948	2.948	20.9544
BMGF	ETH1170	5	8.63028	40.6117	1731.29	4	2018-12-27	2018-12-27	Maize	Store	Main	NA	10.6239	NA	NA	NA	NA	81.6016	NA	NA	NA	0.00749591	1.46835	24.3112	3271.73	NA	962.125	3.71746	0.930742	NA	1995.04	NA	5.88896	1621.99	0.0979502	0.168978	NA	NA	0.179184	21.4267	1580.78	0.044422	37598.9	1.95849	NA	0	1.899	1.899	12.6669
BMGF	ETH1171	5	8.64223	41.0627	1679.13	4	2018-12-28	2018-12-28	Sorghum	Standing crop	Main	NA	35.2688	0.0305395	NA	0.560173	NA	189.934	NA	NA	1.10039	0.0151837	2.43742	52.9755	4538.27	NA	1225.01	11.9822	0.312147	NA	2343.52	NA	10.3064	1647.06	0.044354	0.536575	NA	0.000342178	0.304531	21.4272	3570.74	0.0155554	73739.5	7.11527	2.24609	0	2.332	2.332	21.4955
BMGF	ETH1172	5	8.71459	40.9073	1699.16	4	2018-12-28	2018-12-28	Sorghum	Store	Main	0.00362211	903.557	0.124684	NA	1.61307	0.0739616	349.985	NA	0.260501	2.10496	0.0689951	3.27724	646.263	4610.28	0.511102	1340.71	21.0348	0.559424	NA	2510.55	NA	11.5435	1215.31	0.142872	0.870531	0.00418551	0.00517411	1.56943	18.1519	3542.22	0.0741581	75567	6.92528	1.38917	0.0105	2.5885	2.599	21.463
BMGF	ETH1173	5	9.28419	41.2141	2413.61	4	2018-12-30	2018-12-30	Sorghum	Field stack	Main	NA	21.7392	NA	NA	0.202619	NA	258.5	NA	NA	NA	0.00906014	2.57766	55.2196	4830.74	NA	1726.17	12.6887	0.279686	NA	3682.1	NA	4.84926	1216.18	0.158287	0.717265	NA	NA	0.191844	20.3166	4914.15	0.0131846	78177.1	1.50886	6.59033	0	3.64	3.64	30.1989
BMGF	ETH1174	5	9.27207	41.1384	2338.4	4	2018-12-30	2018-12-30	Maize	Field stack	Main	NA	3.0547	NA	NA	NA	NA	66.6958	NA	NA	0.945253	NA	0.894446	18.3653	3513.22	NA	1284.63	4.88715	0.293688	NA	3485.84	NA	1.69654	1584.91	0.0337831	0.269807	NA	NA	0.160687	17.8566	4011.93	0.0390831	62102.9	1.42163	4.24737	0.1176	4.7944	4.912	31.6312
BMGF	ETH1175	5	9.16738	41.0641	2072.16	4	2018-12-30	2018-12-30	Sorghum	Field stack	Main	NA	16.9344	NA	NA	0.31893	NA	178.012	NA	NA	NA	NA	0.889187	28.7785	4999.85	NA	1188.64	7.471	0.301358	NA	3196.2	NA	2.26386	1235.6	0.156787	0.751018	NA	NA	0.20764	13.5138	3279.01	0.0118059	53844	2.91113	4.90122	0.0104	1.9856	1.996	22.6341
BMGF	ETH1176	5	9.2173	40.9262	1581.83	4	2018-12-30	2018-12-30	Sorghum	Store	Main	NA	14.0732	0.0418722	NA	0.392935	NA	160.58	NA	NA	NA	0.00493557	1.7434	28.3856	4189.1	NA	1322.2	9.78584	0.503515	NA	2989.86	2.02569	4.15558	1415.41	0.234412	0.740761	NA	NA	0.170605	31.6308	4462.48	0.0512994	61621.6	0.882873	6.46968	0.1046	3.5854	3.69	34.5721
BMGF	ETH1177	5	9.12735	41.2443	2437.4	4	2018-12-31	2018-12-31	Wheat	Field stack	Main	0.00343162	5.67756	NA	NA	11.4243	NA	485.863	NA	NA	NA	0.00954124	4.41131	28.5433	4686.64	NA	1194.38	36.7438	0.128979	NA	3429.53	NA	15.6417	1952.53	0.205297	2.74693	NA	NA	0.151899	32.2045	4621.19	0.0526009	90013.7	1.47655	59.332	0	3.815	3.815	19.3957
BMGF	ETH1178	5	8.97483	41.1458	2060.3	4	2018-12-31	2018-12-31	Sorghum	Field stack	Main	0.0075564	27.0305	NA	NA	0.160366	NA	215.555	NA	NA	NA	0.0133076	1.97771	41.707	5009.3	NA	1492.1	13.5449	0.467719	NA	3461.39	NA	2.44084	1180.6	0.0143891	0.213639	NA	0.000611083	0.192271	21.6476	4482.73	0.0189619	69054.9	6.47641	2.22087	0	4.316	4.316	24.3831
BMGF	ETH1180	5	8.78617	40.9949	1483.18	4	2019-01-01	2019-01-01	Sorghum	Store	Main	NA	25.8403	NA	NA	0.327637	NA	187.116	NA	NA	NA	0.00627769	2.3178	41.6077	4534.03	NA	1258.36	11.2496	0.510416	NA	2539.17	NA	9.09335	1878.02	0.500472	0.568189	NA	0.000268204	0.189116	22.7654	3327.07	0.037532	51930	5.99571	1.66945	2.6269	2.5071	5.134	33.8404
BMGF	ETH1181	5	9.02175	40.7512	1895.52	4	2019-01-02	2019-01-02	Sorghum	Store	Main	NA	18.2036	NA	NA	0.47781	NA	129.358	NA	NA	NA	0.00705015	1.06805	32.3341	4771.81	NA	1404.99	7.95708	0.192305	NA	3446.24	NA	9.41496	1092.47	0.349442	0.914209	NA	NA	0.188368	14.368	2911.08	0.0348049	62041.9	1.88515	5.87615	0	2.355	2.355	32.2305
BMGF	ETH1182	5	8.79425	40.6789	2005.09	4	2019-01-03	2019-01-03	Sorghum	Store	Main	NA	25.8179	NA	NA	0.26719	NA	206.147	NA	NA	NA	0.00330989	2.20985	40.6454	4463.73	NA	1186.13	12.5195	0.626799	NA	2609.91	NA	3.23821	1615.26	0.102692	0.295032	NA	0.000366823	0.201164	18.3674	2997.81	0.036193	59201.7	6.12076	1.49548	0.1606	2.6294	2.79	30.4959
BMGF	ETH1183	5	9.02249	40.9692	2299.26	4	2019-01-03	2019-01-03	Sorghum	Store	Close pair	NA	203.165	NA	NA	1.37086	NA	173.523	NA	0.04914	NA	0.0210503	1.47561	229.918	4512.81	NA	1437.54	13.3388	0.14526	NA	3401.4	NA	8.03669	1367.66	0.205744	0.69943	NA	0.0051807	0.657645	15.7671	4062.45	0.0326606	70579.9	1.42217	16.1871	0.0214	3.5756	3.597	25.594
BMGF	ETH1184	5	9.02233	40.9689	2306.62	4	2019-01-03	2019-01-03	Sorghum	Store	Close pair	NA	155.427	NA	NA	1.02692	NA	183.179	NA	0.106568	NA	0.0224099	1.54882	199.592	4542.07	NA	1451.6	14.3838	0.148139	NA	3397.21	NA	7.70927	1339.38	0.194529	0.711453	NA	0.00183947	0.677382	15.8781	3298.63	0.012659	56550.6	1.18758	30.2837	0	1.397	1.397	19.4831
BMGF	ETH1185	4	6.98854	39.1618	2427.88	4	2018-12-22	2018-12-22	Barley	Store	Main	NA	28.9508	NA	NA	5.04682	NA	413.56	NA	0.017259	0.699198	NA	5.09278	60.7236	5440.87	0.050672	1385.45	12.4046	0.36233	0.390977	4284.59	0.0565961	1.42893	1795.42	NA	2.34896	NA	NA	0.0726188	61.8832	1663.2	0.0176616	28344.7	3.37289	4.74396	0	2.007	2.007	12.718
BMGF	ETH1186	4	7.23444	38.9535	2806.48	4	2018-12-23	2018-12-23	Barley	Standing crop	Main	NA	11.5123	NA	NA	2.37441	NA	382.275	NA	0.0123732	0.663122	NA	7.60558	37.7654	6061.66	NA	1204.5	15.9528	0.321565	NA	4050.36	0.0194974	2.19645	1887.9	NA	1.61051	NA	NA	0.0521563	41.5346	2485.27	0.142102	33931.3	5.1615	13.7074	0	4.644	4.644	15.7775
BMGF	ETH1187	4	7.23572	39.009	2891.51	4	2018-12-23	2018-12-23	Barley	Standing crop	Close pair	NA	21.3825	NA	NA	9.64547	NA	459.876	NA	0.0236522	0.528924	NA	8.48185	56.4951	6091.34	0.0505409	1373.9	19.8214	0.228041	0.732539	4863.7	0.0241884	2.46002	2101.25	0.0153684	2.67557	NA	NA	0.0800685	39.7053	3029.22	0.0566612	44941.7	3.54718	11.4971	0	3.677	3.677	14.1648
BMGF	ETH1189	4	7.1171	38.8074	2658.99	6	2018-12-23	2018-12-23	Barley	Field stack	Main	NA	31.2998	NA	NA	7.45506	NA	426.551	NA	0.0526318	0.672458	0.00229844	11.7451	80.9819	7189.08	NA	1697.51	30.5175	0.190125	1.02758	5578.4	0.0542266	10.433	2352.08	0.013669	2.61526	NA	NA	0.103548	66.7866	2564.38	3.1755	25406.9	3.13371	22.3244	0	3.624	3.624	6.60301
BMGF	ETH1190	4	7.36756	38.65	1811.13	4	2018-12-24	2018-12-24	Sorghum	Store	Close pair	NA	12.4849	NA	NA	0.147844	NA	205.378	NA	0.00636526	0.185426	NA	2.19826	30.6003	4306.51	NA	1511	15.8626	1.01288	0.713138	3186.39	NA	2.2949	1267.57	0.0320703	0.66769	NA	NA	0.0529437	19.0355	2517.05	0.0334571	39296.4	3.06125	1.11408	0.2869	1.1811	1.468	27.4421
BMGF	ETH1191	4	7.36487	38.6507	1816.24	4	2018-12-24	2018-12-24	Maize	Store	Close pair	NA	18.3283	NA	NA	0.226398	NA	101.267	NA	0.0211227	0.749218	NA	1.8514	35.5742	5113.29	NA	1620.56	7.38953	0.520521	1.36744	4346.24	NA	1.84842	1652.09	0.253637	0.381612	NA	NA	0.0471872	29.9063	1987.45	0.0236074	24241.2	1.89471	1.11201	0.0192	1.9728	1.992	22.9328
BMGF	ETH1192	4	7.51882	38.7816	1588.31	4	2018-12-24	2018-12-24	Maize	Store	Main	NA	4.84851	NA	NA	NA	NA	87.6077	NA	0.0158651	0.822542	NA	1.44982	20.5296	4175.37	NA	1003.61	4.58205	0.834728	0.735571	2631.28	NA	2.14326	1600.61	0.233469	0.204977	NA	NA	0.0373501	22.5869	1931.71	0.0314238	28476.9	2.42991	0.380476	0.1262	3.1028	3.229	22.3358
BMGF	ETH1193	4	7.08692	38.2708	2035.55	4	2018-12-25	2018-12-25	Maize	Store	Main	NA	5.41703	NA	NA	NA	NA	82.5318	NA	0.0173317	1.07771	NA	0.326466	42.0376	3628.94	NA	1204.86	5.21146	0.509803	0.58347	2504.85	NA	7.74331	1610.42	0.108029	0.270072	NA	NA	0.0384224	31.7573	1838.35	0.0824848	12123.4	0.999239	1.49554	0	3.227	3.227	11.9379
BMGF	ETH1194	4	7.11993	38.2381	1890.58	4	2018-12-25	2018-12-25	Maize	Store	Close pair	NA	6.97461	NA	NA	NA	NA	124.42	NA	0.00590422	0.373605	NA	0.251095	28.5223	3569.47	NA	1114.76	4.25571	0.753747	NA	2572.74	NA	4.73185	1522.22	0.230481	0.373364	NA	NA	0.031342	26.0668	1181.09	0.061663	12033.6	0.802539	0.829329	0	0.793	0.793	5.04448
BMGF	ETH1195	5	7.11961	38.2374	1895.26	4	2018-12-25	2018-12-25	Maize	Store	Close pair	NA	5.94932	NA	NA	0.14855	NA	94.1645	NA	NA	NA	NA	0.339111	28.8196	3626.2	NA	1055.97	4.27496	0.650444	NA	2411.18	NA	4.82509	1596.07	0.20439	0.227051	NA	NA	0.127543	24.4412	1205.89	0.0386633	8071.85	0.636776	0.789401	0	2.052	2.052	9.41
BMGF	ETH1196	5	7.02177	38.9932	2525.85	4	2018-12-26	2018-12-26	Barley	Store	Main	NA	25.0212	NA	NA	5.25422	NA	356.195	NA	NA	0.890664	NA	4.94738	59.3138	5597.82	NA	1484.89	15.9559	0.195529	NA	4480.69	NA	2.99264	1958.11	0.0152025	2.42693	NA	0.00103619	0.169891	35.9324	1228.29	0.108151	23224.7	1.8272	5.48024	0	2.99	2.99	10.0549
BMGF	ETH1197	5	7.05516	39.1715	2369.53	4	2018-12-27	2018-12-27	Barley	Store	Main	0.00458273	29.2901	NA	NA	3.07596	NA	419.141	NA	NA	0.898903	NA	5.29911	58.7445	4744.34	NA	1189.3	15.8493	0.404502	NA	3431.3	NA	0.975282	1880.94	0.130428	2.21218	NA	0.000552577	0.178304	28.6943	1341.41	0.0271505	21293.3	2.25511	3.03457	0	1.53	1.53	9.30777
BMGF	ETH1198	5	7.20166	39.1575	2596.95	4	2018-12-27	2018-12-27	Wheat	Store	Main	NA	11.8706	NA	NA	8.13191	NA	458.565	NA	NA	NA	NA	3.13089	38.9715	4377.04	NA	1032.75	39.5467	0.0851711	NA	3192.87	NA	2.75233	2052.38	0.0189792	1.94518	NA	NA	0.174014	22.7807	2695.03	0.0797793	45563.4	3.68362	9.01268	0	2.73	2.73	17.4689
BMGF	ETH1199	5	7.24098	39.0748	2833.05	4	2018-12-27	2018-12-27	Wheat	Store	Main	NA	7.05185	0.0196766	NA	3.03508	NA	376.58	NA	NA	NA	NA	3.86008	36.2314	4301.79	NA	985.906	53.5513	0.0618076	NA	2488.5	NA	3.72869	1951.54	NA	1.51393	NA	NA	0.179947	20.9232	2254.29	0.276021	39543.6	4.26497	7.32287	0	3.59	3.59	19.0559
BMGF	ETH1200	5	6.98838	39.3949	2498.89	4	2018-12-28	2018-12-28	Barley	Store	Main	NA	35.5013	0.015723	NA	5.42483	NA	457.738	NA	NA	NA	0.00167001	5.04522	69.5342	6346.36	NA	1482.32	15.5219	0.210092	NA	5211.97	NA	1.09261	2030.07	NA	2.362	NA	0.000802893	0.245843	36.4179	3172.69	0.339121	50625.2	4.02607	14.2864	0	3.21	3.21	16.8162
BMGF	ETH1201	5	7.03933	39.3959	2362.72	4	2018-12-28	2018-12-28	Wheat	Store	Main	0.00558959	12.2062	NA	NA	20.3832	NA	569.611	NA	NA	NA	NA	4.99766	50.8298	5023.57	NA	1151.25	39.0798	0.948068	NA	4054.26	1.23682	0.661295	2142.69	0.0562719	2.83024	NA	0.000381795	0.166485	38.7697	2466.82	0.0257968	50059.3	3.13488	11.6806	0	3.03	3.03	20.8456
BMGF	ETH1202	3	8.42763	36.0696	1835.22	6	2018-12-31	2019-01-01	Maize	Store	Main	NA	10.9889	NA	NA	0.48807	NA	59.4492	NA	0.0179754	0.722979	NA	1.38876	27.4957	3064.65	NA	861.036	4.11745	0.111111	NA	2166.11	NA	3.2036	1502.02	0.0412723	0.311093	NA	NA	0.20579	16.6061	6166.91	0.808214	96423.6	3.02876	22.2172	0	4.02	4.02	9.88664
BMGF	ETH1203	4	8.80953	37.5942	2438.25	4	2019-01-03	2019-01-03	Barley	Field stack	Main	NA	10.8511	NA	NA	3.02645	NA	361.456	NA	0.00735213	0.314014	NA	7.77141	35.6883	4680.34	NA	1150.27	14.5016	0.124198	NA	2992.27	NA	10.889	2223.18	0.154467	1.95308	NA	NA	0.0414437	31.4566	15121.1	11.2115	49532.4	3.95854	12.7192	0	10.14	10.14	5.40129
BMGF	ETH1204	4	8.76504	37.538	2463.02	4	2019-01-03	2019-01-03	Barley	Field stack	Main	NA	47.3777	NA	NA	2.13956	NA	429.758	NA	0.0546807	0.767341	0.00220355	8.00418	85.1915	4860.89	NA	1192.13	20.1232	0.190813	0.435533	2994.44	0.02812	14.9619	2026.5	0.109377	2.59513	NA	0.00283352	0.148145	29.8828	14290	16.3505	53000.9	4.62559	10.416	0	8.86	8.86	3.35127
BMGF	ETH1205	4	8.63318	37.5278	2213.62	4	2019-01-03	2019-01-03	Wheat	Field stack	Main	NA	NA	NA	NA	10.8247	NA	272.142	0.00977445	0.0110667	NA	NA	5.50766	38.8564	4180.88	NA	1457.83	43.2067	0.531725	0.502963	3745.05	NA	5.05201	2016.7	0.0065212	1.832	NA	NA	NA	39.6087	4264.56	0.0720815	75577.4	3.72984	15.8221	0	4.592	4.592	15.2978
BMGF	ETH1206	4	8.46223	37.5193	1576.1	4	2019-01-03	2019-01-03	Maize	Field stack	Main	NA	8.09059	NA	NA	0.438844	NA	87.6697	NA	0.0160809	NA	NA	2.97542	22.7128	3418.33	NA	883.881	4.42357	0.369409	0.945223	2193.52	0.0441182	3.06784	1554.96	NA	0.274782	NA	NA	0.0519803	17.7307	2343.22	0.0298144	67119.7	1.85399	8.04595	0	1.375	1.375	28.0229
BMGF	ETH1207	4	12.1136	38.816	2340.12	4	2019-01-04	2019-01-04	Teff	Store	Main	NA	839.096	0.0443159	NA	18.8809	NA	1601.94	0.0277804	0.72104	4.40285	0.0112731	7.43206	1431.74	4298.13	0.0822078	2269.89	69.8035	0.256447	2.99565	4594.43	0.06845	4.25585	2337.22	0.0723853	13.3368	NA	0.00800435	5.19467	31.7482	4741.91	0.0166611	63342.7	0.456673	3.41366	0	1.31	1.31	28.9639
BMGF	ETH1208	4	12.1925	38.6831	2505.61	4	2019-01-04	2019-01-04	Teff	Store	Close pair	NA	854.191	0.0459376	NA	19.3005	0.0330825	1595.05	NA	0.458139	2.4036	0.00867748	6.75571	854.666	4273.85	0.123936	2070.41	70.0757	0.242094	1.77145	4286.98	0.0889169	9.27856	2321.68	0.191192	13.0623	NA	0.0103572	1.75466	33.5565	4369.96	0.0275873	103418	1.44003	16.4441	0	2.335	2.335	19.3671
BMGF	ETH1209	3	8.65485	36.176	1925.72	8	2019-01-05	2019-01-05	Maize	Store	Main	NA	5.08261	NA	NA	0.439863	NA	43.4756	NA	0.0200516	0.744288	NA	1.66334	18.5799	3543.7	NA	971.112	4.66772	NA	NA	2125.63	NA	4.67184	1578.16	NA	0.175073	NA	NA	0.228345	18.0124	5706.61	3.46533	88260.5	3.55207	20.1338	0	3.56	3.56	4.76691
BMGF	ETH1211	5	7.0255	39.3832	2370.46	4	2018-12-28	2018-12-28	Wheat	Store	Main	NA	54.6194	0.0139671	NA	6.40853	NA	459.514	NA	NA	NA	0.00140118	3.68002	77.553	4553.8	NA	1122.97	32.334	0.207983	NA	3615.55	NA	0.716207	1793.61	0.024666	2.2613	NA	0.000765224	0.269691	23.4421	2734.72	0.0274405	54581.6	3.77603	8.64905	0	3.33	3.33	25.4441
BMGF	ETH1212	5	9.38119	41.3533	2181.66	4	2018-12-20	2019-01-01	Sorghum	Field stack	Main	NA	14.3099	NA	NA	0.183114	NA	172.781	NA	NA	NA	0.0017951	1.49204	30.2505	5063.94	NA	1431.23	8.34616	0.241826	NA	3374.54	NA	2.21344	1197.2	NA	0.752109	NA	NA	0.182149	14.1592	3772.81	0.0292651	69620.9	2.45202	8.03469	0	2.081	2.081	27.4596
BMGF	ETH1213	5	7.13596	38.5759	1946.43	2	2018-12-29	2018-12-29	Teff	Store	Close pair	0.00358162	14.1354	NA	NA	8.43922	NA	1831.43	NA	NA	1.17378	0.00294872	3.02024	46.4824	4367.66	NA	1691.77	63.893	1.24414	NA	4139.99	NA	13.5019	2302.57	0.734638	10.4038	NA	0.000649638	0.16634	30.183	1657.07	0.0947547	15213.9	1.39131	2.69286	0	2.19	2.19	10.6339
BMGF	ETH1215	5	7.16355	38.4857	1740.7	6	2018-12-29	2018-12-29	Maize	Store	Main	NA	6.50045	NA	NA	0.157448	NA	109.762	NA	NA	NA	0.00592237	0.858948	19.4011	3346.13	NA	911.134	3.3272	0.661253	NA	2483.84	NA	7.99908	1761.78	0.105575	0.41686	NA	NA	0.159051	19.4822	1592.37	0.0621775	6633.88	0.455351	0.68474	0.0157	4.2543	4.27	18.1866
BMGF	ETH1216	3	7.74653	39.6927	2375.02	8	2018-12-25	2018-12-25	Wheat	Store	Main	NA	6.28666	NA	NA	5.22376	NA	426.647	NA	0.0310508	0.525853	NA	4.90926	45.2822	4822.32	NA	1392.87	62.002	0.244729	2.13913	3814.23	NA	2.96948	2007.08	0.0134653	2.27683	NA	NA	0.232361	28.5005	8050.53	1.91057	48161.7	4.726	8.29261	0	4.69	4.69	5.58456
BMGF	ETH1217	5	7.1374	38.4347	1703.21	4	2018-12-29	2018-12-29	Maize	Store	Main	NA	16.6187	NA	NA	0.23077	NA	97.068	NA	NA	1.01546	0.00149542	0.729376	37.1509	3332.29	NA	890.039	4.9685	0.680721	NA	2006.33	NA	6.27101	1867.88	0.064313	0.208319	NA	0.000394662	0.193904	23.7833	1256.16	0.142702	4561.32	0.352647	0.855675	0	1.99	1.99	7.12108
BMGF	ETH1218	5	9.46513	42.167	1974.87	4	2018-12-21	2019-01-08	Maize	Field stack	Main	NA	4.37372	NA	NA	NA	NA	108.118	NA	NA	NA	0.0122038	2.05532	19.8102	3214.44	NA	909.203	4.61896	0.597936	NA	1924.24	NA	7.04017	1648.47	0.847503	0.326021	NA	NA	0.147798	20.7018	2472.61	0.0264966	44587.7	2.19893	2.52941	0.0118	1.0982	1.11	28.957
BMGF	ETH1219	3	7.63688	39.8237	2398.56	6	2018-12-25	2018-12-25	Teff	Standing crop	Main	NA	27.6455	NA	NA	14.0349	NA	1740.46	NA	0.0598406	0.436717	NA	5.63111	58.5956	5020.72	NA	2000.05	57.0684	0.121073	NA	4208.22	NA	2.50564	2326.29	0.110638	6.38827	NA	NA	0.292874	27.1082	1825.54	0.0168777	48335.7	3.53084	8.7996	0	1.55	1.55	29.2341
BMGF	ETH1220	5	7.14692	39.251	2360.45	4	2018-12-30	2018-12-30	Wheat	Store	Main	NA	20.3436	NA	NA	7.40566	NA	451.096	NA	NA	NA	NA	3.14037	40.3427	4816.17	NA	1081.95	34.0415	0.167802	NA	3346.84	NA	1.30031	1828.67	0.169047	2.42883	NA	0.000454945	0.198949	19.6792	1964.33	0.0253371	39209.7	3.49787	3.93299	0	1.88	1.88	15.7217
BMGF	ETH1221	5	9.42752	42.2705	2107.7	4	2018-12-21	2019-01-01	Maize	Field stack	Main	NA	4.04684	NA	NA	0.278862	NA	94.9878	NA	NA	NA	0.00594335	1.32268	11.5533	3341.03	NA	1000.93	4.27934	0.328268	NA	2407.23	NA	6.46922	1666.04	0.0501073	0.56783	NA	NA	0.152098	17.1759	1019.25	0.0297424	28871.1	0.210357	NA	0	0.4335	0.4335	5.5516
BMGF	ETH1222	5	7.12795	39.2719	2349.96	4	2018-12-30	2018-12-30	Wheat	Store	Main	NA	10.0267	NA	NA	6.18427	NA	511.074	NA	NA	NA	NA	3.19949	33.8227	5382.15	NA	1018.62	34.3377	0.343617	NA	3645.58	NA	1.41665	2063.24	0.152768	2.27918	NA	NA	0.169253	24.887	1910	0.0164777	38530.8	3.01827	4.88596	0	2.02	2.02	19.0082
BMGF	ETH1223	5	9.47794	42.2799	2244.92	4	2018-12-21	2019-01-09	Sorghum	Field stack	Main	0.066201	17.7202	NA	NA	NA	NA	119.997	NA	NA	1.42032	NA	1.48797	33.231	5062.42	NA	1346.09	10.3412	0.943701	NA	3633.67	NA	1.02796	1426.71	0.117763	0.151105	NA	0.000314578	0.151291	14.5018	1330.21	0.0445309	23662.4	2.74102	1.22106	0.2415	2.1265	2.368	14.0097
BMGF	ETH1224	5	9.3691	42.3938	1884.3	4	2018-12-22	2019-01-08	Maize	Field stack	Main	NA	8.18818	NA	NA	NA	NA	62.2452	NA	NA	NA	NA	1.84218	18.4612	4130.75	NA	1165.33	4.4928	0.500037	NA	3271.5	NA	1.03153	1799.87	0.140859	0.0684729	NA	NA	0.145593	23.8176	1262.69	0.0439642	18577.4	1.31233	1.64012	0.617	1.502	2.119	12.326
BMGF	ETH1225	3	7.59395	40.041	2412.25	6	2018-12-26	2018-12-26	Wheat	Standing crop	Close pair	0.0266004	26.4834	NA	NA	5.12339	NA	389.686	NA	0.024622	0.892993	NA	5.33008	60.4512	4615.76	NA	1197.82	31.0453	0.0596818	NA	3084.28	NA	7.11479	1876.75	0.00996346	2.28638	NA	NA	0.248604	36.8355	2826.91	0.0421716	55947.9	4.63111	9.48212	0	2.85	2.85	31.849
BMGF	ETH1226	5	9.20851	42.3575	1627.82	4	2018-12-22	2019-01-01	Sorghum	Store	Main	0.017386	55.6977	NA	NA	0.536473	NA	184.974	NA	0.0504655	2.77053	0.00983051	1.61071	63.5668	4861.47	NA	1643.76	12.2806	0.985008	NA	3770.06	NA	6.71142	1559.24	0.535782	1.01397	NA	0.000903992	0.226536	18.6929	1216.7	0.0511843	24218	1.37925	3.01713	0.0554	0.8616	0.917	8.67931
BMGF	ETH1227	4	7.35825	38.3371	1799.56	4	2018-12-31	2018-12-31	Maize	Store	Main	NA	15.071	NA	NA	0.175571	NA	89.7949	NA	0.0257204	1.32555	NA	1.56808	36.8877	3859.83	NA	1084.06	5.56889	0.732726	0.990908	2998.08	NA	1.92714	1565.7	0.294349	0.305195	NA	NA	0.0599955	24.9612	2483.12	0.0201028	32366.2	1.14155	1.40048	0	2.296	2.296	15.5317
BMGF	ETH1228	3	7.64278	40.0932	2450.45	8	2018-12-26	2018-12-26	Wheat	Field stack	Main	NA	13.8945	NA	NA	10.3048	NA	410.638	NA	0.0446676	0.811496	NA	4.76841	59.0943	4780.79	NA	1228.08	52.3813	0.088322	NA	3055.88	NA	9.96511	1821.41	0.153284	2.82785	NA	NA	0.249328	25.9312	1964.85	0.268559	33448.2	1.98292	8.12638	0	1.58	1.58	5.95925
BMGF	ETH1229	4	7.14255	39.4407	2324.9	4	2019-01-01	2019-01-01	Wheat	Store	Main	NA	7.25676	NA	NA	7.98259	NA	524.23	NA	0.0230649	0.313109	NA	3.4416	30.5826	5188.52	NA	1209.25	31.8398	0.270717	0.66829	3827.59	NA	1.23313	2167.6	0.108732	2.43187	NA	NA	0.0461607	27.0943	2794.01	0.0128085	52745.1	2.69502	9.91514	0	2.707	2.707	26.8036
BMGF	ETH1230	3	7.71529	40.0211	2433.36	6	2018-12-26	2018-12-26	Wheat	Store	Main	0.0174608	9.13442	NA	NA	10.8869	NA	376.407	NA	0.0203867	0.711343	NA	4.83114	43.2945	4486.53	NA	1165.88	49.8519	0.039729	NA	2791.77	NA	4.29469	1988.86	0.0241321	2.41949	NA	NA	0.218663	27.4818	2116.48	0.219982	41251	2.83206	11.3027	0	2.29	2.29	9.79963
BMGF	ETH1231	4	7.17831	39.4955	2402.33	4	2019-01-01	2019-01-01	Wheat	Store	Close pair	NA	8.06472	NA	NA	12.468	NA	544.017	0.00726727	0.0159888	0.460513	NA	4.07258	35.1054	5456.31	NA	1184.58	36.8839	0.138415	0.60376	3757.84	NA	1.37181	2004.49	0.192333	3.06302	NA	NA	0.0351855	28.6456	2096.38	0.0212321	41939.3	2.57968	6.97876	0	1.769	1.769	15.0662
BMGF	ETH1232	5	9.06257	42.1616	1723.61	4	2018-12-23	2019-01-01	Sorghum	Standing crop	Main	NA	9.98511	NA	NA	0.476619	NA	135.127	NA	NA	NA	0.00359807	2.07738	34.1492	3801.22	NA	1332.64	10.8605	1.09953	NA	2642.43	NA	5.02038	1648.51	0.174124	0.511675	NA	NA	0.147089	21.9904	3873.76	0.0339264	69874.7	7.35808	1.00482	0.0382	1.9908	2.029	26.1018
BMGF	ETH1233	4	7.17656	39.4942	2393.71	4	2019-01-01	2019-01-01	Wheat	Store	Close pair	NA	6.06213	NA	NA	9.9603	NA	537.805	NA	0.0143384	0.466776	NA	3.81234	32.8631	5533.08	NA	1141.87	35.1148	0.226148	0.733645	3870.22	NA	1.11165	2153.27	0.161351	3.2747	NA	NA	0.0457459	26.8236	1861.19	0.0231186	35466.7	2.5094	6.6452	0	2.408	2.408	16.4587
BMGF	ETH1234	3	7.76986	40.0691	2492.3	8	2018-12-26	2018-12-26	Wheat	Store	Main	NA	11.8162	NA	NA	7.56521	NA	470.408	NA	0.0223893	0.52669	NA	4.19846	43.6039	4527.6	NA	1138.73	61.3459	0.135187	NA	3311.24	NA	3.53821	1726.67	NA	2.09437	NA	NA	0.232217	31.6473	1513.97	0.125645	23553.5	1.56634	6.70615	0	2.52	2.52	9.53592
BMGF	ETH1235	5	9.01765	42.155	1673.18	4	2018-12-23	2019-01-01	Sorghum	Standing crop	Main	0.103871	6.93057	NA	NA	0.311263	NA	193.307	NA	0.0479569	NA	0.0016378	2.4698	29.987	5082.49	NA	1473.59	19.217	0.606917	NA	3546.35	NA	4.26906	1720.77	0.60367	0.645545	NA	NA	0.15529	19.9462	3954.32	0.0311922	70630.2	7.04946	1.33606	0.0218	1.7122	1.734	25.8564
BMGF	ETH1236	4	7.17263	39.5077	2504.71	4	2019-01-01	2019-01-01	Barley	Store	Main	NA	23.6409	NA	NA	4.68281	NA	435.802	0.00836887	0.0202575	0.50399	NA	3.91421	62.6986	6533.09	NA	1354.21	14.9898	0.697264	NA	4697.49	0.0621791	4.52834	1986.56	0.00662545	3.09498	NA	NA	0.0916953	29.3393	2736.89	0.0312015	51516.1	3.24407	5.06869	0	4.724	4.724	23.7062
BMGF	ETH1237	3	7.74117	40.1165	2463.35	8	2018-12-27	2018-12-27	Wheat	Store	Main	NA	8.38419	NA	NA	8.92689	NA	430.516	NA	0.0179489	0.336859	NA	5.25427	39.4108	4304.22	NA	1234.17	55.2879	NA	NA	2877.12	NA	7.00214	2026.65	0.0249957	2.72802	NA	NA	0.229341	36.8925	2729.71	2.73829	45579.7	3.13199	13.3109	0	2.29	2.29	4.7896
BMGF	ETH1238	4	7.2551	39.5111	2286.54	4	2019-01-01	2019-01-01	Wheat	Store	Main	NA	9.71745	NA	NA	5.21102	NA	607.275	NA	0.0419837	0.378361	NA	5.2032	36.8278	4932.19	NA	1142.12	44.5187	0.342266	1.20633	2827.41	NA	1.35889	2257.37	0.384242	5.03956	NA	NA	0.0453905	29.8598	3235.38	0.0344144	49339.5	5.25373	2.03596	0.1608	2.7732	2.934	35.1585
BMGF	ETH1239	5	9.17709	42.0659	1803.25	4	2018-12-23	2019-01-09	Sorghum	Field stack	Close pair	0.0497174	38.5739	NA	NA	0.434687	NA	181.055	NA	NA	NA	0.00432989	1.55993	50.5399	4558.77	NA	1383.57	16.3878	1.13134	NA	3109.39	NA	5.26913	1330.29	0.281621	0.492457	NA	0.000480817	0.216603	19.8149	3135.12	0.0316461	67926.9	6.04245	1.38939	0.023	1.567	1.59	20.9139
BMGF	ETH1240	3	7.7732	39.9745	2446.32	8	2018-12-27	2018-12-27	Wheat	Field stack	Main	NA	9.02547	NA	NA	4.80662	NA	366.042	0.03615	0.0222901	0.867887	NA	4.60186	48.1779	4013.55	NA	1124.55	35.2981	0.0889532	NA	2352.78	NA	6.43885	1966.97	0.0159375	2.18412	NA	NA	0.224685	25.0252	1018.16	0.345491	18224.8	1.83067	4.21911	0	1.75	1.75	8.37003
BMGF	ETH1241	5	9.17749	42.0651	1814.67	4	2018-12-23	2019-01-01	Sorghum	Field stack	Close pair	NA	13.0709	NA	NA	0.350998	NA	138.846	NA	NA	NA	0.00764565	1.6499	28.7954	4440.21	NA	1232.43	10.0116	0.729145	NA	2469.2	NA	8.55089	1883.34	0.343722	0.381056	NA	NA	0.169327	19.135	3364.29	0.034854	66351.2	6.45907	1.1859	0.0397	1.4213	1.461	21.3736
BMGF	ETH1242	4	6.99668	38.7333	2661.1	4	2019-01-02	2019-01-02	Barley	Field stack	Main	NA	12.2411	NA	NA	3.57402	0.0417275	361.658	0.00588074	0.01288	0.369879	NA	4.27504	30.5951	5149.24	NA	1050.46	16.7532	0.0308482	0.513676	3236.93	NA	14.6407	1724.93	0.0112872	2.33904	NA	NA	0.0529091	28.5325	2299.7	1.15504	27366.2	3.61184	20.4211	0	3.179	3.179	7.40315
BMGF	ETH1243	3	7.81352	39.9384	2432.06	8	2018-12-27	2018-12-27	Wheat	Store	Main	NA	8.61142	NA	NA	7.51541	NA	369.208	NA	0.0228998	0.525222	NA	5.19474	45.0442	4610.47	NA	1271.75	42.364	0.0539975	NA	2726.3	NA	3.70066	1982.07	0.0154053	2.08818	NA	NA	0.224645	28.1881	2656.44	0.13989	56270.5	2.40316	11.6918	0	1.76	1.76	10.3084
BMGF	ETH1244	4	6.96576	38.8248	2614.75	4	2019-01-02	2019-01-02	Barley	Store	Main	0.00261191	43.9823	NA	NA	6.3093	NA	324.623	NA	0.0625416	0.930699	0.00252849	10.1607	84.4368	5109.29	NA	1271.59	21.9239	0.0581158	0.689587	3464.7	0.0239588	9.52902	2277.33	0.0245891	1.93242	NA	NA	0.100907	51.5167	3114.64	5.21067	36999.1	3.07325	28.366	0	4.23	4.23	5.16122
BMGF	ETH1245	5	9.27602	41.9311	1856.89	4	2018-12-24	2019-01-01	Sorghum	Store	Main	NA	87.0087	NA	NA	0.346065	NA	236.869	NA	NA	NA	0.00933565	3.01376	65.3062	4752.93	NA	1577.15	12.0784	0.618994	NA	3491.56	NA	2.2984	1311.26	0.125168	0.877617	NA	0.000676087	0.244447	20.8512	931.645	0.0360817	10715.5	0.843581	1.50826	0.006	0.873	0.879	7.97121
BMGF	ETH1246	4	7.01673	38.8318	2602.72	4	2019-01-02	2019-01-02	Barley	Store	Close pair	NA	18.464	NA	NA	3.25217	NA	357.886	NA	0.0139871	0.492659	NA	4.68516	42.3694	5157.22	NA	1192.89	16.6021	0.0620387	7.30587	3733.39	0.0348064	12.0111	1935.42	0.00928302	2.37071	NA	NA	0.0593274	34.2084	2527.2	4.30827	29897.3	3.56089	19.2721	0	2.333	2.333	4.43187
BMGF	ETH1247	3	7.76967	39.8692	2451.98	6	2018-12-27	2018-12-27	Wheat	Standing crop	Main	NA	8.61219	0.0297971	NA	4.73285	NA	422.837	NA	0.0401514	0.755493	NA	5.62522	46.8423	4275.74	NA	1339.12	47.6878	0.0540544	NA	2936.26	NA	2.69813	1821.43	NA	2.26375	NA	NA	0.205674	32.3972	2670.77	0.0638067	56880.1	2.56391	22.3499	0	3.3	3.3	23.704
BMGF	ETH1248	5	9.43307	41.8715	1959.81	4	2018-12-24	2019-01-09	Sorghum	Field stack	Main	0.00261986	5.28254	NA	NA	0.143506	NA	102.648	NA	NA	NA	0.00178033	1.00278	20.3409	4040.51	NA	1351.38	9.628	0.245825	NA	3260.4	NA	2.96847	1565.6	0.662692	0.415471	NA	NA	0.127826	14.4451	1385.53	0.033546	24189.6	1.54472	2.73027	0.0056	0.7223	0.7279	11.1478
BMGF	ETH1249	4	7.01775	38.8321	2615.57	4	2019-01-02	2019-01-02	Barley	Store	Close pair	NA	21.3935	NA	NA	3.66859	NA	391.598	NA	0.0202742	0.482724	0.00184165	4.97692	44.9892	5266.51	NA	1050.29	16.9157	0.0366989	0.777868	2936.74	0.0833959	13.6114	2040.23	NA	2.68669	NA	NA	0.0699505	30.493	2315.68	17.6135	21649.4	2.79861	19.0604	0	3.104	3.104	2.53206
BMGF	ETH1250	3	7.86452	39.8175	2521.18	6	2018-12-27	2018-12-27	Teff	Field stack	Main	NA	150.064	0.0364817	NA	15.1653	NA	1772.86	NA	0.178367	1.5048	0.00622568	6.51343	202.321	4525.07	NA	1912.94	80.1489	0.183603	2.65145	4027.91	0.0590998	1.74021	2273.16	0.0442006	7.04484	NA	NA	0.561844	30.5152	1610.82	0.0325272	37946.2	4.71469	10.105	0	2.49	2.49	22.8631
[truncated: 191 more rows]
[truncated: 75 more columns]
