# Supplementary material for: Cereal grain mineral micronutrient and soil chemistry data from GeoNutrition surveys in Ethiopia and Malawi
Source: Sci Data. 2022 Jul 25;9:443. doi: 10.1038/s41597-022-01500-5 (PMC9314434; doi:10.1038/s41597-022-01500-5)
Supplement: Supplementary file 6 — ETH_CropSoilData_NA [file 41597_2022_1500_MOESM6_ESM.xlsx]

## Sheet: ETH_Crop_LOD_ByICPRun
FundingSource	Crop_ICP_Run	Ag_grain	Al_grain	As_grain	B_grain	Ba_grain	Be_grain	Ca_grain	Cd_grain	Co_grain	Cr_grain	Cs_grain	Cu_grain	Fe_grain	K_grain	Li_grain	Mg_grain	Mn_grain	Mo_grain	Ni_grain	P_grain	Pb_grain	Rb_grain	S_grain	Se_grain	Sr_grain	Tl_grain	U_grain	V_grain	Zn_grain
GCRF	1	0.00523081	3.42417	0.00338871	1.05258	0.0320478	0.0257274	8.72084	0.0191778	0.00663507	1.41833	0.000771767	0.28847	3.4631	9.04288	0.0348722	5.77117	0.146525	0.187413	0.59205	2.91305	0.0268709	0.00290921	63.0424	0.00960898	0.074837	0.000617937	0.0676009	0.00625046	1.53521
GCRF	2	0.00692835	7.19654	0.0024255	1.02452	0.0773157	0.0162305	9.89074	0.0157436	0.00417248	1.12123	0.000934519	0.648068	7.58477	5.33395	0.0239759	2.3331	0.132059	0.0339355	0.242439	3.00556	0.0383999	0.00542027	83.9898	0.00914847	0.0642304	0.000434557	0.0537137	0.0117583	0.335465
BMGF	1	0.00225918	7.1416	0.00716469	4.51036	0.197885	0.0244421	13.4826	1.74638	0.003229	0.0301513	0.00122283	0.331682	15.3111	7.42335	0.0745679	1.64628	0.215927	0.00489682	0.141815	3.6959	0.0386581	0.00668547	244.919	0.0472245	0.0410707	0.000480933	0.000572264	0.0276856	12.4779
BMGF	2	0.00305675	2.11432	0.0103312	5.44121	0.200999	0.0474778	8.11609	0.0951134	0.0024489	0.0637027	0.00148947	0.167759	9.81682	13.7841	0.0681919	3.1494	0.105549	0.0108691	0.195577	5.43938	0.0256711	0.00985532	391.077	0.0205652	0.0349942	0.000702103	0.00101713	0.0336885	0.796504
BMGF	3	0.0126673	1.24774	0.00926749	3.95244	0.0537781	0.0382193	12.7425	0.0295272	0.00200258	0.0350782	0.00255262	0.119403	5.22644	31.4333	0.0992582	1.35434	0.0595009	0.0325867	2.10662	2.64281	0.0337009	0.017851	220.044	0.00956642	0.0380264	0.00122518	0.00138717	0.0615355	4.5016
BMGF	4	0.00202503	3.69882	0.0125486	4.64319	0.124224	0.0292594	15.9504	0.00503919	0.00179869	0.131363	0.00170747	0.0766947	1.84572	8.12928	0.0488814	1.77903	0.0438535	0.0122229	0.334563	2.65401	0.0103841	0.0084731	448.225	0.006001	0.0421652	0.00150474	0.00161994	0.0200551	3.13961
BMGF	5	0.00255652	1.80028	0.011997	4.00955	0.129265	0.0457827	13.1248	0.0609221	0.0441891	0.832107	0.00133487	0.110113	10.7139	10.532	0.0563192	0.837258	0.0788619	0.015616	260.275	2.82872	0.291131	0.00878044	527.089	0.0143694	0.0253016	0.000652037	0.000252311	0.0376593	4.05589
