# Supplementary material for: Cereal grain mineral micronutrient and soil chemistry data from GeoNutrition surveys in Ethiopia and Malawi
Source: Sci Data. 2022 Jul 25;9:443. doi: 10.1038/s41597-022-01500-5 (PMC9314434; doi:10.1038/s41597-022-01500-5)
Supplement: Supplementary file 9 — ETH_SoilProperties [file 41597_2022_1500_MOESM9_ESM.xlsx]

## Sheet: ETH_Notes
NOTE: The cells with values of NM in the ETH_CropSoilData_Raw sheet indicate chemical properties or concentrations were not measured. Cells labelled NA in the ETH_CropSoilData_NA sheet means the chemical properties or concentrations were either not measured, below the limit of detection (LOD), or negative.
Worksheet	Content
ETH_CropSoilData_Raw	Raw crop and soil chemical data
ETH_CropSoilData_NA	Crop and soil chemical data where concentrations which were missing, or below limits of detection (LOD) are replaced by NA
ETH_Crop_LOD_ByICPRun	Crop Elemental LOD by ICP run number for the data collected in 2017/18 (GCRF-funded) (BB/P023126/1), and 2018/19 (BMGF-funded) (BBS/E/C/000I0310)
CropElements	List of elements and units of concentration measurement in crops. The unit for the limits of detection (LOD) for the ETH_Crop_LOD_ByICPRun is the same as the concentration unit provided in this table.
SoilProperties	List of soil properties and units of measurement
Metadata columns	Description
FundingSource	BMGF = Bill & Melinda Gates Foundation (Sampling carried out in November 2018 - February 2019); GCRF = Global Challenges Research Fund Sampling carried out in November 2017 - February 2018)
IndexNo	Sample identification number
Crop_ICP_Run	The ICP-MS (Inductively Coupled Plasma Mass Spectrometry) analytical run from which the LOD was calculated. Please use the run number to find out the crop elemental limits of detection (LOD)
Latitude	Latitude of the sampled field (Geographic Coordinate System), in decimal degrees, WGS84 (EPSG:4326)
Longitude	Longitude of the sampled field (Geographic Coordinate System), in decimal degrees, WGS84 (EPSG:4326)
Altitude	Altitude of the sampled field (meters above sea level)
LocationPrecision	Geospatial location accuracy in meters
SamplingStart	The start date and time of cereal grain and soil field sampling
SamplingEnd	The end date and time of cereal grain and soil field sampling
Crop	Species of the sampled staple cereal crop
GrainSource	Source of the sampled grain (standing crop, field stack, or store)
Site	Main or closer pair
