# Supplementary material for: Cereal grain mineral micronutrient and soil chemistry data from GeoNutrition surveys in Ethiopia and Malawi
Source: Sci Data. 2022 Jul 25;9:443. doi: 10.1038/s41597-022-01500-5 (PMC9314434; doi:10.1038/s41597-022-01500-5)
Supplement: Supplementary file 10 — ETH_Notes [file 41597_2022_1500_MOESM10_ESM.xlsx]

## Sheet: MWI_CropSoilData_Raw
ID	Crop_ICP_Run	Crop_ICP_Run_Se	Latitude	Longitude	Altitude	LocationPrecision	SamplingStart	SamplingEnd	Crop	GrainSource	Site	Ag_grain	Al_grain	As_grain	B_grain	Ba_grain	Be_grain	Ca_grain	Cd_grain	Co_grain	Cr_grain	Cs_grain	Cu_grain	Fe_grain	K_grain	Li_grain	Mg_grain	Mn_grain	Mo_grain	Ni_grain	P_grain	Pb_grain	Rb_grain	S_grain	Se_grain	Sr_grain	Tl_grain	U_grain	V_grain	Zn_grain	Al_Oxa	Al_Sol_Ca	Al_Tot_Aqu	As_Tot_Aqu	Ba_Sol_Ca	C_inorg	C_org	C_tot	Ca_CEC
MWI0001	1	1	-16.0863	35.2853	690	5	2018-04-25 12:38:51	2018-04-25 12:48:35	Maize	Store	Main	-0.000570655	5.38635	0.00331668	0.0950403	1.10026	-0.0125661	52.2762	0.00209547	0.0728537	0.366341	0.000947302	1.81665	28.2909	4911.64	-0.0352197	1671.12	6.32355	0.170951	0.958747	3996.04	0.00654064	5.70855	1266.72	0.0298289	0.564136	-0.000185771	-0.000959781	0.108361	30.6589	1706.74	0.439685	28856.6	0.176839	NM	0	1.285	1.285	4.10582
MWI0002	2	2	-13.2481	33.6731	1099	9	2018-05-23 14:44:56	2018-05-23 14:50:47	Maize	Standing crop	Main	-0.00574123	3.68794	0.000478272	-0.954107	0.796539	-0.00708182	50.6519	0.000486157	0.021168	0.00629918	0.0200756	1.93431	10.7309	2500.2	0.00774391	878.225	4.48248	0.20203	0.191915	1792.88	-0.00561764	6.62201	1569.22	0.0126028	0.459835	-0.000633929	-0.00106586	0.0740892	20.7639	895.367	0.0423315	13983	NM	13.7607	0.0087	0.6435	0.6522	5.25268
MWI0003	2	1	-13.0264	33.5983	1149	7	2018-05-12 12:57:04	2018-05-12 13:04:30	Maize	Standing crop	Close pair	-0.00672153	2.49637	0.00422304	-1.34821	0.969617	-0.00710294	65.8982	0.000995322	0.00855254	0.318099	0.000782254	1.64459	13.1823	4316.73	-0.0100008	1329.36	6.53527	0.530122	0.321499	3676.32	-0.000879737	2.07909	1495.36	0.0278626	0.998497	-0.000737086	-0.00101909	0.08402	22.3052	813.219	0.0523914	18577.3	0.261815	NM	0	0.824	0.824	3.31436
MWI0004	2	1	-12.9508	33.4765	1030	6	2018-05-01 11:36:32	2018-05-01 11:45:11	Maize	Field stack	Close pair	-0.00422421	1.18839	-0.00143753	-1.9309	0.601378	-0.00705732	39.4651	0.00163006	0.0105449	-0.000195917	0.00279676	2.39073	16.0399	3458.07	-0.0015177	944.712	4.70294	0.112778	0.241909	2193.07	0.0039828	5.33291	1436.81	0.00897827	0.438386	-0.000716197	-0.000925389	0.0911434	18.1146	2022.96	0.339799	23853.5	0.873646	NM	0	0.6192	0.6192	1.34009
MWI0005	3	3	-14.6019	34.7205	600	5	2018-04-27 11:21:01	2018-04-27 11:26:01	Maize	Standing crop	Close pair	-0.000649589	0.391884	0.000429128	-2.39318	0.171765	0.0192241	50.9654	-0.00979691	0.00991226	0.184052	-0.000630047	1.78828	64.6312	4002.65	-0.24003	1202.4	6.00534	0.659997	0.242125	3184.32	-0.00363078	2.14013	2222.26	0.10098	0.256841	-0.000492944	-0.000541234	0.16653	19.6832	1331.01	0.0382605	19645.4	0.46202	9.7095	0	1.293	1.293	9.28592
MWI0006	3	3	-14.6751	34.864	675	5	2018-04-27 14:20:42	2018-04-27 14:27:18	Maize	Standing crop	Close pair	5.12199e-06	12.4912	0.000644632	-3.76246	0.456281	-0.0108302	55.3621	-0.00791945	0.0144692	0.543313	0.000931372	2.87912	31.1051	3115.67	-0.226465	978.904	6.15408	0.295674	0.332413	2299.6	0.00972424	4.73146	2071.84	0.005524	0.577022	-0.00047902	-0.000255497	0.193068	19.9626	1429.96	0.0878026	28378.9	0.423378	17.9093	0	1.136	1.136	5.08908
MWI0007	7	5	-14.6494	35.0106	759	5	2018-05-17 14:18:19	2018-05-17 14:23:49	Maize	Store	Main	-0.000731658	2.52545	0.00401743	-2.30098	0.860428	-0.0124575	87.9079	-0.00209916	0.0285037	-0.000469709	0.0185058	1.8426	14.4247	4669.09	-0.0336118	1636.6	7.06008	0.698595	0.164134	3804.08	-0.000416094	15.1311	1684.97	0.00581303	0.66023	-9.36035e-06	-3.67293e-05	0.357491	25.5368	736.346	0.151005	6085.48	0.445757	NM	0	0.33	0.33	1.37283
MWI0011	3	3	-9.74095	33.5225	1298	5	2018-05-29 08:10:03	2018-05-29 08:28:18	Maize	Standing crop	Main	-4.60384e-05	11.1291	-0.00482241	-1.92825	0.545107	0.00343814	69.7627	-0.00854883	0.0217427	0.883734	0.00125473	1.96265	20.9647	3500.09	-0.2144	1072.58	6.05302	0.318418	0.74694	2127.57	0.037925	7.24227	1683.72	0.0302782	0.381597	-0.000498686	-0.000279148	0.18536	19.6255	1000.07	4.52569	21180.4	0.36419	9.83272	0	0.4883	0.4883	0.551108
MWI0012	3	2	-13.8323	33.5292	1164	5	2018-05-17 14:29:12	2018-05-17 14:49:14	Maize	Standing crop	Main	-0.000863115	8.28166	-0.00196265	-2.38004	0.381087	-0.0107137	64.2647	0.0205857	0.0164482	0.0571525	0.215727	1.75159	17.5286	3626.01	-0.237369	1041.92	5.574	0.185625	0.0237067	2254.55	0.00291103	26.8524	1513.39	0.00953487	0.635921	-0.000166701	-0.000149972	0.184314	19.6253	2212.41	NM	53113.7	0.402729	NM	0	1.399	1.399	3.26544
MWI0013	1	1	-15.8204	35.1916	888	5	2018-05-17 11:36:51	2018-05-17 11:41:44	Maize	Store	Close pair	-0.00190464	3.98942	0.00272728	-0.979347	0.550299	-0.0125974	55.3655	-0.00218131	0.0172967	0.539905	0.000361905	2.3481	22.6877	3716.11	-0.0888911	1267.51	5.09307	0.33706	0.38534	3195.15	0.00558392	6.19195	1400.56	0.0313075	0.575252	-0.000552642	-0.00136523	0.0859628	23.7073	766.057	1.29033	9933.16	0.212923	NM	0	0.5583	0.5583	1.0588
MWI0014	3	2	-10.4224	34.2294	482	5	2018-04-16 15:11:25	2018-04-16 15:17:20	Maize	Standing crop	Main	-0.000176048	0.696085	-0.00291431	-2.55428	0.142082	-0.0107982	53.0883	-0.00587547	0.00157549	0.136658	-0.000666247	2.58531	9.80492	5857.69	-0.2173	1425.53	7.50356	0.515141	0.179951	4286.7	-0.00326595	3.46122	1756.38	0.0269422	0.119497	-0.000323706	-0.000248273	0.116883	25.2814	1294.49	0.0236501	12275	0.31964	4.02221	0	1.142	1.142	6.12273
MWI0015	3	2	-10.4396	34.2424	465	5	2018-04-16 14:19:59	2018-04-16 14:29:58	Maize	Standing crop	Main	-0.000916395	0.500211	-0.00619055	-1.98816	0.383453	0.00377069	50.6719	-0.00742105	0.00425182	0.0158947	-0.000409381	1.9053	8.12013	4701.28	-0.134503	1468.51	8.01577	0.338496	0.232875	3820.7	0.000337152	2.02197	1890.9	0.010273	0.332632	-0.000391035	-0.000324664	0.124843	22.1874	947.837	0.058298	21119.5	0.106992	18.2911	0	1.108	1.108	6.6708
MWI0016	3	2	-10.4049	34.1874	579	5	2018-04-16 13:25:17	2018-04-16 13:33:01	Maize	Standing crop	Main	-0.00114154	2.13277	-0.00353511	-1.3569	0.448811	0.0299712	69.824	-0.00730211	0.00445526	0.00745548	0.000820744	1.65431	9.04235	4823.63	-0.180999	1553.39	6.94662	0.633968	0.074341	3844.84	0.0021744	10.2791	1692.04	0.103146	0.286178	5.73209e-05	-0.000475096	0.136938	21.0489	929.766	0.0383108	8929.13	0.0536031	11.7938	0.0213	1.5377	1.559	8.22747
MWI0017	3	2	-10.4452	34.1171	550	5	2018-04-16 11:16:41	2018-04-16 11:27:46	Maize	Store	Main	-0.000895759	16.6332	-0.0025011	-2.32885	0.501132	-0.0108409	67.3439	-0.00563529	0.00822296	0.469468	-0.000205924	2.20507	13.5185	4538.72	-0.148745	1235.09	6.46365	0.833144	0.397654	3418.4	0.0190456	0.871891	1502.86	0.0845166	0.33441	-0.000239916	-4.12642e-05	0.149894	25.2421	727.267	0.0269479	13849.4	0.223564	16.5211	0	0.9379	0.9379	10.4462
MWI0018	3	2	-10.5622	34.174	477	5	2018-04-16 10:20:09	2018-04-16 10:39:08	Maize	Standing crop	Main	-0.000232373	1.28956	-0.00253355	-2.48183	0.315454	0.00217291	93.6945	-0.00644364	0.000711828	0.0103359	0.0325635	1.80741	2.12091	5056.48	-0.171351	1168.12	6.70946	0.286745	0.135459	3130.81	0.00113959	12.6231	1512.66	0.0208792	0.376409	-0.000319663	-0.000474503	0.137759	19.5186	727.187	0.416269	19214.8	0.513663	10.1409	0	0.4927	0.4927	13.269
MWI0019	3	2	-10.3298	34.1371	492	5	2018-04-17 09:07:53	2018-04-17 09:31:10	Maize	Standing crop	Main	-0.000481383	1.5412	-0.00216972	-1.18886	0.887896	0.00240088	63.6966	-0.00450255	0.00118657	0.040161	0.000163345	1.20955	8.91282	4491.19	-0.155237	1497.64	7.39277	0.608033	0.172992	3605.73	0.000462068	1.12559	1661.24	0.0350805	0.592563	-0.00016732	-0.000198903	0.134639	28.9448	643.677	0.0226327	10808.9	0.127577	40.524	0.0081	0.9088	0.9169	9.36463
MWI0020	4	3	-15.6324	35.3625	773	5	2018-04-16 15:27:32	2018-04-16 15:39:46	Maize	Store	Main	-0.00307912	4.84945	-0.00202932	-2.23839	0.849928	0.0459309	74.7725	0.0189291	0.013307	0.0552491	-0.00127775	2.35832	18.6976	4360.75	-0.120395	1298.98	5.80872	0.301606	0.182166	3384.6	-0.00105446	3.97739	1574.51	0.0108259	0.927171	-0.00122783	-0.00127569	0.233966	23.1982	1992.16	0.0474227	33994.6	0.5732	25.6788	0	1.145	1.145	7.71123
MWI0021	6	5	-12.5892	34.1132	522	5	2018-04-17 15:10:27	2018-04-17 15:16:10	Maize	Standing crop	Close pair	-0.000963747	0.130811	0.00449464	-3.16211	0.123064	0.00206433	59.5659	-0.00192991	0.00594919	0.00838857	0.0461295	1.61559	13.9106	4451.24	0.00267375	1247.6	5.50653	0.282912	0.0191842	3299.39	-0.0289945	10.9077	1786.24	0.0242674	0.782206	4.78227e-05	-0.000992934	0.225172	18.2682	840.276	0.040188	17417.2	0.268899	5.33693	0	1.065	1.065	8.80795
MWI0022	6	5	-12.5828	34.1162	497	5	2018-04-17 14:37:22	2018-04-17 14:43:48	Maize	Standing crop	Close pair	-0.000656428	0.183481	-0.000398134	-2.53846	0.293417	0.00210328	81.251	-0.00150263	0.00819416	0.0208012	0.00692087	1.75517	20.8696	5447.41	0.00258802	1544.73	6.71099	0.359724	0.0915289	4222.17	-0.0281988	5.27663	1755.22	0.00071339	1.10234	-0.000738815	-0.00103393	0.224112	24.8655	974.328	0.156516	29130.6	0.418943	12.6163	0	0.5209	0.5209	8.19894
MWI0023	4	3	-15.6188	35.3708	767	7	2018-04-16 14:46:52	2018-04-16 15:00:30	Maize	Standing crop	Main	-0.00296634	-0.457542	0.00576104	-2.76924	0.601006	0.00514796	38.0606	-0.00985236	0.0109457	0.0943183	-0.00216562	1.80596	12.4866	3451.3	-0.0951376	1166.09	7.13581	0.036682	0.265314	2939.04	-0.00119285	5.81749	1689.65	0.0144192	0.600885	-0.00120535	-0.00155773	0.240097	24.5373	1343.52	0.0991451	24258	0.306461	36.5921	0	1.185	1.185	6.35554
MWI0024	6	5	-12.609	34.1515	469	5	2018-04-17 12:50:55	2018-04-17 12:57:09	Maize	Standing crop	Main	-0.00149282	3.16693	0.00246106	-1.92252	1.19348	0.00238707	65.4031	-0.0019388	0.0128313	0.00251071	0.000635235	2.02268	16.6067	4345.59	0.0027306	1350.77	7.20024	0.348175	0.127232	3086.16	-0.0262155	10.8696	2337.53	0.0246775	1.12406	-0.000727155	-0.000946883	0.23327	24.2517	1766.33	0.0404349	37775	0.350317	11.5882	0	2.393	2.393	12.6443
MWI0025	6	5	-12.6516	34.179	472	5	2018-04-17 11:42:46	2018-04-17 11:51:15	Maize	Field stack	Main	-0.000207852	22.1889	0.00254056	-0.655672	0.271268	0.0185778	59.726	-0.0031518	0.0153375	0.0938776	5.90991e-05	1.43893	44.6294	4723.45	-0.00891651	1376.86	5.25819	0.350602	0.398395	3231.3	-0.0249919	2.2697	1720.09	0.0102654	0.327777	-0.000417012	-0.000495904	0.286811	22.0332	1227.46	0.0261157	24273.2	0.162841	30.6085	0.0832	0.7858	0.869	8.44519
MWI0026	6	5	-12.7135	34.1632	502	5	2018-04-17 10:56:23	2018-04-17 11:04:28	Maize	Field stack	Main	-0.00225857	0.275516	0.00256975	1.11095	1.85472	-0.00255933	65.1984	0.00839076	0.00731129	0.11594	0.00766161	1.51858	12.7836	4569.36	0.00929762	991.498	5.7143	0.168801	0.132676	2970.84	0.00659143	18.2155	2343.11	0.0379399	0.891014	-0.000557434	-0.00132574	0.229366	22.3336	1302.85	0.0239828	22172.4	0.200144	68.227	0	0.8879	0.8879	4.65528
MWI0027	6	5	-12.2512	33.9794	522	5	2018-04-16 16:36:13	2018-04-16 20:32:42	Maize	Standing crop	Main	-9.14186e-06	8.69216	0.0046639	0.145376	0.304251	-0.0120822	53.8979	-0.00244309	0.018566	0.0202449	0.00260371	1.96716	19.1286	4937.67	0.0256546	1450.03	5.76392	0.600398	0.0362653	3477.69	-0.0264749	9.92544	2002.97	0.00724397	0.307387	-0.00057705	-0.000658679	0.258941	23.8097	695.682	0.0990983	7759.68	0.209991	5.56132	0	0.4622	0.4622	1.3988
MWI0029	6	5	-12.339	33.9886	569	5	2018-04-16 13:32:12	2018-04-16 20:35:14	Maize	Standing crop	Main	-0.00101499	1.80905	0.00470432	-0.279248	0.188482	0.0178369	36.5227	-0.00175382	0.0011707	0.0116389	0.0030411	1.42272	17.8239	4393.71	-0.00893855	1369.04	6.33212	0.306769	0.0550147	3405.02	-0.0296406	23.2805	1938.71	0.113068	0.201733	-0.000626044	-0.00100954	0.260471	23.1022	1638.72	0.253953	18178.7	0.292274	1.82121	0	0.7478	0.7478	2.16188
MWI0030	1	1	-13.8012	32.8803	1180	8	2018-04-16 10:57:15	2018-04-16 11:15:04	Maize	Standing crop	Main	-0.00309029	0.240996	-0.00187889	-1.37923	0.488259	-0.000559916	49.2379	0.00128562	0.0491528	2.98562	0.00383694	1.50896	20.5462	3408.64	-0.0577196	847.386	5.77761	0.0531737	1.55905	2393.29	-0.0125985	5.29995	1326.19	0.00475887	0.264609	-0.000613883	-0.0018851	0.0719368	14.9503	665.287	2.3785	9622.96	0.236017	NM	0	0.3211	0.3211	0.606735
MWI0031	7	5	-16.9124	35.2713	32	5	2018-04-16 15:32:08	2018-04-16 15:39:31	Rice	Standing crop	Main	-0.00220403	7.73273	0.0208305	-2.47904	0.581066	-0.0125804	88.32	0.0198302	0.034434	0.241979	-0.000619951	3.20806	18.5829	3205.16	-0.128048	1432.84	17.3916	0.90699	1.01512	3043.1	0.0116669	0.838957	1757.6	0.279457	0.621761	-0.000332614	-1.65488e-05	0.315879	27.7999	1222.31	0.0142552	21495.4	0.573289	NM	0.0296	0.9328	0.9624	8.38377
MWI0032	3	2	-10.4941	34.142	514	5	2018-04-17 17:34:30	2018-04-17 17:45:10	Maize	Standing crop	Main	-0.000310487	0.868485	-1.55207e-06	-2.84486	0.260752	0.00249471	58.9631	-0.00725516	0.00371704	0.233492	0.00406656	1.90105	2.91366	4376.48	-0.192758	1069.66	5.0921	0.193422	0.492409	3227.18	-0.000884385	5.2434	1732.72	0.00735121	0.351333	-0.000390227	-0.000596976	0.107779	24.2142	581.576	0.0161985	13488.9	0.25063	13.9863	0	0.5803	0.5803	13.6817
MWI0033	7	5	-16.933	35.2633	34	5	2018-04-16 09:55:39	2018-04-16 10:05:38	Rice	Standing crop	Main	-0.00248352	3.55681	0.0107203	-2.75104	0.277157	-0.0126742	91.5148	0.00656784	0.0177754	0.402364	-0.000149453	2.78076	10.8532	2820.36	-0.0590144	1176.32	11.5511	0.556935	0.700684	2481.01	0.00323226	0.820798	2021.06	1.68065	0.71027	-0.000439469	3.35021e-05	0.322205	12.8434	1984.42	0.0267269	40814.6	1.09388	3.49942	0.292	2.496	2.788	21.6532
MWI0034	4	3	-15.5806	35.3679	780	6	2018-04-16 11:13:27	2018-04-16 11:31:38	Maize	Store	Main	-0.0024612	0.858831	0.00688124	-2.64339	0.35615	0.00381885	61.7177	-0.00412725	0.00560926	0.0269134	-0.000119606	1.84886	15.8022	3475.95	-0.0942681	1187.53	4.58379	0.170436	0.452015	2661.25	0.0125201	8.48068	1857.14	0.0363573	0.477034	-0.00124813	-0.00147881	0.219367	27.2625	2657.93	0.0946555	48088.6	0.442344	31.9712	0	1.834	1.834	11.1829
MWI0035	5	4	-10.6484	34.0661	1103	8	2018-04-16 12:37:41	2018-04-16 12:44:35	Maize	Standing crop	Main	-0.00126029	4.23696	0.00848255	-3.08705	0.810115	0.0110374	40.0624	-0.182064	0.0227529	0.237095	-0.000344861	2.01458	27.4592	4173.17	0.0058512	1360.05	5.49338	0.06418	0.297529	3350.88	-0.0206997	8.6464	2073.25	0.0478721	0.427049	-0.00118023	-0.000949867	0.240177	20.0731	1934.46	0.232761	36729.6	0.478677	NM	0	1.053	1.053	2.13444
MWI0036	5	4	-10.6023	34.1055	1321	7	2018-04-16 13:52:10	2018-04-16 13:59:31	Maize	Standing crop	Main	-0.00122511	6.64497	0.006194	-1.70382	0.21705	-0.011366	85.9193	-0.170179	0.0064908	0.140947	0.0083181	2.20784	16.4572	5554.57	-0.0125057	1301.17	5.60286	0.136104	0.103637	2621.19	-0.015355	13.0518	2078.29	0.00555624	0.456355	-0.00118035	-0.000971789	0.249958	22.2836	2668.31	1.37588	48535.2	3.85091	NM	0	1.764	1.764	1.69003
MWI0037	7	5	-16.9428	35.2423	35	5	2018-04-16 11:09:42	2018-04-16 11:24:58	Maize	Store	Main	-0.00228277	3.5335	0.0090116	-1.9121	0.05521	-0.0126115	68.1356	-0.00121305	0.00878258	-0.0043578	-0.000619403	2.71612	20.6367	6762.99	-0.1286	2012.2	6.35042	2.32989	0.143395	5174.51	-0.00287859	1.68284	2235.61	0.0509192	0.19778	-0.000456177	-0.000243955	0.316683	42.6632	2201.31	0.025944	45148.6	1.57116	4.58563	0.0131	4.3679	4.381	23.5667
MWI0038	7	5	-16.9251	35.2377	55	5	2018-04-16 12:00:45	2018-04-16 12:23:04	Pearl millet	Store	Main	0.00729363	60.7503	0.018838	-0.860093	1.0379	0.0198458	196.915	0.17412	0.202767	1.06599	0.00644867	5.50823	161.95	5690.54	-0.0193991	1712.36	15.0494	2.23933	2.49788	3553.07	0.0138903	3.14283	2334.85	0.758037	0.844007	0.000526019	0.00380434	0.534634	66.2679	1043.45	0.0078659	24855.5	1.66389	NM	0.0025	1.0345	1.037	9.6324
MWI0039	7	5	-16.9113	35.2422	62	5	2018-04-16 14:41:51	2018-04-16 14:53:43	Pearl millet	Standing crop	Main	0.0043444	11.5251	0.0070713	-1.02336	0.215516	-0.0125125	250.513	0.08683	0.0567097	0.334058	0.00276819	6.1222	92.4303	5115.72	-0.140781	1708.21	14.8061	0.747914	2.22563	3667.36	0.00280383	5.00104	2658.85	0.193146	0.866476	-0.000314503	0.000491671	0.333141	61.3179	955.825	0.00901887	18056.3	0.765665	NM	0	0.8739	0.8739	8.73255
MWI0041	3	2	-10.248	34.1057	471	5	2018-04-17 14:24:13	2018-04-17 14:39:56	Maize	Standing crop	Close pair	-0.00157353	1.16064	-0.00275412	-2.27478	0.276634	0.00235515	87.2402	-0.00799213	0.00457063	0.333925	-0.000669601	2.12192	12.2069	5341.32	-0.193792	1798.26	8.70497	0.957974	0.247001	4686.43	0.000965133	1.41643	2064.98	0.00901319	0.323618	-0.000425877	-0.000459941	0.119725	29.5593	579.993	0.0245721	8709.83	0.190747	5.87194	0.0076	1.2724	1.28	8.99837
MWI0042	7	5	-16.9685	35.2219	44	5	2018-04-17 07:25:15	2018-04-17 07:48:53	Maize	Store	Close pair	-0.00104265	11.2688	0.00453175	0.415174	0.118741	-0.0125866	72.5339	0.00688544	0.0195849	0.0640575	0.00887136	2.03572	28.7623	6327.4	-0.102145	2012.73	7.42132	2.46209	0.440225	4359.27	0.00260301	9.65725	2418.15	0.694203	0.407327	-0.000361759	0.000608401	0.335435	34.8088	1014.89	0.00967864	21062.6	0.65902	NM	0.005	1.017	1.022	9.93472
MWI0043	7	5	-16.9682	35.2217	31	5	2018-04-17 07:56:51	2018-04-17 08:02:53	Maize	Store	Close pair	-0.00206014	7.8622	0.00452152	-1.20038	0.118412	0.0198506	64.4042	-0.000123026	0.00858695	0.0205875	0.00252612	1.97036	23.6335	5235.97	-0.116176	1550.01	6.67648	1.52014	0.20847	3423.55	0.00101306	2.63344	2371.85	0.731095	0.269176	-0.000477456	6.53099e-05	0.297779	25.5812	1037.97	0.00627925	20191.4	0.719449	NM	0	0.9166	0.9166	9.20382
MWI0044	1	1	-13.7916	32.8978	1190	8	2018-04-16 12:47:38	2018-04-16 12:55:48	Maize	Standing crop	Main	-0.00398933	0.0828445	-0.000393595	-1.85944	0.318616	-0.0124731	35.0719	-7.3652e-05	0.0481082	0.0550428	0.0232823	1.33912	23.9976	3546.93	-0.0983484	1018.85	5.4449	-0.00544686	0.174222	2798	-0.0129266	15.5779	1079.53	0.00490681	0.302685	-0.000562589	-0.00186574	0.072486	12.0052	566.241	15.3603	8608.02	0.0732619	NM	0	0.7122	0.7122	0.415563
MWI0045	4	3	-15.6056	35.4317	697	5	2018-04-17 10:02:32	2018-04-17 10:13:51	Maize	Standing crop	Main	-0.0039331	-1.87358	-0.00613258	-2.96594	0.505178	0.0331744	40.036	-0.00972483	0.0289551	0.0376561	0.00217364	1.50938	33.1675	3816.62	-0.083498	1257.95	4.4204	0.270254	0.24611	2778.8	-0.000627118	12.6927	2024.47	0.00225922	0.707075	-0.00118933	-0.00151024	0.218141	25.1144	1299.87	0.0570453	34341.8	0.469412	63.6838	0	0.836	0.836	18.3954
MWI0047	4	3	-15.6111	35.2981	827	5	2018-04-17 11:11:57	2018-04-17 11:25:09	Maize	Store	Main	-0.00377494	9.57349	0.00363324	-2.57123	0.65893	0.00405774	56.175	-0.00920028	0.0132369	0.0639753	-0.00184455	2.15948	17.7805	3581.66	-0.120685	1072.64	4.47124	0.379871	0.115207	2518.37	-0.000401979	3.56631	1718.22	0.0285306	0.691176	-0.00122386	-0.00149966	0.220118	18.3999	1006.03	0.212644	19953.9	0.296108	26.3818	0	0.9567	0.9567	3.42635
MWI0048	4	3	-15.5817	35.2519	913	5	2018-04-17 12:25:48	2018-04-17 12:34:24	Maize	Standing crop	Main	-0.00362564	-1.39381	0.00605789	-2.65869	0.511066	0.00541215	44.5665	0.0580686	0.0299885	0.0116765	-0.00213924	1.61892	12.317	4056.82	-0.0828708	1447.04	7.60006	0.0816789	0.469584	3035.96	0.00850777	6.80706	1885.65	0.00947573	0.410047	-0.00125059	-0.00125647	0.208437	22.2918	1289.66	0.0789263	24997.4	0.305472	31.5532	0	0.8142	0.8142	3.26412
MWI0049	1	1	-13.7982	32.8824	1176	10	2018-04-16 12:02:15	2018-04-16 12:14:38	Maize	Standing crop	Main	-0.00351131	0.66167	0.00302042	-0.378981	0.254986	0.012672	67.6431	-0.000664306	0.00923086	0.0372515	0.00488587	1.91686	13.6137	4803.92	-0.0697185	1112.34	5.56256	0.53276	0.10675	3224.81	-0.0111675	6.96356	1246.61	0.0151365	0.397799	-0.00064609	-0.00189177	0.0655921	18.8167	944.841	0.074184	19500.7	0.573004	NM	0	0.8801	0.8801	2.77956
MWI0050	4	3	-15.5681	35.2415	944	7	2018-04-17 13:11:28	2018-04-17 13:21:07	Maize	Standing crop	Close pair	-0.00236932	-1.20762	0.00574885	-3.05087	1.04257	0.0171704	79.1088	-0.0108777	0.00649042	0.249233	-0.00172756	3.55195	10.0889	3683.46	-0.0727897	932.227	6.88917	0.0799506	0.250846	2116.86	-0.00343943	4.99816	1415.32	0.0146788	0.686878	-0.00104651	-0.00144839	0.222003	21.4513	1169.87	0.867239	22256.8	0.370648	25.2965	0	0.7038	0.7038	2.12359
MWI0051	3	2	-10.3088	34.1615	470	5	2018-04-17 10:12:18	2018-04-17 10:22:57	Maize	Standing crop	Main	-0.00108776	6.40624	-0.00361837	-2.94396	0.190531	-0.010922	57.4673	0.0490391	0.00516314	0.390804	0.00539589	1.63887	6.46495	4285.51	-0.219872	1128.68	5.77575	0.67522	0.605449	3048.21	0.00246229	1.82703	1713.2	0.0201446	0.377545	-0.000457371	-0.000276228	0.116655	19.4761	843.451	0.0206542	20014.6	0.159636	16.9175	0.0007	0.6185	0.6192	6.43275
MWI0052	3	2	-10.302	34.0401	534	5	2018-04-17 12:02:02	2018-04-17 12:13:49	Maize	Standing crop	Main	-0.00145082	1.06291	-0.00104758	-1.97452	1.12214	0.00400747	103.088	0.023403	0.00355488	0.0914275	-0.000565951	1.7804	-6.90966	4580.29	-0.17118	1081.73	3.53347	3.15358	0.239985	2996.58	0.00383567	0.435994	1711.2	0.00689325	0.221864	-0.000237983	-6.98703e-05	0.140678	18.1436	550.114	0.0240688	16397.2	0.255303	6.41924	1.1037	1.0243	2.128	20.1494
MWI0053	4	3	-15.5529	35.2782	848	5	2018-04-17 14:55:37	2018-04-17 15:04:42	Maize	Standing crop	Main	-0.0021147	-1.69696	0.0082659	-2.42434	0.324677	0.00523247	54.5509	0.0125851	0.0178415	0.0382257	-0.00195245	1.71937	16.421	4054.05	-0.0951398	1445.81	7.07171	0.747364	0.117462	3038.2	0.00217262	2.91933	1613.24	0.0172746	0.362957	-0.00121913	-0.00135443	0.213065	23.1892	1377.66	0.0544341	34973.6	0.290269	21.0701	0	1.133	1.133	6.84661
MWI0054	1	1	-16.0695	35.1434	913	5	2018-04-17 09:48:07	2018-04-17 10:07:49	Maize	Standing crop	Main	-0.00244812	1.45871	0.00343319	-0.30527	0.154768	0.0110637	53.7016	-0.000722362	0.0177535	0.0106646	0.000303161	1.69841	15.1792	5024.75	-0.0494979	1175.91	5.64082	0.156353	0.0920375	3603.47	-0.0082774	6.68885	1454.79	0.0244061	0.214449	-0.00020306	-0.00129083	0.0822175	25.1106	3036.91	0.0307236	50797	0.414161	5.34836	0	1.465	1.465	7.22088
MWI0055	1	1	-16.0917	35.1924	776	4	2018-04-17 12:13:54	2018-04-17 12:29:44	Maize	Store	Main	-0.00187467	4.60828	0.00348952	-0.537748	0.338128	0.0230536	40.5715	-0.00229882	0.02596	0.133449	0.000547718	1.44293	17.3034	3851.69	-0.0102163	1178.08	5.79345	-0.0575367	0.276133	3092.7	-0.0071737	5.25106	1417.47	0.0143737	0.285777	3.3909e-05	-0.00112723	0.0925712	23.0417	1265.12	1.24008	25444.3	0.47795	NM	0	0.6267	0.6267	1.595
MWI0056	5	4	-10.6285	34.1613	1133	7	2018-04-16 16:18:27	2018-04-16 16:24:31	Maize	Standing crop	Main	0.00200468	15.0447	0.0173963	-3.46032	0.342578	-0.0113099	55.0703	-0.164669	0.017394	0.047974	0.0207627	1.46437	21.8028	3773.79	0.00497003	1271.91	4.59576	0.892754	0.176107	2405.57	0.103606	3.91759	2261.01	9.35134e-05	0.347061	-0.00115442	-0.000768009	0.255755	28.6639	2960.77	0.0388368	38117	9.19074	NM	0	4.108	4.108	12.7361
MWI0057	1	1	-16.0582	35.2418	709	5	2018-04-17 13:33:32	2018-04-17 13:47:45	Maize	Store	Main	-0.00235717	13.6288	0.00683482	-0.575191	1.13161	-0.0123937	56.1798	-0.00115522	0.0235828	0.0361246	-0.000314269	1.64213	22.0601	3534.68	0.0286946	903.027	5.11617	0.135473	0.165363	2542.73	0.404778	2.28589	1249.38	0.0484179	0.610988	1.53172e-05	-0.00100653	0.117733	20.9012	1221.47	0.732971	22184.8	0.106214	NM	0	0.772	0.772	1.87443
MWI0058	5	4	-10.5747	34.1599	491	5	2018-04-17 10:32:58	2018-04-17 10:39:17	Maize	Standing crop	Main	-0.00201127	4.72904	0.0149412	-0.522325	0.313691	-0.0113716	73.1291	-0.179931	0.00134332	-0.0559667	0.0122763	1.45918	16.2058	4747.04	-0.012512	969.427	3.99763	0.701795	0.298163	2574.44	-0.0223294	3.38601	2027.27	0.0183161	0.255411	-0.00116078	-0.00102051	0.225674	20.7694	983.055	0.0136162	23513.8	0.896041	NM	0	0.7651	0.7651	8.22778
MWI0059	1	1	-16.0098	35.2963	696	5	2018-04-17 15:20:28	2018-04-17 15:41:13	Maize	Standing crop	Main	-0.00225219	2.45247	0.0149721	-0.520054	0.757991	-0.000699703	32.4858	-0.0023069	0.0292262	0.0142595	-0.000743924	1.31475	12.3542	3436.04	0.0382606	930.677	4.13029	0.123068	0.280634	2472.38	-0.00915621	2.47947	1237.43	0.0150985	0.406025	-0.000110297	-0.00117505	0.0885586	22.8199	1811.23	0.176329	39934.7	0.383578	NM	0	1.181	1.181	4.58287
MWI0060	5	4	-10.7125	34.1839	468	9	2018-04-17 11:32:48	2018-04-17 11:39:00	Maize	Standing crop	Main	-0.00154641	4.4006	0.0131202	-2.06965	0.479065	-0.000319541	58.8575	-0.165418	0.00758408	0.38316	-0.000124581	1.89482	17.4805	4494.37	-0.0125806	1058.38	6.53485	1.7166	0.253784	3040.31	-0.0233517	1.78125	1852.08	0.0077628	0.314519	-0.0011599	-0.0011712	0.23159	20.1676	777.363	0.0233961	10078.5	1.25176	NM	0	0.8979	0.8979	7.39972
MWI0061	5	4	-10.7665	34.1988	489	8	2018-04-17 12:30:31	2018-04-17 12:36:30	Maize	Standing crop	Main	-0.00196753	1.61647	0.00959989	-1.98437	0.2034	-0.0113323	54.2544	-0.177953	0.00513665	0.268355	-0.00102405	1.71842	23.349	5076.5	-0.0124686	1515.25	6.91333	0.387235	0.171985	3758.9	-0.0244496	1.16639	2333.92	0.00561555	0.298523	-0.00125356	-0.00107628	0.228427	24.3721	1260.04	0.0271005	22449.2	0.537366	9.81747	0	0.9578	0.9578	7.20637
MWI0062	5	4	-10.8692	34.0587	1007	5	2018-04-17 15:30:58	2018-04-17 15:43:43	Maize	Standing crop	Main	-0.00170448	3.63558	0.0101732	-2.33359	0.629154	-0.0113716	49.2542	-0.158513	0.0225281	0.466948	0.00315335	1.14462	17.8309	3561.73	-0.00373173	1258.06	6.46728	0.0665489	0.321691	2473.37	-0.0185469	9.85112	2228.67	0.00902708	0.704171	-0.0011856	-0.00118733	0.236298	21.197	1307.16	0.0133193	37047.3	0.15366	NM	0	0.7882	0.7882	4.94587
MWI0063	1	1	-13.7896	32.8952	1186	7	2018-04-16 14:11:30	2018-04-16 14:21:00	Maize	Standing crop	Main	-0.00361517	1.08457	0.00430812	-0.0865924	0.139171	-0.0125599	33.7349	-0.000188334	0.0111449	0.284333	-0.000727912	1.5612	15.517	4436.85	-0.0675432	1469.31	5.62082	0.903443	0.21877	3909.55	-0.00897469	3.85532	1467.89	0.0570558	0.10423	-0.000721889	-0.00185916	0.0639899	26.0865	1257.57	0.0679272	16435.1	0.462652	4.61342	0.0024	0.7049	0.7073	1.97766
MWI0064	1	1	-13.7943	32.8914	1200	7	2018-04-16 14:51:13	2018-04-16 14:57:12	Maize	Standing crop	Main	-0.00356596	0.147791	0.000388856	-0.816523	0.295305	-0.0123815	31.4844	0.00114298	0.0136601	0.114316	0.000404896	2.01392	17.3268	4817.04	-0.107314	1549.41	4.95302	0.911941	0.103231	4002.46	0.0237439	5.50307	1493.64	0.0175945	0.132404	-0.000690894	-0.00184956	0.0538203	26.7441	1724.49	0.0582675	28120.5	0.639184	4.07012	0.024	1.145	1.169	5.69326
MWI0065	1	1	-13.9427	33.0315	1106	5	2018-04-17 09:55:50	2018-04-17 10:05:58	Maize	Standing crop	Main	-0.0032907	1.19151	0.00247029	-1.36117	0.302922	-0.000496268	25.4059	-0.000204988	0.0104761	0.00506395	0.000424965	1.92241	15.4649	3966.36	-0.0659196	1203.9	4.33098	0.813488	0.0551524	3218.86	-0.0108691	4.45466	1568.78	0.0212435	0.123327	-0.000690824	-0.00187163	0.0548788	22.4519	652.257	0.150465	9870.31	0.1617	NM	0	0.5318	0.5318	1.811
MWI0066	1	1	-13.9394	32.9712	1120	9	2018-04-17 11:28:47	2018-04-17 11:39:49	Maize	Standing crop	Close pair	-0.00324323	0.184414	0.00199215	-0.979597	0.486893	0.000529347	36.0034	-9.50331e-05	0.00922915	0.0295356	0.00318601	1.4889	8.21999	3223.71	-0.0896351	843.168	5.17455	0.387381	0.218244	2202.64	-0.0125231	4.57084	1268.3	0.0383675	0.232994	-0.00067739	-0.00186606	0.0711276	13.2596	784.742	0.599896	8233.33	0.244816	NM	0	0.6511	0.6511	0.942233
MWI0067	1	1	-13.94	32.9701	1119	8	2018-04-17 11:44:49	2018-04-17 11:53:20	Maize	Standing crop	Close pair	-0.00327778	0.772392	-0.000347035	-1.40259	0.26217	-0.0124916	37.6452	-0.000782652	0.00601346	0.00906834	0.0205313	1.03903	12.9308	3922.14	-0.0879341	933.656	4.02454	0.209115	0.080621	2814.59	0.407515	12.6508	930.024	0.027997	0.256804	0.000110917	-0.0017717	0.0436778	11.952	1042.38	0.312985	18728.1	0.249817	NM	0	0.6789	0.6789	1.29605
MWI0068	1	1	-13.8743	33.0054	1097	7	2018-04-17 13:02:56	2018-04-17 13:10:30	Maize	Standing crop	Main	-0.0018674	0.412627	0.050894	-1.21779	0.622522	-0.0125974	38.7913	0.00106189	0.00348703	-0.000568682	0.00307497	2.03607	10.1484	3365.62	-0.0885427	737.191	3.56408	0.125695	0.180144	2046.1	-0.0106643	4.66804	915.121	0.059031	0.268315	-0.000766293	-0.00185576	0.0569267	13.7287	915.793	0.311728	18050.8	0.131594	NM	0	0.5495	0.5495	1.30763
MWI0069	1	1	-13.8363	32.943	1122	7	2018-04-17 13:58:37	2018-04-17 14:09:04	Maize	Store	Main	-0.00363996	0.556918	-0.00189167	-1.16396	0.489509	0.000634173	47.0681	0.000705196	0.00502399	0.0103844	0.00452004	1.32966	16.2619	4152.91	-0.0775013	1429.56	6.50805	0.606443	0.0933047	3386.75	-0.0118852	6.39113	1181.88	0.0878988	0.269308	-0.000742366	-0.00183764	0.0569965	18.8982	601.184	0.0451612	6093.09	0.115517	NM	0	1.021	1.021	3.73608
MWI0070	1	1	-16.0032	35.289	682	4	2018-04-17 16:07:24	2018-04-17 16:18:24	Maize	Store	Main	-0.00232368	11.8208	-0.00336119	-0.669379	0.598825	0.0114242	52.6601	-0.00187842	0.0198003	0.0990694	-0.000253845	1.94256	26.7587	3755.42	-0.0103272	1175.82	5.6805	0.12533	0.245581	3241.95	-0.00527756	3.18312	1619.98	0.00923694	0.465556	4.72365e-05	-0.00122225	0.116338	25.2173	1296.65	0.0973609	25329.3	0.374035	NM	0	1.247	1.247	7.14876
MWI0071	1	1	-13.7606	32.8113	1282	8	2018-04-17 15:59:28	2018-04-17 16:12:14	Maize	Standing crop	Close pair	-0.00368747	18.3367	0.00407428	-0.428412	0.419924	0.0227186	52.454	0.000149164	0.0255317	1.17282	0.00142598	1.81328	23.5349	3458.7	-0.0679556	965.737	4.39583	0.753729	0.625274	2566.47	-0.0022746	3.218	1082.2	0.0906154	0.31307	-0.000534503	-0.000510979	0.0915559	17.3478	2057.23	0.981685	48377.1	1.60631	NM	0	1.385	1.385	2.1415
MWI0072	1	1	-13.7595	32.8126	1264	9	2018-04-17 16:31:07	2018-04-17 16:38:18	Maize	Standing crop	Close pair	-0.00370694	0.198783	0.0157646	-1.25171	0.332635	-0.0126037	31.9158	-0.000900431	0.0101864	0.234465	0.0010474	1.84937	14.7924	3849.31	-0.0687113	990.456	3.54751	0.0451538	0.168897	2660.53	0.0108778	5.74445	1282.05	0.01635	0.163383	-0.000729364	0.0027062	0.0714843	13.321	1685.97	0.290067	30184.5	1.11245	NM	0	0.8834	0.8834	1.94707
MWI0073	3	2	-10.2506	34.1134	466	5	2018-04-17 13:55:16	2018-04-17 14:07:48	Maize	Standing crop	Close pair	-0.000987443	2.06165	-0.00591907	-0.958209	0.149207	0.0172439	78.0799	-0.0049255	0.00831097	0.0168797	-0.00036324	1.96724	3.62383	4390.96	-0.194251	1248.88	6.57841	1.25398	0.148462	3201.65	0.00195002	1.83159	1465	0.00462872	0.123931	-0.000340489	-0.000387568	0.133835	21.8529	1067.84	0.0333817	24450.9	0.465099	9.43771	0.3838	1.3422	1.726	23.2168
MWI0074	7	5	-17.1125	35.2274	19	5	2018-04-17 14:35:57	2018-04-17 14:53:03	Maize	Store	Main	-0.00210459	19.6274	0.00906017	-1.22949	0.222739	-0.012624	98.2133	0.00621252	0.0177846	0.0837755	0.000563288	2.2977	35.4428	5032.7	-0.0625153	1318.5	5.81198	1.78902	0.328293	3226.89	0.4943	2.0089	2668.44	0.649783	0.537007	-0.00025783	0.000173795	0.332338	24.0459	2026.34	0.0307306	40175	0.822275	4.03801	0.1544	2.0896	2.244	15.5964
MWI0075	7	5	-17.0216	35.2067	48	5	2018-04-17 11:46:09	2018-04-17 11:51:16	Pearl millet	Standing crop	Main	-0.000213643	5.36309	0.00289585	-3.29331	0.296571	-0.0124636	195.41	0.109999	0.0703704	0.0599627	0.000381691	4.41474	91.7765	6842.24	-0.112789	1693.45	13.9841	1.28844	1.944	4141.16	0.00778342	2.09818	2317.23	0.162316	1.14019	-0.000392012	-0.000254784	0.298268	55.9042	979.876	0.00909298	17219.2	0.663595	NM	0	0.8394	0.8394	7.48074
MWI0076	7	5	-17.0915	35.2113	47	5	2018-04-17 15:33:13	2018-04-17 15:52:10	Maize	Store	Main	-0.000464564	9.15732	0.00699608	-1.73732	0.221643	-0.012568	74.718	0.00278897	0.0121334	0.063754	-0.000482513	2.63865	32.5696	5676.68	-0.128236	1545.61	6.83017	0.762724	0.409015	3992.43	0.00268406	2.02816	2405.13	0.631345	0.249438	-0.000315715	-0.000172681	0.314596	29.9119	1671.05	0.0077612	34208.7	0.591947	NM	0	1.998	1.998	16.1133
MWI0077	1	1	-16.0113	35.1346	1018	5	2018-04-18 09:05:30	2018-04-18 09:20:31	Maize	Standing crop	Main	-0.00205245	2.82373	0.00673415	-1.07348	0.430954	-0.0125974	49.356	-0.00199226	0.00713159	0.027064	-0.000539841	1.42601	19.267	4358.98	0.0189924	939.042	4.29872	0.155998	0.115857	2795.57	-0.00797369	2.66141	1221.85	0.00788073	0.459359	-0.000100324	-0.00120311	0.0904311	16.6575	2168.32	0.162315	27420.2	0.350644	NM	0	1.034	1.034	2.70582
MWI0078	3	2	-10.2015	34.0407	506	5	2018-04-18 09:58:42	2018-04-18 10:08:44	Maize	Standing crop	Main	-0.00121418	1.41337	-0.00318319	-0.704723	0.0924106	0.030635	65.1097	-0.00616171	0.0040117	0.031819	0.00234411	1.49613	7.25895	4812.74	-0.205567	1492.07	6.3575	0.866097	0.19391	3321.15	0.000232515	1.98494	1867.08	0.0171457	0.249172	-0.00049556	-0.000381777	0.122995	23.2104	749.174	0.0265179	16423.5	0.202656	9.10325	0.0575	1.0575	1.115	14.8514
MWI0079	3	2	-10.2353	34.0412	549	5	2018-04-18 11:29:36	2018-04-18 11:38:05	Maize	Standing crop	Main	-0.00148618	0.944798	-0.00184803	-2.10196	0.129856	-0.0109165	54.0702	-0.00652642	0.00961747	0.322624	-0.000567277	1.71961	-1.61119	4516.34	-0.242674	1458.81	5.10769	0.923404	0.279079	3688.34	0.00660035	1.20573	1671.47	0.0013033	0.144665	-0.000405515	-0.000533335	0.132526	23.3469	880.667	0.0241769	29733.8	0.29184	14.3779	0.3692	1.2238	1.593	15.8678
MWI0080	4	3	-15.5314	35.3282	815	5	2018-04-18 12:05:19	2018-04-18 12:14:29	Maize	Store	Main	-0.00372945	3.06716	-0.00237911	-2.87598	0.833346	0.0317447	44.8797	-0.0102145	0.0237796	0.0695204	-0.00209485	1.49444	17.3501	4311	-0.119828	1438.98	5.10515	0.598529	0.363864	3507.61	-0.00465758	3.47712	1640.45	0.0205475	0.586325	-0.00120177	-0.00152402	0.214249	24.3617	1157.9	0.0424208	18458.7	0.304164	31.035	0	0.9055	0.9055	7.2947
MWI0081	7	5	-17.0252	35.1035	297	5	2018-04-18 09:21:33	2018-04-18 09:41:39	Maize	Store	Main	-0.00107427	3.70467	0.00254035	-3.08044	0.251482	-0.0126365	133.913	-0.00122575	0.00423331	0.125745	0.0062623	1.10288	16.703	4592.51	-0.114477	1259.29	6.25979	0.726817	0.151305	3139.61	-0.00278412	3.66038	2210.71	0.0428469	1.184	-0.000423084	-0.000140366	0.301573	25.9612	1272.87	1.25112	23064.5	1.14666	NM	0	1.01	1.01	6.3723
MWI0082	1	1	-14.8748	34.7508	873	5	2018-04-17 11:23:39	2018-04-17 11:39:58	Maize	Standing crop	Close pair	-0.00227789	2.82778	0.00287451	0.0769834	0.262382	-0.0125474	49.9098	-0.00245047	0.051375	1.49838	0.000217383	1.59315	25.8809	2719.41	0.00808951	883.611	6.89592	-0.00940126	0.853715	1758.67	0.0430326	4.74613	1460.97	0.0108052	0.419766	-0.000162124	-0.00113278	0.048673	16.3119	1983.16	1.06673	31002.7	0.77942	NM	0	1.038	1.038	2.61826
MWI0083	1	1	-14.8783	34.7478	867	5	2018-04-17 12:22:56	2018-04-17 12:34:19	Maize	Standing crop	Close pair	-0.00277916	2.58737	0.00156853	-0.535036	0.254688	-0.0125912	45.6012	-0.00179523	0.00562314	0.0733609	-0.000801521	1.16536	20.2132	4112.14	-0.0608178	1197.26	4.95184	0.385144	0.202239	3168.62	0.0476612	0.634713	1557.57	0.0261575	0.376377	-0.000143312	-0.00121311	0.0573772	22.6949	1213.03	0.0262224	21151.5	0.34714	NM	0.0045	0.9421	0.9466	7.23289
MWI0084	4	3	-15.4977	35.2246	1030	5	2018-04-18 14:11:35	2018-04-18 14:22:57	Maize	Standing crop	Main	-0.0036679	-1.60032	0.0023296	-2.08094	0.145997	0.0040132	31.3944	-0.00809787	0.0363626	0.186012	-0.00102207	1.92482	127.389	4524.56	-0.120013	1450.29	5.05957	0.713311	0.234515	3497.44	-0.00130247	2.2937	1870.99	0.000575452	0.222193	-0.00125867	-0.00150198	0.220289	22.8451	1167.46	0.0368666	25713.6	0.196668	6.18215	0.0402	1.7328	1.773	11.4549
MWI0085	1	1	-14.95	34.6973	953	5	2018-04-17 15:49:21	2018-04-17 15:57:31	Maize	Store	Close pair	-0.000261417	3.28987	0.00640018	-0.346656	0.169396	-0.0124793	49.4877	-0.00110605	0.0101299	0.020821	-0.00014408	1.62833	26.7148	3727.38	0.0145317	1156.26	4.1516	0.539197	0.0648114	3067.66	0.0593557	1.54517	1621.78	0.0817261	0.330898	-8.81409e-05	-0.00124443	0.0578515	22.3576	1621.42	0.0350943	61742.3	1.92711	NM	0	1.175	1.175	15.8774
MWI0086	7	5	-17.0151	35.0765	363	5	2018-04-18 10:18:00	2018-04-18 10:25:48	Maize	Standing crop	Close pair	-0.00093937	4.75634	0.00680001	-1.76347	1.46526	-0.0125556	103.329	-0.00191885	0.00597758	0.0421	0.00110141	2.67423	18.4776	4709.03	-0.100885	1463.52	4.79865	0.615371	0.210617	3133.72	-0.000816273	2.98734	2539.1	0.0438056	3.97399	-0.000342974	-0.000212492	0.272525	26.4071	1077.65	0.0296814	16231.3	0.742525	80.2926	0.013	1.942	1.955	12.7108
MWI0087	7	5	-17.0147	35.076	363	5	2018-04-18 10:32:23	2018-04-18 10:37:52	Maize	Standing crop	Close pair	-0.00144066	4.00591	0.00422278	-0.608611	0.0831683	-0.0126365	53.4665	-0.000826785	0.0120756	0.0608996	0.00470882	2.39433	19.9051	4600.93	-0.142176	1490.05	5.95094	1.03311	0.532926	3333.05	-0.00207063	3.20874	2527.93	0.087494	0.233987	-0.000362312	5.8489e-05	0.282377	29.031	1713.49	0.0378474	27616.3	0.806993	NM	0	2.391	2.391	13.0472
MWI0088	7	5	-17.1049	35.1826	79	5	2018-04-18 13:15:18	2018-04-18 13:25:45	Maize	Store	Main	-0.000757896	6.18266	0.00672208	-0.356787	0.176952	-0.0125433	65.9968	0.00251819	0.00607609	0.052765	-0.000422229	2.44617	22.6689	5942.86	-0.128123	1559.17	5.94476	0.892375	0.658792	3732.2	-0.00019068	2.84003	2214.99	0.231844	0.337563	-0.000472596	-0.000224744	0.282127	37.4486	1350.93	0.0061463	27085.2	0.51163	NM	0	1.094	1.094	10.7672
MWI0089	7	5	-17.0101	35.1019	314	5	2018-04-18 11:08:28	2018-04-18 11:17:06	Maize	Store	Main	-0.00256897	7.14059	0.00694532	-3.34032	0.195139	-0.0125742	55.9744	-0.00129826	0.0104276	0.0182182	0.00203216	1.93328	17.9348	3640.32	-0.0995324	1093.53	4.83744	0.863529	0.322681	2338.44	-0.00111557	1.87329	2287.92	0.0532443	0.407136	-0.000481732	-0.00020085	0.28563	22.9493	1173.52	0.0184297	24555	1.32021	7.73543	0	1.514	1.514	10.8444
MWI0090	1	1	-14.9097	34.8297	783	5	2018-04-17 13:21:13	2018-04-17 13:32:17	Maize	Store	Main	-0.00145497	2.84438	0.00260768	1.1814	0.405466	-0.000794663	219.135	-0.00167264	0.0324688	2.03202	-0.00051874	3.33723	31.0601	5057.78	-0.0123731	1517.5	7.49589	0.12871	1.30732	4136.88	0.0408894	2.50703	1545.72	0.0333892	0.455334	-0.000209609	-0.00115264	0.0573533	30.3069	1687.31	0.0404273	40174.8	0.553746	NM	0	1.271	1.271	9.21941
MWI0091	1	1	-14.9467	34.6991	942	5	2018-04-17 16:44:14	2018-04-17 16:54:13	Maize	Field stack	Close pair	-0.00224619	3.51253	0.00987469	-0.990126	0.238687	-0.000617037	52.2218	-0.00155589	0.0103321	0.358995	0.00707058	0.839176	16.3682	3432.76	-0.00532631	893.922	3.67403	0.605797	0.197103	2379.46	0.0495468	2.69694	1112.82	0.00251084	0.405353	-5.34653e-05	-0.0012185	0.0394115	16.9137	2546.84	0.0557596	82503.6	0.535391	NM	0	1.19	1.19	9.16529
MWI0092	1	1	-14.8256	34.8094	869	5	2018-04-18 10:00:06	2018-04-18 10:09:08	Maize	Standing crop	Close pair	-0.00222196	1.62117	0.00383185	-0.0583729	0.679532	-0.0125102	61.2662	-0.00111353	0.0183001	0.0365573	-0.00013598	2.29383	23.3746	4702.69	-0.0408334	1526.79	6.74906	-0.0643362	0.611027	3876.41	0.0475074	3.88582	1677.36	0.0175934	1.04695	-0.000126377	-0.00125301	0.0361083	25.5194	2126.12	0.0289703	43214.9	1.02213	NM	0	1.651	1.651	12.6231
MWI0093	1	1	-14.8254	34.8106	874	5	2018-04-18 10:39:22	2018-04-18 10:48:04	Maize	Standing crop	Close pair	-0.00272383	3.15239	0.00391718	-0.803192	0.858267	-0.0124547	56.9877	0.000190108	0.0210334	0.284209	0.00309211	2.80303	28.0429	4819.08	0.0201314	1570.9	7.15817	0.00443289	0.847979	3916.34	0.0611598	8.12678	1517.33	0.0077739	0.750365	-0.00012454	-0.00116122	0.0723356	27.994	1346.17	0.0365168	24140.7	0.763107	NM	0	1.213	1.213	8.37976
MWI0094	4	3	-15.522	35.2099	1007	5	2018-04-18 14:38:46	2018-04-18 14:48:56	Maize	Standing crop	Main	-0.00377619	-3.05541	-0.00112226	-3.94109	0.0255145	0.00406258	27.9009	-0.0104499	0.00512948	0.00763212	-0.00209729	1.32884	16.6897	4500.59	-0.133018	1616.61	8.8699	0.203522	0.102695	3741.83	-0.00524883	1.8269	1888.64	0.00620146	0.0861807	-0.00117578	-0.00148844	0.207343	27.4149	2455.46	0.0317212	63640.2	0.506282	9.47808	0.0082	1.1958	1.204	10.7363
MWI0095	4	3	-15.4578	35.277	989	5	2018-04-18 15:11:03	2018-04-18 15:20:06	Maize	Standing crop	Main	0.000135788	-1.94928	0.00310884	-2.03856	0.380992	0.0459613	45.7746	-0.00860107	0.0147869	0.0714783	0.00297116	2.43036	26.6662	3935.31	-0.108423	1659.15	6.91576	0.0649552	0.137858	3744.14	-0.00633602	9.42677	1763.76	0.0429	0.239189	-0.000939137	-0.00146255	0.212172	25.1639	2107.26	0.330383	38436.1	0.245831	30.6359	0	1.183	1.183	4.35072
MWI0096	1	1	-15.9954	35.1569	921	3	2018-04-18 10:19:58	2018-04-18 10:26:41	Maize	Standing crop	Main	-0.00148426	1.21642	-0.00207046	-0.66111	1.17511	0.0237147	50.666	-0.00105334	0.0133472	0.00271782	3.57589e-06	1.8373	23.8276	3503.63	0.00921256	1046.65	6.82114	0.0263976	0.343261	2855.34	-0.00476555	5.26461	1105.91	0.0113911	0.884028	-3.72731e-05	-0.00115573	0.0951598	17.7559	1674.5	0.459855	20437.9	0.223692	NM	0	1.118	1.118	3.02341
MWI0097	1	1	-15.9872	35.1976	873	5	2018-04-18 11:22:20	2018-04-18 11:36:54	Maize	Store	Main	-0.00228749	4.6823	0.0003896	-0.715189	0.730546	0.0112856	52.0738	-0.00291867	0.0110283	0.058573	0.000415397	1.69376	18.7265	3454.01	-0.00169493	987.319	4.33312	0.0359276	0.136123	2660.65	-0.0102568	3.45202	1257.87	0.0404986	0.675592	-0.000102475	-0.00123428	0.109103	15.1372	1207.16	0.346879	17988.8	0.333923	NM	0	0.5842	0.5842	2.038
MWI0098	1	1	-16.007	35.1975	828	3	2018-04-18 12:33:17	2018-04-18 12:44:31	Maize	Store	Main	-0.00237676	8.77864	0.00654112	-0.512056	0.773817	0.0109729	52.4476	-0.00141179	0.0340514	0.0728774	-0.00050716	1.31973	33.6895	4071.79	-0.0397642	1133.17	5.31207	-0.06039	0.26237	3202.36	0.00058833	2.17211	1493.2	0.0150827	0.851118	-1.12755e-05	-0.000843083	0.116792	18.5452	1656.56	0.326827	24928.4	0.598357	NM	0	0.6415	0.6415	3.13135
MWI0099	1	1	-16.016	35.3172	647	5	2018-04-18 15:17:54	2018-04-18 15:29:15	Maize	Store	Main	-0.00264881	12.9078	-0.000635279	-1.22642	1.41161	-0.0124486	59.5902	-0.00206986	0.0171583	0.0369254	0.00208405	1.39385	27.281	4318.2	-0.0189185	1181.38	4.78272	0.141194	0.331051	3350.94	-0.00812563	7.01579	1252.38	0.0315931	1.28637	-5.71566e-05	-0.000948644	0.126703	21.9287	1824.99	0.400669	23661.9	0.259298	NM	0	1.832	1.832	8.23439
MWI0100	5	4	-11.0036	34.0779	1605	7	2018-04-18 11:25:17	2018-04-18 11:32:57	Maize	Standing crop	Main	-0.00099002	2.96986	0.0123802	-1.88662	2.43393	-0.0112654	96.2255	-0.166918	0.00176026	0.134984	0.000541082	2.64483	8.53507	6585.41	-0.00371034	1378.86	7.96654	0.38224	0.0112235	3073.75	-0.0184855	13.8722	2137.47	-0.000634052	2.31608	-0.0012114	-0.000933614	0.227581	21.6529	3912.25	1.13968	76637.8	1.13473	44.5678	0	2.791	2.791	3.16822
MWI0101	5	4	-11.0174	34.1287	1486	6	2018-04-18 12:59:21	2018-04-18 13:06:38	Maize	Standing crop	Main	-0.00182513	0.531457	0.0108543	-1.47102	0.55098	0.0218719	40.5823	-0.17479	0.01162	0.252172	0.00390761	1.84802	12.9306	4947.36	0.0145205	1322.26	5.04309	0.38195	0.106699	3281.35	-0.0205924	7.06598	1902.61	0.00124809	0.22996	-0.00121949	-0.0011354	0.232978	20.6685	2320.99	0.500518	47473.1	0.246214	13.5103	0	2.621	2.621	9.76594
MWI0102	3	2	-10.1632	33.9628	634	5	2018-04-18 14:28:33	2018-04-18 14:36:00	Maize	Standing crop	Main	-0.00178735	17.3437	-0.00220903	-2.28952	0.338887	0.00248041	77.903	-0.00570861	0.0196432	0.747348	0.000381579	2.31357	25.5893	4478.45	-0.178721	1147.68	5.5859	1.88144	0.502539	3017.66	-0.000201079	0.273125	1630.47	0.0198607	0.309446	-0.000353261	-0.000268968	0.20568	20.8189	877.534	0.0351617	14272.1	0.216918	17.4274	1.05	1.016	2.066	12.2501
MWI0103	3	2	-10.0981	33.958	490	5	2018-04-18 14:43:34	2018-04-18 14:59:18	Maize	Standing crop	Main	-0.00144111	7.25598	-0.0012045	-2.13953	0.115144	0.0184653	45.2395	-0.00611075	0.00729255	0.0601928	-0.000670699	1.45292	8.67924	3974.32	-0.159348	1168.16	4.63526	1.41518	0.192144	2918.09	0.00081451	0.340279	1743.65	0.0189715	0.178879	-0.000350944	-0.000446056	0.145225	22.8258	1030.46	0.0477079	30043.3	0.213746	10.5538	0.1899	1.0761	1.266	9.29438
MWI0104	3	2	-10.018	33.944	473	4	2018-04-18 15:26:49	2018-04-18 15:39:28	Maize	Standing crop	Main	-0.00199707	2.86068	-0.00475312	-1.0551	0.126007	-0.0108948	61.2163	-0.00699546	0.00878162	0.43334	-0.000773393	1.43365	19.5539	4071.06	-0.15932	1174.24	6.69483	0.438492	0.483054	3111.44	0.000180714	0.419298	1986.38	0.05966	0.456082	-0.000336551	-0.000360921	0.14172	17.0989	645.183	0.021554	15747.4	0.252689	7.75307	0.0026	0.8638	0.8664	8.31577
MWI0105	1	1	-13.7465	32.8445	1242	6	2018-04-17 17:20:46	2018-04-17 17:26:31	Maize	Standing crop	Main	-0.00322469	0.469767	0.0120548	-0.918987	0.406625	-0.000885491	32.8217	0.000433326	0.0066936	0.0323417	-0.000201128	1.36726	10.3892	3107.6	-0.0783709	851.094	3.88242	0.129776	0.16185	1922.63	-0.00522534	6.67647	1167.3	0.0311547	0.224445	-0.00073274	-0.0018129	0.0716153	13.0902	1319.46	0.175842	20535.9	0.316557	NM	0	0.4523	0.4523	0.880974
MWI0106	1	1	-14.8286	34.6335	1132	5	2018-04-19 09:51:52	2018-04-19 09:57:36	Maize	Standing crop	Main	-0.00263909	2.20203	0.00578398	-0.851741	0.466022	-0.0124425	46.8409	-0.00199609	0.00734894	0.176231	-0.0003134	1.59985	35.3257	4425.25	-0.0411959	1296.17	5.46237	0.0627883	0.157157	3567.97	-0.00326173	2.23941	1604.24	0.00123281	0.619887	-7.50832e-05	-0.00118602	0.0816297	21.0091	1975.78	0.0441287	38103	0.383498	10.4704	0.0161	1.5979	1.614	9.77186
MWI0107	1	1	-14.8056	34.6243	1168	5	2018-04-19 10:40:12	2018-04-19 10:45:24	Maize	Standing crop	Main	-0.00279289	2.04152	0.00779896	-0.487112	0.130587	-0.000398111	44.9697	-0.000644645	0.00435026	0.00646019	-0.000718867	1.44338	18.9023	4609.46	0.00695362	1114.6	3.3049	0.236147	0.1277	2957.08	-0.00188088	0.940231	1224.3	0.00152678	0.249975	-0.000104004	-0.0011739	0.064224	18.65	1914.32	0.0525053	31604.2	0.460779	2.588	0.0957	1.6383	1.734	9.014
MWI0108	5	4	-11.0211	33.8511	1050	7	2018-04-19 16:56:46	2018-04-19 17:01:19	Maize	Standing crop	Close pair	-0.00144781	0.922897	0.00571955	-2.0187	0.130027	-0.000108557	54.4291	-0.174383	0.0101007	0.476662	-0.00136001	1.25503	18.1171	4363.91	-0.0123951	1293.91	5.01578	0.41396	0.362862	3225.52	-0.0229623	1.61728	2053.4	0.00329172	0.334999	-0.00119925	-0.00124114	0.234535	23.6838	836.978	0.0179324	18326.2	0.117641	NM	0	0.7105	0.7105	5.46867
MWI0109	6	5	-12.478	33.9953	633	5	2018-04-18 16:19:05	2018-04-18 16:25:56	Maize	Standing crop	Main	-0.00100429	0.292511	0.00172132	-1.4522	0.94127	0.00341627	58.1107	-0.00377086	0.0590641	-0.00482218	-7.3282e-05	29.8357	15.947	4117.06	0.00235804	1268.01	6.87876	0.19679	5.36539	3084.64	-0.0277067	4.35478	1652.1	0.00327931	0.708052	-0.000826559	-0.00107916	0.213165	36.1234	1177.14	0.029754	22889.5	0.557921	19.1992	0	1.082	1.082	4.1164
MWI0110	3	2	-9.94685	33.9156	450	5	2018-04-20 09:23:57	2018-04-20 09:35:46	Maize	Store	Close pair	-0.0011307	17.0878	0.00443849	-1.59378	0.305191	-0.0109274	66.8238	-0.00564317	0.0119506	0.518073	4.9789e-05	2.18061	17.9537	4237	-0.191436	1406.85	6.4856	0.76807	0.350114	3423.26	0.00434155	1.23881	1720.07	0.0219498	0.265811	-0.000298473	1.31127e-05	0.159905	24.3747	1403.04	0.0190433	39126.7	0.400761	13.2625	0	1.226	1.226	14.1394
MWI0111	5	4	-10.9754	33.7903	1098	8	2018-04-20 10:19:42	2018-04-20 10:25:02	Maize	Standing crop	Main	-0.00117846	2.52535	0.0110984	-2.99712	0.232099	-0.000295708	68.9778	-0.161069	0.00548552	0.407304	-0.000950488	1.37464	12.7372	4029.53	0.00654141	854.493	3.81708	0.314328	0.225361	2312.71	0.017918	1.86201	1974.19	0.00572969	0.593131	-0.00107443	-0.00112968	0.22785	20.9199	913.485	0.0192424	17471.4	0.0387033	NM	0	0.3642	0.3642	1.29984
MWI0112	4	3	-15.4024	35.338	855	10	2018-04-20 10:12:02	2018-04-20 10:18:35	Maize	Standing crop	Main	-0.0031094	0.493165	0.000406902	-2.33193	0.116313	0.00425508	42.1605	-0.00597884	0.0149469	0.0266892	-0.00196242	1.5257	17.1671	3765.32	-0.058054	1181.91	4.79702	0.459883	0.0917371	2980.06	-0.00308828	2.62026	1807.51	0.0176968	0.182842	-0.00126611	-0.00150492	0.231538	20.9571	1561.92	0.0537423	22738.5	0.235322	10.8425	0	0.9317	0.9317	4.02737
MWI0113	5	4	-11.0201	33.7819	1059	6	2018-04-20 09:31:38	2018-04-20 09:37:49	Maize	Standing crop	Main	-0.0013834	1.02101	0.00735969	-1.68561	0.331673	0.0214424	61.846	-0.160352	0.00415348	0.0555928	-0.00141858	2.29338	15.1617	4674.56	-0.00367446	1410.88	6.10457	0.222408	0.0813253	3510.57	-0.0240521	1.8731	2352.33	0.0271492	0.340798	-0.00119607	-0.00104139	0.23037	26.4661	1655.83	0.0235824	49385.4	0.222674	13.3305	0	1.973	1.973	11.3414
MWI0114	4	3	-15.4072	35.3135	891	8	2018-04-20 09:33:05	2018-04-20 09:41:22	Maize	Standing crop	Main	-0.0029842	-3.21337	-4.34164e-05	-2.87396	0.678477	0.005569	44.2918	0.00414974	0.0136896	0.0163794	-0.00163299	1.76896	11.81	3578.74	-0.0943153	1154.64	4.84266	0.0517077	0.0678869	2886.54	-0.00560148	5.25917	1765.69	0.0113356	0.334175	-0.000976015	-0.00148143	0.219694	18.5996	1214.19	0.254142	12933.5	0.285833	14.6074	0	0.4976	0.4976	1.18894
MWI0115	3	2	-9.93462	33.9289	472	5	2018-04-20 09:56:01	2018-04-20 10:12:20	Maize	Store	Main	-0.00126696	2.35858	-0.00326658	-1.28096	0.0406429	-0.0107399	56.6545	-0.00481532	0.00944675	0.337195	-0.000184852	1.854	10.0157	4897.26	-0.201482	1516.69	4.8629	0.9801	0.295123	3774	0.00153431	0.902201	1650.81	0.0326669	0.159957	-0.000379919	-0.000398073	0.140194	25.4541	1331.7	0.0138077	41829.8	0.490168	12.862	0	1.446	1.446	16.3599
MWI0116	3	2	-9.92887	33.9349	467	5	2018-04-20 10:28:04	2018-04-20 10:40:02	Maize	Standing crop	Close pair	-0.00153071	21.9363	0.00324286	-0.850959	0.384267	0.0165712	70.9955	0.000199656	0.0172992	0.817685	0.00147935	1.82571	29.3411	5267.72	-0.202597	1195.3	6.65719	0.588692	0.455282	3298.6	0.00439633	1.10157	1668.2	0.00991831	0.296495	-0.000214856	0.000193354	0.166136	20.1525	826.285	0.0229653	29567.7	0.515033	11.4505	0	1.001	1.001	9.69759
MWI0117	4	3	-15.4014	35.2525	1031	9	2018-04-20 13:29:51	2018-04-20 13:35:52	Maize	Standing crop	Main	-0.00235158	-2.13276	0.000501419	-1.87736	0.500141	-0.00976081	36.1632	-0.00504416	0.00271345	0.00467648	-0.00184686	1.62988	12.6757	3461.98	-0.109285	1161.45	3.97367	0.282031	0.000311281	2495.1	0.0264114	3.9737	1590.58	0.0364158	0.192478	-0.00128016	-0.00152608	0.203531	18.8303	3334.61	0.0461883	64958.5	0.669866	34.5555	0	1.404	1.404	5.58747
MWI0118	1	1	-16.2981	35.2067	758	5	2018-04-19 13:33:05	2018-04-19 13:41:18	Maize	Store	Close pair	-0.00194566	29.9501	0.0127149	0.0260319	0.580497	0.0233984	44.619	-0.00149605	0.0363756	0.0207781	0.00132556	2.24473	32.0142	3294.69	-0.0394339	953.504	5.35174	-0.0232027	0.136494	2113.96	-0.00866728	4.58978	1283.25	0.0352362	0.36232	-4.25915e-05	-0.00104916	0.144508	20.8235	2517.67	0.823772	59413.8	0.389258	NM	0	1.483	1.483	2.70293
MWI0119	1	1	-16.301	35.2093	664	5	2018-04-19 12:54:11	2018-04-19 13:06:46	Maize	Store	Close pair	-0.00338521	11.162	0.00562412	-0.520493	0.318052	-0.000472871	40.1578	-0.00206698	0.0343213	0.0956248	0.00274395	1.86607	25.9607	3965.98	-0.0192662	1206.09	5.28242	0.0257829	0.151081	3145.94	0.00563197	8.11583	1308.55	0.387739	0.454237	3.7024e-05	-0.00116419	0.127617	20.9847	2105.35	0.329389	41517.1	0.317627	NM	0	1.465	1.465	4.75449
MWI0120	1	1	-15.9335	35.084	1156	5	2018-04-20 09:01:39	2018-04-20 09:12:28	Maize	Standing crop	Main	-0.00186739	3.65286	0.00249312	-0.314612	1.01535	0.011469	64.2197	-0.00171303	0.0302111	0.0183349	0.00458602	1.77598	17.9548	3627.08	-0.0188551	1090.86	5.87643	-0.0890051	0.292545	2690.99	-0.0114346	15.0233	1317.82	0.0106389	0.843236	0.000304993	-0.00124352	0.0967399	19.2575	1955.3	1.06283	25893.9	0.284002	NM	0	0.8092	0.8092	1.45199
MWI0121	6	5	-13.1221	34.2441	500	5	2018-04-20 12:08:32	2018-04-20 12:14:33	Maize	Standing crop	Close pair	-0.00161275	0.15244	0.0021559	-2.0188	0.799193	0.0176309	48.846	-0.00071693	0.0392723	0.00639379	0.0413275	1.04258	8.01078	4030.64	-0.00890334	1110.36	8.82539	0.370539	0.131047	3059.43	-0.0297807	17.3875	1584.1	0.00766634	0.459993	-0.000696168	-0.00103357	0.221943	21.4588	760.578	1.36238	7181.62	0.00781218	8.33853	0	0.3892	0.3892	0.372029
MWI0122	6	5	-12.3659	34.0663	468	5	2018-04-18 11:53:33	2018-04-18 11:59:53	Maize	Standing crop	Main	-0.00138272	0.453897	0.000129711	-2.28399	0.33368	0.0165776	54.055	-0.00285181	0.0112459	0.0120434	0.0318986	1.49627	16.3629	5020.93	0.0150874	1655.85	9.44098	0.0568348	0.0752945	3856.97	-0.0314868	25.0343	1818.14	0.00479589	0.321159	-0.000656481	-0.00102967	0.228999	26.6602	751.627	0.221601	8410.92	0.54396	5.18592	0	0.3291	0.3291	0.964624
MWI0123	6	5	-12.8947	34.2783	468	5	2018-04-19 10:12:46	2018-04-19 10:19:16	Maize	Store	Close pair	-0.000696702	8.80423	0.00250222	-1.85672	2.16869	-0.0120822	69.1826	-0.00140757	0.0219991	0.0338888	0.0235917	1.99304	21.8433	5059.83	-0.00890772	1410.03	8.92579	0.133325	0.0808171	3548.33	-0.0269539	27.3136	1723.25	0.0250634	0.814022	0.000287075	-0.000792784	0.254329	25.8853	1118.36	0.047433	12146.3	0.102904	17.61	0	0.6679	0.6679	1.70812
MWI0124	6	5	-12.8935	34.2774	473	5	2018-04-19 10:41:12	2018-04-19 11:25:35	Maize	Store	Close pair	-0.000795816	11.0994	0.00358008	-1.60938	1.35723	0.00227536	74.778	0.00117351	0.014466	0.109955	0.0039424	1.76836	25.9229	5202.09	-0.00888147	1532.26	11.0597	0.267409	0.085545	3757.54	-0.0234087	16.288	1953.44	0.00973945	0.772317	-0.000513122	-0.000649294	0.272327	25.0064	1612.02	4.45475	18963.4	0.254453	10.7379	0	0.7956	0.7956	1.91405
MWI0125	6	5	-12.9502	34.2534	491	5	2018-04-21 09:38:53	2018-04-21 09:46:02	Maize	Standing crop	Main	-0.0015734	-0.0095054	0.00364995	-2.9782	0.0945565	-0.0121964	36.7164	0.00109805	0.00855566	0.0155427	0.0191668	1.59265	15.8105	4150.19	0.00279274	1504.08	10.1987	0.135889	0.0304343	3392.69	-0.0297264	33.0209	1728	0.00851448	0.278881	-0.000484445	-0.00107481	0.225583	22.2256	1023.41	0.315911	12823.4	0.0685214	1.35432	0	0.3802	0.3802	0.385237
MWI0126	7	5	-13.7314	34.2937	575	5	2018-05-03 12:09:24	2018-05-03 12:15:04	Maize	Field stack	Main	0.000119339	22.4528	0.0108624	-3.27121	1.64055	0.00265959	87.1051	-0.000833884	0.0304767	0.120367	0.000432659	2.63446	50.6755	4903.28	-0.0620371	1504.84	7.81166	0.674521	0.264978	3329.32	0.0120304	3.1343	2082.35	0.0112448	1.45693	-0.000266286	0.000374728	0.357284	29.518	1268.89	0.0179553	28783.5	1.41861	NM	0	1.05	1.05	8.40722
MWI0127	6	5	-12.9771	34.1999	509	5	2018-04-21 10:28:57	2018-04-21 10:35:08	Maize	Field stack	Main	-0.00113549	0.49818	0.00126607	-1.83372	1.09164	-0.0121001	47.5632	0.00249183	0.0801184	0.00195333	0.00370904	1.78524	11.134	3648.61	-0.00892091	1167.34	7.9401	0.456584	0.0198283	2567.95	-0.0307608	6.67187	1796.9	0.00447421	0.827804	-0.000726761	-0.00103055	0.223736	17.1853	860.034	0.0440697	9514.29	0.0791065	7.58648	0	0.7288	0.7288	1.94714
MWI0128	7	5	-12.9212	34.2985	463	5	2018-04-21 12:11:24	2018-04-21 12:15:25	Maize	Standing crop	Main	-0.00079804	1.17681	0.0195383	-0.917963	0.119676	0.0109661	47.8525	0.0067631	0.0044948	0.0113181	0.00621778	1.63294	14.3494	4193.5	0.0099554	935.815	3.77042	0.84215	0.0291894	2783	0.0138632	7.57028	1943.6	0.00400412	0.196363	4.50892e-05	0.001739	0.292047	25.4136	1712.27	0.0847048	24922.1	0.367251	17.4827	0	1.561	1.561	5.36157
MWI0129	2	1	-13.4885	32.9765	1059	8	2018-04-18 16:24:36	2018-04-18 16:32:12	Maize	Standing crop	Main	-0.00725903	1.32786	0.00179702	-1.57094	0.481696	0.00177485	50.7999	-0.00166582	0.00730421	0.0389418	0.000720319	1.24838	12.8722	4294.11	-0.00246173	1226.3	4.09592	0.633426	0.325553	3179.87	-0.00144506	5.22006	1172.86	0.0422771	0.300053	-0.000588287	-0.00097957	0.0683614	21.523	1163.95	0.0208687	21571.7	0.097501	NM	0	1.148	1.148	5.958
MWI0130	7	5	-13.2308	34.2519	508	5	2018-04-23 10:34:57	2018-04-23 10:39:04	Maize	Standing crop	Main	-0.00188579	1.24023	0.0086221	-1.14839	0.793542	-0.000577324	49.8539	0.00852115	0.0101744	0.00223362	0.0146081	3.58794	16.9802	7173.54	0.0433702	1499.32	7.84009	0.311631	0.149852	4222.87	0.0682101	20.3816	1675.25	0.00870526	0.397777	0.000143031	0.000261858	0.295026	32.8977	1300.37	0.179775	12209.5	0.0862134	6.19777	0	0.7233	0.7233	0.518802
MWI0131	3	2	-9.74322	33.8514	482	5	2018-04-23 10:15:57	2018-04-23 10:25:08	Rice	Standing crop	Close pair	-0.000893867	42.5391	0.0225472	-3.33791	2.60176	0.00280211	97.2696	-0.00388646	0.101447	4.1872	0.0234218	2.11349	50.7247	2764.44	-0.205041	1399.98	37.3596	1.54018	2.03059	3119.64	0.0462903	60.2397	1597.45	0.0144594	0.542904	1.67286e-05	0.000454257	0.237222	25.5368	1417.08	8.36789	38717.6	0.406208	83.0279	0	0.9375	0.9375	4.91446
MWI0132	7	5	-16.7162	35.0643	136	5	2018-04-23 11:21:18	2018-04-23 11:27:53	Sorghum	Standing crop	Main	-0.000325496	27.4351	0.00603262	-3.10049	1.03129	0.0532392	188.751	0.0119155	0.0433263	0.450325	0.00130077	3.87692	46.0345	4606.04	-0.0855683	2229.08	14.3235	1.05931	0.79278	3638.51	0.0642563	3.00031	2307.23	0.167924	4.59207	-4.02498e-05	0.000469067	0.328486	32.6021	768.756	0.00819777	18469	1.37874	NM	0.0039	1.2241	1.228	10.5936
MWI0133	7	5	-16.6236	34.9682	145	5	2018-04-23 08:07:19	2018-04-23 08:14:42	Pearl millet	Standing crop	Main	0.00165572	13.4795	0.0073008	-2.11207	3.5971	-0.012531	240.101	0.0299086	0.0842138	0.238392	0.00051808	5.84732	72.9322	4991.58	-0.140988	1268.42	12.0821	0.568003	1.27482	1937.73	0.00821554	2.9913	2576.57	0.243674	2.00778	-0.000342434	-7.49998e-05	0.318319	50.2026	714.038	0.0321705	8884.67	0.493425	NM	0	0.503	0.503	5.57073
MWI0134	7	5	-16.6992	34.9653	186	5	2018-04-23 09:32:50	2018-04-23 09:41:01	Maize	Standing crop	Main	-0.00176056	7.26727	0.00636086	-1.8097	0.429327	0.0180736	68.4222	-0.000308473	0.00452042	0.0131669	5.09988e-05	1.92862	13.7583	4605.66	-0.112152	1527.46	7.06036	0.756019	0.123133	3276.42	-0.00153767	1.63617	2773.13	0.163162	0.389257	-0.00049631	-0.000124503	0.283625	26.655	683.163	0.0106486	10932.2	0.721155	NM	0.0092	0.9	0.9092	10.0034
MWI0135	8	6	-15.7302	35.7319	708	5	2018-05-16 10:06:37	2018-05-16 10:12:09	Maize	Store	Close pair	-0.00167268	1.15875	0.00266818	-0.551812	0.673529	-0.0166757	51.8324	0.00330513	0.00466513	-0.0019024	-0.000418809	1.16081	16.8845	3182.47	0.0174405	1179.29	6.37319	0.151199	0.102988	2776.82	0.019349	2.33265	2098.98	0.0095941	0.553082	-0.000606742	-0.00140106	0.254106	23.2893	1066.19	0.0776393	25631	0.619751	38.1222	0.01	0.836	0.846	8.62116
MWI0136	7	5	-13.2359	34.3164	514	5	2018-04-24 08:04:41	2018-04-24 08:12:00	Maize	Field stack	Main	-0.00017404	33.0317	0.0173303	-1.83596	0.363133	-2.28175e-05	131.841	0.00129947	0.0205566	0.143335	0.0229177	1.71165	33.2232	4334.98	-0.0234468	1166.74	6.09534	0.203804	0.145592	2750.73	0.0325714	14.4491	1829.78	0.0422859	0.428954	0.00253205	0.00116506	0.488457	23.4339	1987.52	0.452595	28321.7	0.271128	64.859	0	1.732	1.732	4.28342
MWI0137	7	5	-13.2855	34.3069	465	5	2018-04-24 08:56:33	2018-04-24 09:00:44	Maize	Standing crop	Main	-0.00187356	3.77368	0.00219424	-2.01979	0.758421	-0.012531	73.0288	0.00159492	0.00891193	-0.004293	0.00715284	1.79273	13.8101	4333.63	0.127765	1053.2	8.63635	0.204897	0.0898779	2774.54	0.021255	19.413	1588.51	0.00356395	0.672471	0.000424273	0.000364714	0.355662	18.4242	1866.35	0.376299	19095.2	0.129302	4.31675	0	0.6559	0.6559	1.12259
MWI0138	4	3	-15.295	35.4059	745	6	2018-04-24 08:25:50	2018-04-24 08:33:31	Maize	Standing crop	Main	-0.00332583	-2.32493	-0.000770253	-2.28446	0.431152	-0.00969363	46.6402	-0.0061914	0.00288119	0.020365	-0.00183066	1.98455	14.7054	4152.91	-0.094675	1386.9	4.46998	0.618339	0.117469	3411.9	-0.00245765	4.06882	1626.37	0.00359185	0.289598	-0.0012882	-0.00138161	0.212621	26.6037	1116.94	0.0683678	10430.4	0.138735	14.8399	0	0.7576	0.7576	5.52438
MWI0139	4	3	-15.5351	35.423	714	5	2018-04-23 12:54:44	2018-04-23 13:07:03	Maize	Store	Main	-0.00383498	59.9433	0.000186204	-4.19822	1.67549	0.00595402	66.4791	-0.00957149	0.105515	0.586567	-0.000309821	1.51956	79.514	3465.91	-0.0575254	1128.91	6.41984	0.102267	0.610481	2532.7	0.00978634	7.49759	1732.19	0.00653612	1.17147	-0.000937532	-0.00121865	0.318521	19.5769	1066.84	0.158889	14107	0.26521	60.187	0	0.7704	0.7704	3.24019
MWI0140	7	5	-16.4204	35.1604	53	5	2018-04-24 10:24:41	2018-04-24 10:32:32	Maize	Store	Close pair	-0.00239408	2.62096	0.00502389	-1.84018	0.0535181	-0.0125248	42.7357	-0.00166335	0.00725507	0.0606676	-0.000684301	1.82152	16.4974	4832.8	-0.126471	1303.16	4.75	2.54639	0.0873893	3473.38	-0.00446438	1.527	2370.55	0.200181	0.14296	-0.000549579	-0.000157692	0.280103	20.3419	974.097	0.00684342	16683	0.81836	NM	0.0023	0.952	0.9543	7.72258
MWI0141	7	5	-13.4754	34.1854	602	5	2018-04-26 11:54:24	2018-04-26 12:02:16	Maize	Standing crop	Main	-0.00124311	2.56465	0.0037705	-1.69374	1.24478	0.017456	71.6789	-0.00127641	0.0106864	0.0207271	-0.000945108	2.507	20.8231	4127.77	-0.114771	1198.17	8.78013	0.159997	0.247716	2588.68	8.91714e-05	2.92996	2325	0.0167371	1.17199	-0.000502835	-0.000302964	0.292797	28.633	1285.63	0.0459349	28066.2	0.154811	12.8602	0	0.8176	0.8176	4.51763
MWI0142	7	5	-16.4702	35.1859	35	5	2018-04-24 14:11:45	2018-04-24 14:16:57	Rice	Store	Main	0.000572895	49.5338	0.0205131	-2.64563	1.19603	0.00440663	95.3989	0.00217887	0.132745	0.354467	0.000387964	3.54637	55.2505	3198.62	-0.0865138	1510.41	24.0256	1.29774	0.828346	3096.95	0.0145499	0.45006	2233.74	0.196119	0.798374	-0.000324443	0.000651233	0.397433	23.2555	1877.65	0.0259086	40276	1.21043	5.65818	0.0186	1.7624	1.781	14.5671
MWI0143	7	5	-16.4065	35.2411	149	5	2018-04-24 16:05:01	2018-04-24 16:11:56	Maize	Store	Main	-0.000392883	7.0056	0.00451585	-3.17732	0.421963	0.00282179	59.9083	-0.000778725	0.0111089	0.0178254	0.00587976	5.95484	18.2565	4057.8	-0.126626	1048.94	4.33924	0.495806	0.24069	2620.87	-0.00265127	2.69677	2442.45	0.773318	0.50578	-0.000376901	-0.000278526	0.28712	18.6819	1338.14	0.00897989	23084.4	0.159578	NM	0	0.7956	0.7956	12.6105
MWI0144	1	1	-16.1843	35.1314	794	5	2018-04-24 09:57:10	2018-04-24 10:09:03	Maize	Standing crop	Close pair	-0.00155771	1.32861	0.00391455	0.055606	0.326589	-0.0125164	46.3722	-0.00182806	0.0647152	0.061078	-0.000485791	1.77543	15.5448	3388.38	-0.0358989	939.68	4.27689	1.30444	0.278535	2346.14	0.00110438	1.95959	1057.14	0.0303048	0.357528	-0.000192765	-0.000903169	0.085544	21.8723	2435.18	0.0722943	62037.5	0.175972	NM	0	1.214	1.214	6.0994
MWI0145	1	1	-16.1905	35.1863	748	5	2018-04-24 12:51:21	2018-04-24 13:00:43	Maize	Store	Main	-0.00143292	13.8171	0.00279881	-0.472547	0.326421	-0.000432379	46.0418	-0.00145933	0.0215544	0.0534166	-0.000406025	1.93244	28.7924	3384.97	-0.0563633	1042.41	4.71716	0.481784	0.207469	2371.98	0.00631684	2.58995	1191.73	0.0216645	0.263334	-0.000237442	-0.00097191	0.11567	23.9406	1062.98	0.394305	19387	0.0686555	NM	0	0.9688	0.9688	2.29877
MWI0146	5	4	-11.8316	34.1615	472	5	2018-04-24 12:12:48	2018-04-24 12:17:17	Maize	Store	Main	-0.00153254	6.66237	0.0045491	-2.16347	0.112148	0.0119975	56.5612	-0.173627	0.00193501	-0.0165618	0.00034572	2.12753	15.6129	4770.29	0.00593527	1006.11	5.47921	0.503079	-0.0406896	2977.13	-0.0186227	6.17622	1792.68	0.0373971	0.249685	-0.00112917	-0.0007959	0.229192	24.8078	893.517	8.91128	11832.9	0.0399295	0.544082	0	0.342	0.342	0.0911596
MWI0147	7	5	-13.2554	34.1797	572	5	2018-04-25 08:49:03	2018-04-25 08:55:02	Maize	Standing crop	Close pair	-0.0023356	47.2604	0.00962376	-4.04903	0.408347	0.0130533	54.3658	0.00320356	0.0175653	0.0564133	0.00112267	1.36188	41.5576	3156.68	0.00147509	949.31	5.89506	0.47392	0.118501	1865.79	0.00775255	3.44238	1908.78	0.00587092	0.408813	0.000169328	0.0010165	0.430573	22.6338	1482.5	0.0125737	28266.3	0.331585	22.618	0	1.101	1.101	3.6411
MWI0148	5	4	-11.7939	34.1438	503	5	2018-04-24 13:43:53	2018-04-24 13:47:55	Maize	Standing crop	Close pair	-0.000327863	1.54405	0.00559878	-2.5152	1.32355	0.0123932	38.8648	-0.166527	0.0050937	-0.055048	-0.000353609	2.89905	12.7162	4808.55	-0.0123224	1465.07	6.97929	0.163245	0.261465	2766.24	-0.0162318	5.5097	2357.31	0.0211226	0.394306	-0.00115351	-0.000875579	0.226789	28.7878	1205.53	0.049146	28410.8	0.198812	NM	0	1.432	1.432	2.37319
MWI0149	7	5	-13.4281	34.2526	508	5	2018-04-25 14:44:38	2018-04-25 14:49:32	Maize	Standing crop	Close pair	-0.00228977	10.2983	0.0031653	-3.01559	0.269879	0.00404354	43.486	0.00131818	0.0178023	0.0610765	0.000944258	1.7971	24.6406	3652.61	-0.101887	1172.11	5.01975	0.19289	0.117058	2569.31	0.00119699	2.07678	2204.83	0.00114051	0.470175	-0.000514465	-0.000208603	0.320413	21.5398	1995.83	0.0350926	42252.6	0.208948	20.5432	0	2.193	2.193	12.8579
MWI0150	7	5	-16.3623	35.1415	316	6	2018-04-25 11:32:47	2018-04-25 12:07:13	Sorghum	Standing crop	Main	-0.00280844	9.50066	0.00963778	-2.55961	0.443709	0.00306747	174.685	-0.00142776	0.0361842	0.289559	0.0766105	2.90303	33.7722	4128.68	-0.126253	1755.4	14.1833	1.17154	0.875754	2843.86	0.00339152	7.67343	2063.35	0.0300551	1.05495	-0.000461162	-0.000131059	0.299977	20.8766	1710.3	0.00646599	34812.9	0.428241	NM	0	0.94	0.94	15.2051
MWI0151	7	5	-13.4264	34.2669	486	5	2018-04-25 15:09:05	2018-04-25 15:14:44	Maize	Standing crop	Close pair	-0.00168557	2.62322	0.0087734	-2.51652	0.35834	-0.0125433	39.1977	-0.000222888	0.0292157	0.0878404	0.00390785	1.77814	16.7786	4350.59	-0.07147	1311.9	5.89381	0.0892972	0.312169	2939.12	-0.000819634	10.1383	2048.56	0.00252495	0.398392	-0.000335711	0.000487302	0.324641	25.4441	1424.71	0.066626	33299.6	0.401146	22.9489	0	0.8815	0.8815	5.00351
MWI0152	3	2	-10.0397	33.7844	792	5	2018-04-26 11:11:05	2018-04-26 11:28:37	Maize	Standing crop	Main	-0.00136845	0.432809	0.00110916	-2.93924	0.286705	0.00305475	28.2009	-0.00827283	0.0233391	0.170297	-0.000586795	0.988327	-3.59087	3100.43	-0.176264	776.655	2.98873	0.568121	0.13773	1935.52	-0.0026212	1.84331	1674.67	0.00467923	0.113402	-0.00034674	-0.000324931	0.163693	14.7201	660.983	0.0337302	8746.33	0.909757	16.5484	0.1486	0.4388	0.5874	2.29408
MWI0153	5	4	-11.5419	33.8642	1530	5	2018-04-26 13:38:12	2018-04-26 13:34:54	Maize	Standing crop	Main	-0.000910322	7.4528	0.000254182	-0.487324	0.46767	-0.011366	61.7556	-0.164567	0.000485172	-0.0847311	0.00274251	1.77897	12.4045	3769.89	0.00553541	1070.18	3.50014	0.105153	-0.0732414	2203.59	-0.000404034	8.28437	2073.08	0.010163	0.321745	-0.00119251	-0.00108889	0.238065	18.2766	2332.76	0.355704	39333.3	0.653129	17.5471	0	1.339	1.339	1.85203
MWI0154	2	1	-13.9327	33.0944	1065	7	2018-04-26 13:03:41	2018-04-26 13:10:36	Maize	Standing crop	Main	-0.00742145	4.08898	-0.000493029	-1.13336	0.687806	0.0119798	44.9715	-0.00062342	0.0136267	0.0132241	0.0221977	1.06465	11.9238	3168.46	0.00597717	841.957	3.9137	0.175847	0.0192579	1897.09	0.00145797	6.11963	793.669	0.0515184	0.251899	-0.000273092	-0.00083532	0.0860375	14.6376	942.681	2.43618	12903.3	0.618728	NM	0	0.447	0.447	0.757765
MWI0155	1	1	-15.0118	34.8917	674	12	2018-04-25 15:40:24	2018-04-25 15:52:59	Maize	Standing crop	Close pair	-0.00177691	2.36209	0.00477047	-1.54123	0.59766	-0.000802946	49.6891	-0.00199101	0.00731315	0.00253754	-8.83538e-05	1.33503	13.5121	3609.81	0.0571028	972.851	5.06573	0.00549006	0.269366	2266.49	-0.00196688	2.7486	1278.77	0.0208079	0.53319	-0.00011149	-0.00129142	0.0933338	19.1666	981.749	0.393433	19354.1	0.392135	NM	0	0.5255	0.5255	2.52341
MWI0156	1	1	-15.086	34.7818	705	6	2018-04-25 14:23:11	2018-04-25 14:30:34	Maize	Standing crop	Main	-0.00150052	0.435599	0.00108808	-0.388475	0.0997798	0.0112694	40.7438	-0.000588458	0.00439061	0.0345759	-0.000673138	2.02972	20.4721	3748.01	-0.020717	1419.47	6.91582	0.829722	0.0839905	3377.7	-0.0112819	0.664375	1712.66	0.0248278	0.230496	-0.000119654	-0.00121521	0.0971143	24.8973	909.638	0.0473349	26441.3	0.667969	NM	0	1.47	1.47	13.3293
MWI0157	7	5	-16.0106	34.8009	66	5	2018-04-27 11:25:43	2018-04-27 11:35:48	Rice	Standing crop	Main	-0.00281055	6.27062	0.0148488	-2.7433	0.985608	0.0208094	101.511	0.00511956	0.0448003	0.046462	-0.000557409	3.73356	13.9488	3020.51	-0.0879782	1707.31	16.372	1.03268	0.574154	3419.09	0.00389491	1.74091	2164.72	0.0212711	0.561147	-0.000456495	-8.90509e-05	0.266609	22.0416	2819.38	2.98946	62047.3	2.00567	NM	0.0229	3.7861	3.809	20.5099
MWI0158	1	1	-15.1597	34.7481	967	5	2018-04-24 15:19:17	2018-04-24 15:28:16	Maize	Standing crop	Close pair	-0.00305275	2.22427	0.000344453	-1.21838	0.104818	-0.0124302	41.8606	-0.00049919	0.00435314	0.0732004	0.00593285	2.60475	15.0315	3001.6	-0.00145999	1063.86	5.44834	1.45476	0.37161	2234.63	-0.00787416	2.30367	1591.94	0.0245885	0.198405	-0.000175466	-0.000570533	0.0805576	22.9004	1065.68	0.0245824	23840.5	0.0951925	3.48655	0.0511	1.4499	1.501	15.0111
MWI0159	1	1	-15.1955	34.8416	494	5	2018-04-24 13:39:23	2018-04-24 13:44:31	Maize	Standing crop	Main	-0.00163584	9.98144	0.0017046	-1.02686	0.196668	0.0114097	50.7287	-0.000836203	0.0123332	0.0660605	-0.000150004	1.71707	21.1204	3286.87	-0.029194	983.856	4.696	0.898257	0.34225	2540.63	-0.00820879	1.24868	1305.97	0.0281294	0.34465	-5.75808e-06	-0.00115775	0.118996	25.1018	1128	0.0273224	25081	0.232547	NM	0	1.254	1.254	11.3153
MWI0160	1	1	-14.8593	34.8352	820	6	2018-04-21 10:43:03	2018-04-21 10:51:05	Maize	Standing crop	Close pair	0.000336831	1.6063	0.0012563	-0.418086	1.42381	-0.0124547	66.1756	-0.000817329	0.0125015	0.0186125	0.000473649	2.45561	15.8916	3541.53	0.0491036	920.032	6.16822	0.0697384	0.0987064	2451.42	0.867183	2.04538	1166.25	0.0287111	1.17726	6.3166e-05	-0.00106775	0.0573268	18.5906	949.563	0.233868	15154.7	0.134759	NM	0	0.4743	0.4743	2.35446
MWI0161	1	1	-14.86	34.8353	810	5	2018-04-21 10:26:40	2018-04-21 10:33:10	Maize	Field stack	Close pair	-0.00164006	1.96591	0.00934584	-0.401764	0.601177	-0.0124609	50.0829	-0.00150925	0.00652018	0.0180166	0.000228751	1.62987	18.5937	4155.15	0.0640465	1042.62	5.05138	0.0619332	0.127367	2882.64	0.0170606	1.95984	1172.61	0.0154488	0.733071	-0.000123656	-0.00116199	0.0530341	16.4648	989.191	0.0487662	18632.3	0.16805	NM	0	0.6553	0.6553	3.46753
MWI0162	1	1	-14.8504	34.8903	689	5	2018-04-21 09:17:48	2018-04-21 09:29:41	Maize	Store	Main	-0.00241842	2.57267	0.00752211	-0.823217	0.314558	0.0140036	74.1742	-0.00116057	0.0125151	0.0216525	-0.000391391	1.14974	20.4372	3613.55	0.0625517	1271.93	5.4657	0.228048	0.11218	3222.94	0.00309844	1.07047	1494.59	0.0520328	0.503828	-2.36103e-05	-0.00110367	0.0474879	21.3578	1499.85	0.0334852	31284.5	0.817344	NM	0	2.134	2.134	14.2494
MWI0163	1	1	-14.9028	34.9063	729	9	2018-04-20 15:25:41	2018-04-20 15:31:13	Maize	Store	Close pair	-0.00182595	2.81176	0.0137711	-0.516995	0.0610842	-0.0125288	51.647	-0.0019855	0.0309244	0.252365	0.0350532	2.03454	19.1349	3469.71	0.0015547	1200.63	4.64533	0.440462	0.511992	2918.5	-0.00155442	7.00921	1614.15	0.027494	0.138391	8.21004e-05	-0.00123766	0.0630409	24.786	982.312	0.0342762	22538	0.637549	NM	0	0.8871	0.8871	6.73768
MWI0164	1	1	-14.9022	34.895	769	8	2018-04-20 14:50:37	2018-04-20 14:56:57	Maize	Store	Close pair	-0.000524748	8.74794	0.00481346	-1.33573	0.320473	0.000563788	53.6704	-0.000133639	0.0183628	0.0484096	0.00455068	1.94248	28.2413	3516.53	-0.0085025	904.687	3.97839	0.334397	0.251081	2349.74	0.00215713	3.66414	1260.74	0.00982181	0.343072	0.000283685	-0.00100597	0.0654927	20.8227	1113.84	0.0514068	27496.2	0.988264	NM	0	1.01	1.01	8.13324
MWI0165	7	5	-16.0195	34.7715	103	5	2018-04-27 10:46:28	2018-04-27 10:53:09	Sorghum	Standing crop	Main	-0.0014027	3.56947	0.00740198	-3.95135	0.550006	0.0344997	88.7117	-0.00119723	0.00628995	0.143567	-0.000882103	2.36708	26.0127	3439.63	-0.128078	1642.97	12.9661	0.389364	1.10061	2952.53	-0.00104969	1.18717	2048.41	0.155753	0.662539	-0.000497689	-0.000276366	0.289166	20.7553	1172.75	0.0301414	21696.6	0.301353	17.6117	0	1.208	1.208	7.31605
MWI0166	7	5	-13.4704	34.2467	527	5	2018-04-27 10:32:41	2018-04-27 10:37:25	Maize	Field stack	Main	0.00249275	5.3196	0.00471029	-2.51999	0.690446	0.017584	66.7717	-0.0008276	0.0309839	0.0218473	0.00556605	1.78971	24.4586	4260.72	-0.128161	1445.69	6.76953	0.423587	0.332924	3065.69	0.000192566	6.73721	2238.86	0.0773787	0.599533	-0.000387207	-0.000363309	0.324916	31.0967	1291.48	0.0222584	21855.8	0.527548	14.3072	0	1.787	1.787	8.67201
MWI0167	7	5	-13.4566	34.3094	472	5	2018-04-27 11:16:48	2018-04-27 11:21:08	Maize	Field stack	Main	-0.00182239	1.88497	0.000587821	-2.79008	0.360697	-0.0124514	46.1868	-0.00473847	0.0254087	-0.00349587	0.000889553	1.47585	15.9487	4286.33	-0.0440178	1223.34	5.93434	0.256521	0.106575	2898.27	-0.00333564	5.20633	2327.02	0.0030899	0.521862	-0.000511943	-0.000337695	0.285639	20.7235	1227.57	0.0669985	22152	0.162078	6.81938	0	0.9478	0.9478	3.33199
MWI0168	7	5	-13.5156	34.2618	525	5	2018-04-27 12:06:20	2018-04-27 12:10:41	Maize	Standing crop	Main	-0.00281531	26.9545	0.00517052	-2.83777	0.560639	-0.0126303	55.3713	6.47914e-05	0.0323003	0.110475	0.00322964	1.96257	41.2595	5052.95	-0.0887016	1590.38	6.8548	0.102769	0.284881	3370.21	0.00136373	5.45013	2230.99	0.00951632	0.423301	-0.000371713	-9.33543e-05	0.328715	26.5375	1319.47	0.0408307	26136.4	1.34038	11.0942	0	1.225	1.225	9.66169
MWI0169	3	3	-15.1336	34.8035	607	5	2018-04-26 16:28:52	2018-04-26 16:35:27	Maize	Standing crop	Close pair	0.00641766	18.3805	-0.00224815	-2.11547	0.019335	-0.0107663	62.0924	-0.00789089	0.0137411	0.188317	-0.000400731	2.31655	35.6035	3905.12	-0.225078	1260.84	5.94916	1.08808	0.146895	3104.5	0.0386974	0.556273	2084.18	0.0226305	0.483254	-0.000464681	-0.000491116	0.190659	33.3115	1032	0.0377006	15036.5	0.376261	9.74819	0	1.055	1.055	9.44541
MWI0170	1	1	-16.1307	35.1816	714	5	2018-04-27 16:15:25	2018-04-27 16:24:41	Maize	Store	Main	-0.00147124	9.70978	0.005417	-0.380696	0.517848	-0.0125537	63.5716	-0.000872618	0.0136109	0.0901466	-0.000842636	2.31056	23.3849	4271.36	-0.0124857	1266.49	5.71874	0.458957	0.106893	3194.07	0.00553779	2.36939	1253.85	0.0322653	0.407021	-0.000318697	-0.000828188	0.121253	23.7555	1658.17	0.16614	23938.7	0.11023	NM	0	0.8712	0.8712	2.89383
MWI0171	3	2	-9.88361	33.8628	486	5	2018-04-26 14:27:59	2018-04-26 14:34:59	Rice	Field stack	Main	0.000796813	370.778	0.00747905	-1.69296	4.07308	0.00474656	138.311	0.0147196	0.249204	6.00401	0.0288679	4.34554	361.046	3067.76	-0.0378387	1623.78	36.2737	1.16215	3.73867	3310.54	0.0728227	1.84511	1952.58	0.137105	1.00322	0.00363479	0.00720077	0.958201	24.2313	1353.23	NM	44850.9	0.583773	NM	0	1.961	1.961	17.8475
MWI0172	5	4	-11.3301	34.1547	1209	6	2018-04-27 16:50:35	2018-04-27 16:55:51	Maize	Standing crop	Main	0.00138881	1.51765	-0.00141605	-1.48919	0.360744	0.00120506	35.837	-0.161915	0.00714088	-0.0694844	0.000764385	1.93205	8.98022	4228.77	0.0245648	1102.04	4.37574	0.17654	0.0363483	3104.62	-0.019531	6.53032	2267.77	0.115152	0.140363	-0.00120053	-0.00103433	0.219014	20.9014	1974.74	0.042386	27215.7	0.130936	NM	0	1.44	1.44	3.08674
MWI0173	5	4	-11.3829	34.1005	1414	5	2018-04-27 16:37:51	2018-04-27 16:44:14	Maize	Standing crop	Main	-0.00126226	1.7588	-0.000307596	-2.20543	0.240329	-0.0112987	35.9744	-0.171354	0.00157744	-0.0911695	0.0149899	1.31503	9.18901	4164.44	-0.0124317	1081.22	4.91193	0.231556	-0.0301804	1803.64	-0.0196592	9.38249	2204.3	0.00417743	0.133437	-0.00120942	-0.00113822	0.223069	16.6175	3510.98	0.395898	50535.2	0.20868	7.39068	0	2.398	2.398	2.13923
MWI0174	5	4	-11.3978	34.1632	1050	5	2018-04-27 14:36:20	2018-04-27 14:41:36	Maize	Standing crop	Main	-0.000915884	3.95234	0.0010385	-0.810954	0.130546	0.000971202	54.8374	-0.167239	0.00185719	-0.0763049	0.0200915	2.02995	19.5618	4618.63	-0.00351232	1116.19	5.30177	0.131091	-0.0411366	2980.74	-0.019987	30.8904	1856.25	0.0300513	0.159856	-0.00120193	-0.00114758	0.231342	19.9027	2709.66	0.0934438	50994	0.276859	4.06319	0	1.2	1.2	3.45644
MWI0175	5	4	-11.484	34.1867	617	5	2018-04-27 13:32:19	2018-04-27 13:37:04	Maize	Standing crop	Main	-0.00221305	7.17184	0.00359549	-1.73081	0.341356	0.000116033	46.6926	-0.165821	0.0100245	-0.0544059	0.00436746	1.68587	15.3065	4551.28	-0.00367036	1212.31	9.41213	0.0952216	-0.018724	2973.41	-0.00950384	19.9374	2097.82	0.0176443	0.178026	-0.00107965	-0.000953036	0.228597	22.6486	1765.42	0.198183	35682.1	0.179639	NM	0	1.211	1.211	1.59328
MWI0176	5	4	-11.5603	34.0513	909	5	2018-04-27 08:38:35	2018-04-27 09:00:32	Maize	Standing crop	Main	-0.000837353	4.50496	0.00245512	-2.83998	0.509589	1.87491e-05	48.6256	-0.174781	0.00294878	-0.0847036	0.0170289	0.95228	15.3644	3841.89	-0.00357611	1122.08	7.89371	0.0523999	-0.0808392	2636.29	-0.0229002	27.8186	1745.64	0.0445295	0.177399	-0.00103826	-0.000946311	0.219939	17.3125	2438.79	0.0649122	31083	0.0971914	NM	0	1.218	1.218	1.7686
MWI0177	5	4	-11.5751	34.1298	622	5	2018-04-27 10:21:09	2018-04-27 10:27:36	Maize	Store	Main	-0.000397103	9.96087	0.00309817	-0.529265	0.803085	0.000208801	58.3228	-0.171514	0.0111633	0.0270304	0.000134591	2.82686	17.8616	3913.95	0.00570173	1116.68	7.74775	0.0307717	-0.0616187	2469.55	-0.0159673	8.58692	1870.24	0.000681491	0.296637	-0.00108319	-0.000817885	0.216778	24.6116	2140.55	0.379805	25954.5	0.114197	NM	0	0.9865	0.9865	0.898121
MWI0178	5	4	-11.56	34.1848	580	6	2018-04-27 12:10:55	2018-04-27 12:17:10	Maize	Store	Main	-0.000697352	25.7028	0.00603575	-3.285	0.63508	0.0243333	58.91	-0.167078	0.00744331	0.0811153	0.00279422	1.64679	24.9282	4885.81	-0.00267919	1188.52	5.04714	0.192347	-0.00724554	3085.89	0.00160608	12.5159	1711.19	0.00985086	0.324221	-0.00103371	-0.000854858	0.251657	23.3725	1815.31	0.322419	31807.9	0.207371	5.43106	0	1.163	1.163	1.2323
MWI0179	5	4	-11.5731	34.1265	610	5	2018-04-27 10:45:10	2018-04-27 10:49:42	Maize	Standing crop	Close pair	-0.00100166	2.19769	0.00130244	-1.984	0.317765	-0.0112599	31.9231	-0.166643	0.0166825	-0.0939759	0.00271237	1.6433	13.232	3523.72	-0.012389	1166.31	7.99911	0.0635471	-0.0560739	2136.53	-0.0200499	14.3623	1678.45	0.00329178	0.124924	-0.00124255	-0.000994813	0.231853	24.0488	1289.66	0.535234	21775.9	0.0702763	3.84947	0	0.6371	0.6371	0.825157
MWI0180	5	4	-11.594	34.2722	602	5	2018-04-28 10:37:00	2018-04-28 10:44:51	Maize	Standing crop	Main	-0.00185795	4.19483	0.00737633	-1.03362	0.448927	0.0137101	73.5887	-0.17218	0.00245131	-0.0662059	0.0181767	2.00966	12.6106	4380.6	0.00577629	815.812	4.58534	0.214599	-0.0581849	2509.1	-0.0194078	16.2442	1397.28	0.0263234	0.246879	-0.000811363	-0.00102216	0.212489	17.4544	2922.33	0.10213	37256.4	0.128654	NM	0	1.377	1.377	3.7029
MWI0181	7	5	-16.1009	34.6577	134	5	2018-04-28 10:23:21	2018-04-28 10:29:18	Sorghum	Store	Main	-0.00161416	50.1138	0.0170581	-3.23668	0.726518	0.0040347	124.777	-0.0011468	0.0637691	1.56482	0.00260651	4.09053	124.562	4873.08	-0.112767	2483.11	22.0058	2.51829	0.996887	4304.18	0.0218692	0.853407	2278.26	0.453212	0.78947	4.83393e-07	0.00169587	0.462212	29.285	624.355	0.0509296	13064.6	0.834323	NM	0	0.7107	0.7107	6.42426
MWI0182	7	5	-16.1041	34.702	154	5	2018-04-28 09:11:28	2018-04-28 09:19:46	Sorghum	Standing crop	Main	-0.000427928	7.77883	0.00768932	-1.21616	0.45264	0.00305733	121.695	-0.0010666	0.00942776	0.147254	0.0185084	5.95448	35.7109	4914.66	-0.100704	2313.38	13.6924	0.905534	0.900721	4178.83	0.00383455	7.11646	2552.97	0.353922	0.99561	-0.000473461	-7.34207e-05	0.287087	29.718	1096.47	0.135605	19281.6	0.841432	NM	0	1.108	1.108	10.6484
MWI0183	3	3	-15.0237	34.7738	846	5	2018-04-26 10:24:09	2018-04-26 10:37:54	Maize	Standing crop	Close pair	-0.000943991	4.19872	0.0125523	-4.2771	0.116412	0.0189588	61.9132	-0.00922121	0.0277871	0.240456	0.00202014	2.23467	215.515	4913.32	-0.22795	1323.31	6.17922	0.257728	0.18586	3634.09	0.000942266	1.24231	1680.48	0.0137104	0.611527	-0.000532102	-0.000494695	0.284107	22.2075	869.803	0.148425	14036.3	0.800135	14.0759	0	0.7941	0.7941	3.91139
MWI0184	1	1	-15.8275	35.089	1114	5	2018-04-28 15:06:35	2018-04-28 15:17:05	Maize	Store	Main	-0.00225472	9.3621	0.00584564	-0.335755	0.490608	-0.0124609	49.545	0.00225798	0.0445264	0.408731	1.42461e-05	1.65315	23.0135	3910.1	-0.0259908	1245.57	6.69195	0.377988	0.327975	3131.47	0.00578286	4.76683	1381.7	0.0254614	0.433035	-0.000333281	-0.00075229	0.0967174	17.1376	1509.15	0.0332648	35898	0.464129	NM	0.0192	0.9868	1.006	6.95665
MWI0185	4	3	-15.4863	35.5465	642	5	2018-04-26 13:25:28	2018-04-26 13:40:00	Maize	Standing crop	Main	-0.00235608	7.86007	-0.00658208	-3.23011	1.68713	-0.00974634	60.2225	0.00768826	0.0237481	0.0661795	-0.00150339	1.56107	20.7695	3301.09	-0.0820665	1088.97	4.60693	0.110782	0.301715	2450.42	0.000453324	7.3775	1323.96	0.00648115	0.946152	-0.00115861	-0.00134884	0.209139	22.5596	957.18	0.0535067	20218.2	0.156826	55.5166	0	0.6219	0.6219	4.30761
MWI0186	2	1	-12.9516	33.4749	1039	8	2018-05-01 11:54:20	2018-05-01 11:59:38	Maize	Standing crop	Close pair	-0.00417721	1.44063	0.00320064	-1.57715	1.332	-0.00705036	43.3615	0.000724022	0.00922825	0.0591713	0.00409177	2.25496	20.0084	3457.48	-0.00992676	1152.34	4.22122	0.691686	0.375736	2571.99	0.000871439	7.82989	1220.04	0.00858843	0.479516	-0.000655771	-0.000908508	0.0869189	23.6465	1916.27	0.0484034	35262.2	1.15036	NM	0	1.774	1.774	4.96548
MWI0187	3	2	-10.0814	33.5675	1312	5	2018-05-01 13:01:25	2018-05-01 13:09:36	Maize	Standing crop	Main	-0.000576911	-0.0493942	-0.00396575	-2.43909	0.432434	-0.0106928	43.1261	-0.00776611	0.0118054	0.253178	-0.000535033	1.35399	-1.44683	3130.05	-0.211077	946.057	5.34075	0.00355998	0.22045	2138.71	-0.00418512	2.78804	1804.6	0.0044918	0.232083	-0.000403773	-0.000173026	0.154354	13.9237	1975.13	0.0304564	30962.8	0.267963	NM	0	0.5917	0.5917	1.85949
MWI0188	2	2	-13.145	33.3533	1104	8	2018-05-01 16:51:36	2018-05-01 16:57:28	Maize	Field stack	Main	-0.00682682	1.77757	-0.00141925	-0.702929	0.667023	-0.00713844	64.2416	-0.000781813	0.011139	0.172331	0.000588376	1.97778	20.4628	3722.44	-0.0015034	952.558	4.36907	0.958568	0.100901	2590.58	-0.00115918	3.79721	1064.47	0.0254579	0.509762	-0.000695343	-0.000918018	0.0942495	19.4779	537.6	0.602167	6948.94	0.0866602	NM	0	0.408	0.408	1.12656
MWI0189	7	5	-13.6093	34.408	475	5	2018-05-02 09:57:03	2018-05-02 10:01:04	Maize	Field stack	Close pair	-0.00151167	3.79244	0.0118373	-2.2111	0.518228	-0.0125433	46.3649	-0.00121064	0.0129977	0.047203	-8.4271e-05	1.39941	20.0649	4507.53	-0.102633	1429.95	5.32907	0.270841	0.21973	3458.46	-0.00350159	5.45469	2357.07	0.0373949	0.32669	-0.00031274	-0.000128922	0.313828	26.1517	1471.24	0.0379637	24620.2	0.304537	NM	0	1.44	1.44	6.44173
MWI0190	8	6	-16.0242	34.5318	193	5	2018-05-02 08:59:05	2018-05-02 09:04:22	Sorghum	Store	Close pair	-0.000972455	14.265	0.008982	-0.905853	0.358229	-0.00542514	123.052	0.00166461	0.01659	0.121587	0.00829594	3.5329	37.1096	5217.83	0.0124208	1836.17	12.8509	0.722488	0.604626	4021.14	0.00185171	5.05451	1872.08	0.061818	0.909424	-0.000316539	-0.000626888	0.220639	17.0861	837.658	0.0158833	12007.3	1.04356	NM	0	0.4798	0.4798	4.66546
MWI0191	2	2	-12.7889	33.34	1078	10	2018-05-02 10:01:24	2018-05-02 10:07:58	Maize	Standing crop	Main	-0.00667412	1.87606	0.000886194	-1.22196	1.53091	0.0227327	86.7191	-0.00162639	0.0147149	0.428253	0.00878202	2.0633	39.8634	4065.04	-0.00984415	1333.89	9.0931	0.808268	0.604649	3599.84	0.000393962	6.19664	1558.03	0.060587	0.533484	-0.000515809	-0.000940189	0.0798606	21.4229	510.234	0.0916512	6129.1	0.187801	NM	0	0.6037	0.6037	2.54175
MWI0192	1	1	-15.5747	35.0597	686	5	2018-05-02 13:16:08	2018-05-02 13:23:12	Maize	Store	Main	-0.00156039	10.6701	-0.00409992	-0.919993	0.306189	-0.0124425	54.4844	-0.00195392	0.0165669	0.27305	0.0151348	1.64827	23.1739	3618.28	-0.0259752	1023.95	4.35503	1.79897	0.320102	2497.94	-0.00095509	5.40559	1480.43	0.0216606	0.382029	-6.67302e-05	-0.000871848	0.13049	20.3694	1291.14	0.185747	30294.1	0.0542926	NM	0	0.8154	0.8154	3.42283
MWI0193	4	3	-15.3899	35.2106	679	5	2018-05-02 13:29:37	2018-05-02 13:39:51	Maize	Store	Close pair	-0.00398779	1.314	-0.00799484	-2.52661	0.122855	-0.00974152	63.7431	-0.00444015	0.00645196	0.210506	-0.00187608	2.4781	18.5956	4286.26	-0.0911468	1223.47	5.16596	0.986043	0.0831152	2777.91	-0.0022656	1.48695	1968.47	0.0493181	0.326959	-0.00129164	-0.00155033	0.205391	21.5107	1928.41	0.0470253	26767.1	0.368315	6.10018	0.507	1.296	1.803	12.9933
MWI0194	1	1	-15.6048	35.0906	776	5	2018-05-02 14:06:18	2018-05-02 14:10:39	Maize	Store	Main	-0.00147085	5.64223	-0.000706408	-1.08663	0.643027	0.0254042	57.1522	0.0014451	0.0185562	0.22272	0.0014265	1.87859	18.5125	3476.62	-0.044642	1004.34	5.20613	1.60471	0.287023	2612.92	0.00663534	3.77548	1562.08	0.0128102	0.455008	-0.000403436	-0.000821119	0.0987115	20.659	1424.49	0.0483071	29516.5	0.105514	NM	0	0.8612	0.8612	6.37113
MWI0195	1	1	-15.7466	35.0215	942	5	2018-05-03 09:29:47	2018-05-03 09:36:33	Maize	Store	Main	-0.00188362	31.9781	0.00146066	-0.433917	1.22033	0.0012026	38.3246	-0.00135929	0.0309135	1.03547	-0.00102528	1.35401	76.4193	3873.37	-0.0776377	1184.38	5.09672	2.09495	0.491177	3166.28	0.0136181	1.39893	1622.92	0.00677054	0.463703	-0.000366322	-0.000516705	0.225321	19.4649	1316.92	0.05745	19695.3	0.458088	9.82052	0.0201	0.6209	0.641	4.9233
MWI0196	2	2	-12.8852	33.4568	953	8	2018-05-03 10:47:59	2018-05-03 10:54:11	Maize	Standing crop	Main	-0.00670145	1.95711	0.00281011	-0.97768	0.605084	0.0127483	67.3982	-0.000278781	0.00694904	0.071301	0.000508163	1.65827	26.1628	3800.85	-0.000671457	1197.43	6.22973	0.248388	0.419851	2985.69	-0.000893971	5.3243	1715.56	0.00934373	0.451892	-0.000682779	-0.000954528	0.0895426	23.3972	1494.39	0.0359249	26035.4	0.578774	NM	0.0048	1.0822	1.087	7.3218
MWI0197	2	2	-13.279	33.5642	1052	7	2018-05-04 08:51:26	2018-05-04 08:59:57	Maize	Field stack	Main	-0.00579988	2.013	-0.000203588	-1.86067	0.810472	-0.00705036	58.4389	0.010649	0.0151341	0.0217537	0.00101553	1.95882	21.7235	3490.43	-0.00992676	1028.72	4.93597	0.220297	0.278519	2520.33	0.0105143	3.61732	1402.08	0.0243278	0.679064	-0.000672446	-0.000897559	0.0861442	22.3304	1029.15	0.0828906	20906.3	0.188367	NM	0	1.014	1.014	5.05663
MWI0198	3	3	-14.4367	34.604	535	5	2018-04-30 10:04:09	2018-04-30 10:12:40	Maize	Standing crop	Main	0.000101325	7.79003	0.00284595	-2.22425	0.807066	0.00324995	76.124	-0.00488034	0.0408086	0.424491	0.000255458	2.03118	94.7125	5193.45	-0.240601	1481.21	8.35351	0.0736483	0.486642	3641.85	0.000546148	3.20093	2021.39	0.00561537	1.30538	-0.000375288	-0.00034214	0.226075	20.7126	1129.16	2.2467	9852.33	0.16694	15.9847	0	0.3167	0.3167	1.29889
MWI0199	7	5	-13.7724	34.3238	569	5	2018-05-04 09:51:30	2018-05-04 10:00:14	Sorghum	Standing crop	Main	-0.00200983	10.3368	0.00649886	-4.97219	0.62734	-0.0125248	98.4783	-0.00124026	0.0132956	0.0513365	0.00215163	2.22087	32.5601	4347.37	-0.0881604	2021.61	15.868	1.02314	0.507504	3497.79	0.00447178	1.62567	1990.63	0.00696835	1.02608	-0.000394219	-9.25051e-05	0.333366	26.0838	1614.66	0.0185595	27073.4	0.282265	NM	0	1.163	1.163	8.37289
MWI0200	3	3	-14.4904	34.6462	573	6	2018-04-28 14:47:44	2018-04-28 14:57:57	Maize	Field stack	Close pair	-0.000340512	1.346	0.000895543	-2.3952	0.165302	0.00463264	51.7394	-0.00898648	0.0129944	0.458279	-0.000670962	1.62501	57.1262	4030.72	-0.22364	1178.65	4.21432	0.421602	0.267558	3109.85	-0.000541675	1.13053	2199.54	0.100284	0.512128	-0.00045104	-0.000239017	0.22236	23.6225	1232.37	0.0418993	22287.7	1.52668	13.5844	0	1.169	1.169	8.64929
MWI0201	3	3	-14.5508	34.6654	606	5	2018-04-28 12:50:06	2018-04-28 12:57:00	Maize	Field stack	Main	-0.000873385	2.48685	0.00384593	-1.45541	0.300411	0.0033365	54.5163	-0.00901616	0.0111368	0.388452	-0.000782794	1.35179	25.3267	4335.55	-0.199718	1294.21	5.81739	0.382067	0.239693	3304.57	-0.00209879	1.64505	1859.64	0.259815	0.541244	-0.000541576	-0.000463668	0.1871	20.8492	1189.81	0.0495564	10943.7	0.346951	16.0295	0	0.6606	0.6606	7.49637
MWI0202	3	3	-14.4898	34.6452	564	5	2018-04-28 14:13:05	2018-04-28 14:24:47	Maize	Standing crop	Close pair	-0.0010176	7.49601	-0.00166507	-2.76821	0.354123	0.0454384	61.32	-0.00962969	0.0138155	0.464515	0.000648893	1.55103	30.5264	4380.84	-0.225456	1202.62	5.67179	0.352231	0.287436	3395.28	0.0125404	2.84763	2201.93	0.0322045	0.56709	-0.000444646	-0.000513676	0.188978	18.7781	1349.98	0.0330957	21847.8	1.26708	10.7175	0	1.193	1.193	13.8387
MWI0203	2	2	-13.1856	33.4542	1065	8	2018-05-04 12:03:08	2018-05-04 12:08:38	Maize	Field stack	Main	-0.00575953	0.809414	-0.00165368	-1.579	1.17176	-0.00699169	41.782	0.000499327	0.00986383	0.0106746	0.000595154	1.48974	15.9001	3658.32	-0.00147034	973.756	3.97081	0.27933	0.197757	2608.86	0.00634758	2.39644	1322.45	0.0941827	0.536449	-0.000638449	-0.00105663	0.0795091	19.2041	608.634	0.0536848	6455.69	0.0416705	NM	0	0.3887	0.3887	2.65537
MWI0204	8	6	-16.3028	34.8557	74	5	2018-05-05 07:29:05	2018-05-05 07:36:21	Sorghum	Store	Main	-0.000247965	85.7474	0.0152451	-1.0838	2.00786	-0.00335362	182.318	0.00393006	0.0693102	1.06136	0.00942005	2.7929	116.045	5117.47	0.0154832	1748.75	12.8084	0.926812	0.739331	3814.63	0.0455567	4.35661	1818.75	0.473966	0.830282	0.00176957	0.00417337	0.525428	17.8915	710.738	0.0267429	17123.7	0.69513	14.332	0.01	0.8691	0.8791	13.4438
MWI0205	8	6	-16.4222	34.818	120	5	2018-05-04 15:03:13	2018-05-04 15:08:54	Sorghum	Store	Main	-0.000401015	17.1518	0.00889162	-0.231302	0.459644	0.00695518	207.102	0.0392385	0.233849	0.35777	0.00168669	3.39019	63.0735	5517.7	0.00436767	1434.7	10.3885	0.961026	1.16816	3280.57	0.00870556	2.1934	1835.36	0.823399	0.491354	0.000938073	0.000660883	0.29611	25.1451	1625.58	0.0305562	28500.6	0.321678	8.61998	0.0979	1.3141	1.412	22.0275
MWI0206	2	2	-13.3248	33.0908	1051	5	2018-05-05 13:24:49	2018-05-05 13:30:54	Maize	Field stack	Main	-0.00644929	3.21921	0.00114876	-1.41489	0.896746	0.0140239	51.8559	-0.00130301	0.0144729	0.0120721	-0.000442802	1.63533	21.8443	4021.19	-0.009878	1212.11	5.94299	0.503923	0.118878	3374.36	-0.00291534	3.29739	1342.48	0.135608	0.571592	-0.000651147	-0.000913919	0.066522	22.0794	953.913	0.149997	12312.8	0.0527181	NM	0	0.4689	0.4689	1.35343
MWI0207	7	5	-13.8274	34.5627	471	5	2018-05-07 10:21:11	2018-05-07 10:27:42	Maize	Field stack	Main	-0.000245776	2.59536	-6.96517e-05	-3.11598	0.867252	-0.0125495	58.1661	-0.00186357	0.00703261	0.0830286	0.00317007	2.07505	20.6936	4884.65	-0.100871	1519.12	8.63408	0.279942	0.274941	3601.49	-0.00236308	5.70244	2270.02	0.417023	1.46016	-0.000420939	-0.000345585	0.296467	25.6071	1108.81	0.0207679	16654.2	0.311376	NM	0	0.7204	0.7204	3.31393
MWI0208	2	2	-13.2758	33.3287	1058	8	2018-05-07 10:46:38	2018-05-07 10:58:32	Maize	Standing crop	Main	-0.00703066	4.91619	0.00206853	-0.722116	0.829195	0.0245942	70.2023	-0.00036536	0.0112036	0.234772	0.00490342	1.46735	23.1065	4311.18	-0.000574579	971.647	5.21744	0.403002	0.118801	2743.17	-0.00341107	7.05332	1133.24	0.070202	0.493279	-0.000666656	-0.000894178	0.0931089	14.5259	619.419	0.118306	6879.48	0.0301409	NM	0	0.3879	0.3879	1.2437
MWI0209	4	3	-15.1006	35.3566	514	5	2018-05-07 11:24:51	2018-05-07 11:32:37	Sorghum	Standing crop	Main	-0.00372949	7.77658	-0.00261419	-2.24458	0.937139	0.00489548	154.259	-0.00660461	0.0114565	0.883219	-0.00195003	2.57789	29.2407	3421.3	-0.121032	1423.94	10.1135	2.67877	0.432264	2646.96	0.00148527	1.5403	1470.27	0.529209	1.18015	-0.0012441	-0.00110252	0.219423	17.3915	2017.36	0.0516198	27218.2	0.622452	16.3802	0	1.452	1.452	6.74155
MWI0210	2	2	-13.3064	33.1603	1064	8	2018-05-07 12:03:36	2018-05-07 12:09:49	Maize	Standing crop	Main	-0.00656563	4.37951	0.00207752	-3.15779	0.621189	-0.00711002	47.4502	-0.00114937	0.032413	0.043403	0.00375617	1.41864	28.2385	3913.21	-0.00138747	1051.28	3.32191	1.46078	0.0456646	2951.77	-0.00283647	6.73927	1053.86	0.00409617	0.386821	-0.000672291	-0.00100705	0.0866073	18.6224	453.351	0.153983	3244.47	0.00222174	NM	0	0.6981	0.6981	1.8184
MWI0211	8	6	-16.3419	34.9278	40	5	2018-05-07 14:48:06	2018-05-07 14:57:59	Rice	Standing crop	Close pair	-0.000462208	40.0953	0.00963836	-1.56666	0.296378	0.00952658	125.194	0.0214121	0.100333	0.118861	0.000473133	4.8264	38.3991	2650.94	-0.00343518	1325.52	14.2416	1.15616	1.49792	2916.7	0.0152784	0.819679	1792.5	0.0607139	0.531538	5.2728e-05	-7.55892e-05	0.327419	23.4777	2291.55	0.031911	68752.6	1.6571	7.64339	0.01	3.56	3.57	23.4604
MWI0212	2	2	-12.6146	33.4473	1198	8	2018-05-08 09:32:50	2018-05-08 09:39:35	Maize	Field stack	Main	-0.00531122	0.819229	0.0016331	-1.63629	1.30864	0.0131631	49.5777	0.0011802	0.00852473	0.03267	0.00440109	1.54582	20.1705	3213.48	-0.00990232	855.451	4.83317	0.105371	0.0118921	2180.76	-0.00328955	5.86095	1322.64	0.0336161	0.409129	-0.000586249	-0.000902161	0.0944581	14.3344	886.297	0.444873	13879.5	0.151862	NM	0	0.5258	0.5258	0.791002
MWI0213	2	2	-12.5384	33.414	1258	8	2018-05-08 10:15:40	2018-05-08 10:23:53	Maize	Standing crop	Close pair	-0.00473983	0.427403	0.00322801	-1.19757	0.558629	0.0246243	51.993	0.00110518	0.00740854	0.0844103	0.00505183	1.8281	40.0111	3855.19	-0.00055118	1225.01	4.86514	0.56892	0.0403184	3361.2	-0.00248136	7.10321	1706.9	0.099024	0.205143	-0.000731171	-0.000999877	0.0805473	17.8102	732.736	0.0923132	10085.4	0.300498	NM	0	0.6543	0.6543	1.91857
MWI0214	4	3	-14.9771	35.4536	561	5	2018-05-08 11:39:58	2018-05-08 11:50:10	Maize	Standing crop	Main	-0.00335775	-2.1627	0.00824666	-3.41015	0.466019	0.0199854	47.7282	-0.00688467	0.00377096	0.0153041	-0.00237876	1.68357	16.3753	3603.68	-0.105712	1254.56	5.31919	0.824932	0.116559	3077.78	-0.00315917	1.49286	1672.58	0.096115	0.398452	-0.00127917	-0.00161708	0.187845	25.9846	867.015	0.0652788	10231.9	0.169198	9.70183	0.0063	1.0187	1.025	7.88772
MWI0215	2	2	-12.5383	33.4156	1254	8	2018-05-08 10:33:55	2018-05-08 10:40:13	Maize	Standing crop	Close pair	-0.00601149	1.21994	0.00306901	-3.21732	0.854148	0.00428152	32.2397	0.0014464	0.0129099	0.0772406	0.0113689	1.1526	24.5362	3681.89	-0.0100407	970.148	4.34699	0.179493	0.100248	2525.11	0.00050062	7.51299	1001.42	0.0155549	0.152988	-0.000704378	-0.00100315	0.0770944	15.2361	871.537	0.61554	14085.8	0.238958	NM	0	0.3741	0.3741	0.630074
MWI0216	2	2	-12.5083	33.4903	1227	5	2018-05-08 11:44:10	2018-05-08 11:51:04	Maize	Standing crop	Main	-0.00546038	4.61518	0.0101971	-0.818985	0.481625	0.0143065	46.4768	0.00127394	0.00918299	0.0323192	0.00984762	1.39727	34.5674	3230.42	-0.00996117	938.455	4.49536	0.236873	0.117876	2369.79	0.011013	8.94675	1395.31	0.0468066	0.247894	-0.000348434	-0.000758398	0.109294	15.1568	685.682	0.0848131	6754.32	0.0944597	NM	0	0.4756	0.4756	1.34482
MWI0217	4	3	-14.9657	35.4075	513	5	2018-05-08 12:18:14	2018-05-08 12:30:11	Maize	Standing crop	Main	-0.0033845	-2.20011	-0.00838643	-3.64976	0.106419	-0.00971273	26.7415	-0.0100276	0.0013097	0.0499167	-0.00200699	1.68924	12.6945	3673.16	-0.132887	1181.44	4.62723	0.490931	0.413868	2875.27	-0.00366215	4.94317	1762.81	0.00496135	0.215909	-0.00127113	-0.00165046	0.195424	26.3116	1990.86	0.0482604	29630	0.478537	11.7153	0	3.5	3.5	17.9328
MWI0218	2	1	-12.4012	33.5358	1369	8	2018-05-08 12:22:17	2018-05-08 12:30:00	Maize	Field stack	Main	-0.00699475	1.35225	-0.00218588	-1.11022	0.599422	0.0133605	52.3559	0.00107938	0.0105541	0.0154048	0.000709208	1.43953	17.8219	3027.08	-0.00994639	1017.14	4.88096	0.384186	0.0899355	2359.48	-0.00492302	9.81978	1246.28	0.0203589	0.301507	-0.000649316	-0.000952703	0.0642402	15.482	2181.19	0.0466005	47334	0.267531	NM	0	1.234	1.234	3.91099
MWI0219	1	2	-15.6968	34.7597	362	5	2018-05-07 15:00:20	2018-05-07 15:08:05	Maize	Store	Main	-0.000872277	19.0932	0.005653	-2.4478	1.44831	0.00115268	94.6292	1.15746	0.0259942	0.34958	-0.000469338	3.4755	54.9227	5549.52	0.00581259	1710.47	9.54639	1.04703	0.272872	4194.5	0.026685	1.81851	2345.35	0.0396852	1.07992	-0.00117253	-0.000339263	0.29399	30.4888	723.378	0.0337731	14807.2	0.592244	NM	0.0015	0.9219	0.9234	3.39046
MWI0220	1	2	-15.6544	34.8376	621	5	2018-05-07 16:27:39	2018-05-07 16:35:13	Sorghum	Store	Main	-0.00188825	29.0203	0.00692417	-1.17636	2.61682	-0.0113211	311.378	0.611046	0.0311036	0.752434	0.00390611	4.6004	71.0231	5335.46	0.00576807	1961.49	17.5531	0.384264	1.11217	3750.38	0.0236429	6.52997	2115.17	0.118979	2.62445	-0.00112007	-0.000732772	0.298315	24.4237	1039.53	0.169641	17213.3	0.226717	NM	0	0.5289	0.5289	4.76291
MWI0221	1	2	-15.7177	34.8265	606	5	2018-05-08 09:49:15	2018-05-08 09:58:49	Maize	Store	Main	-0.000612723	9.80546	0.00366384	-1.86058	0.451373	0.0126871	57.4632	0.205681	0.0110067	0.148591	0.0251285	2.26197	26.5093	4491	-0.00343606	1385.65	6.07022	0.384146	0.277278	3105.82	-0.0161566	6.34011	2362.83	0.0717309	0.459807	-0.000814173	-0.000770838	0.22902	26.6561	1052.19	0.0549296	17222.3	0.393657	NM	0	0.9662	0.9662	5.78885
MWI0222	1	2	-15.7917	34.8224	504	5	2018-05-08 11:09:09	2018-05-08 11:23:02	Maize	Store	Main	0.00012416	16.3174	0.00767147	-1.14131	1.01946	7.3307e-05	84.4632	0.237753	0.0228478	0.56638	0.000763929	3.40883	80.1353	5563.78	0.00644035	1486.76	7.4125	0.89649	0.382705	3798.84	0.39619	3.12044	2313.79	0.029408	1.15471	-0.00122159	-0.000718337	0.27255	30.1574	1144.6	0.0298258	21433.2	0.189484	NM	0	1.493	1.493	9.25493
MWI0223	1	2	-15.758	34.9009	681	5	2018-05-08 13:00:22	2018-05-08 13:47:06	Maize	Store	Close pair	-0.00207638	11.9415	0.00955123	-2.6447	0.272163	-0.0114113	62.4973	0.335091	0.0112722	0.120783	0.000897254	2.33885	23.4592	3863.65	-0.0125556	1233.65	4.56208	0.701351	0.318533	2650.61	-0.00934689	2.99599	1823.36	0.0129786	0.452121	-0.00123885	-0.00101996	0.21341	23.6783	1619.53	0.0309745	26572.6	0.084528	NM	0	0.9606	0.9606	3.93309
MWI0224	3	2	-9.47157	33.0051	1556	5	2018-05-08 14:06:06	2018-05-08 14:13:06	Maize	Standing crop	Main	-0.000922242	2.29738	-0.00124921	-2.16012	0.146627	0.0046713	52.0373	-0.00628817	0.00366239	0.0498301	-0.00063045	1.63592	4.71007	3677.68	-0.23884	1429.31	6.08513	1.23613	0.133434	2993.01	0.0183666	3.58227	1772.27	0.0054745	0.280674	-0.000366304	-0.000395097	0.145115	21.7291	1245.41	0.0197688	22479.1	0.549066	4.15977	0	1.741	1.741	8.40525
MWI0225	3	2	-9.6595	33.2651	1290	5	2018-05-08 08:20:52	2018-05-08 08:36:26	Maize	Standing crop	Main	-0.00033466	0.452609	0.0042408	-1.59111	1.0511	0.00463984	63.4484	-0.00558063	0.0107289	0.0703623	0.00146299	2.62722	23.8424	5324.79	-0.172562	1497.19	7.30679	0.49461	0.186342	4066.6	0.00763173	11.3593	2121.97	0.0093517	0.391215	-0.000121953	-0.000336199	0.150225	28.4908	2154.17	1.3399	37371.9	1.14106	NM	0	1.774	1.774	2.40134
MWI0226	3	2	-9.39273	33.0086	1334	5	2018-05-08 12:18:59	2018-05-08 12:27:54	Rice	Standing crop	Main	5.16411e-05	12.3875	0.00566983	-4.13734	0.301527	0.00298628	103.981	0.0102838	0.0698969	0.791306	-0.000102738	2.54543	31.6454	2842.2	-0.200751	1109.05	24.9284	0.557569	0.844945	2750.13	0.0468125	2.41446	1795.78	0.020649	0.398974	-0.000212927	0.000404287	0.189132	27.2435	1244.23	NM	30508.9	0.613473	NM	0	1.54	1.54	5.16009
MWI0227	3	2	-9.445	33.0722	1299	5	2018-05-08 11:37:01	2018-05-08 11:47:13	Maize	Standing crop	Main	-0.000834586	1.19116	0.000137045	-2.3037	0.162343	0.00314284	57.8914	-0.0044428	0.0164585	0.112871	0.00125206	1.32975	65.4655	3871.44	-0.214577	922.526	5.59812	0.331808	0.150825	2433.24	0.0125255	6.80961	1704.2	0.00253356	0.267276	-0.000342591	-0.000408624	0.160431	16.6526	776.959	NM	10676.1	0.380445	NM	0	0.6441	0.6441	1.54072
MWI0228	3	2	-9.50527	33.1188	1314	5	2018-05-08 11:01:11	2018-05-08 11:09:25	Maize	Standing crop	Main	-0.000202718	6.06643	0.00170996	-1.60699	0.421965	0.00334954	60.8601	-0.0081226	0.0144079	0.449129	0.00145923	1.80566	29.8824	3689.24	-0.17677	1146.33	5.36374	1.04079	0.296186	2731.1	0.00437207	4.97118	1689.32	0.00725778	0.56485	-0.000359492	-0.000179107	0.17696	22.2417	649.933	NM	7945.58	0.321321	NM	0	0.5103	0.5103	1.58856
MWI0229	7	5	-13.9174	34.3486	652	5	2018-05-08 10:36:39	2018-05-08 10:43:47	Maize	Standing crop	Main	-0.00255765	5.61696	0.00532181	-2.86076	0.488328	-0.0125742	71.0027	0.000544128	0.0138769	0.0402711	0.0064713	1.45962	21.1994	4643.88	-0.141475	1557.99	8.20017	0.113259	0.194172	3068.83	-0.00111446	5.96823	2296.63	0.0031538	0.70059	-0.00041863	-0.000263322	0.296554	21.3716	1361.97	0.0140511	26102.3	0.26411	NM	0	1.384	1.384	9.77578
MWI0230	7	5	-13.872	34.3223	612	5	2018-05-08 11:21:20	2018-05-08 11:31:59	Maize	Field stack	Main	-0.00154086	4.60566	0.00730275	-2.28683	0.499771	0.00281122	54.8616	-0.00126242	0.0205304	0.00223343	0.0126732	2.17398	22.9857	3932.44	-0.140436	1457.74	7.36276	0.193869	0.404907	2841.02	0.0186076	6.7963	2234.21	0.0116841	0.595592	-0.000349568	-0.000310429	0.289293	29.4404	1740.3	0.139662	38631.7	0.336001	NM	0	1.298	1.298	8.49832
MWI0231	2	1	-13.1343	33.7373	1049	9	2018-05-09 10:39:52	2018-05-09 10:45:09	Maize	Standing crop	Main	-0.00545912	1.67817	-0.000705874	-2.14562	0.679678	-0.007033	59.7987	5.0758e-06	0.0145938	0.0104373	0.000627348	2.04274	10.672	3789.36	-0.00990232	1263.71	6.89903	0.303662	0.113064	3312.35	-0.00479681	2.58798	1436.93	0.0176512	0.627562	-0.000729907	-0.00100941	0.0576187	22.366	1125.65	0.131657	21428	0.2357	NM	0	0.9385	0.9385	6.21046
MWI0232	3	2	-9.51664	33.2024	1273	5	2018-05-09 10:30:39	2018-05-09 10:41:44	Maize	Standing crop	Main	-0.00120342	3.04705	0.0010452	-2.88386	0.0594759	-0.0107452	48.0143	-0.0078378	0.0244428	0.0348577	-0.000416261	1.75372	13.6628	3848.03	-0.212708	1131.95	4.29791	1.00994	0.247234	2344.58	0.00180544	1.78597	1720.87	0.00121938	0.297711	-0.000320265	-0.000266656	0.199837	22.4287	1816.92	0.0195792	48387.8	0.252403	7.24245	0	1.294	1.294	8.81903
MWI0233	2	1	-13.1223	33.6747	1112	9	2018-05-09 11:20:12	2018-05-09 11:28:28	Maize	Standing crop	Main	-0.00567396	2.61269	-0.00364034	-1.93212	0.557034	0.00318529	49.9127	0.000600995	0.00716169	0.054301	-0.000433294	1.5289	9.05213	3595.04	-0.00987315	900.134	3.86562	0.362859	0.195304	2525.71	-0.00260557	1.26579	1001.93	0.0248295	0.379613	-0.000685938	-0.000918178	0.0595214	19.3674	981.454	0.0335523	20420	0.262611	NM	0	0.8423	0.8423	4.57281
MWI0234	7	5	-13.8872	34.4618	500	5	2018-05-09 14:34:24	2018-05-09 14:42:52	Maize	Field stack	Main	-0.00245076	3.62216	0.00478878	-0.655692	0.4583	0.000840077	62.3057	-0.000322817	0.00423553	0.025462	0.0020528	1.22435	19.9239	4198.29	-0.0951674	1330.63	5.69847	0.176069	0.235006	3032.01	0.0178757	4.40951	2562.49	-0.000577498	0.427738	-0.00023988	-4.43103e-05	0.348861	24.4876	856.931	0.0171319	14896.1	0.115488	NM	0	1.211	1.211	8.16297
MWI0235	1	2	-15.728	35.169	991	5	2018-05-11 09:20:38	2018-05-11 09:28:51	Maize	Store	Main	-0.00122604	4.30902	0.00105255	-1.81578	0.760533	-0.0113379	42.0104	0.348571	0.0240636	0.232363	-0.00146794	1.8962	20.0137	4639.05	-0.0124748	1407.92	5.60247	0.0512087	0.213517	3606.08	-0.0236662	3.17223	2331.44	0.0105935	0.332365	-0.00117357	-0.00101459	0.217373	24.9329	1045.12	1.14498	15140.8	0.208341	NM	0	0.4811	0.4811	1.08384
MWI0236	2	1	-12.8134	33.5125	1027	6	2018-05-11 13:11:37	2018-05-11 13:17:39	Maize	Field stack	Main	-0.00612544	3.24489	-0.000840952	-1.16855	0.396196	-0.00696782	52.076	0.00337594	0.00522393	0.251426	0.000170907	1.78177	10.4904	4328.38	-0.00123049	1112.3	4.39915	0.347426	0.142747	3072.46	-0.00176905	2.61539	1398.31	0.0311759	0.433335	-0.000639134	-0.000755018	0.0718508	23.2289	719.897	0.731425	11714.6	0.196992	NM	0	0.3499	0.3499	0.897687
MWI0237	2	1	-12.8819	33.5086	1020	8	2018-05-11 15:26:06	2018-05-11 15:32:47	Maize	Standing crop	Main	-0.00496498	5.90088	-0.00152722	-1.89894	0.480733	0.00322947	50.7731	-0.000762996	0.00854155	0.0737393	-0.000108937	1.89618	10.1183	2907.57	0.00887922	1008.45	4.67073	0.494177	0.173863	2259.39	-0.00279852	2.44772	1234.17	0.0788741	0.47029	-0.000696668	-0.000760452	0.0776134	22.1855	1525.73	0.036492	14889.6	0.406356	NM	0	0.4759	0.4759	3.15143
MWI0238	4	3	-14.9626	35.7149	617	5	2018-05-10 09:30:10	2018-05-10 09:43:32	Maize	Standing crop	Main	-0.00429362	-0.553278	-0.0128367	-3.47925	0.591776	0.00445868	58.5284	-0.00880117	0.00287844	0.0362168	-0.000796781	1.93625	18.6086	3860.04	-0.12029	1431.35	6.32452	1.13084	0.0376907	3459.51	0.0354869	5.50797	1924.46	0.00345496	0.783104	-0.00131311	-0.00160999	0.211284	25.6191	425.032	0.11982	2684.52	0.0412406	15.3385	0	0.7226	0.7226	2.45196
MWI0239	4	3	-14.955	35.8548	623	7	2018-05-10 10:52:51	2018-05-10 11:17:52	Maize	Store	Main	-0.00300736	-0.175631	0.00424167	-3.36046	1.2031	0.019362	50.1231	-0.00867457	0.0698066	0.456319	0.0107062	2.30353	371.331	3877	-0.134076	1400.43	7.51905	0.635494	0.582835	3032.54	0.00124847	19.8011	1846.91	0.106763	0.934426	-0.0010404	-0.00148529	0.291476	22.5199	1022.35	0.143619	22781.9	0.135979	53.0984	0	1.561	1.561	9.39493
MWI0240	4	3	-14.9134	35.6112	652	7	2018-05-11 11:35:59	2018-05-11 11:45:55	Maize	Store	Main	-0.00274652	-1.56746	-0.00555115	-3.60014	2.12074	-0.00977049	50.8177	-0.00404357	0.0453388	0.0249806	0.00221904	1.33025	11.9535	3965.71	-0.0559456	1197.95	5.26121	0.450339	0.370642	2850.18	-0.00332031	12.8226	1666.79	0.0230466	1.25531	0.00020792	-0.00155699	0.18963	22.9543	793.485	0.38451	11822.9	0.102153	65.8686	0	0.4899	0.4899	1.59699
MWI0241	4	3	-14.8904	35.6432	647	5	2018-05-11 12:49:37	2018-05-11 13:00:34	Maize	Standing crop	Main	-0.00367954	44.925	-0.00643478	-3.6789	1.44353	0.004876	65.701	-0.00819641	0.0366266	0.53126	0.0857445	2.03099	52.0337	3758.2	-0.0933442	1263.11	5.98636	0.414386	0.45764	2838.45	0.0113635	19.3869	2105.38	0.0183481	1.24363	0.00741999	-0.00108969	0.258893	24.4746	1160.27	4.51044	19681.9	0.297184	37.2299	0	0.8239	0.8239	2.56621
MWI0242	4	3	-14.7797	35.5101	701	8	2018-05-12 09:21:01	2018-05-12 09:32:13	Maize	Store	Main	-0.0034701	1.32915	-0.0135965	-3.19488	0.195413	0.00657846	45.9832	-0.00913421	0.0023545	0.03242	-0.00108841	1.82139	16.911	4204.77	-0.105735	1328.97	5.04134	0.845019	0.163351	2951.19	0.000101989	2.8361	1859.06	0.00517367	0.39522	-0.0012705	-0.00156044	0.20205	27.2696	1459.17	0.0508277	30406.8	0.376713	4.76706	0.0441	1.8119	1.856	12.3915
MWI0243	2	1	-12.9722	33.7234	1144	5	2018-05-12 11:40:47	2018-05-12 11:47:19	Maize	Standing crop	Main	-0.000259242	4.48104	0.00634893	-1.49179	0.910816	-0.00171883	47.8686	0.00107179	0.0112699	0.346181	0.00138642	1.41874	12.7952	4750.99	0.0209565	1513.49	5.63712	0.480972	0.434335	3557.1	0.00629523	3.40373	1874.51	0.0226759	0.557025	-0.000664882	-0.0011675	0.253811	25.0202	852.511	0.0631108	14948.7	0.846667	NM	0	0.5765	0.5765	1.92002
MWI0244	8	6	-16.4666	34.696	239	5	2018-05-12 15:44:47	2018-05-12 16:18:00	Maize	Store	Close pair	-0.0027644	4.73555	0.0076135	-0.524161	0.257882	-0.00385815	50.6407	-0.00164165	0.00928409	0.0396376	0.002067	1.93146	21.978	4767.67	-0.0139489	1323.1	5.43281	0.554854	0.0769194	3374.18	-0.000694682	2.96278	2176.05	0.204461	0.294981	-0.000485144	-0.00119457	0.295453	27.6663	2676.47	0.0258084	46627.1	0.39819	15.6594	0.01	1.171	1.181	21.8189
MWI0245	4	3	-14.7704	35.8032	634	5	2018-05-14 13:05:21	2018-05-14 13:12:58	Maize	Standing crop	Main	-0.00391972	18.3503	-0.00493746	-3.48203	0.604823	0.00479733	53.3765	-0.00800353	0.0121777	0.209354	-0.000950332	2.36213	39.0166	4157.94	-0.132952	1389.32	6.62147	0.546846	0.127514	3291.68	0.00631469	5.56367	1976.65	0.0465341	0.507982	-0.00115045	-0.00106817	0.242275	26.8257	579.777	0.0439045	7194.79	0.138095	38.8879	0.0027	0.5497	0.5524	5.66248
MWI0246	3	2	-13.6929	33.7123	1263	5	2018-05-14 14:20:40	2018-05-14 14:39:56	Maize	Field stack	Main	-0.000649479	1.38637	-0.00426488	-3.05755	0.192151	-0.0107347	63.4152	-0.00446836	0.00995676	0.190343	0.010891	1.4747	2.514	3981.43	-0.224348	1312.98	4.30378	0.530714	0.726055	2868.77	0.00208839	7.94419	1680.42	0.3583	0.269321	-0.000399255	-0.00030148	0.182935	26.2438	1196.58	0.0312208	26521.4	0.608973	11.6341	0.0262	1.5598	1.586	13.4888
MWI0247	5	4	-11.089	34.034	1583	6	2018-05-07 17:22:12	2018-05-07 17:30:15	Maize	Standing crop	Main	-0.00166295	6.62825	0.000858112	-0.627838	0.673126	0.000217754	65.4906	-0.17275	0.00437164	-0.0705699	-0.000342876	1.3051	12.1047	3716.74	0.00583441	1038.69	4.87331	0.499056	0.0699595	2170.02	-0.0192301	6.17759	2134.02	0.00472195	0.382458	-0.00119071	-0.000719792	0.208041	15.401	1888.4	0.0958325	30876	0.549387	10.7061	0	1.656	1.656	3.42151
MWI0248	2	1	-12.9017	33.9449	1084	6	2018-05-14 15:00:10	2018-05-14 20:33:09	Maize	Standing crop	Close pair	-0.00583566	2.36504	0.000167889	-1.17682	0.267737	-0.00708533	63.6635	-0.000396734	0.017202	0.407534	-0.000707939	1.986	21.5728	4768.7	-0.009976	1272.91	5.20117	0.261213	0.350404	3836.1	-0.00326147	1.35849	1264.76	0.13601	0.31069	-0.000496988	-0.000983398	0.0724168	26.2975	4223.71	0.044164	71485.4	0.884148	NM	0	0.8714	0.8714	8.56916
MWI0249	1	2	-15.8006	35.1279	1027	5	2018-05-15 09:45:44	2018-05-15 09:56:15	Maize	Store	Main	-0.00168283	8.03832	0.00653619	-2.31331	1.29396	-0.0112876	61.2006	0.416937	0.0554721	0.285187	0.00119227	1.93593	22.7335	4095.55	-0.0124195	1208.79	6.0844	0.0298503	0.367804	2918.01	-0.0186587	7.52563	2284.97	0.00580351	0.654874	-0.000901182	-0.00129106	0.228892	19.4074	933.349	1.36427	13266.8	0.178461	NM	0	0.572	0.572	2.02001
MWI0250	1	2	-15.7335	35.28	784	5	2018-05-15 12:26:38	2018-05-15 12:35:23	Maize	Store	Main	-0.00130504	40.7975	0.00164596	0.151058	1.77915	0.0127483	71.4456	10.7587	0.0498758	1.27805	-0.00102181	1.89372	68.2922	4784.76	-0.00340777	1330.25	6.03118	0.356139	1.05289	3373.74	-0.0072579	2.57621	2287.86	0.0475621	1.12731	-0.000975749	-0.000574963	0.356275	24.9036	1260.99	0.0459787	23210.9	0.684211	NM	0	1.583	1.583	8.74436
MWI0251	1	2	-15.7147	35.2586	830	5	2018-05-15 13:00:20	2018-05-15 13:10:13	Maize	Store	Main	-0.0013875	6.24784	0.00164894	-1.8489	0.631911	-0.0113604	48.9079	1.68807	0.018743	0.389748	0.0102997	2.24585	68.3467	4019.34	0.00748385	1332.09	5.45802	0.222979	0.423858	3005.65	-0.0117023	7.61274	2324.11	0.010765	0.497146	-0.00101259	-0.00112006	0.243758	25.3009	923.08	0.246293	18879.6	0.174348	NM	0	1.582	1.582	9.22301
MWI0252	8	6	-15.712	35.8059	654	5	2018-05-15 09:51:38	2018-05-15 09:59:07	Maize	Store	Main	0.00062761	3.07404	0.00220922	-0.90191	1.48354	0.00930409	110.626	-0.000584538	0.00527695	0.0228216	0.000154855	1.62071	19.5891	5520.69	-0.00378666	1821.95	8.16994	0.379573	0.166935	4470.92	-0.000334689	4.67023	2151.48	0.0300723	2.35274	-0.00027468	-0.000842085	0.273146	27.5429	2507.04	0.0371554	33921.7	3.04287	NM	0	1.044	1.044	5.09336
MWI0253	5	4	-14.6759	35.8003	651	5	2018-05-16 12:31:17	2018-05-16 12:43:43	Maize	Store	Main	-0.000568281	170.969	0.0142552	-1.26335	4.27449	0.0181968	86.3836	0.581765	0.0683404	0.913864	0.000423725	2.25999	79.8448	4035.95	0.0192053	1287.29	8.38093	0.657955	0.631431	2900.4	0.0481741	6.30515	1892.29	0.0479777	1.74296	-0.000617055	0.00087445	0.376203	26.9295	751.8	0.167744	14199.2	0.423585	42.4157	0	0.936	0.936	2.79154
MWI0254	3	2	-13.8641	33.6715	1111	5	2018-05-17 09:33:45	2018-05-17 09:45:17	Maize	Field stack	Main	-0.000862712	2.06971	0.000585852	-0.511189	0.207343	-0.0107399	77.1916	-0.00871309	0.0154899	0.00366373	0.000462504	1.55181	12.9779	3030.43	-0.212599	1062.9	4.81638	1.0952	0.071007	2247.88	0.00475246	3.15088	1713.08	0.0459317	0.401917	-0.000351817	-0.000141507	0.180447	21.7821	2760.97	0.0199579	40326.4	0.231494	8.95745	0	1.786	1.786	12.8717
MWI0255	3	2	-13.8789	33.6313	1098	5	2018-05-17 10:11:46	2018-05-17 10:23:56	Maize	Store	Main	0.00116698	1.27688	-0.00495639	-2.25833	0.554407	-0.0109111	53.3374	-0.00669399	0.016999	0.208039	0.00600999	1.46424	13.4229	3046.75	-0.241724	923.071	4.4949	0.072874	0.156847	1889.8	0.00330802	5.96575	1651.56	0.0421763	0.432774	-0.000384003	-0.000327232	0.171632	20.432	1164.91	NM	9633.73	0.0641702	NM	0	0.4348	0.4348	1.54019
MWI0256	7	5	-14.5563	35.0432	860	5	2018-05-17 17:18:06	2018-05-17 17:24:18	Maize	Store	Main	-0.00170482	3.50862	0.0074366	-1.39252	0.259476	-0.0125556	67.1135	-0.000644271	0.00749825	0.0232692	0.00110471	1.47471	16.7226	4420.18	-0.080942	1282.61	4.04357	0.521312	0.172317	3273.24	-0.0026421	3.728	1962.85	0.0231871	0.384744	-0.000377176	-8.78286e-05	0.365087	25.3483	1435.99	0.0292819	25698.7	0.512249	NM	0	1.123	1.123	6.43936
MWI0257	1	1	-15.4055	34.8715	432	5	2018-05-18 16:04:02	2018-05-18 16:09:02	Maize	Store	Main	-0.00200137	8.25501	0.00420045	-0.739876	1.52947	-0.0124058	93.2567	-0.00141213	0.018369	0.331271	0.000535017	4.50471	34.6526	6004.66	-0.0861627	1591.48	8.01386	0.521036	0.38808	4546.58	0.079141	1.50522	1332.44	0.0138874	1.40707	-0.000609201	-0.00123531	0.11408	22.0965	683.489	0.0311229	18619.6	0.278949	NM	0.0033	2.0947	2.098	8.88848
MWI0258	7	5	-14.6927	35.0779	845	5	2018-05-18 14:56:22	2018-05-18 15:03:01	Maize	Store	Main	-0.00196883	4.30271	0.00427622	-2.08602	0.167125	0.0019137	69.9888	0.00237452	0.00881775	0.045678	4.66887e-05	2.88639	27.5885	3779.07	-0.0554153	1182.79	5.37653	2.00906	0.149423	2751.23	0.00239719	1.67858	1797.28	0.00332203	0.303552	-0.000340892	-9.47369e-05	0.360095	24.3096	1334.7	0.0479072	16915.2	0.305225	3.60669	0	1.91	1.91	8.6641
MWI0259	6	4	-11.6447	33.7425	1672	5	2018-05-15 13:00:10	2018-05-15 13:08:27	Maize	Standing crop	Close pair	0.000464528	1.386	0.0129159	-1.42586	0.592777	-0.0119995	44.1046	0.0241411	0.00966426	0.415916	0.00593245	1.75067	12.0666	2744.36	-0.00884671	1030.3	5.41686	0.0475907	0.229329	1818.47	-0.0295831	14.3884	1838.5	-0.000138289	0.26309	-0.000212669	-0.000535096	0.254327	12.0796	2710.53	2.71141	40987.3	0.386115	14.3292	0	1.303	1.303	0.867802
MWI0260	6	4	-11.6533	33.7407	1696	5	2018-05-15 12:46:24	2018-05-15 12:52:01	Maize	Standing crop	Main	-0.000389593	6.97704	0.0103495	-0.717319	0.957413	0.000876411	49.0558	0.000348314	0.0143301	0.42284	0.00376272	2.5382	19.6001	3667.58	0.00242657	1246.11	6.06166	0.804147	0.228386	2546.01	-0.0172512	12.6884	1820.66	0.0222805	0.281845	-0.00029631	-0.000363675	0.25225	16.7718	2693.9	0.0498691	40998.2	0.375772	5.54442	0	1.197	1.197	2.55855
MWI0261	6	4	-11.5831	33.7999	1615	5	2018-05-15 14:03:45	2018-05-15 14:10:32	Maize	Standing crop	Main	-0.000814057	3.18024	0.00835283	-2.32023	0.278363	0.0303054	34.7819	-0.000519635	0.0154553	0.344667	0.00301422	1.12038	13.4764	2896.15	0.00160996	811.76	3.52353	0.0221512	0.378577	1620.35	-0.0277553	13.6645	1509.05	-0.000557326	0.153757	-0.000421208	-0.000454204	0.251301	10.2031	1304.47	3.02836	20103.5	0.574313	9.95729	0	0.6336	0.6336	0.507127
MWI0262	6	4	-11.5189	33.745	1270	6	2018-05-12 15:38:08	2018-05-12 15:48:32	Maize	Field stack	Main	0.000965523	3.18736	0.0129916	-1.65268	0.723063	-0.0120644	42.7522	-0.00119043	0.0126129	0.37464	0.00673073	1.75463	18.7682	3881.05	0.0123787	1292.97	5.00865	0.467574	0.231212	2683.83	-0.02843	4.19365	1712.3	0.0170431	0.246636	-0.000108793	-0.000271591	0.238012	18.6561	955.878	0.0443236	12531.2	0.199416	5.82888	0	0.681	0.681	4.06835
MWI0263	6	4	-11.5886	33.7166	1371	5	2018-05-12 16:33:33	2018-05-12 16:38:46	Maize	Standing crop	Main	0.000516967	2.60988	0.00810166	-1.57148	0.637137	0.0144329	49.8358	-0.000208488	0.0160169	0.605882	0.00175509	1.70164	14.5542	3172.14	0.011432	1097.36	6.20907	0.123754	0.377808	2096.28	-0.0196641	7.98009	1618.61	0.00925695	0.270004	-0.000298016	0.00111634	0.256143	16.5993	966.454	2.18317	10883.9	0.213825	16.4532	0	0.5624	0.5624	0.768369
MWI0264	6	4	-11.4226	33.6798	1251	5	2018-05-12 09:49:39	2018-05-12 09:54:26	Maize	Standing crop	Main	0.00141599	3.42099	0.00582444	-1.28838	0.442297	0.013254	48.0425	-0.000451194	0.0261448	0.0606557	0.000777515	1.89752	15.1945	4902.73	0.00126067	1606.4	4.93104	0.384158	0.408845	3824.12	-0.0264735	1.63765	1354.49	0.0118916	0.268579	-0.000209927	-2.85732e-05	0.251657	23.9738	707.92	0.0634236	9242.49	0.195285	11.766	0	0.5941	0.5941	2.02936
MWI0265	1	1	-15.3995	34.7559	407	5	2018-05-19 12:59:35	2018-05-19 13:07:45	Maize	Store	Main	-0.00228733	6.71847	0.00382444	-0.22538	0.213634	-0.000588502	65.4877	-0.00184204	0.0252403	1.32209	0.00320486	2.12869	25.5265	4741.27	-0.0869805	1480.95	6.68888	1.30416	0.773297	3829.22	0.00431485	1.11097	1421.57	0.0621778	0.314994	-0.00055804	-0.00135624	0.0953147	22.4571	800.302	0.0325278	16755.9	1.27896	4.33407	0.7398	1.8212	2.561	15.2375
MWI0266	2	2	-13.6321	33.8779	1392	7	2018-05-22 09:39:47	2018-05-22 09:46:02	Maize	Standing crop	Main	-0.00574009	3.95264	-0.00116007	-0.981726	0.373987	-0.00711002	57.1387	-0.00114514	0.0219862	0.0207534	3.07297e-06	1.61185	21.5732	3347.26	0.0176881	1058.71	5.40905	0.0828411	0.222719	2034.92	-0.00376695	2.37315	1773.76	0.023914	0.267813	-0.000552397	-0.00102524	0.0880086	22.3483	1633.17	0.0940321	33541.7	0.113465	15.3792	0	1.032	1.032	4.35229
MWI0267	3	3	-14.0722	33.6112	1087	5	2018-05-22 09:34:26	2018-05-22 09:58:49	Maize	Store	Main	-5.72649e-05	1.25	-0.00376828	-2.03954	0.448285	0.00335189	73.7724	0.00498331	0.0200087	0.0201912	0.012381	1.47789	55.1772	3657.87	-0.252347	1075.43	5.25243	0.301151	0.116207	2080.99	0.00142976	11.0268	1954.92	0.00667456	0.509371	-0.00047244	-0.000517494	0.186146	20.228	1595.87	0.058709	10955.3	0.161677	17.7193	0	1.267	1.267	6.99682
MWI0268	8	6	-15.6714	35.5098	677	5	2018-05-22 11:35:45	2018-05-22 11:40:47	Sorghum	Standing crop	Main	-0.00260192	6.18743	0.00337819	-1.29143	0.242998	0.0263612	84.1553	0.00214311	0.019251	0.0467705	0.0069076	2.20454	28.9568	3681.9	0.0190762	1653.25	18.5734	0.500071	0.88543	3248.54	0.0457697	7.2632	2363.28	0.0136902	0.384098	-0.000518623	-0.00122337	0.263363	18.6947	733.783	0.0180238	11105.6	0.334498	NM	0	0.65	0.65	5.46846
MWI0269	6	4	-11.7818	33.3708	1154	5	2018-05-17 14:15:45	2018-05-17 14:20:59	Maize	Store	Main	0.000446178	9.74084	0.00721312	-1.88333	1.63541	-0.0120466	45.7975	-0.00274282	0.0111568	0.119437	0.00590358	1.92109	19.1759	4172.51	0.012412	1257.5	7.08905	0.0639827	0.163783	2678.41	-0.0193815	10.9379	1740.58	0.00938629	0.663743	-6.11327e-05	0.000324883	0.265841	17.3988	897.516	0.195978	8713.57	0.253194	10.0084	0	0.6797	0.6797	1.02329
MWI0270	4	3	-14.279	34.0694	1218	5	2018-05-19 13:22:21	2018-05-19 13:30:46	Maize	Field stack	Close pair	-0.00326057	1.45979	0.00298811	-2.86357	0.723585	0.0196922	56.691	-0.00189947	0.00559005	0.606452	0.00563846	1.90106	16.8162	4015.81	-0.0738553	1190.29	8.50902	0.110925	0.278098	2710.77	0.0132224	10.5814	1635.21	0.0104981	0.774522	-0.000526027	-0.00160819	0.226253	22.2487	2653.9	0.346174	40759.8	0.514045	46.5097	0	2.547	2.547	9.3189
MWI0271	6	4	-12.0304	33.5086	1366	5	2018-05-19 12:59:16	2018-05-19 13:03:36	Maize	Standing crop	Main	0.000295541	1.24763	0.00131524	-2.58429	0.382204	-0.0121121	43.5631	0.00153551	0.0209697	0.160776	0.00765294	1.13607	11.436	2475.67	-0.00892972	912.804	6.66287	0.0946027	0.114773	1987.1	-0.031703	9.35777	1753.7	0.01251	0.129233	-0.000235853	-0.000631278	0.249803	10.1914	1113.12	7.41063	12954.7	0.302393	4.13182	0	0.3384	0.3384	0.170422
MWI0272	8	6	-16.1078	35.5447	612	5	2018-05-25 09:09:35	2018-05-25 09:17:04	Maize	Store	Main	-0.000885622	36.182	0.0157523	-1.20041	1.06446	-0.00274611	75.1895	0.0048527	0.0335114	0.749181	0.0117089	1.75721	36.2193	3734.12	0.0429742	1181.87	6.93201	0.0723312	0.733788	2931.44	0.0194119	19.0394	2412.37	0.0125879	0.431826	-0.000186513	3.04583e-05	0.283923	23.1664	2859.26	0.0413839	28950.3	0.28388	9.75612	0	1.62	1.62	6.70441
MWI0273	1	1	-15.3511	34.6494	873	4	2018-05-24 15:56:12	2018-05-24 16:00:33	Maize	Store	Close pair	-0.00294852	20.9645	0.0055689	-0.345909	0.26673	-0.0126037	46.0146	-0.00149051	0.0353224	0.361481	0.000412637	1.47142	34.0446	3766.49	-0.0895101	1041.43	4.42519	1.02599	0.253562	2740.95	0.0230469	1.60595	1107.46	0.0106546	0.311874	-0.00052108	-0.000276141	0.13003	19.3399	967.123	0.0753203	24598.7	0.633095	NM	0	1.083	1.083	3.10563
MWI0274	1	1	-15.3521	34.7314	881	5	2018-05-25 10:25:21	2018-05-25 10:34:33	Maize	Store	Close pair	-0.00267412	16.9342	0.00936399	-0.836593	0.254829	-0.000653332	59.3936	0.0215057	0.0218638	0.35193	-0.000155683	1.71055	31.6606	4001.39	-0.0877835	1280.75	5.08495	1.07537	0.293441	3120.97	0.0344954	1.20141	1160.64	0.0154404	0.46615	-0.000537974	-0.000914732	0.12033	21.7699	856.255	0.0348864	20253.4	0.379794	NM	0	1.188	1.188	3.42868
MWI0275	1	1	-15.3527	34.7347	889	5	2018-05-25 10:50:33	2018-05-25 10:57:23	Maize	Store	Close pair	-0.00222838	45.8123	0.00690237	-1.25046	0.657476	-0.00058022	70.0428	-0.00126016	0.051637	2.0285	0.00313848	2.52297	57.0771	3885.08	-0.0783241	1275.74	5.93156	1.03393	1.21018	3015.07	0.017613	1.79977	1270.39	0.0365212	0.82699	-0.000512585	-0.00064193	0.175028	28.1255	851.462	0.0334591	17533.3	0.250089	NM	0	0.4947	0.4947	0.884093
MWI0276	7	5	-14.0178	35.1758	492	5	2018-05-25 12:03:25	2018-05-25 12:08:45	Maize	Store	Main	-0.002566	6.03081	0.000312075	-2.89058	0.243695	0.00219589	45.2861	-0.000529401	0.0090557	0.0231077	-0.000625468	0.745078	21.2121	4601.28	-0.102641	1472.1	5.51482	0.829873	0.0862851	3424.23	0.000796946	2.20328	2194.59	0.0395804	0.267618	-0.000249821	1.14355e-05	0.338721	25.4852	1204.38	0.0118879	16879.1	0.12516	NM	0.0034	1.2226	1.226	9.58582
MWI0277	3	2	-13.7294	33.8389	1264	6	2018-05-26 09:12:27	2018-05-26 09:18:00	Maize	Store	Close pair	0.0018354	13.7672	0.0118273	-0.417488	0.520271	0.00067625	53.8711	-0.009746	0.0161757	0.587496	0.00861452	2.07053	14.7526	3350.6	-0.139396	925.711	4.19448	0.348536	0.314027	1861.28	0.00264427	7.07613	1216.5	0.025905	0.567772	-2.85247e-05	0.000463838	0.132969	18.2729	1442.85	0.0829984	25669.4	0.641486	15.8332	0	1.603	1.603	3.97021
MWI0278	3	2	-13.7422	34.0255	1269	8	2018-05-26 13:41:31	2018-05-26 13:48:11	Maize	Store	Main	0.00218386	5.34567	0.00957684	-1.11064	0.291479	-0.0107716	55.825	-0.00977635	0.00947061	0.0198547	0.0989699	2.0543	30.3483	3181.14	-0.143472	1088.67	5.27208	0.401132	0.0433318	1905.14	0.00216181	18.2912	1226.31	0.0130431	0.416813	5.098e-05	0.000355932	0.121446	20.0924	1091.36	0.0531721	16104	2.08492	10.34	0	2.304	2.304	6.74383
MWI0279	7	5	-13.6975	34.907	502	5	2018-05-26 09:55:52	2018-05-26 10:01:27	Rice	Standing crop	Main	0.00120261	9.75483	0.0146669	-4.45422	0.897841	-0.0125618	88.1507	-0.000313137	0.0819924	0.013278	0.0601709	0.717836	13.302	2853.96	-0.101835	1264	32.3315	0.804267	0.103197	3041.96	0.00545441	21.3596	1980.51	0.0204445	0.345737	-0.000106593	0.000240963	0.327969	26.7352	1547.68	17.9375	21997.2	0.000718902	NM	0	1.269	1.269	3.89386
MWI0280	3	2	-13.7127	33.9461	1224	5	2018-05-26 13:01:28	2018-05-26 13:07:29	Maize	Store	Main	0.00172338	3.25013	-0.000722761	-2.20447	0.429013	-0.0108678	59.4035	-0.00941264	0.00888378	0.465094	0.0344314	1.81521	12.5885	3153.84	-0.157673	826.684	4.4179	0.122706	0.315903	1785.79	-0.00193005	13.9331	1223.09	0.0159949	0.448304	0.000150665	2.95846e-05	0.116003	14.5887	1810.44	0.108788	36843.6	0.327629	17.8747	0	1.716	1.716	4.83137
MWI0281	1	1	-15.4078	34.5951	975	5	2018-05-26 14:22:53	2018-05-26 14:28:08	Maize	Store	Main	-0.00254881	70.0799	0.00530506	-0.105338	0.353901	-0.0124486	53.8769	0.00527367	0.0424653	1.4254	0.00181387	2.03005	78.8945	4026.93	-0.0361295	1218.73	6.31575	0.863602	0.718409	2934.45	0.0149237	1.63543	1396.51	0.0275684	0.291939	-0.000381353	0.000864535	0.203978	22.2953	1750.65	0.0746422	47537	0.738494	NM	0	2.125	2.125	6.09201
MWI0282	3	2	-13.6809	33.7791	1308	8	2018-05-26 14:56:23	2018-05-26 15:10:33	Maize	Field stack	Main	0.000575911	2.11915	0.00261538	-2.08617	0.330894	0.0256126	42.3041	-0.0091703	0.0274411	0.412637	0.0150595	1.92913	7.9298	2923.63	-0.10496	946.884	5.11687	0.144336	0.261312	1698.54	-0.0038899	12.4671	1336.51	0.0230992	0.316102	-0.000479875	-0.000477848	0.112904	14.9471	1706.99	0.913981	30678.7	1.51781	16.8808	0	1.257	1.257	2.70135
MWI0283	6	5	-12.6796	33.8146	1068	5	2018-05-25 14:22:40	2018-05-25 14:31:31	Maize	Field stack	Main	-0.000317126	-0.487584	0.00783349	-2.85064	0.62014	0.00329087	64.0748	-0.00247959	0.0181614	-0.00285006	0.00549894	2.08227	14.7826	4376.95	0.0146261	1428.46	9.1514	0.24322	0.0442131	3712.18	-0.0312808	6.74666	1662.71	0.0301669	0.4755	-0.000584945	-0.000972527	0.226838	33.0226	1725.43	0.157366	24482.4	0.2594	14.7329	0	0.851	0.851	3.49412
MWI0284	6	5	-12.6322	33.8098	1147	5	2018-05-25 13:31:11	2018-05-25 13:36:59	Maize	Standing crop	Main	0.000982692	-0.300692	0.000480669	-1.57705	0.703491	-0.0120466	48.2978	0.000923185	0.00487041	0.0082954	-0.000651579	1.33654	7.69026	3463	-0.00888147	947.016	4.36105	0.090974	0.201542	2391.28	-0.0303551	2.12537	1802.7	0.0381097	0.378532	-0.000696375	-0.0010089	0.251253	17.0865	1677.05	0.0570927	22037	0.525183	9.12069	0	0.8923	0.8923	2.64908
MWI0285	6	5	-12.5604	33.7952	1127	5	2018-05-25 12:41:07	2018-05-25 12:47:10	Maize	Standing crop	Main	-0.000825766	0.0228652	0.00198963	-2.15729	0.198545	0.00207991	38.4621	0.00027827	0.00682095	0.0110953	-0.00100562	1.26125	8.6753	3212.51	-0.00889458	956.884	4.43516	0.55084	0.0966862	2444.69	-0.0311258	0.62414	1576	0.0165329	0.129072	-0.000782276	-0.000511105	0.252358	15.3572	1501.51	0.0443634	29526	0.172461	10.5401	0	1.15	1.15	3.89938
MWI0286	6	5	-12.6098	33.7401	1153	5	2018-05-25 11:59:46	2018-05-25 12:05:48	Maize	Standing crop	Main	-0.000954889	-0.252331	0.00417092	-2.60515	0.149193	0.0169957	41.5351	-0.00184223	0.014674	0.0141573	0.000110832	1.39373	11.2133	2963.51	-0.00883806	926.265	4.39789	0.280278	0.203223	2163.23	-0.0210032	3.12833	1724.08	0.0225585	0.140285	-0.000703103	-0.000886639	0.242602	18.2124	2146.54	0.0359127	36082.9	0.589205	10.3264	0	1.453	1.453	5.38251
MWI0287	6	5	-12.6767	33.7233	1041	5	2018-05-25 11:06:06	2018-05-25 11:12:13	Maize	Standing crop	Close pair	-0.00124213	-0.230359	-0.00138762	-1.78261	0.765724	0.00304457	51.3086	-0.00133608	0.0017967	0.015939	-0.000233757	1.10465	11.4075	3983.21	-0.00885104	1114	4.3836	0.38571	0.135646	2715.15	-0.0310668	1.12117	1858.38	0.0460561	0.623567	-0.000566112	-0.000741729	0.235438	18.36	1099.2	0.0373871	16346.6	0.262655	7.40453	0.0472	0.8253	0.8725	5.69031
MWI0288	6	5	-12.685	33.7299	959	6	2018-05-25 10:47:23	2018-05-25 10:52:52	Maize	Standing crop	Main	-0.00077497	1.00364	0.00173657	-1.02618	0.452386	-0.0120763	52.7741	0.00249875	0.000895195	0.0458645	0.00185932	1.26757	12.1482	3464.85	0.00334748	1064.79	4.45041	0.605542	0.10393	1871.68	-0.0306865	2.10375	1740.64	0.0200187	0.388181	-0.000569423	-0.000774735	0.234403	19.1922	987.665	0.0367117	17928.9	0.445429	8.8217	0.0093	1.1897	1.199	9.12753
MWI0289	6	5	-12.6311	33.6671	1059	5	2018-05-25 10:00:02	2018-05-25 10:06:21	Maize	Standing crop	Main	0.000147115	0.635844	0.00551211	-1.51281	1.15538	0.00179541	55.0009	-0.00251404	0.00498891	0.067361	-0.000653236	1.42311	41.3636	3681.73	-0.00900084	1006.67	5.69708	0.103217	0.070931	2401.01	-0.0292498	2.06013	1788.41	0.0276085	0.685547	-0.000422424	-0.000775523	0.239227	19.1591	1114.85	0.168211	16152.9	0.173773	13.2928	0	0.3952	0.3952	0.938387
MWI0290	6	5	-12.6907	33.624	1122	5	2018-05-25 09:23:45	2018-05-25 09:28:51	Maize	Field stack	Main	0.000186191	1.24588	0.00079714	-1.65072	0.601433	-0.0119878	53.0418	-0.000451611	0.00313402	0.00462869	0.000184673	1.72529	13.4434	3901.73	-0.00883806	1071.25	4.76757	0.49736	0.0387011	2508.93	-0.0290662	2.39698	1688.35	0.0575175	0.347141	-0.000370227	-0.000692171	0.22693	19.6286	801.776	0.0651204	8713.3	0.243013	9.83011	0	0.6584	0.6584	2.1508
MWI0291	6	5	-12.5421	33.6729	1149	5	2018-05-25 08:26:44	2018-05-25 08:32:18	Maize	Field stack	Main	-0.00070746	1.16676	0.00401173	-0.428807	0.268008	-0.0119761	36.7142	-0.00226978	0.00364922	0.0171964	-0.000858547	1.15247	13.6946	3889.87	-0.00882943	1388.13	4.93154	0.242276	0.00948723	3145.39	-0.0298769	1.09593	2169.66	0.011278	0.230316	-0.000572675	-0.0006728	0.238804	21.2144	1247.11	0.0386702	18625.3	0.305345	15.1996	0	0.9308	0.9308	6.00121
MWI0292	6	5	-12.5934	33.597	1144	6	2018-05-25 07:53:36	2018-05-25 07:58:19	Maize	Field stack	Main	0.00011554	1.31493	0.00482921	-1.17191	0.624058	-0.0121421	55.3293	-0.000263322	0.00535932	0.00803418	0.000177744	1.53785	9.7206	3629.12	-0.00895182	864.292	3.88763	0.270818	0.00554739	2278.74	-0.0306684	2.02263	1548.77	0.0227865	0.459706	-0.000489392	-0.000708821	0.239777	17.2084	1428.74	0.388906	22292	0.128745	9.45256	0	0.5564	0.5564	0.910376
MWI0293	7	5	-14.3767	35.0928	543	5	2018-05-28 09:07:40	2018-05-28 09:25:31	Sorghum	Standing crop	Main	-0.00192786	7.01823	0.00766075	-2.31677	1.7259	-0.0127439	237.269	-0.0011721	0.0138206	0.250796	-0.000905316	2.32671	25.0597	4197.34	-0.0367736	1637.39	16.5751	1.32873	0.67881	2557.87	0.00170959	1.62104	2049.11	0.00392734	2.25002	-0.000316452	1.03075e-06	0.340835	21.2194	1807.45	0.0181011	34439.9	0.4495	7.69526	0.0053	0.9477	0.953	8.62847
MWI0294	7	5	-14.3326	35.0334	642	5	2018-05-28 11:20:00	2018-05-28 11:24:56	Maize	Store	Main	-0.0024169	4.45263	0.000769353	-2.80442	0.137595	0.00242081	41.0332	-0.00108252	0.0160747	0.0527782	0.00205479	1.15196	13.8467	3428.3	-0.115574	1084.1	3.98633	0.64121	0.106887	2415.69	-0.00235605	4.19271	2071.24	0.0559239	0.11477	-1.97832e-05	-0.000215248	0.304486	16.5376	1258.52	0.00992157	20868.6	0.533333	NM	0.0067	1.7063	1.713	17.3557
MWI0295	6	5	-13.1754	33.8022	1088	5	2018-05-28 16:13:27	2018-05-28 17:31:17	Maize	Standing crop	Main	0.000359051	0.919069	0.00205657	-1.60977	0.258716	-0.0120466	43.4896	-0.000395988	0.0136196	0.270999	0.000402613	1.70959	14.4599	3560.88	-0.00888147	1006.96	4.49347	0.480743	0.224075	2341.27	-0.0321243	3.09861	1512.71	0.00959432	0.325695	-0.000603865	-0.00100348	0.241736	18.1778	1651.85	0.0126815	28081.6	0.382637	8.64386	0.0051	1.4859	1.491	9.42341
MWI0296	8	6	-15.9892	35.3952	728	5	2018-05-29 09:21:41	2018-05-29 09:26:38	Maize	Store	Main	-0.00107105	19.1487	0.00812572	-0.830287	1.07091	-0.00238703	67.8281	5.45705e-05	0.0194505	0.147549	0.000196193	1.9284	26.8826	4031.02	-0.0139009	1253.57	6.19801	0.341403	0.178534	2969.6	0.00882586	5.3656	1826.03	0.0516891	0.587013	-0.000540308	-0.000649741	0.271178	25.8546	2279.38	0.0319085	41484.1	0.706575	34.7776	0	1.603	1.603	7.63345
MWI0297	3	2	-13.3406	33.9263	1369	9	2018-05-29 09:41:46	2018-05-29 09:48:41	Maize	Field stack	Close pair	0.000764627	2.50489	0.00499801	-0.895766	-0.0462343	-0.0108035	42.6544	-0.00708776	0.0116483	0.817269	-0.000641781	0.977695	17.9701	4263.22	-0.141312	1393.43	5.43057	0.495321	0.393517	3218.29	-0.00112818	1.13922	1670.57	0.000447729	0.12305	-9.75727e-05	-0.000131537	0.132199	17.7891	1208.65	0.0508615	19355.9	0.426482	2.0435	0	0.8949	0.8949	6.81036
MWI0298	5	4	-15.149	35.0737	522	8	2018-05-22 09:44:56	2018-05-22 09:55:18	Maize	Store	Main	-0.00105612	2.61758	-0.00247533	-1.34528	0.365465	-0.000735438	61.2068	0.768021	0.0241686	0.125853	-7.72603e-05	1.97843	18.9839	4054.34	-0.00413048	1011.66	4.75261	0.0870903	0.306968	2341.84	-0.0197417	3.15102	1970.12	0.00509668	0.592743	-0.00108577	-0.00114228	0.267754	21.0097	897.567	0.0788112	19025.6	0.404898	17.4412	0	1.022	1.022	4.03804
MWI0299	8	6	-15.9669	35.415	715	5	2018-05-29 09:49:05	2018-05-29 09:53:53	Maize	Store	Close pair	-0.00179812	8.20029	0.00151248	-1.77718	1.56801	-0.0164475	55.7856	6.40552e-05	0.0149279	-0.00133018	-0.0001039	1.83198	21.6482	3855.85	-0.00289133	1213.63	5.89001	0.260343	0.105113	2900.17	0.0086364	7.82498	1869.07	0.0187119	0.984534	-0.000487627	-0.00111612	0.261858	25.4077	1260.19	0.0323052	19338.5	0.437498	17.0115	0.01	1.008	1.018	6.17579
MWI0300	5	4	-15.1379	35.1326	490	5	2018-05-22 13:09:03	2018-05-22 13:28:34	Maize	Store	Main	-0.00105025	4.98518	0.0070218	-1.57273	0.601208	-1.64474e-05	75.4151	0.556617	0.0259961	0.204673	-0.000378309	1.81228	18.8708	4896.27	0.0279736	1352.47	4.97443	0.36125	0.335992	3333.13	-0.0160431	3.6656	2090.26	0.000651646	0.643021	-0.000699153	-0.000777747	0.262176	26.6148	1317.31	0.0288107	20902.8	0.313706	14.9348	0.0535	0.9411	0.9946	12.7546
MWI0301	8	6	-15.9653	35.4171	706	5	2018-05-29 10:09:36	2018-05-29 10:13:21	Maize	Store	Close pair	-0.00153326	125.084	0.0063484	-0.499034	2.0572	-0.0166757	168.771	0.00118594	0.0396758	0.311577	0.000602206	2.35734	532.664	3602.14	0.00803621	1145.48	5.93683	0.213116	0.117865	2726.13	0.0452082	8.31306	1928.28	0.0179375	1.3633	-0.00025767	0.00380063	1.46789	19.6381	1006.98	0.0574323	7853.81	0.140443	NM	0	0.3741	0.3741	0.68743
MWI0302	5	4	-15.2541	35.0668	476	8	2018-05-22 11:33:11	2018-05-22 11:42:15	Sorghum	Store	Main	0.000640605	8.13233	0.00435268	-2.36275	0.418081	-0.0112709	113.473	0.652502	0.0171515	0.140926	-0.000991504	2.95284	31.7081	5571.91	-0.00424689	1984.61	11.1949	0.44544	0.534899	4390.97	-0.0187448	3.32471	1829.47	0.0386558	1.68558	-0.00115075	-0.00108258	0.283832	22.9293	1149.5	0.0431422	26051	0.605562	11.6582	0	0.8697	0.8697	9.30614
MWI0303	5	4	-15.2026	35.0866	486	5	2018-05-22 10:28:31	2018-05-22 10:38:53	Maize	Store	Main	-0.00168401	7.11016	0.00727257	-1.95341	0.319029	-0.0113379	78.3613	0.568594	0.0130544	0.419366	-0.00106249	1.73345	19.0366	3545.43	0.00390183	971.523	4.8299	0.409726	0.248489	2511.14	-0.0218305	1.42795	1856.68	0.0629163	0.587534	-0.00112438	-0.00102967	0.28578	21.025	1316.73	0.0530855	36137.8	0.976382	13.1132	0	1.051	1.051	10.2154
MWI0304	3	2	-13.3476	33.9252	1391	5	2018-05-29 10:02:31	2018-05-29 10:07:55	Maize	Field stack	Main	0.00136417	3.16414	0.00275861	-2.99226	0.374818	-0.010922	39.0145	-0.00561705	0.00384738	0.173685	-0.00059121	1.71746	17.662	4267	-0.130454	1106.05	6.09609	0.193726	0.097952	2692.22	0.00616725	1.50235	1247.07	0.00485224	0.226118	-0.000358919	-0.000316424	0.127942	21.7042	972.276	0.464504	13138.5	0.455183	3.90564	0	0.8319	0.8319	1.65854
MWI0305	5	4	-15.1231	34.9867	558	5	2018-05-23 10:15:39	2018-05-23 10:24:39	Maize	Store	Main	-0.000590082	59.5023	0.0100932	-2.14123	1.0667	-0.0113491	107.714	-0.116142	0.077018	2.45946	0.0125622	2.71137	86.795	4660.66	0.00480433	1492.59	7.46638	0.806606	1.49447	3223.09	0.254112	6.29129	2362.15	0.0554519	0.660479	-0.000920463	-0.000449298	0.429023	30.3088	1016.12	0.0423079	24148.8	0.523466	25.5944	0	0.8901	0.8901	13.1362
MWI0306	5	4	-15.0607	34.9832	574	5	2018-05-23 11:17:02	2018-05-23 11:25:56	Maize	Store	Main	-0.000618074	114.711	0.0156123	-2.07718	0.823268	-0.0112599	57.8159	-0.141127	0.126184	1.72847	0.000192082	2.01885	145.66	4117.21	0.0139153	1182.82	9.29143	0.0968648	0.911153	2919.66	0.00719704	3.5434	2048.46	0.00316759	0.655043	-0.000791804	-0.000375086	0.567678	22.3207	1140.93	0.0685926	23307	0.704782	21.566	0	1.031	1.031	6.19268
MWI0307	5	4	-15.0639	34.9151	616	7	2018-05-23 11:55:50	2018-05-23 12:06:51	Maize	Store	Main	-0.00070352	97.5895	0.00952668	-1.76513	0.590658	-0.011282	158.586	0.0242206	0.0321157	0.665659	0.00438736	2.11109	45.0821	4229.23	0.0128481	1295.92	6.72987	0.523492	0.438963	3016.27	-0.0155778	3.20749	2137.06	0.00162548	0.627611	-0.000965545	-0.0007856	0.321477	30.3011	2455.07	0.0308845	66158.7	0.534055	22.8303	0.0043	1.5647	1.569	22.3797
MWI0308	3	2	-13.3557	33.9194	1362	9	2018-05-29 10:41:48	2018-05-29 10:46:50	Maize	Store	Main	0.000140592	3.75546	0.000476641	-0.511781	-0.0178793	0.0418335	51.1229	-0.00821516	0.048822	0.0228527	0.00294327	1.73387	22.0418	3873.58	-0.114037	1203.86	6.54417	0.475959	0.0148292	3041.25	0.000492924	2.50196	1566.48	0.00632239	0.125238	-4.42682e-05	-3.86586e-05	0.135472	24.8073	3000.17	0.0182507	70462.9	1.34727	5.10465	0	1.223	1.223	11.9287
MWI0309	6	5	-13.3339	33.8354	1220	5	2018-05-29 16:01:51	2018-05-29 16:08:08	Maize	Store	Main	-0.000483675	2.37327	0.00689455	-2.12939	0.267628	-0.0121662	46.2049	-8.51147e-05	0.00480692	0.198651	0.00179029	0.966762	15.1567	4286.07	-0.00896958	1343.05	5.80664	0.305208	0.163309	3210.89	-0.0291421	4.62276	1849.47	0.042459	0.281447	-0.000731148	-0.000915389	0.233524	22.3086	1071.33	0.0491381	12810.7	0.315217	6.03855	0	0.489	0.489	1.46028
MWI0310	5	4	-14.9935	34.997	574	8	2018-05-29 14:42:47	2018-05-29 14:49:45	Maize	Standing crop	Main	-0.001978	0.869454	0.00533382	-1.25894	0.431051	-0.000331311	55.4382	-0.152318	0.00791081	0.242999	-0.00154613	1.70821	16.2936	3860.52	-0.0124134	1385.9	5.19971	0.3816	0.175889	3032.03	-0.0159077	0.589812	2461.69	0.0310764	0.522168	-0.00119424	-0.00106646	0.24324	24.0666	1413.73	0.0199423	25251.6	0.596996	17.2243	0.0066	2.0464	2.053	14.287
MWI0311	5	4	-14.9918	34.9546	621	5	2018-05-29 13:58:18	2018-05-29 14:05:29	Maize	Standing crop	Main	-0.00130253	6.16098	0.00206928	-0.739901	0.529526	0.0104221	58.6057	-0.141707	0.0269089	0.0790504	-0.000839761	3.14802	24.1373	4108.44	0.0143909	1364.88	6.701	0.15841	0.24761	3215.63	0.0123549	2.30744	2256.09	-0.000240434	0.3853	-0.00120257	-0.000880113	0.251545	28.8135	1743.74	0.0322255	50963.8	0.614104	45.7119	0	2.036	2.036	13.1601
MWI0313	8	6	-15.9467	35.34	677	5	2018-05-30 11:20:29	2018-05-30 11:24:36	Sorghum	Standing crop	Main	-0.00257037	15.996	0.00216004	-1.1402	1.16924	-0.0023513	119.763	0.029448	0.0420977	0.186613	-0.000312797	1.66129	30.2347	4127.06	-0.013894	1853.24	14.4519	0.390265	0.365686	3116.37	0.0102406	1.49562	1801.62	0.00835916	1.18052	-0.000563784	-0.00134321	0.281804	13.1124	1342.35	0.0572987	27136.3	0.255664	23.6037	0	1.33	1.33	6.77432
MWI0314	3	2	-13.5048	34.0428	1003	5	2018-05-31 16:20:17	2018-06-01 18:35:03	Maize	Field stack	Main	0.00113996	6.33117	-0.000815336	-0.522493	0.518685	0.00340251	43.7757	-0.0105095	0.00973124	0.322621	0.00310726	1.48262	1.2475	3228.93	-0.18433	914.591	3.70709	0.213964	0.377706	2349.18	0.00562111	7.85012	1609.6	0.0848219	0.353329	-0.000424883	-0.000351808	0.117084	17.8747	3521.59	0.041677	48649.5	0.556701	38.7144	0	3.03	3.03	9.71717
MWI0315	4	3	-14.17	34.2847	1431	5	2018-05-25 09:54:51	2018-05-25 10:20:09	Maize	Standing crop	Main	-0.00268035	-1.43627	0.0114389	-1.7457	0.359005	0.00502971	44.5738	-0.0103928	0.013777	0.611172	-0.00233558	1.93585	19.2473	3846.08	-0.0949448	1448.24	8.69743	0.0642376	0.279915	3367.98	-0.000212063	1.89524	1962.65	0.00127876	0.343765	-0.0013015	-0.00149606	0.23163	23.1915	1291.81	0.200203	18814.5	0.277654	12.9499	0	0.4986	0.4986	1.52263
MWI0316	4	3	-13.8064	34.1432	886	7	2018-05-30 10:47:34	2018-05-30 10:55:24	Maize	Field stack	Main	-0.0032312	5.92052	0.00653926	-1.82617	0.210205	-0.00973191	38.0022	-0.00746889	0.0068417	0.0679053	0.000803452	1.58909	17.7719	3591.43	-0.121296	1070.84	4.80958	0.353797	0.142457	2646.46	-0.00271645	3.55855	1489.14	0.0204414	0.206242	-0.00121126	-0.00143872	0.241161	19.0163	1751.94	0.044204	38292.9	0.453384	16.4114	0	2.074	2.074	12.0208
MWI0317	4	3	-14.0616	33.9206	1064	5	2018-05-29 16:06:21	2018-05-29 16:12:44	Maize	Standing crop	Close pair	-0.00256031	24.8242	0.00424079	-2.54447	0.758882	0.00368507	87.0103	0.0147917	0.0156039	0.424657	0.00280228	2.30953	35.264	4435.96	-0.110046	1271.99	7.65005	0.324649	0.243837	2777.51	0.000192456	5.07499	1533.77	0.0529149	0.781797	-0.00106686	-0.00135652	0.274493	24.2999	1933.26	0.22266	38474.8	0.510442	30.1164	0	1.16	1.16	4.19198
MWI0318	4	3	-13.9816	33.951	1053	6	2018-06-01 14:23:53	2018-06-01 14:55:44	Maize	Standing crop	Main	-0.00292916	-1.46769	0.00394186	-2.90655	0.653374	0.0186916	66.1481	-0.00723362	0.000385138	0.00109573	-0.00191551	1.95011	9.80786	3101.93	-0.108314	1004.73	4.37202	0.407536	0.053327	2192.14	0.0162647	1.88945	1659.76	0.0533402	0.558883	-0.00128664	-0.00149432	0.225867	19.3456	1503.86	0.0607279	31181.5	0.315269	15.5917	0.0106	1.4224	1.433	10.5555
MWI0319	4	3	-14.0097	33.9789	1143	5	2018-06-01 13:18:11	2018-06-01 13:29:43	Maize	Field stack	Main	-0.00178972	0.111429	0.0059781	-3.12296	0.14644	-0.00972711	32.7505	-0.00990279	0.00148867	-0.00144766	0.00229149	1.22517	10.4353	3766.46	-0.072417	1096.82	3.5935	0.322189	0.207081	2152.51	-0.00374485	6.61813	1480.14	0.0654419	0.176523	-0.00118668	-0.00149952	0.230915	19.5328	1878.79	0.103673	44345.5	0.827858	14.3741	0	1.531	1.531	10.8217
MWI0320	4	3	-13.8902	33.9993	1089	5	2018-06-02 12:49:53	2018-06-02 13:10:13	Maize	Field stack	Main	-0.00266643	0.586034	0.00749426	-2.66303	0.874507	0.0185138	62.2383	-0.00734035	-0.000493159	0.00254483	-0.000904814	2.02433	10.3329	2568.04	-0.106122	1009.64	4.84748	0.24158	-0.00199342	1939.08	-0.00269434	2.34216	1713.74	0.0390195	1.64881	-0.00128986	-0.00156136	0.22193	19.2159	1293.28	0.11275	30403.3	0.445167	25.851	0	1.19	1.19	4.02915
MWI0321	4	3	-14.0465	33.8434	1064	5	2018-06-01 17:25:30	2018-06-01 17:30:33	Maize	Standing crop	Main	-0.00132891	-1.31903	0.0121006	-3.74917	0.754375	0.0175485	65.1388	-0.00904778	0.0130228	0.00272004	0.00237795	3.07927	12.7502	3750.6	-0.121015	1100.24	5.37087	0.182138	0.0206207	2211.82	-0.00307637	5.23274	1659.66	0.0178565	0.699269	-0.00120011	-0.0016261	0.203548	19.995	1338.67	1.29891	29509.3	0.256039	38.7745	0	2.13	2.13	3.2561
MWI0322	4	3	-13.988	33.8652	1069	7	2018-06-01 16:20:33	2018-06-01 16:25:54	Maize	Standing crop	Main	0.000793364	2.51507	0.00524562	-2.93674	0.450297	0.00380116	38.401	-0.00553082	0.0032497	0.00662166	0.00192648	1.98101	12.3152	3108.63	-0.1202	1006.85	4.05452	0.182486	0.00910228	2037.08	0.299795	5.63405	1847.78	0.0174854	0.534234	-0.00124942	-0.00139257	0.224974	21.2695	1643.72	0.164762	33351.9	0.697499	21.9994	0	1.702	1.702	4.54521
MWI0323	4	3	-13.9084	33.9427	1008	6	2018-06-02 14:09:47	2018-06-02 14:14:59	Maize	Store	Close pair	-0.00061475	1.5345	0.00708093	-3.64833	0.352377	0.0175669	68.9029	-0.0080329	0.00209074	-0.00045428	0.0197357	1.77464	12.6761	3379.03	-0.0841063	961.261	4.20417	0.537133	0.120907	1802.46	-0.000296751	7.10043	1560.64	0.0826889	0.49897	-0.00125304	-0.00140908	0.210019	18.3445	1381.19	0.0659925	20957	0.302318	11.6311	0.0066	1.4484	1.455	6.67089
MWI0325	4	3	-15.5789	35.339	802	7	2018-04-16 12:00:58	2018-04-16 12:15:09	Maize	Store	Main	-0.00336852	39.0464	8.78697e-05	-0.421255	1.16947	-0.00976565	55.665	-0.00579357	0.0448211	0.21957	0.00082992	1.99186	44.8069	4257.82	-0.0827079	1352.61	6.42056	0.319321	0.434087	3317.12	0.017898	7.34546	1804.35	0.051287	0.829148	-0.000992094	-0.00123685	0.298268	24.8029	1475	0.0584823	24807.7	0.212551	89.6911	0	1.364	1.364	8.81581
MWI0326	5	4	-10.7903	34.0202	1249	17	2018-04-16 10:47:11	2018-04-16 11:01:56	Maize	Standing crop	Main	-0.00136689	4.84275	0.0167109	-0.845423	0.401799	-0.0112268	68.0743	-0.161028	0.00348215	0.0489748	0.0014233	2.33717	12.0364	5547.04	-0.0123526	1128.03	5.35461	0.0943407	0.162944	2431.41	0.0204436	5.12629	1990.26	0.00618964	0.478435	-0.00117538	-0.00059698	0.259127	20.1553	1731.43	0.204053	36516	19.0612	NM	0	1.6	1.6	3.48347
MWI0327	7	5	-16.8979	35.1891	465	5	2018-04-16 16:56:55	2018-04-16 17:02:27	Maize	Store	Main	-0.00175429	12.9937	0.00524141	-1.05395	0.0866673	-0.0124453	59.2202	0.000305502	0.0116801	0.0760921	0.00261889	2.16094	31.5705	6054.1	-0.127149	1660.01	6.80222	1.16515	0.143821	4075.78	0.00286104	4.74422	2503.22	0.794275	0.229541	-0.000329557	0.000564028	0.301783	25.0394	924.033	0.0312534	14015.8	0.40833	NM	0	1.856	1.856	10.3967
MWI0328	4	3	-15.5678	35.2421	934	5	2018-04-17 13:24:23	2018-04-17 13:40:40	Maize	Store	Close pair	-0.00227995	7.38771	-0.00512951	-1.05128	0.804182	0.00411733	51.8757	-0.00875477	0.0147608	0.046679	-0.00120871	2.11704	26.3378	3820.26	-0.0713143	1132.25	6.75986	0.207992	0.171032	2453.96	-0.000660781	7.54723	1647.63	0.013942	0.477396	-0.00112666	-0.00137097	0.227315	22.4855	1356.97	0.266193	21678.9	0.36916	24.9216	0	0.8921	0.8921	2.26914
MWI0329	5	4	-10.6806	34.0945	1228	8	2018-04-16 18:07:07	2018-04-16 18:16:22	Maize	Standing crop	Main	0.00225892	5.88031	0.012692	-1.5421	1.23858	-0.0112932	27.7469	-0.159955	0.0405872	0.257405	-0.00107377	2.5201	16.0964	4501.94	-0.0124256	1381.19	5.36381	0.173169	0.476135	2755.22	-0.0161383	1.90892	1529.23	0.0032464	0.333587	-0.00119562	-0.0010203	0.261433	24.8236	1974.09	15.1386	35353	2.22981	NM	0	1.488	1.488	1.21789
MWI0330	5	4	-10.8737	34.0533	981	8	2018-04-17 16:14:41	2018-04-17 16:24:06	Maize	Standing crop	Close pair	0.000246713	4.52524	0.00875829	-2.48023	1.04486	-0.000177151	58.681	-0.179081	0.0042186	0.128506	-0.00132567	1.96141	8.71252	3973.55	-0.0125493	811.814	4.38395	0.148383	0.261976	1523.62	-0.0145096	1.58377	2118.8	0.0121526	0.868639	-0.00115651	-0.00103943	0.245062	15.8432	1269.87	0.0413323	21292.3	0.156114	NM	0	1.138	1.138	4.95188
MWI0331	5	4	-10.8759	34.0172	1025	7	2018-04-17 17:19:25	2018-04-17 17:24:53	Maize	Standing crop	Main	-0.00169566	4.53051	0.0162276	-0.457279	0.619069	0.0225935	40.1652	-0.134231	0.0382838	0.528763	-0.00126081	1.68013	52.7684	4645.39	-0.00389583	1558.31	7.88392	0.97199	0.402805	3758.56	0.00610399	1.29404	2361.7	0.00118303	0.264784	-0.00122925	-0.000946521	0.245333	26.9118	778.756	0.0230006	19873.5	1.41799	13.0737	0.0088	1.2202	1.229	7.98644
MWI0332	6	5	-12.2919	33.9913	514	5	2018-04-16 17:24:41	2018-04-17 11:10:10	Maize	Standing crop	Main	-0.00110204	1.27918	0.00316728	-1.75543	0.144508	0.00327414	62.8125	-0.000568119	0.00878615	0.0211965	0.00239476	1.77944	16.7855	4170.21	0.00249815	1008.55	4.4422	0.17101	0.0781701	2693.67	-0.013549	3.19494	1569.53	0.00237823	0.361722	-0.000628364	-0.000987503	0.246955	18.2946	892.963	0.0266099	25464.9	0.486083	4.57383	0	0.8914	0.8914	7.72331
MWI0333	4	3	-15.5269	35.3633	759	5	2018-04-18 12:28:30	2018-04-18 12:35:38	Maize	Store	Main	-0.00350189	0.157468	0.00388072	-4.29196	0.845422	-0.00970795	42.6851	-0.00857387	0.0186431	0.013748	-0.00215154	1.47991	12.2725	3343.52	-0.0940492	1126.29	5.08394	0.206611	0.212377	2716.24	0.00231464	4.67103	1919.43	0.0136456	0.6719	-0.00123154	-0.00143215	0.203989	21.6641	996.199	0.0385761	16253.4	0.306039	26.5536	0	0.7778	0.7778	6.63602
MWI0334	1	1	-14.836	34.7091	954	5	2018-04-18 13:48:04	2018-04-18 14:00:05	Maize	Standing crop	Main	-0.0017494	4.48626	0.00617674	-0.885544	0.919453	-0.000623671	44.5511	-0.000649574	0.0229522	0.100674	-0.000685287	1.76321	23.0752	3321.6	0.0367781	818.737	4.8685	-0.107653	0.198958	1947.86	0.0585839	1.52383	1076.08	0.00990139	0.74469	-9.39457e-05	-0.00116177	0.0591729	18.3545	1068.21	0.855934	26055.2	0.566963	NM	0	0.5161	0.5161	1.49331
MWI0335	5	4	-11.0041	33.987	1157	8	2018-04-18 14:14:22	2018-04-18 14:22:35	Maize	Standing crop	Main	-0.00143166	3.73931	0.00991029	-1.36296	0.708143	0.0112663	72.9326	-0.0274684	0.00644017	0.202817	-0.0014278	0.751963	27.7643	4444.57	-0.0124934	1457.82	7.24688	0.608065	0.0623939	2831.2	-0.0185529	1.1991	2147.87	0.0162288	1.52262	-0.00123551	-0.00098067	0.225987	23.7599	1165.48	0.0272346	24757.3	0.279137	7.84431	0	0.6702	0.6702	4.36573
MWI0336	7	5	-16.7526	35.261	63	4	2018-04-19 08:08:03	2018-04-19 08:13:27	Pearl millet	Standing crop	Main	-0.00150759	8.53743	0.00622113	-1.41282	0.317144	0.0028084	197.788	0.00704152	0.240406	0.152118	-0.000154583	4.78647	77.7742	5688.71	-0.0881299	1837.78	12.8939	1.82479	2.67631	3816.84	0.0144153	0.776882	2343.57	0.716752	1.29571	-0.000450458	-0.000219848	0.297425	52.888	910.596	0.00713066	15003.2	0.502013	NM	0.0014	0.5424	0.5438	7.04166
MWI0337	7	5	-16.8098	35.2875	50	5	2018-04-19 08:46:41	2018-04-19 08:52:24	Pearl millet	Store	Main	1.10762e-05	81.8362	0.0166464	0.239519	0.73006	-0.012624	218.92	0.0190333	0.141926	2.05883	0.00334924	3.89872	195.211	6107.36	-0.030257	1777.71	13.2046	1.05117	1.7529	3922.28	0.0206556	1.51753	2479.66	0.625547	1.08693	0.000297876	0.0048286	0.534939	40.7838	954.033	0.0111968	23909.7	0.641334	NM	0	1.607	1.607	11.1376
MWI0338	7	5	-16.8725	35.2513	100	5	2018-04-19 09:26:46	2018-04-19 09:33:53	Pearl millet	Standing crop	Main	0.00853152	2.64716	0.00167007	-2.08166	0.305076	0.00283073	237.454	0.15529	0.0651623	0.0618657	0.0019187	5.56018	82.378	5452.04	-0.112539	1349.01	16.7147	0.632062	3.31785	3162.01	0.00168544	8.13523	2566.35	0.0972261	1.10646	-0.000411715	-0.000237663	0.284129	41.9067	919.61	0.175643	13917.7	0.476834	NM	0	0.7964	0.7964	4.52595
MWI0339	1	1	-13.4052	33.1006	1067	8	2018-04-18 10:23:37	2018-04-18 10:30:16	Maize	Standing crop	Main	-0.00237585	2.55881	0.00262693	-1.27114	1.51109	0.000633184	46.1142	-0.000215342	0.0182184	0.428282	0.00398971	2.42217	18.5318	4014.96	-0.0659978	1089.14	5.17474	0.258146	0.374174	2884.51	0.0159023	8.23407	1040.92	0.0316738	0.459933	-0.000667231	-0.00182311	0.0706482	18.5061	1370.58	0.121564	19216.6	0.206816	NM	0	0.6198	0.6198	1.63547
MWI0340	2	1	-13.3971	32.9685	1093	8	2018-04-18 11:31:30	2018-04-18 11:39:49	Maize	Standing crop	Close pair	-0.0062885	2.45518	-0.00149822	-0.275286	0.936554	0.00174059	49.3996	0.00150698	0.0103812	0.03015	-0.000196702	1.5991	11.2127	3477.03	-0.00984415	942.887	4.02811	0.719868	0.0208004	2582.78	0.00019828	3.1785	976.988	0.048304	0.387976	-0.000590755	-0.000949363	0.078893	17.2085	1660.68	0.0469472	30314.5	0.21067	NM	0	0.8056	0.8056	2.42599
MWI0341	4	3	-15.4866	35.3142	846	5	2018-04-19 10:54:12	2018-04-19 11:05:27	Maize	Store	Main	-0.00329228	2.76622	-0.0031552	-2.60897	0.635955	-0.00966986	57.228	-0.00755146	0.00307972	0.0768391	-0.00165164	1.26699	11.3766	3960	-0.0959353	1080.2	4.64868	0.320305	0.236472	2645.94	-0.00422003	3.46516	1548.5	0.0157208	0.386646	-0.0012595	-0.00162448	0.224169	21.3054	1890.27	0.0488027	43955.7	0.407649	28.2803	0	1.493	1.493	8.49839
MWI0342	6	5	-12.5217	34.117	491	5	2018-04-18 08:38:23	2018-04-18 08:46:27	Maize	Field stack	Main	-0.00142682	3.9849	0.0174712	-1.12162	0.191595	-0.0121061	44.1248	0.00201116	0.0158592	0.0256016	0.00306761	1.02382	29.2019	3665.32	0.00356126	1031.44	5.38767	0.594836	0.0356043	2560.45	-0.0247369	2.00251	1850.68	0.00144729	0.23394	-0.000660616	-0.000897153	0.236554	19.928	984.123	0.127744	26874.4	0.901898	9.99825	0	0.6521	0.6521	5.02121
MWI0343	5	4	-10.9428	33.9511	1014	6	2018-04-19 10:24:15	2018-04-19 10:22:04	Maize	Standing crop	Main	-0.00175843	3.71271	0.0110927	-1.58769	0.847356	0.0227172	30.3162	-0.084859	0.0283429	0.148908	0.00226883	1.18642	16.2509	4589.05	-0.0124073	1323.34	7.38149	0.0330994	0.437446	2506.05	-0.0152505	10.233	2040.19	0.00682656	0.28397	-0.00114271	-0.000947211	0.223467	23.1361	871.057	0.0445928	12668	0.156994	NM	0	0.4839	0.4839	0.765677
MWI0344	1	1	-14.8041	34.6303	1158	5	2018-04-18 14:44:07	2018-04-18 14:52:46	Maize	Standing crop	Main	-0.00203049	2.19253	0.000152958	-0.420378	0.376709	9.75682e-05	52.1968	-0.000102158	0.0320044	0.428397	-2.86316e-05	1.44568	44.7763	4121.2	0.0164616	1234.3	7.41727	-0.0888998	0.283273	3215.37	0.0558203	4.25444	1613.41	0.016669	0.426986	-1.65689e-05	-0.0012587	0.0753434	20.3905	1295.38	1.20362	16849.4	0.0718676	NM	0	0.4743	0.4743	1.6388
MWI0345	4	3	-15.523	35.302	838	5	2018-04-19 11:35:54	2018-04-19 11:44:46	Maize	Standing crop	Main	-0.00353914	-2.46368	0.00110692	-3.11915	0.45073	-0.00977049	56.5926	-0.00922789	0.00103434	0.00877124	0.00478241	1.84897	12.191	3105.44	-0.120488	1171.98	5.26228	0.275601	0.099445	2148.35	-0.00386772	8.93389	1510.06	0.00689461	0.435513	-0.00130686	-0.00145902	0.200297	20.7669	2267.12	0.0581061	37889.1	0.515216	32.4254	0	2.053	2.053	12.3118
MWI0346	1	1	-14.8218	34.6413	1128	6	2018-04-19 08:59:16	2018-04-19 09:08:22	Maize	Standing crop	Main	-0.00269661	1.67875	0.0116684	-0.551743	0.157905	-0.0125537	44.5201	-0.00167492	0.0100777	0.0351805	-0.000621509	1.78115	29.3677	3599.05	0.0175906	1123.41	5.03892	0.184661	0.114886	2873.6	0.0518373	1.58665	1592.79	0.0203789	0.262541	-0.000143184	-0.00126593	0.0661685	22.5981	1685.21	0.0299308	40997.6	0.455529	NM	0	1.436	1.436	8.99367
MWI0347	1	1	-14.7866	34.6333	1105	6	2018-04-19 11:38:31	2018-04-19 11:44:05	Maize	Standing crop	Main	-0.00243544	1.91607	0.007722	-0.709238	1.11096	0.0112221	55.0526	-0.000527367	0.0137944	0.0285028	-0.000654709	1.64751	16.5774	3642.8	-0.0283398	1065.95	5.16851	0.0185113	0.163411	2467.62	0.019623	0.961232	1174.41	0.00548023	0.892612	7.57392e-06	-0.00114878	0.0461665	22.4499	1628.45	0.0438481	31491.6	0.267353	NM	0	1.519	1.519	6.65986
MWI0348	5	4	-10.9254	34.0238	1057	6	2018-04-19 12:18:06	2018-04-19 12:24:03	Maize	Standing crop	Main	-0.00188891	1.57242	0.00545967	-2.2272	0.0597905	-0.0114569	44.5266	-0.169244	0.0152595	0.275478	0.000360648	1.22261	16.7824	3892.88	0.00502641	1245.28	4.24519	0.723429	0.136102	3081.25	-0.022927	5.26679	2255.99	0.0288675	0.283541	-0.00103896	-0.000845402	0.220767	20.7582	1236.04	0.0433576	16715	0.835073	5.44237	0	0.8421	0.8421	5.47506
MWI0349	4	3	-15.445	35.2391	1078	5	2018-04-19 12:33:22	2018-04-19 12:42:22	Maize	Standing crop	Main	-0.00200268	-2.54631	0.00185032	-2.46994	0.450439	0.0182846	36.244	-0.00872257	0.00919031	-0.00350496	-0.00077878	1.60456	7.43426	3306.93	-0.120896	1031.39	4.80748	0.0874162	0.0756756	2328.36	-0.00530915	6.18835	1656.79	0.0193656	0.210718	-0.00125973	-0.00159912	0.223039	18.5589	1582.46	0.14827	23259.1	0.288456	14.545	0	0.6559	0.6559	1.71375
MWI0350	3	2	-10.1083	33.888	753	5	2018-04-19 11:00:18	2018-04-19 11:10:01	Maize	Standing crop	Close pair	-0.000491431	0.436887	-0.00565012	-2.62999	0.280864	-0.010761	52.4678	-0.0071095	0.0178162	0.0132955	-0.000244355	1.74855	-0.680687	4131.67	-0.191848	1229.53	5.42065	0.502442	0.201297	3087.58	-0.000321555	6.15081	1211.88	0.0483309	0.125812	-0.000335862	-0.000420929	0.143231	25.8619	615.053	0.0326935	7695.04	0.184257	6.55788	0.0074	0.3977	0.4051	4.01119
MWI0351	3	2	-10.1063	33.8826	778	5	2018-04-19 11:25:43	2018-04-19 11:44:15	Maize	Standing crop	Close pair	-0.00142663	2.27097	-0.00473769	-1.53406	0.100885	-0.0108624	60.1763	-0.00641989	0.0194928	0.588757	1.45298e-05	1.37331	-0.34218	4171.6	-0.217114	1304.66	4.73801	0.909393	0.409277	3298.21	0.00250134	5.64563	1552.73	0.24688	0.136434	-0.000424759	-0.000405907	0.142194	25.7147	761.438	0.0612665	8314.04	0.233985	5.11874	0	0.7328	0.7328	4.75898
MWI0352	3	2	-10.048	33.8817	631	5	2018-04-19 10:24:17	2018-04-19 10:34:38	Maize	Standing crop	Main	-0.00105217	1.70584	-0.000322	-2.3121	0.456557	0.00229076	49.615	-0.00652983	0.00592583	0.209184	0.000179838	1.70259	2.29404	3527.7	-0.201653	963.693	3.53778	0.561878	0.267686	2709.2	0.000107285	1.34007	1318.61	0.0357021	0.186345	-0.000466161	-0.000433184	0.139689	15.6677	472.618	0.0189667	8012.54	0.196774	23.969	0.027	0.4149	0.4419	5.78913
MWI0353	3	2	-9.95663	33.9341	460	5	2018-04-19 12:58:54	2018-04-19 13:07:57	Maize	Field stack	Main	-0.00139801	0.903677	-0.00388725	-2.63761	0.185041	0.00266888	54.1379	0.13666	0.00838325	0.480232	-0.00082092	1.55094	4.76485	4030	-0.192588	1076.04	7.85919	0.537423	0.300062	2923.1	-0.00121984	0.860932	2004.83	0.00615876	0.255825	-0.000443674	-0.000455723	0.132257	21.2907	1022.46	0.0171663	34959.5	0.647799	13.4952	0	1.461	1.461	15.0809
MWI0354	3	2	-9.95318	33.8946	511	5	2018-04-19 14:54:38	2018-04-19 15:01:36	Maize	Store	Main	-0.00167054	0.767024	0.0230523	-2.01205	0.949565	0.00404163	111.825	-0.00700039	0.0148242	0.484206	0.000120827	1.98204	20.3935	5068.22	-0.182307	1332.61	7.51159	0.489311	0.427319	3534.21	0.00181481	6.24609	1681.35	0.0330845	0.352273	-0.000396234	-0.000377859	0.144429	29.1	552.174	0.0386416	5825.28	0.0620807	9.62045	0	0.4137	0.4137	3.06797
MWI0355	5	4	-11.0738	34.0056	1411	7	2018-04-19 13:29:21	2018-04-19 13:34:09	Maize	Standing crop	Main	-0.000177801	3.38402	0.00745647	-1.54378	0.625158	-0.000237864	90.0857	-0.158186	0.00594301	0.318716	-0.00105354	2.688	30.0359	5135.1	-0.0123224	1179.26	6.4165	1.74441	0.132552	2793.68	-0.000925934	3.84142	2169.7	-0.00185173	0.514722	-0.00114202	-0.000983572	0.247871	25.4589	744.437	0.0248782	13283.8	1.27803	NM	0	0.643	0.643	2.3522
MWI0356	3	2	-9.93886	33.8791	486	5	2018-04-19 15:24:48	2018-04-19 15:34:19	Maize	Standing crop	Main	-0.00162592	1.34624	0.00126056	-1.99126	0.783184	-0.0164716	61.7571	-0.000856887	0.0195364	0.0415721	0.00308501	1.47812	15.0762	4395.14	-0.0138328	1321.71	6.74256	0.311202	0.241777	3325.33	0.00356846	5.7594	1707.1	0.00677438	0.364606	-0.000578719	-0.00139594	0.237355	24.0109	511.267	0.0402468	6640.82	0.0782106	11.3094	0	0.3353	0.3353	2.16623
MWI0357	5	4	-11.0432	33.929	1041	8	2018-04-19 14:34:08	2018-04-19 14:41:00	Maize	Standing crop	Main	0.00169461	1.47766	0.0144517	-1.55396	1.06521	-0.0111939	72.9456	-0.172704	0.0618373	0.16265	0.00545936	3.85371	19.1424	5310.88	-0.0123164	1329.01	14.1296	0.0819117	0.218037	3060.82	-0.0170326	14.7972	1842.02	0.00916388	0.54331	-0.00114096	-0.00103302	0.217129	26.9126	962.212	0.164133	11327.7	0.201769	NM	0	0.4747	0.4747	0.527588
MWI0358	5	4	-11.0155	33.8604	1077	7	2018-04-19 15:25:06	2018-04-19 15:29:54	Maize	Standing crop	Main	-0.00102728	0.83444	0.00956645	-0.749939	0.790395	0.0105776	84.7192	-0.177331	0.0320201	0.196201	-0.000653367	3.08072	18.016	5961.21	-0.00386239	1602.42	6.04389	0.649986	0.256221	4037.4	-0.0218901	7.56668	2371.89	0.00754719	0.570107	-0.00119077	-0.00105647	0.223147	28.4009	1221.11	0.0276518	23662.2	0.164581	7.27284	0.0081	0.7576	0.7657	6.07695
MWI0359	5	4	-11.0157	33.8526	1069	6	2018-04-19 16:02:40	2018-04-19 16:07:18	Maize	Standing crop	Main	-0.00225619	-0.0271565	0.0135883	-2.06242	0.720206	0.0242438	68.617	-0.159881	0.0721599	0.0948687	0.000579958	2.16438	18.1282	4309.28	-0.0124195	1424.28	6.78965	0.403915	0.654407	2993.23	-0.0213559	5.89596	1875.63	0.00576491	0.467579	-0.00117543	-0.00107461	0.223323	25.0572	1017.5	0.0519835	23503.6	0.325861	NM	0	0.587	0.587	2.30246
MWI0360	4	3	-15.3891	35.1867	610	5	2018-04-19 14:18:57	2018-04-19 14:26:37	Maize	Standing crop	Main	-0.00289993	-2.32792	0.000229495	-1.24724	0.5127	0.00565459	55.0711	-0.00891791	0.000189253	0.0108389	-0.00245662	1.73083	11.4094	4468.32	-0.10798	1380.53	4.82974	0.489211	0.119405	3533.83	-0.00442684	1.53249	1770.48	0.0443446	0.426808	-0.00121939	-0.00165354	0.209519	21.9686	1215.66	0.038281	19095.5	0.220487	23.7714	0	1.126	1.126	10.9001
MWI0361	4	3	-15.4132	35.2898	969	5	2018-04-19 15:59:51	2018-04-19 16:10:14	Maize	Store	Close pair	-0.00303543	3.07535	-0.00120008	-3.24737	0.142029	0.0205287	33.1992	-0.00459375	0.00647662	0.0350444	-0.000702288	1.87911	18.8852	3797.01	-0.0679562	1212.1	4.33809	0.275174	0.12537	2945.89	-0.00179653	8.09184	1581.88	0.0330093	0.174364	-0.00119379	-0.00139594	0.222516	22.5736	3312.16	0.0436394	45850.7	0.207597	11.6001	0	0.9232	0.9232	4.32473
MWI0362	4	3	-15.414	35.2894	959	5	2018-04-19 16:12:35	2018-04-19 16:20:25	Maize	Standing crop	Close pair	-0.00125917	4.50261	0.00680825	-2.75681	0.252571	-0.00968887	62.304	0.0632781	0.0204596	0.0573967	0.00118212	1.70216	18.597	3386	-0.0574128	1259.51	6.12448	0.130006	0.24271	2465.36	0.0186572	8.9367	1733.67	0.0186024	0.207849	-0.000981284	-0.00142338	0.217985	23.7592	2611.19	2.02136	42730.6	0.230817	20.6076	0	1.317	1.317	2.70673
MWI0363	3	2	-9.93311	33.9164	473	5	2018-04-19 16:03:24	2018-04-19 16:13:59	Maize	Standing crop	Main	-0.000948858	1.22073	-0.0026924	-2.70422	0.221717	0.0186325	69.8484	0.0033305	0.00212778	0.0171689	-0.000556318	1.19674	0.11512	3982.58	-0.204485	958.518	4.61952	0.502743	0.127516	2695.15	0.000915569	0.777591	1633.93	0.257758	0.229709	-0.000459824	-0.000456947	0.126687	15.2358	981.064	0.0194735	31079.3	0.307758	10.7787	0	1.026	1.026	11.1654
MWI0364	5	4	-11.0209	33.8523	1071	9	2018-04-19 16:41:07	2018-04-19 16:44:55	Maize	Standing crop	Main	-0.00147052	1.14633	0.0146215	-1.17625	0.50429	-0.0112378	58.1978	-0.170756	0.0150517	0.235758	-0.00124019	2.80667	16.8239	4289.9	-0.0123647	1099.52	5.92391	0.0825651	0.314181	2451.65	-0.0230063	3.53471	2314.29	0.010505	0.480048	-0.00116265	-0.00112014	0.214314	21.7337	891.875	0.0521745	13609.4	0.211228	NM	0	0.4764	0.4764	1.15569
MWI0365	5	4	-11.0228	33.85	1055	9	2018-04-19 17:32:21	2018-04-19 17:40:13	Maize	Standing crop	Main	-0.00174881	-0.0450659	0.00868812	-1.75895	0.152869	-0.0113829	40.7858	-0.113045	0.0106149	0.00218151	-0.00117601	1.1174	16.4727	3580.12	0.0145297	1247.44	6.97404	0.25609	0.048779	2493.02	-0.0237531	1.78915	2151.17	0.00821865	0.258381	-0.00122794	-0.00105625	0.216309	19.018	1037.66	0.233182	17523.2	0.108504	NM	0	0.5579	0.5579	2.68721
MWI0366	1	1	-16.3401	35.2113	440	5	2018-04-19 11:23:51	2018-04-19 11:34:59	Maize	Store	Main	-0.00278262	10.1241	0.00123526	-0.727325	0.365163	-0.000403402	53.2703	-0.000450618	0.0156037	0.0456217	-0.000203079	2.16299	22.2495	4125.74	0.0111558	1120.69	4.93992	0.287507	0.140665	2947.26	-0.00592881	1.31312	1520.77	0.0810415	0.407279	-0.000218987	-0.00115326	0.131237	22.9789	1491.3	0.0633178	47457.6	0.358671	NM	0	1.317	1.317	8.58889
MWI0367	1	1	-16.3471	35.2549	297	5	2018-04-19 08:35:43	2018-04-19 10:05:28	Maize	Store	Main	-0.00252989	48.9742	0.00460445	0.152076	0.637035	-0.0124916	102.405	-0.00101633	0.0287702	0.145668	0.000737836	2.98076	70.7813	5709.83	-0.0383677	1547.06	7.83105	0.866093	0.20505	3884.73	-0.00317424	1.5694	1718.23	0.120578	0.931143	4.03757e-05	-0.000730414	0.207489	34.9675	1405.01	0.0330245	38100.2	0.232312	NM	0	1.188	1.188	8.25312
MWI0368	7	5	-16.8016	35.2492	111	5	2018-04-19 10:08:22	2018-04-19 10:15:58	Pearl millet	Store	Main	-0.0012461	19.7394	0.00950112	-1.79411	0.373484	0.0333862	212.914	0.038559	0.153579	0.20195	0.0158414	3.66429	76.0756	5228.01	-0.0867132	1479.47	9.71958	2.34169	0.712039	2809.07	-0.00181186	4.60029	2366.18	0.06864	0.51567	-0.000361369	0.000168364	0.394484	25.0236	1299.81	0.0173886	19584	0.880312	NM	0.0131	1.1289	1.142	14.7921
MWI0369	7	5	-16.7291	35.1978	124	5	2018-04-19 10:56:43	2018-04-19 11:03:33	Pearl millet	Store	Main	-0.00207297	9.84365	0.00852898	-1.36046	0.112192	0.00285321	220.89	0.012374	0.146725	0.11218	0.0143893	3.45631	54.9031	5646.7	-0.128127	1583.59	10.3832	2.32797	1.14953	3314.95	0.00386414	3.92397	2584.82	0.156255	0.403139	-0.000481976	-0.000335241	0.279683	24.2423	989.158	0.00877958	15988.9	0.992025	NM	0.0039	0.7363	0.7402	12.1578
MWI0370	7	5	-16.6869	35.2212	50	4	2018-04-19 11:36:54	2018-04-19 11:43:19	Pearl millet	Store	Main	-0.00263394	87.3808	0.0259793	-0.598101	1.11393	0.00272565	274.201	0.0106279	0.617253	1.98906	0.00543794	3.587	226.027	5415.33	-0.100715	1714.6	20.7936	1.95648	5.32632	3598.21	0.019924	2.61699	2554.05	0.157887	1.95122	6.75971e-05	0.00094902	0.61317	18.0309	896.34	0.00782178	15915	1.02336	NM	0	0.8253	0.8253	8.35634
MWI0371	1	1	-16.0135	35.3108	658	4	2018-04-18 16:17:03	2018-04-18 16:25:27	Maize	Store	Main	-0.0027763	1.27817	0.00249816	-0.700766	0.993949	0.0115774	52.3502	-0.00138892	0.034792	0.0153982	-0.000241061	1.75421	23.9279	4228.37	-0.0392209	1030.6	4.09035	0.105482	0.157143	3032.53	-0.00880931	3.62418	1463.81	0.00124019	0.836141	-3.7391e-05	-0.0012136	0.105147	21.0835	2843.74	0.365017	37577.7	0.395297	NM	0	2.097	2.097	5.89583
MWI0372	7	5	-16.6785	35.1665	103	5	2018-04-20 08:19:46	2018-04-20 08:25:03	Sorghum	Store	Main	-0.00145319	9.79799	0.00529041	-1.81029	0.218233	0.0195775	149.16	0.00298567	0.0278873	0.446124	0.0122727	3.15002	36.9867	4784.82	-0.114606	2024.42	14.6723	1.18963	1.40897	3677.7	0.0107367	3.75575	2366.09	0.0781681	0.989985	-0.000349483	-9.4962e-05	0.305107	21.6667	923.415	0.00856075	14871.7	1.34707	NM	0	0.7575	0.7575	8.37564
MWI0373	5	4	-10.9718	33.745	0	3200	2018-04-20 08:49:51	2018-04-20 08:54:10	Maize	Standing crop	Main	-0.00170933	0.6959	0.0149422	-0.912031	0.105654	-0.000197764	34.2431	-0.167891	0.0116543	0.38586	-0.00153633	1.34419	25.4977	4422.9	0.00581185	1449.24	4.36328	0.141711	0.176244	3318.45	-0.0177813	1.81822	2205.06	0.00409646	0.191433	-0.00122468	-0.000977692	0.21293	20.9063	804.446	0.0198177	14475.8	0.0810097	NM	0	0.7729	0.7729	4.8565
MWI0374	4	3	-15.4165	35.3006	959	5	2018-04-20 08:49:20	2018-04-20 08:59:42	Maize	Standing crop	Main	-0.00172499	0.461968	0.00625481	-1.09536	0.717952	0.00544798	37.5458	-0.00852085	0.00725325	0.0219276	-0.00227155	1.71105	12.2227	4551.09	-0.106139	1354.74	5.83367	1.02146	0.0993698	3472.29	0.00293725	4.18455	1734	0.0795347	0.215975	-0.00120566	-0.00143605	0.195626	28.2625	1536.11	0.0718845	18234.9	0.383847	18.5312	0	1.09	1.09	3.52231
MWI0375	3	2	-9.94992	33.9113	469	5	2018-04-20 08:55:13	2018-04-20 09:04:04	Maize	Store	Close pair	-0.000983876	0.984544	-0.000502006	-0.598514	0.16833	-0.0107399	67.1569	-0.00437218	0.0105163	0.355027	-0.000659242	1.7213	2.35912	4117.9	-0.165705	1209.86	4.73394	2.20457	0.328974	3221.17	-0.00222439	1.63411	1509.64	0.261445	0.19383	-0.000510076	-0.000360614	0.13951	23.2543	888.277	0.0249356	14575.2	0.135708	14.0149	0.0262	1.2668	1.293	11.2005
MWI0376	6	5	-12.4757	34.0715	491	5	2018-04-18 10:10:45	2018-04-18 10:15:54	Maize	Standing crop	Main	-0.0010319	0.673095	0.0050791	-2.41955	2.1514	-0.0121481	91.7961	-0.0028458	0.00936434	0.117941	0.000946945	1.77461	14.4328	5160.23	-0.00895626	1432.03	7.074	0.645868	0.177001	3820.81	-0.0269765	10.2212	1777.58	0.286814	0.715642	-0.000652877	-0.00100332	0.245563	25.5628	720.84	0.0224641	6864.71	0.194315	27.0597	0	0.4339	0.4339	1.67392
MWI0377	6	5	-12.4279	34.0776	495	5	2018-04-18 11:17:54	2018-04-18 11:22:58	Maize	Standing crop	Main	-0.000615936	-0.0974496	0.00245025	-2.31455	0.505315	-0.0120348	51.9705	-0.00307964	0.00515674	0.0361108	0.012955	1.20267	13.3301	4476.59	0.00368401	1113.83	5.88873	0.0926007	0.0403411	2979.54	-0.0314639	22.5201	1691.86	0.0294223	0.544947	0.000645741	-0.00104317	0.235185	14.0207	1049.9	0.350251	9256.17	0.131944	7.39088	0	0.496	0.496	0.631701
MWI0378	6	5	-12.4104	34.0013	601	5	2018-04-18 14:03:22	2018-04-18 14:07:48	Maize	Standing crop	Main	-3.02e-05	2.58321	0.00612824	-2.46495	0.74489	0.016359	54.5368	-0.0021623	0.00960861	0.149585	0.00812213	3.18936	10.7138	3505.66	0.0025744	830.798	3.89192	2.62203	0.156607	1869.52	-0.022672	11.3699	2412.88	0.0139504	0.33954	-0.000577463	-0.000982025	0.200079	22.4301	738.397	0.0870746	6967.05	0.409462	8.2447	0	0.4299	0.4299	0.876622
MWI0379	3	2	-9.92754	33.9371	467	5	2018-04-20 10:48:00	2018-04-20 10:58:12	Maize	Standing crop	Close pair	-0.00123213	3.09981	-0.00158617	-1.98625	0.252706	0.0179842	64.7794	0.00189406	0.00650095	0.448652	-0.000285893	2.30601	13.7011	5382.22	-0.207176	1649.72	7.79783	0.581417	0.264045	4548.01	0.00748721	1.28521	1971.48	0.0761068	0.266933	-0.000435454	-1.26438e-06	0.136247	25.8331	1027.24	0.0292863	37339.8	0.43626	9.09462	0.008	1.222	1.23	11.574
MWI0380	5	4	-10.8963	33.758	1104	5	2018-04-20 11:17:38	2018-04-20 11:21:51	Maize	Standing crop	Main	7.90666e-05	1.58981	0.0144186	-2.23581	0.33877	-6.2883e-05	72.5437	-0.164217	0.00927348	0.564495	0.000458415	1.954	21.566	4504.9	-0.00362604	1346.56	5.22496	0.384809	0.284914	3231.44	-0.0219486	5.15082	1979.23	0.00415408	0.503288	-0.00118929	-0.00112696	0.229321	23.3135	786.397	0.0586982	12799.1	0.143218	NM	0	0.6296	0.6296	2.33691
MWI0381	2	1	-13.3963	32.9664	1092	8	2018-04-18 11:51:56	2018-04-18 12:01:07	Maize	Standing crop	Close pair	-0.00544856	1.96354	0.00103691	-0.401589	1.20616	0.00189805	55.3716	-0.00138395	0.00773955	0.0235954	-0.000224106	1.985	7.94982	5397.98	-0.00242646	1229.18	4.64545	0.934909	0.0288245	3782.38	-0.00243311	4.90886	998.234	0.19759	0.387314	-0.000618726	-0.000938963	0.0657212	20.2724	1493.25	0.047957	27756.8	0.192587	NM	0	0.5954	0.5954	1.923
MWI0382	2	1	-13.4373	33.0429	1050	5	2018-04-18 13:03:29	2018-04-18 13:09:50	Maize	Standing crop	Main	-0.00704491	0.905299	0.00274971	-1.58694	0.409098	-0.00705384	48.1551	0.000360079	0.00371602	0.00159275	0.000518586	1.77447	8.33571	3686.05	0.00489778	1134.47	3.7789	0.646951	0.046466	3118.45	-0.00315896	1.99607	1252.57	0.0157323	0.275339	-0.000627477	-0.000961535	0.0709436	22.9235	666.387	0.0404383	7178.37	0.0625036	NM	0.0017	1.3723	1.374	6.12273
MWI0383	3	2	-9.92152	33.9293	468	5	2018-04-20 11:57:55	2018-04-20 12:04:32	Maize	Standing crop	Main	-0.00103269	0.835791	-0.00200875	-1.45253	0.138883	-0.0108624	48.6058	0.0648891	0.0105978	0.405573	-0.000648806	1.35954	6.66202	4243.68	-0.226819	1226.25	5.82657	0.118124	0.331771	3007.27	-0.00221116	1.23003	1560.18	0.00337862	0.197239	-0.000313411	-0.000440646	0.131474	20.4179	1184.93	0.0149442	33614.6	0.351985	13.8072	0	0.9216	0.9216	12.1701
MWI0384	3	2	-9.91798	33.8799	478	5	2018-04-20 14:52:38	2018-04-20 15:12:48	Maize	Standing crop	Main	-0.000498322	5.62076	-0.00400847	-1.70124	0.374355	0.00422119	61.4932	-0.00318955	0.00432646	0.0424648	-0.000662075	1.58455	8.10923	4330.82	-0.215713	1127.4	5.41654	0.33579	0.249273	2971.87	0.000203033	0.850769	1729.47	0.00904997	0.308304	-0.000337513	-0.000126115	0.150992	22.4469	1565.54	0.015933	53610.6	0.646184	17.0778	0	1.93	1.93	18.3064
MWI0385	7	5	-16.763	35.0992	233	5	2018-04-20 10:46:04	2018-04-20 10:52:05	Sorghum	Standing crop	Main	-0.00245471	8.24224	0.0102295	-0.845303	0.79825	0.00292586	408.407	-0.000922419	0.020135	0.568506	0.00172317	5.26187	35.8849	7083.45	-0.085791	2743.9	22.9745	1.22309	0.94276	4563.56	0.0149206	4.53552	2475.06	0.0324939	3.56118	-0.000304677	-0.000252702	0.326819	35.0259	871.338	0.00739598	13902.4	1.28697	NM	0	1.071	1.071	8.198
MWI0386	7	5	-16.7863	35.0939	215	4	2018-04-20 11:43:14	2018-04-20 11:48:10	Sorghum	Standing crop	Main	-0.00227208	3.49744	0.0112448	-1.10603	0.226859	0.00399194	127.993	-0.00274592	0.0234035	0.168081	-0.000682935	3.36604	37.9283	4115.87	-0.0608867	2237.34	16.5362	1.11537	0.406745	3623.15	-0.00171432	1.26111	2418.08	0.00788799	1.39561	-0.000410342	-0.000349884	0.288174	28.837	1142.83	0.00534957	26038.9	1.43922	NM	0	2.568	2.568	14.612
MWI0387	7	5	-16.7645	35.0255	153	5	2018-04-20 13:20:09	2018-04-20 13:25:45	Sorghum	Store	Main	-0.00252363	5.1264	0.00664858	-1.76029	0.246441	0.00268378	106.026	0.000574559	0.00424325	0.0732083	-0.00048684	2.8539	25.8084	4245.52	-0.1285	1999.34	14.0769	2.19213	0.206954	3582.12	0.00761053	0.594908	2389.88	0.0187999	0.873288	-0.000430774	-0.000312926	0.303658	24.1136	883.501	0.0260806	14782.4	0.442218	8.20193	0.044	0.978	1.022	9.98609
MWI0388	1	1	-15.9389	35.086	1155	4	2018-04-20 09:28:09	2018-04-20 09:39:27	Maize	Standing crop	Main	-0.00237797	1.81582	0.00132001	-0.831337	0.454273	-0.0124855	33.3734	-0.0012645	0.012829	0.0115343	0.00179331	1.67482	19.7055	4091.47	-0.0195631	1415.32	5.41345	-0.0328652	0.196488	3630.87	-0.00980983	10.9853	1700.39	0.0258303	0.403302	-0.000195288	-0.00126932	0.106372	20.8321	3212.1	1.10721	38122	0.483364	NM	0	1.191	1.191	1.77186
MWI0389	1	1	-15.9177	35.1201	1021	5	2018-04-20 10:14:57	2018-04-20 11:48:45	Maize	Store	Close pair	-0.00265626	9.50714	-0.000749301	-0.375648	0.579979	-0.000475409	43.8793	0.00495751	0.0307105	0.0710682	0.000502612	1.32143	25.7591	3409.36	0.0299496	1181.45	5.10126	0.0478057	0.283043	2906.57	-0.00946473	4.95281	1314.78	0.00900084	0.596252	-0.000138824	-0.00126845	0.125129	19.9899	1758.07	0.204601	30162	0.459247	NM	0	1.371	1.371	4.56351
MWI0390	1	1	-15.9153	35.1229	1026	5	2018-04-20 10:38:52	2018-04-20 10:55:34	Maize	Standing crop	Close pair	-0.00171446	2.3523	0.00746946	-0.765708	0.646326	0.0230427	53.3763	-0.000459678	0.0157299	0.00546845	-0.0004847	1.49771	14.5278	3843.51	-0.0388272	969.836	5.06016	0.169486	0.189789	2987.71	-0.00897825	1.29284	1258.99	0.0458007	0.792077	-0.000143874	-0.00117681	0.104321	17.8464	1606.16	0.0865001	24282.8	0.475137	NM	0	0.906	0.906	4.41705
MWI0391	1	1	-15.8927	35.1505	931	5	2018-04-20 11:23:39	2018-04-20 11:31:23	Maize	Standing crop	Main	-0.00192898	0.166794	0.0043254	-1.16904	0.507538	-0.000600575	44.342	-0.00149212	0.00585894	0.0229845	0.00105461	1.48088	13.3759	3477.92	-0.0392447	1055.3	3.92232	0.00495876	0.190413	2769.71	-0.0124023	5.04407	1551.02	0.0106874	0.504373	-9.55922e-05	-0.00130688	0.100298	21.0685	572.258	0.311155	5894.22	0.167856	NM	0	0.298	0.298	0.892783
MWI0392	1	1	-15.8581	35.1923	839	5	2018-04-20 13:16:52	2018-04-20 13:30:04	Maize	Store	Main	-0.00197682	45.6003	0.00960776	-1.0459	3.03014	-0.0126037	78.3219	-0.000704787	0.0260648	0.500216	-7.05686e-05	1.42161	45.9734	4156.28	0.0293723	1110.43	5.9262	0.0475837	0.27933	3128.33	0.0023777	3.20084	1238.14	0.0110148	1.67893	-7.13376e-05	-0.000626621	0.186331	20.2498	759.628	0.482177	8960.81	0.0781029	NM	0	0.3837	0.3837	0.811044
MWI0393	1	1	-15.875	35.0993	1046	3	2018-04-20 16:00:35	2018-04-20 16:12:55	Maize	Standing crop	Main	-0.00259289	2.84716	0.00251753	-1.05208	0.382413	0.0116285	26.9406	-0.00183111	0.00836881	0.0589713	-0.000662721	1.02619	15.0287	3308.43	-0.0192267	1006.4	4.16409	-0.0327889	0.130532	2673.77	-0.0118561	2.73403	1293.89	0.00634819	0.300289	-0.000180387	-0.00129014	0.0997092	16.1216	3463.95	0.357937	27642.9	0.167952	NM	0	3.334	3.334	5.56745
MWI0394	5	4	-10.9233	33.6656	1215	8	2018-04-20 12:20:32	2018-04-20 12:26:10	Maize	Standing crop	Main	-0.00151415	1.5189	0.0109451	-1.78106	0.442337	-0.0113211	50.731	-0.14392	0.00552737	0.187396	-0.00111888	1.37369	9.51218	3631.75	-0.0124563	1043.73	3.75006	0.331421	0.133199	2455.97	-0.00860955	2.87193	2206.95	0.00388907	0.305858	-0.00115285	-0.00112492	0.22924	17.131	939.541	0.0154724	21978.2	0.179058	NM	0	1.237	1.237	5.29838
MWI0395	5	4	-10.9475	33.5842	1258	5	2018-04-20 13:51:38	2018-04-20 13:56:43	Maize	Standing crop	Main	3.163e-06	1.78016	0.0171171	-2.96729	0.248849	-0.000355442	49.0676	-0.169405	0.0760103	6.0829	-0.000774343	2.08225	52.8563	3463.77	-0.0124379	926.386	4.77173	0.227922	2.74771	1878.34	-0.0196124	4.10348	1955.84	0.00793063	0.231084	-0.00112933	-0.000994352	0.247485	18.9053	931.332	0.0263306	14895.5	0.0481044	NM	0	0.5603	0.5603	1.92817
MWI0396	5	4	-11.039	33.6022	1178	5	2018-04-20 14:58:19	2018-04-20 15:05:46	Maize	Field stack	Main	-0.00164176	1.48776	0.0162882	-1.49516	0.070082	8.81082e-05	50.325	-0.158185	0.0176923	-0.0707151	5.05884e-05	1.42091	10.9799	4168.43	-0.0124073	1056.77	5.28149	0.343976	0.00728922	2683.55	0.0108178	4.91927	2193.94	0.00761792	0.0813122	-0.00125261	-0.00112816	0.229538	21.5723	647.59	0.052596	13816.8	0.123557	NM	0	0.4103	0.4103	0.656111
MWI0397	5	4	-10.9982	33.68	1134	5	2018-04-20 15:53:28	2018-04-20 15:56:33	Maize	Standing crop	Main	0.000179062	3.99241	0.0114162	-1.83307	0.27948	0.000791188	41.96	-0.1731	0.010327	-0.0667249	-0.000397353	1.92373	13.6512	4001.06	-0.00296294	998.155	5.63472	0.038043	0.351905	2500.96	-0.0135202	4.13573	2346.61	0.00038384	0.124678	-0.00118301	-0.000806389	0.240284	25.1954	745.976	0.0184553	11663.9	0.0270481	NM	0	0.349	0.349	0.784102
MWI0398	5	4	-10.995	33.6786	1141	8	2018-04-20 16:17:21	2018-04-20 16:21:37	Maize	Standing crop	Close pair	-0.00127169	1.77879	0.00427418	-1.55046	0.511473	-0.011366	53.4773	-0.159828	0.00954956	-0.0226033	-0.00107497	4.74141	15.3147	4530.86	-0.0125057	1221.82	5.98226	0.520324	0.057891	3071.93	-0.0196027	3.06323	2188.1	0.0111322	0.180526	-0.00117758	-0.00119366	0.213498	24.9485	1065.29	0.0280571	19941.3	0.115994	3.31973	0	0.712	0.712	5.16328
MWI0399	5	4	-11.0665	33.6996	1130	5	2018-04-20 17:31:27	2018-04-20 17:36:55	Sorghum	Store	Main	-0.00202728	88.7903	0.0146103	-1.91694	0.348089	-0.0112987	94.6823	-0.170366	0.0699014	1.35863	0.00562494	3.70733	113.578	3781.22	0.0244025	1673.26	14.9033	0.651888	0.765629	2868.19	0.0681969	4.97148	2084.07	0.0141428	0.290771	-0.000307619	0.00256045	0.445462	20.4559	1022.31	0.0258601	22543	0.0153968	2.01642	0.0087	0.6986	0.7073	5.52991
MWI0400	6	5	-12.8331	34.2494	472	5	2018-04-19 11:19:25	2018-04-20 21:40:25	Maize	Standing crop	Main	-0.000639155	30.3791	0.00253417	-1.60698	1.28769	0.0169972	70.7434	-0.0023819	0.0630042	0.209396	0.0364303	2.41545	36.2491	5017.75	0.0485678	1390.53	10.1467	0.213207	0.252805	3401.29	-0.0104605	36.2527	1935.07	0.0123821	0.888072	0.00046109	0.000111915	0.297702	24.868	1013.08	0.0463964	10795.5	0.116978	11.4884	0	0.7626	0.7626	2.79866
MWI0401	6	5	-12.785	34.2201	464	5	2018-04-19 12:18:41	2018-04-20 21:44:14	Rice	Standing crop	Main	0.000230965	17.4984	0.0443843	-2.43007	0.521516	0.00340019	88.3514	-0.000272893	0.0752944	3.97629	0.013483	1.8567	38.2055	3394.88	0.00354782	1537.21	20.8986	0.201665	1.74422	3423.71	0.014725	34.9221	1822.99	0.0070904	0.382463	-0.000472828	-0.00077906	0.274834	25.1563	1937.48	0.0262612	50690.9	0.613148	17.6976	0	1.179	1.179	8.72255
MWI0402	4	3	-15.4084	35.2741	975	7	2018-04-20 14:10:00	2018-04-20 14:15:21	Maize	Standing crop	Main	-0.00214483	-1.60577	-0.0105567	-2.31194	0.913423	0.0042685	46.5744	-0.00539673	0.0156086	0.030365	-0.00233226	1.99549	9.98185	2825.24	-0.0959793	864.434	4.83318	0.162085	0.0998438	1630.52	0.00716401	2.88176	1471.48	0.0370864	0.321465	-0.00127785	-0.00146247	0.218881	18.4235	2527.32	0.0630843	52613.5	0.346612	12.2521	0	0.9886	0.9886	2.17584
MWI0403	6	5	-12.8559	34.188	560	5	2018-04-19 13:14:28	2018-04-20 21:43:49	Maize	Standing crop	Main	-0.000646365	2.11914	0.00511624	-2.38706	0.202959	0.0177389	35.1605	-0.000314426	0.0337843	0.0310478	0.00757071	1.17673	16.12	3895.18	-0.00887711	1173.85	5.42591	0.489296	0.33103	2722.11	-0.0303368	5.46612	1721.01	0.0107399	0.167244	-0.000303837	-0.000960656	0.235892	23.4433	1209.58	0.0733415	29161	0.665027	6.84333	0	0.9946	0.9946	4.10593
MWI0405	6	5	-13.1238	34.3232	472	5	2018-04-20 10:20:17	2018-04-20 21:43:15	Maize	Standing crop	Main	-0.000797907	0.993949	0.000909016	-2.37496	0.616015	-0.0120348	69.5099	-0.000525237	0.0212932	0.0377566	0.0216659	2.12857	19.0112	4954.32	0.00254953	1253.9	5.54839	0.526885	0.161691	3433.46	-0.0159095	3.59217	2064.34	0.00380037	0.517598	-0.000666469	-0.000989169	0.235492	28.7704	1458.24	0.0511397	28415.1	0.466658	18.3778	0	1.647	1.647	7.04182
MWI0406	6	5	-13.1219	34.241	505	5	2018-04-20 11:30:59	2018-04-20 11:39:46	Maize	Standing crop	Close pair	0.00232177	1.43686	0.00485654	-2.40308	0.540874	-0.0121541	81.1706	-0.00217898	0.015893	0.00756837	0.0102608	2.57248	13.1309	4723.2	-0.00896069	1296.74	7.79496	1.01648	0.163662	3299.54	-0.019092	10.3502	1860.28	0.0124842	0.552425	-0.000769075	-0.000854924	0.228281	31.8111	902.43	0.0359204	9120.08	0.0203165	5.70593	0	0.7087	0.7087	3.77925
MWI0407	6	5	-13.0705	34.3002	507	5	2018-04-20 13:27:52	2018-04-20 13:32:26	Maize	Standing crop	Main	-0.00135041	0.821709	0.00776165	-2.07542	0.500157	-0.0120289	53.1966	-0.00308281	0.00423597	0.0036082	0.0140318	1.19355	9.42611	3153.53	0.00257687	877.705	4.23826	0.24234	0.0196045	2244.19	-0.0307068	7.50428	1819.72	0.0607234	0.546099	-0.000787441	-0.00101797	0.227615	14.9087	872.017	0.0286861	9646.38	0.0950955	9.22567	0	0.7184	0.7184	5.1728
MWI0408	7	5	-16.5321	35.0255	64	5	2018-04-21 07:47:54	2018-04-21 07:55:55	Pearl millet	Store	Main	-0.00118775	95.0265	0.0129935	-0.0255003	1.00302	0.00268753	224.183	0.0381888	0.255427	0.666231	0.00250899	5.37088	180.119	5971.09	-0.0871866	1758.79	15.073	0.835503	1.8162	3872.66	0.017835	2.85373	2382.62	0.515923	0.977883	-9.40079e-05	0.00153325	0.669427	51.7401	1962.13	0.00504534	37439.8	1.08996	NM	0	1.405	1.405	20.6529
MWI0409	6	5	-13.0063	34.3022	489	5	2018-04-20 14:20:59	2018-04-20 14:25:49	Maize	Standing crop	Main	-0.000371028	0.665431	0.00738522	-3.23113	0.122296	0.00241281	61.1177	-0.000486044	0.00246523	0.00349781	0.00958966	1.92118	17.2323	4387.01	0.0025932	1143.11	5.17257	2.20952	0.768228	2920.34	-0.0296764	9.27826	1855.72	0.00416634	0.38259	-0.000759028	-0.00101093	0.265936	25.7917	1177.77	0.0147076	30953.1	0.465868	5.79404	0	1.056	1.056	16.4054
MWI0410	7	5	-16.5923	35.0402	81	5	2018-04-21 08:25:37	2018-04-21 08:33:26	Sorghum	Store	Main	-0.00248453	11.4856	0.0114973	-2.63993	0.472824	0.00279465	109.963	-0.0010339	0.0270944	1.03177	0.00376304	2.41631	31.1556	4767.05	-0.141475	1586.7	12.8548	0.889403	0.834686	3217.58	0.00119993	5.09353	2035.55	0.0828715	0.381975	-0.000385388	0.000633634	0.329635	16.7472	939.378	0.0218922	18419.2	1.88928	17.0043	0.5765	1.7795	2.356	19.5928
MWI0411	6	5	-12.9415	34.2854	496	5	2018-04-20 15:08:31	2018-04-20 21:44:57	Maize	Standing crop	Main	-0.000314338	0.604631	0.00341928	-1.83827	0.13529	0.00224462	54.9352	0.00212503	0.003073	0.00456604	0.0136954	1.68456	12.0496	5739.9	0.0154636	1556.62	7.18204	2.20354	0.881597	3953.89	-0.0309043	12.5115	1627.28	0.00693135	0.39791	-0.000708011	-0.000958798	0.225022	33.7459	1610.4	0.0430751	25482.3	0.404669	6.81211	0.0281	1.4299	1.458	11.1004
MWI0412	4	3	-15.3932	35.3389	857	5	2018-04-21 08:47:39	2018-04-21 08:57:04	Maize	Standing crop	Main	-0.00287054	1.32106	-0.00683615	-3.33932	0.750987	0.00529393	43.4798	-0.00591861	0.0358853	0.0335651	-0.000224766	2.7822	19.8903	3403.57	-0.0710861	1351.97	7.13047	0.147412	0.204897	2916.69	-0.00301155	7.21503	1645.59	0.018835	0.38711	-0.00127108	-0.00142817	0.20645	26.579	2021.56	1.93854	39643.6	0.471575	26.3043	0	0.98	0.98	2.11478
MWI0413	6	5	-12.9217	34.2765	501	5	2018-04-20 16:34:42	2018-04-20 16:40:31	Maize	Field stack	Main	-0.00155702	9.44097	0.0087808	-2.08509	0.434185	0.00334871	57.1662	0.00297948	0.0133872	0.111117	0.02856	1.49799	27.8608	4324.12	-0.00892091	1318.12	6.06637	0.275892	0.0525157	3096.53	-0.026505	11.1467	2041.87	0.0215559	0.538503	-0.000545916	-0.00069686	0.228803	22.376	946.618	4.41629	24210.9	0.303489	14.902	0	0.4661	0.4661	2.26837
MWI0414	6	5	-13.0289	34.2641	496	5	2018-04-21 07:28:40	2018-04-21 07:37:20	Maize	Field stack	Main	-0.000192992	26.588	0.0019647	-2.64392	0.131222	0.033259	58.1455	0.00154859	0.0122058	0.64842	0.0107196	1.25718	17.3102	3863.36	-0.00893413	1119.07	5.54083	0.859038	0.315367	2479.31	-0.00171984	11.9896	1807.72	0.0442878	0.426987	-0.000622966	-0.000716493	0.269171	18.0915	1691.58	8.6468	21539.6	0.100102	2.05152	0	0.7974	0.7974	0.347576
MWI0415	6	5	-13.0568	34.2254	538	5	2018-04-21 08:08:47	2018-04-21 08:13:54	Maize	Standing crop	Main	-0.00114147	0.973604	0.00344612	-2.23824	0.301151	0.0344734	58.8985	0.00390242	0.00218402	0.0365583	0.0529599	1.4297	14.1523	4275.26	-0.00895182	1164.49	7.06041	0.333024	0.0524557	3022.69	-0.02865	18.4431	1540.96	0.0871145	0.495379	-0.000795608	-0.00103387	0.223727	12.0488	1430.24	0.40227	17078.4	0.106032	3.70694	0	0.6244	0.6244	1.71693
MWI0416	4	3	-15.3965	35.3553	817	5	2018-04-21 09:11:20	2018-04-21 09:23:05	Maize	Standing crop	Main	-0.00327333	-1.95954	-0.00110215	-1.82993	0.475815	-0.00969363	55.5724	-0.00707266	0.0288858	0.0312349	-0.00214832	1.69835	18.3495	3411.45	-0.0957777	1016.28	6.50907	0.137374	0.136251	2810.69	-0.00145031	3.40703	1472.79	0.0104526	0.314588	-0.00122968	-0.00152402	0.212448	18.4726	1036.66	0.133996	18288.7	0.290408	16.6996	0	0.6013	0.6013	3.27144
MWI0417	7	5	-16.5612	35.1079	45	5	2018-04-21 09:25:10	2018-04-21 09:32:13	Pearl millet	Store	Main	-6.39704e-05	9.14471	0.0103523	-1.50384	0.96402	0.00281296	170.673	0.0643205	0.0539026	0.128804	0.00229633	5.16736	81.0403	5748.47	-0.11376	1709.55	11.1651	0.660188	1.27343	3796.83	0.00389372	4.03716	2186.99	0.597532	1.66819	-0.0003332	0.000148404	0.30851	65.3129	702.775	0.00868794	12324.7	0.916089	NM	0.0019	0.5364	0.5383	5.82175
MWI0418	4	3	-15.3714	35.3689	818	8	2018-04-21 09:55:05	2018-04-21 10:03:22	Maize	Store	Main	-0.00391292	-2.25729	-0.00182093	-1.44153	0.223727	0.0193499	46.5737	0.0248258	0.011557	0.385991	-0.00201639	1.57855	11.11	3133.65	-0.106638	988.644	4.62821	0.169645	0.320117	2164.97	-0.000908112	4.20201	1587.15	0.0157388	0.29215	-0.00122532	-0.00155987	0.183119	18.7988	2033.81	0.299534	38915.6	0.41384	17.0433	0	1.677	1.677	6.74419
MWI0419	3	2	-9.88446	33.914	468	5	2018-04-21 09:27:08	2018-04-21 09:41:53	Rice	Standing crop	Main	0.00167399	11.9805	0.016992	-3.11206	1.35189	0.0174402	75.7817	0.0225266	0.0944954	1.71914	0.000235586	6.04625	12.1718	2273.92	-0.141156	1132.07	23.5091	1.82817	1.50154	2539.08	0.0260432	3.45778	1470.42	0.217008	0.337101	-0.000389193	-0.000196962	0.165091	21.0732	1297.27	0.0841189	27569.6	0.536603	30.4429	0	0.7402	0.7402	7.09215
MWI0420	1	1	-14.7726	34.7616	1030	5	2018-04-19 13:39:18	2018-04-19 13:46:08	Maize	Store	Main	-0.0025972	4.61803	0.016062	-0.960014	1.22062	-0.0126037	80.4057	-0.00158123	0.0115619	0.0791675	0.000514948	2.09154	40.1983	6918.54	-0.0244249	1707.97	7.45146	0.564191	0.303783	5368.17	-0.000295588	3.71801	1487.44	0.0147635	1.16099	1.55637e-05	-0.00124918	0.0925375	36.9827	1169.56	0.0999367	19178.2	0.796875	NM	0	0.7095	0.7095	4.85564
MWI0421	1	1	-14.7724	34.7246	993	9	2018-04-19 14:58:59	2018-04-19 15:05:00	Maize	Standing crop	Close pair	-0.00256855	2.61147	0.00609723	-0.508389	0.337047	-0.00062828	52.202	-0.00052264	0.0166107	0.0836266	0.000427384	2.15806	26.0848	4189.28	-0.0380747	1391.62	5.77235	0.115773	0.226529	3491.05	0.000923232	4.42053	1391.34	0.0154376	0.495321	-8.98182e-05	-0.00120457	0.0581471	25.5047	909.367	0.169929	18519.2	0.516907	NM	0	0.4422	0.4422	2.90126
MWI0422	1	1	-14.8528	34.6914	0	3200	2018-04-19 15:34:55	2018-04-19 15:54:45	Maize	Standing crop	Close pair	-0.00225805	3.26535	0.00940526	-0.192471	0.186471	-0.0125661	59.5971	0.00244144	0.0181611	0.480639	0.00145088	2.14389	31.4292	3760.64	-0.0230439	1107.13	5.32855	0.362	0.451896	2975.28	0.00919042	5.85697	1557.94	0.245757	0.209463	-0.000147791	-0.00121028	0.077594	27.2834	1520.93	0.0321745	36689.5	0.537058	NM	0	1.39	1.39	10.4578
MWI0423	4	3	-15.3636	35.3758	818	5	2018-04-21 10:32:13	2018-04-21 10:35:39	Maize	Store	Main	-0.00371933	7.03786	-0.00478065	-2.05217	0.481347	-0.00977533	42.7155	-0.00791681	0.0281628	0.0236504	-0.0016523	1.77355	19.0967	3576.95	-0.0573913	1197.17	6.55347	0.341253	0.115836	2556.35	-0.0031434	5.57157	1812.56	0.0140101	0.338932	-0.00119766	-0.00146761	0.190587	21.5558	2101.37	0.152881	32063.9	0.480227	22.7385	0	1.208	1.208	5.23211
MWI0424	7	5	-16.6372	35.1333	79	5	2018-04-21 10:19:29	2018-04-21 10:45:42	Pearl millet	Store	Main	-0.00155264	30.1555	0.00396776	-1.62156	0.384257	0.0196958	203.738	0.0205897	0.119666	0.644465	0.00739005	4.44916	91.7573	5758.37	-0.0852214	1666.15	12.4707	0.78816	1.59708	3583.35	0.0039387	6.29964	2526.36	0.239369	1.12713	-0.000417738	0.000151681	0.377886	39.0523	812.714	0.00704299	13997.6	1.03437	NM	0.0021	0.5601	0.5622	7.62392
MWI0425	1	1	-15.969	35.1206	1127	5	2018-04-21 09:14:12	2018-04-21 09:34:00	Maize	Standing crop	Close pair	-0.00253774	5.13549	-8.2377e-05	-0.888684	0.856789	-0.000618077	33.8228	-0.00149903	0.0495732	0.121695	-5.93665e-07	1.44952	25.2431	2682.62	-0.0200938	858.104	4.64763	-0.0903613	0.864415	2036.11	-0.00603194	3.55581	1351.73	0.0181895	0.622888	-0.000232279	-0.00121842	0.108055	15.0571	2552.3	1.58629	48932.3	0.581178	NM	0	1.868	1.868	3.5453
MWI0426	6	5	-12.933	34.2958	462	5	2018-04-21 11:38:53	2018-04-21 11:46:29	Maize	Standing crop	Main	-0.00109284	0.654565	0.00554619	-1.06006	0.130004	-0.0120054	53.5968	-0.000302572	0.0061245	0.379921	0.00723091	1.45185	12.4945	4658.37	-0.00885104	914.409	3.95898	0.977063	0.210241	2804.85	-0.0289804	3.98216	1933.14	0.000922864	0.33758	-0.000739597	-0.00102824	0.237659	15.9312	926.793	0.0563068	15970.3	0.376906	7.75975	0	0.8691	0.8691	5.03974
MWI0427	1	1	-14.9555	34.7907	860	7	2018-04-20 11:09:41	2018-04-20 11:20:38	Maize	Standing crop	Close pair	-0.00237307	2.18233	0.00524929	-0.465872	0.652081	-0.012467	64.4236	-0.00187131	0.0133098	0.033888	-5.66895e-05	1.32016	25.9128	4712.53	-0.0396891	1286.22	7.77505	0.140385	0.201086	3634.06	0.00785377	1.57058	1427.31	0.00852604	0.970625	-0.000129342	-0.00105239	0.0460111	26.6915	1204.75	0.0612886	22580.5	0.932185	NM	0	0.8864	0.8864	6.36668
MWI0428	1	1	-14.9563	34.7912	866	9	2018-04-20 11:39:27	2018-04-20 11:51:16	Maize	Standing crop	Main	-0.00222413	1.65588	0.00664729	-1.13248	0.509142	-0.0124547	55.0932	-0.000999651	0.0106396	0.214973	-0.000312336	1.73547	22.6479	4393.92	-0.00417722	1248.88	4.84332	0.380168	0.188384	3668.29	0.0096503	1.78266	1346.98	0.0555949	0.605847	-0.000111191	-0.0011593	0.0636875	26.9122	1162.1	0.0358214	30873.7	1.50153	NM	0	1.066	1.066	6.79214
MWI0429	3	2	-9.82959	33.8816	468	5	2018-04-21 10:40:43	2018-04-21 10:50:05	Rice	Store	Main	-0.000665635	24.0255	0.00400893	-3.23346	2.21222	-0.0107663	124.162	0.0148221	0.112826	3.22047	0.000859218	3.00628	77.5845	2977.21	-0.165403	1317.55	47.1821	0.640794	2.61003	2959.32	0.0371479	2.39024	1653.37	0.0630432	0.53291	-0.000125912	0.000358828	0.286067	28.0521	878.191	0.369579	17950.6	0.155134	18.5791	0	0.3867	0.3867	1.59522
MWI0430	3	2	-9.8313	33.8382	476	5	2018-04-21 11:30:09	2018-04-21 11:38:38	Rice	Standing crop	Main	0.00136762	20.0273	0.00166825	-3.71309	1.36668	0.00275002	80.6223	0.0593939	0.0333067	0.726951	0.00272461	6.25816	12.7371	1702.07	-0.177141	762.215	18.1405	0.515371	2.81436	1507.1	0.0380397	6.58745	1865.89	0.162279	0.540044	3.39235e-05	0.000871036	0.178551	28.2753	1278.76	0.0465208	38020.1	0.215968	24.3146	0	0.4274	0.4274	7.01977
MWI0431	4	3	-15.379	35.4042	763	5	2018-04-21 13:53:42	2018-04-21 14:05:02	Maize	Store	Main	-0.00212744	9.45995	0.00170994	-2.14676	0.897371	0.00536288	49.5612	-0.00890071	0.0125223	0.0697719	-0.00133618	2.02031	26.8845	3907.27	-0.0943679	1269.01	5.72705	0.454006	0.22007	3027.04	0.0105532	5.99068	1580.6	0.0663969	0.418078	-0.00119468	-0.00160637	0.224922	24.6714	1012.57	0.391019	12428.6	0.184338	22.0614	0	0.6272	0.6272	2.12573
MWI0432	3	2	-9.8015	33.8814	466	5	2018-04-21 14:04:39	2018-04-21 14:22:24	Rice	Standing crop	Main	0.00163464	10.9681	-0.00361824	-1.67914	0.831704	0.004072	62.5449	0.0236253	0.0270502	0.619692	-0.000234196	4.02747	0.713491	2328.65	-0.199716	1124.01	20.4994	1.43382	1.00264	2423.24	0.0104119	3.9774	1652.83	0.0669794	0.278328	-0.000472252	6.64881e-05	0.174735	21.1126	2350.22	0.173077	64043.2	0.411806	33.8702	0	1.775	1.775	9.73158
MWI0433	7	5	-16.6618	35.0768	125	5	2018-04-21 11:47:32	2018-04-21 11:53:35	Sorghum	Store	Close pair	-0.0011061	6.8751	0.0121905	-1.92716	0.188868	0.00304817	112.788	0.00750624	0.0137449	0.144073	0.0103325	5.80514	40.0244	5686.86	-0.128866	2603.18	16.0612	2.05794	1.06894	4874.62	0.00250012	6.83725	2305.35	0.125107	0.598442	-0.000413456	-0.000261602	0.27884	35.1639	1018.25	0.00819722	21692.3	3.32943	NM	0	1.327	1.327	12.0226
MWI0434	7	5	-16.6608	35.0794	129	5	2018-04-21 12:01:02	2018-04-21 12:07:45	Sorghum	Store	Close pair	-0.00208474	25.3612	0.012892	-1.61735	0.442383	0.0182766	114.06	0.00589848	0.029651	0.473552	0.017598	3.42394	52.2405	4230.75	-0.00654203	1674.64	12.742	0.946244	0.951299	3200.7	0.0152654	6.07836	2378.17	0.0415584	0.713918	-0.000262218	0.000892428	0.357114	20.9003	1190.7	0.0354649	24245.3	3.3851	5.97865	0.0192	1.5188	1.538	15.9879
MWI0435	7	5	-16.5874	34.9786	109	5	2018-04-21 13:26:02	2018-04-21 13:32:30	Pearl millet	Store	Main	-0.00176174	4.80318	0.0128018	-0.484659	0.694873	0.00291415	205.281	0.0202484	0.234648	0.0898531	0.00111764	4.45081	57.2527	4726.26	-0.128074	1401.08	10.8684	1.63147	1.51029	2701.57	-0.00365916	5.04752	2486.93	0.731139	0.761046	-0.000489262	-0.000432663	0.289432	36.7	4535.65	0.0236005	64734.1	0.26192	8.25624	0.0127	1.3233	1.336	34.0102
MWI0436	2	1	-13.4955	32.8792	1103	8	2018-04-18 15:15:56	2018-04-18 15:22:29	Maize	Field stack	Main	-0.00618617	3.64142	0.002357	-0.142762	1.24772	-0.00712065	62.932	0.00126237	0.0203532	0.0489729	0.00163313	2.10235	16.4394	3898.1	-0.0100257	1076.97	5.87724	0.294729	0.104401	2640.19	0.00205947	4.80507	1243.5	0.0166442	0.475339	-0.000569412	-0.000813591	0.0691215	21.8871	1148.44	0.0273683	18663.6	0.115346	9.8063	0.0047	0.9416	0.9463	6.04563
MWI0437	5	4	-10.9005	33.5581	1390	8	2018-04-21 07:54:08	2018-04-21 08:02:57	Maize	Standing crop	Main	-0.000702878	4.26615	0.011165	-1.72703	0.577513	0.0235366	57.4209	-0.172423	0.00531104	-0.0358338	-0.00155726	1.71051	18.5979	3780.09	0.00523664	1069.38	4.3522	0.390934	-0.0627555	1897.57	-0.0167875	2.17657	1780.31	0.00892942	0.387305	-0.00113466	-0.00118356	0.240363	14.9052	1318.28	0.0456675	27305.8	0.060462	NM	0	0.5395	0.5395	1.03312
MWI0438	5	4	-10.8439	33.5863	1599	5	2018-04-21 08:52:46	2018-04-21 08:56:05	Maize	Standing crop	Main	0.00111248	1.25342	0.0065181	-2.31293	0.504678	-9.15253e-05	65.5968	-0.17507	0.00510893	-0.0667022	-0.000808206	1.66769	27.1648	4974.38	0.005317	1039.91	6.12602	0.151234	-0.0666394	2039.77	-0.0218473	4.86757	1813.95	0.00767225	0.321612	-0.00109596	-0.00110779	0.240721	13.5305	1136.79	0.051983	29298.4	0.295881	NM	0	0.736	0.736	1.5427
MWI0439	5	4	-10.7846	33.5405	1236	7	2018-04-21 10:33:59	2018-04-21 10:39:21	Maize	Standing crop	Main	-0.00180207	1.27073	0.0062331	-1.82631	0.476784	-0.000263238	37.3028	-0.151255	0.00229107	-0.0978921	-0.00114003	2.25426	12.8002	5823.26	-0.00292987	1748.07	5.84748	0.260054	-0.0539224	4130.48	-0.0207769	4.89027	1847.48	0.00635228	0.314781	-0.00117616	-0.00114193	0.22804	26.4468	775.874	0.0246934	14395.7	0.118583	NM	0	0.5289	0.5289	0.713894
MWI0440	5	4	-10.826	33.4887	1185	7	2018-04-21 11:32:01	2018-04-21 11:37:22	Maize	Standing crop	Main	-0.00187614	1.36401	0.00206852	-0.768599	0.607041	-0.0112433	43.8576	-0.14323	0.018742	-0.0701914	-0.00117372	1.31439	17.2814	4054.9	-0.0123707	943.358	2.63816	0.245949	0.0798816	2548.62	-0.0129577	3.88723	1728.78	0.00479141	0.366225	-0.00117142	-0.00102351	0.230189	17.7603	921.298	0.0216466	18352.8	0.1016	NM	0	1.138	1.138	4.05919
MWI0441	5	4	-10.8688	33.4719	1166	7	2018-04-21 12:11:32	2018-04-21 12:17:12	Maize	Standing crop	Main	-0.00100322	0.496009	0.00658005	-2.27882	1.05956	-0.000230027	38.4328	-0.164969	0.0069526	-0.0868267	-0.00057316	1.36165	28.2869	4165.14	-0.0124379	1318.91	4.44736	0.291193	0.145331	3137.02	-0.0102806	6.3162	2154.15	0.0109499	0.368502	-0.00119552	-0.0010695	0.23649	23.9363	623.953	0.0296546	7472.21	0.104343	NM	0	0.4802	0.4802	1.07468
MWI0442	5	4	-10.9719	33.552	1250	8	2018-04-21 14:34:30	2018-04-21 14:39:17	Maize	Standing crop	Main	-0.000784889	4.61122	0.00626881	-2.84883	0.42987	0.0122509	64.8847	-0.174764	0.00613529	-0.0585074	-0.00100596	2.33496	21.8154	4608.67	-0.012512	1496.94	5.39489	0.97318	0.0351097	2785.71	0.0133227	2.47689	1908.73	0.0143502	0.409301	-0.00122015	-0.00093993	0.221597	32.3143	950.296	0.0181515	21665.4	0.233682	NM	0	0.7444	0.7444	2.4393
MWI0443	5	4	-11.0265	33.8511	1058	6	2018-04-21 16:42:23	2018-04-21 16:47:29	Maize	Standing crop	Main	-0.00151732	0.850597	0.00457165	-2.32523	0.119612	0.00112788	57.108	-0.0773096	0.00781253	0.54329	-0.00123708	1.9042	18.1578	4852.41	-0.0124502	1290.24	5.23299	0.701054	0.269338	3333.07	-0.0213806	1.80619	2249.71	0.00110741	0.306368	-0.00122991	-0.00112295	0.232304	29.0426	1129.81	0.0319155	23549.8	0.309484	4.40014	0.0066	1.0924	1.099	7.04248
MWI0444	5	4	-11.0244	33.8576	1048	6	2018-04-21 17:06:49	2018-04-21 17:12:30	Maize	Standing crop	Main	-0.00161993	1.34651	0.00481912	-1.55247	0.0994344	-0.0113604	53.2467	-0.15261	0.00419828	-0.0514273	-0.00137694	2.06117	20.4755	4401	0.00587179	1357.49	4.42436	0.904559	-0.0260314	3086.23	-0.0185133	2.58521	2257.51	0.000108946	0.201817	-0.00128151	-0.00128356	0.228401	22.0325	915.951	0.048647	19526.6	0.471189	10.8691	0	0.8152	0.8152	4.53316
MWI0445	1	1	-15.9696	35.1292	1098	5	2018-04-21 09:54:27	2018-04-21 10:02:50	Maize	Standing crop	Close pair	-0.0014957	2.77163	0.00587999	-1.11704	0.813455	-0.0126037	52.5715	-0.00174633	0.0534349	0.194952	0.0020875	1.52229	31.0422	3943.58	-0.0687489	1316.8	6.68175	-0.0926181	0.695914	3286.37	-0.00634889	18.4068	1520.51	0.0287217	0.722134	9.31543e-05	-0.00126228	0.105787	22.4086	1414.36	2.32717	18245.7	0.370115	NM	0	0.9305	0.9305	1.19641
MWI0446	1	1	-15.9442	35.1646	907	5	2018-04-21 10:40:25	2018-04-21 10:53:14	Maize	Field stack	Main	-0.000901531	2.83811	0.00441734	-0.46189	0.928807	-0.0124916	44.5469	-0.00124321	0.0147524	0.0542176	-0.000696728	2.93653	15.2751	3559.23	-0.0445252	949.677	5.15515	0.128754	0.0983707	2666.29	-0.00599313	2.06489	1180.24	0.0102054	0.835188	-0.000331102	-0.00124633	0.0953183	23.8934	998.794	0.0962498	16165.1	0.161082	NM	0	1.013	1.013	4.08493
MWI0447	1	1	-15.9345	35.2026	847	5	2018-04-21 11:41:11	2018-04-21 11:50:58	Maize	Store	Main	-0.00165368	11.1918	0.000463566	-0.820883	0.243571	0.0145261	42.0953	-0.00170165	0.0196755	0.27987	0.00207544	0.935259	35.0995	2447.5	0.0679295	691.357	3.39679	-0.0427123	0.26975	1822.32	-0.00836239	6.94575	1020.07	0.0212258	0.327389	-0.000177707	-0.00114964	0.148638	14.0003	1200.89	1.379	20122.4	0.22527	NM	0	0.8497	0.8497	2.54646
MWI0448	1	1	-15.9191	35.203	841	5	2018-04-21 12:29:28	2018-04-21 12:38:05	Maize	Store	Main	-0.00194479	87.9963	0.00890749	-0.110893	1.52005	-0.0124425	80.0261	-3.75735e-05	0.0732626	0.765086	0.000758513	2.10683	111.696	3949.44	-0.013207	1235.48	7.16798	0.068095	0.454244	3087.36	0.0136123	3.47482	1400.34	0.0493778	0.882225	0.000242263	-3.37647e-05	0.33919	26.6819	1752.44	0.0388399	35130.5	0.368667	NM	0	2.375	2.375	9.95966
MWI0449	1	1	-16.1103	35.0815	866	5	2018-04-21 15:41:04	2018-04-21 15:54:40	Maize	Store	Main	-0.00175545	2.10584	0.00741175	-0.30729	0.457754	-0.0123452	34.4672	0.0113216	0.0110396	0.0370558	-0.000609124	1.65901	23.1221	2859.05	-0.0256592	885.249	4.13949	0.378262	0.0631189	2063.68	0.0112394	3.36786	1326.97	0.0111405	0.250234	-0.000348433	-0.000953307	0.109421	15.5377	1540.87	0.0348094	34377.3	0.153399	NM	0	2.658	2.658	12.4643
MWI0450	1	1	-16.1264	35.1262	785	5	2018-04-21 17:11:45	2018-04-21 17:21:28	Maize	Store	Main	-0.00159563	20.2677	0.0114787	0.215501	0.682723	0.00111835	48.0099	0.0241235	0.0434524	0.100312	0.00118467	2.17083	75.4513	3878.72	-0.0362152	1264.45	8.6247	0.382498	0.916279	3036.35	0.0196677	4.60899	1411.32	0.0190516	0.285313	-0.000220774	-0.00076776	0.184558	23.628	1548.55	0.107545	26106	0.112632	NM	0	0.9751	0.9751	2.49464
MWI0451	2	1	-13.5037	33.0413	1055	8	2018-04-18 17:16:12	2018-04-18 17:22:20	Maize	Standing crop	Main	-0.00599854	1.29578	-0.000613382	-2.15223	2.97937	0.00183469	45.1204	-0.00123986	0.0127753	0.173821	-0.00051297	1.3542	19.7669	3396.95	-0.00248664	1012.07	4.83121	0.832576	0.0903308	2766.86	0.000561664	1.81502	880.375	0.0123713	1.01946	-0.000654901	-0.000973946	0.0773872	19.7904	1601.07	0.0418216	36551.3	0.148203	74.6777	0	0.9963	0.9963	3.94081
MWI0452	2	1	-13.557	32.9268	1110	5	2018-04-19 09:43:23	2018-04-19 09:48:44	Maize	Standing crop	Main	-0.00626084	0.537681	0.000407816	-0.227174	0.906445	0.0107504	55.6215	0.000210248	0.0103488	0.0357345	0.000626361	2.30556	7.92613	3351.88	-0.00983453	897.847	4.59302	0.526522	0.0435193	2221.07	-0.00299056	5.37387	1002.33	0.0194735	0.302849	-0.000573879	-0.000918829	0.102986	16.5821	1027.64	0.0376886	15994.1	0.24259	NM	0	0.6314	0.6314	2.67426
MWI0453	2	1	-13.5683	33.001	1077	6	2018-04-19 10:49:36	2018-04-19 10:55:29	Maize	Standing crop	Main	-0.00568201	1.12853	0.00571648	-1.75122	0.964767	0.0382169	63.8176	-0.000606854	0.0127566	0.161221	0.00706246	1.4691	9.01004	3202.96	-0.00982972	914.389	4.48699	0.284838	0.0882344	2203.64	0.0661183	7.52436	957.891	0.0238771	0.431711	-0.000618402	-0.000994062	0.0760274	17.8257	1429.36	0.196154	29888.4	0.319434	NM	0	0.8791	0.8791	2.22531
MWI0454	2	1	-13.5721	32.8641	1144	6	2018-04-19 12:25:47	2018-04-19 12:30:38	Maize	Field stack	Main	-0.00635582	1.16915	-0.00108687	-1.24991	1.19153	0.00203425	55.157	-0.00105957	0.0110702	0.0421067	0.00644124	1.85295	20.2194	3544.05	0.012422	1045.79	6.05131	0.157592	0.140776	2924.88	-0.00151068	5.95117	1339.56	0.0535374	0.460801	-0.000577564	-0.000921947	0.0743096	21.9774	794.882	1.00743	10169.4	0.247903	NM	0	0.514	0.514	0.618428
MWI0455	2	1	-13.5954	32.7524	1237	8	2018-04-19 15:18:57	2018-04-19 15:25:47	Maize	Standing crop	Main	-0.00621235	4.30823	0.00125669	-1.48434	0.536943	0.00200683	61.1308	0.000882911	0.00738271	0.0360453	0.00108953	2.1726	19.3301	4605.36	0.00513175	1363.92	6.44905	0.100256	0.0113414	3552.35	-0.00192232	7.55193	1197.12	0.179425	0.46044	-0.000523488	-0.000915699	0.0849053	23.7585	2519.21	0.615412	28330.9	0.762272	NM	0	1.114	1.114	2.37801
MWI0456	2	1	-13.6347	32.9144	1130	5	2018-04-19 17:31:14	2018-04-19 17:35:57	Maize	Standing crop	Close pair	-0.00700626	2.54301	0.000741722	-1.96109	0.650145	0.0109293	62.1847	-0.000477895	0.00611163	0.00970809	0.00204048	1.56576	6.24516	3895.19	0.0201781	835.032	3.91896	0.686966	-0.0143831	2338.07	-0.00198377	5.47435	976.407	0.0800699	0.329618	-0.000593071	-0.000911663	0.08236	14.7995	854.099	0.0519763	13109.2	0.109206	NM	0	0.6053	0.6053	1.72869
MWI0457	2	1	-13.6354	32.9152	1120	7	2018-04-19 17:40:36	2018-04-19 17:45:51	Maize	Standing crop	Close pair	-0.00679467	1.18442	-0.00161567	-0.757053	0.582969	0.0114426	46.8374	-0.000681343	0.0133275	0.049574	0.00436145	1.87067	20.2131	5840.02	-0.00230966	1708.28	7.52529	0.68396	0.0440846	4940.37	-0.00326718	9.67409	1359.03	0.0580014	0.209808	-0.000647173	-0.000979686	0.0800941	21.378	1046.5	0.105018	17853.3	0.1656	NM	0	1.222	1.222	3.99417
MWI0458	2	1	-13.7405	33.2427	1055	7	2018-04-20 10:18:35	2018-04-20 10:24:31	Maize	Standing crop	Main	-0.00653795	2.06046	0.00379375	-1.03233	1.81124	0.011147	68.5501	-0.001268	0.027233	1.47792	0.00549387	2.03295	13.1749	3167.69	-0.0023794	843.848	6.05506	0.201973	0.627697	2253.3	-0.000566717	7.87148	1006.53	0.0165433	0.560784	-0.000571332	-0.00095303	0.0861688	14.602	1369.1	0.145141	20023.4	0.343111	NM	0	0.7111	0.7111	1.63235
MWI0459	2	1	-13.748	33.2893	0	4103	2018-04-20 11:30:49	2018-04-20 11:37:38	Maize	Standing crop	Close pair	-0.00758775	1.46853	0.0026902	-0.885144	0.320102	-0.00713488	54.8335	-0.00054682	0.00941911	0.173232	0.00133383	1.22067	16.9502	3334.15	-0.00248209	990.294	4.02933	0.798547	0.109627	2679.01	-0.000307026	3.64251	1235.13	0.0638977	0.349093	-0.000629805	-0.000911213	0.0858609	17.0836	1122.9	0.0395861	21646.8	0.630441	NM	0	1.025	1.025	5.6117
MWI0460	2	1	-13.8186	33.2254	1043	9	2018-04-20 11:51:18	2018-04-20 11:56:36	Maize	Standing crop	Close pair	-0.00713076	1.58376	0.000573514	-2.07943	1.27299	0.020201	65.3653	-0.000466848	0.0263141	0.0387749	0.00126104	1.93385	4.87156	2750.81	-0.00220358	625.467	4.75031	0.339103	0.0341276	1930.21	-0.0031819	3.89206	1031.36	0.0976662	0.695215	-0.000616449	-0.000947592	0.0648237	11.8672	809.085	0.0402631	11430.4	0.147342	NM	0	0.4063	0.4063	1.53002
MWI0461	2	1	-13.8474	33.1445	1068	7	2018-04-20 13:06:29	2018-04-20 13:12:36	Maize	Store	Main	-0.00687642	3.63958	0.00216442	-0.809035	0.480274	0.0112733	57.0761	-0.000667651	0.0131032	0.0206971	0.00260165	1.88422	11.4138	3860.34	-0.009976	1060.02	5.31785	0.792882	0.0419138	2979.55	0.000207525	7.62748	1434.36	0.0426387	0.329151	-0.000608491	-0.000842869	0.0985519	19.6906	1078.08	0.0761799	16709.6	0.411947	NM	0	0.9984	0.9984	3.26576
MWI0462	2	1	-13.7934	33.1499	1097	7	2018-04-20 14:13:22	2018-04-20 14:18:11	Maize	Standing crop	Main	-0.00643002	1.35383	0.00121298	-0.644918	0.520983	-0.00698485	43.3598	0.00188577	0.0121932	-0.0009812	0.0196697	1.939	10.8046	3189.23	0.00533579	1065.24	4.45594	0.509257	-0.0389947	2284.78	-0.00147731	7.87015	1015.54	0.0172737	0.364821	-0.000647814	-0.00100349	0.0770938	20.1173	1953.46	0.186499	33189	0.422807	NM	0	1.181	1.181	3.03586
MWI0463	2	1	-13.9051	33.1272	1068	9	2018-04-20 15:22:32	2018-04-20 15:27:04	Maize	Standing crop	Main	-0.00605061	15.5739	0.000286061	-0.909559	0.758089	0.00218741	54.72	0.00021166	0.0102941	0.0662083	0.00337002	1.63903	17.9775	4020.21	-0.00993166	987.81	4.40444	0.640206	0.00336612	2793.61	0.0126617	7.51311	1159.95	0.0266072	0.400004	-0.000599198	-0.000674098	0.102546	20.7462	938.288	0.127611	15978.8	0.147786	NM	0	0.5203	0.5203	1.19709
MWI0464	2	1	-13.8811	33.0797	1097	6	2018-04-20 15:59:18	2018-04-20 16:05:21	Maize	Standing crop	Main	-0.00662466	1.86995	0.00445483	-0.97259	0.310493	0.00216382	39.1051	-9.40006e-05	0.00838001	-0.00711512	0.00718855	1.03814	9.82074	2998.39	-0.00990232	670.09	3.13299	0.126032	0.00536911	2149.38	-0.000954345	6.95707	1048.1	0.014414	0.146971	-0.000151059	-0.000954369	0.0863661	12.1189	1211.26	0.196675	12814	0.103249	NM	0	0.4501	0.4501	1.39862
MWI0465	2	1	-13.8133	33.0048	1121	7	2018-04-21 08:10:47	2018-04-21 08:17:20	Maize	Field stack	Main	-0.00659977	2.25513	0.0027089	-1.67869	0.40567	0.00217697	62.7959	0.000746263	0.00740663	-0.00421294	0.00849417	1.5848	9.30124	3148.12	-0.00995131	909.252	5.14685	0.182253	-0.0264835	2208.86	0.000515572	7.83974	1258.49	0.0166951	0.321315	-0.000601403	-0.00101188	0.0761859	15.8689	2244.61	0.316303	30669.4	1.07798	NM	0	1.071	1.071	1.27737
MWI0466	2	1	-13.8333	33.045	1120	7	2018-04-21 08:35:20	2018-04-21 08:43:02	Maize	Standing crop	Main	-0.0068788	6.52333	-0.000909285	0.124335	0.366353	-0.00704688	61.8702	-0.0013589	0.00698659	0.149008	-2.25408e-05	1.28186	10.0971	3719.08	0.00544412	794.397	3.30441	1.097	0.0165966	2212.55	0.0110365	4.84055	1069.88	0.0117829	0.257365	-0.000668026	-0.000893374	0.086379	16.2199	1913.41	0.00255056	34487.9	0.589202	1.11865	0.0037	1.2033	1.207	5.89437
MWI0467	2	1	-13.793	33.0701	1099	6	2018-04-21 09:10:12	2018-04-21 09:16:04	Maize	Field stack	Main	-0.00657744	1.14989	0.00206858	-2.12663	0.459041	-0.00701918	64.6743	-0.000864686	0.0197012	-0.000136149	0.0156199	1.97166	12.1225	2915.1	-0.00988285	934.835	5.92463	0.329505	0.0586924	2280.04	-0.00165415	7.96066	1366.56	0.00997503	0.408988	-0.000634211	-0.00107444	0.106136	18.1024	1490.65	0.173055	20203.1	0.132705	NM	0	1.01	1.01	3.51692
MWI0468	2	1	-13.7747	32.9744	1127	9	2018-04-21 10:01:33	2018-04-21 10:06:11	Maize	Standing crop	Main	-0.00620515	4.84875	0.00247298	-0.935879	0.550488	0.00219617	40.8294	-0.000249328	0.00474801	-0.00397836	0.00458491	1.29468	9.38448	3289.82	-0.00219501	748.539	3.76472	0.100423	-0.0422836	1894.46	-0.000647036	5.20518	1379.81	0.0219124	0.220303	-0.00069133	-0.00094186	0.0800623	14.3644	2758.88	0.884528	46789.7	0.594854	12.9402	0	0.9487	0.9487	1.42857
MWI0469	2	1	-13.8095	32.9544	1130	5	2018-04-21 10:33:25	2018-04-21 10:42:10	Maize	Standing crop	Main	-0.00747066	3.44051	5.46644e-05	-0.464781	0.257436	-0.00708182	37.0024	0.00311592	0.0610381	0.0157713	-9.62786e-05	1.45444	11.9661	4639	0.00564998	1224.82	4.42797	0.907892	0.00806277	3562.84	0.00290962	1.40254	1435.83	0.0159817	0.176273	-0.000640278	-0.000948864	0.101703	21.1241	2313.34	0.0226551	47716.6	1.51143	19.1065	0.0376	2.3214	2.359	12.0281
MWI0470	2	1	-13.6332	32.9851	1072	5	2018-04-21 11:47:07	2018-04-21 11:55:57	Maize	Field stack	Main	-0.00675781	1.29097	-0.00154153	-0.576974	0.685704	0.0304568	63.4392	-0.000928939	0.161631	0.00298191	0.0023981	1.29276	15.7558	3414.68	-0.00206707	919.852	4.4278	0.446921	-0.00319858	2629.72	-0.00268567	5.95796	1517.87	0.0196976	0.368695	-0.000683244	-0.000981469	0.0939718	19.3452	1353.32	0.141613	29207.8	0.170776	NM	0	0.8908	0.8908	2.95716
MWI0471	3	2	-9.78669	33.8745	470	5	2018-04-21 14:54:21	2018-04-21 15:25:05	Rice	Standing crop	Main	-0.000715656	9.91981	0.00583308	-3.39655	0.683916	0.00287994	81.6266	-0.00495888	0.0587417	2.00139	0.000649691	5.54644	9.69721	2767.13	-0.186863	1383.98	17.9975	0.402759	2.00836	3150.7	0.0152362	4.97748	1592.92	0.0366702	0.353989	-0.000288364	-0.00018319	0.158803	26.1843	1245.26	0.23587	35753	0.188562	22.0066	0	0.4322	0.4322	3.05894
MWI0472	3	2	-9.80166	33.8415	475	5	2018-04-21 15:46:45	2018-04-21 15:54:12	Rice	Store	Main	-0.000652646	24.8689	0.000813939	-2.16508	0.587693	0.0163655	75.4066	0.0055698	0.0251494	0.372685	0.00065873	3.58613	11.6587	2472.71	-0.181543	1148.36	22.7005	0.551729	0.493865	2685.74	0.0249386	1.63291	1764.17	0.0341253	0.297788	-0.000257386	8.45161e-05	0.191503	24.9234	2102.79	0.145781	58803.8	0.329652	32.6117	0	3.125	3.125	9.7113
MWI0473	3	2	-9.76072	33.8768	467	5	2018-04-23 09:08:04	2018-04-23 09:15:16	Maize	Store	Main	-0.000802626	3.22971	-0.00118439	-1.08665	0.778733	-0.0108894	73.3778	-0.00963618	0.00967926	0.750026	-0.000126943	1.4448	8.68441	4156.79	-0.229791	1121.66	6.07118	0.0142753	0.485796	2780.76	-0.000258542	2.54694	1667.82	0.00334106	0.584238	-0.000457469	-0.000269235	0.142571	18.6152	1534.54	0.0991894	37945.1	0.817721	28.3546	0	1.217	1.217	5.06672
MWI0474	7	5	-13.1834	34.3265	468	5	2018-04-23 09:43:46	2018-04-23 09:48:15	Maize	Standing crop	Main	-0.00130421	1.11306	0.0164319	-1.70893	0.189837	-0.000590249	90.1894	0.00980158	0.004118	0.0214324	0.00504016	1.30222	20.4108	4301.57	0.00240274	1028.24	4.56785	0.23646	0.104349	2994.37	0.00176086	7.32719	1636.87	0.0036933	0.513778	1.26128e-05	0.00011086	0.294303	20.4835	2095.09	0.213797	8960.74	0.1157	4.1119	0	1.412	1.412	1.76598
MWI0475	3	2	-9.74611	33.858	481	5	2018-04-23 09:47:48	2018-04-23 10:01:08	Maize	Standing crop	Close pair	-0.000356034	57.6044	0.000243322	-1.56867	0.691195	-0.0107242	65.7536	-0.00857822	0.0214558	0.639008	0.00313214	1.47829	39.9944	4262.42	-0.176991	1096.18	4.76299	0.457386	0.273652	2864.65	0.0124678	9.7713	1790.23	0.0154599	0.36373	-6.53886e-05	0.00114792	0.240912	16.3873	5508.61	0.300359	31644.7	0.324547	9.84917	0	2.038	2.038	2.90736
MWI0476	4	3	-15.6705	35.5064	676	6	2018-04-23 09:56:41	2018-04-23 10:07:24	Sorghum	Standing crop	Main	-0.00316985	3.52676	-0.0080063	-3.74687	0.664441	0.00572742	123.301	0.0141805	0.0050978	0.122968	-0.00203063	2.29026	21.4298	5141.58	-0.0951838	1552.05	13.1597	0.328187	0.392866	3613.97	-0.000455095	2.91539	1777.66	0.0176324	1.41016	-0.00123736	-0.00134548	0.223441	14.1044	938.146	0.0358332	15977.4	0.610822	28.9082	0	0.5756	0.5756	7.48463
MWI0477	4	3	-15.6247	35.5108	664	5	2018-04-23 10:37:03	2018-04-23 10:45:58	Maize	Standing crop	Main	-0.00360283	-1.62699	-0.00252748	-3.44714	1.2475	-0.00979963	56.6088	-0.00757617	0.0337914	0.0273657	0.000674432	2.63	17.993	3653.19	-0.0810293	1239.86	6.56658	0.116503	0.240003	2979.11	-0.00390958	9.79934	1987.71	0.00584839	1.05427	-0.00126008	-0.00156849	0.211722	26.7619	710.214	0.0548573	13763.7	0.30442	56.8436	0	0.9736	0.9736	6.35479
MWI0478	4	3	-15.571	35.4966	659	7	2018-04-23 11:09:18	2018-04-23 11:15:59	Maize	Store	Main	-0.00386264	1.27254	-0.00369739	-3.15834	1.99897	0.0048672	50.445	-0.00480653	0.0455738	0.402998	0.00855355	1.79872	32.7708	3633.91	-0.0931827	1261.6	6.09764	0.163019	0.496454	3046.5	0.00323668	9.52472	1947.86	0.0108134	0.826439	-0.00116632	-0.00140704	0.220043	21.2657	593.654	0.153671	11469.2	0.167998	88.4362	0	0.7914	0.7914	6.89124
MWI0479	3	2	-9.75159	33.8148	507	5	2018-04-23 11:17:30	2018-04-23 11:24:03	Maize	Store	Main	-0.00128741	15.3362	0.00146555	-1.69341	0.888519	0.0165274	79.7403	-0.0096928	0.0178256	0.463553	0.00168934	2.30694	32.9136	4418.82	-0.187647	1219.11	5.96713	0.579926	0.519094	3357.14	0.00154832	2.55023	1641.61	1.85182	0.560972	-0.000317248	0.00032966	0.179075	25.7174	859.098	0.0267881	13836.9	1.36645	13.3975	0	0.6833	0.6833	4.42417
MWI0480	3	2	-9.71575	33.8352	532	5	2018-04-23 12:13:39	2018-04-23 12:24:38	Rice	Store	Main	-0.000590094	33.6621	0.014082	-2.56009	2.4479	0.00294209	95.9911	-0.00262362	0.0850826	1.63047	0.00220536	3.3057	28.3253	2404.4	-0.226418	1302.25	25.8456	1.10709	1.37892	2807.99	0.030382	17.8995	1195.73	0.0640461	0.573119	-9.0636e-05	0.000253178	0.232231	23.0661	1630.01	22.4534	38298.9	0.40994	69.0136	0	0.9649	0.9649	2.96277
MWI0481	5	4	-11.9622	34.0929	0	5000	2018-04-23 11:02:10	2018-04-23 11:10:10	Maize	Standing crop	Main	-0.00086506	1.53097	0.00510954	-3.53348	0.342125	-0.000238038	53.0716	-0.173897	0.00212971	-0.0442053	0.00339849	1.71746	18.4016	4985.77	-0.0125306	1300.66	6.46423	0.106549	0.00639664	3558.99	-0.0198887	16.0677	2213.6	0.0103793	0.218748	-0.00120553	-0.000966251	0.231834	21.7984	1408.09	0.0758023	18697.4	0.22771	NM	0	0.6079	0.6079	1.10399
MWI0482	5	4	-12.1985	34.0032	482	5	2018-04-23 11:48:48	2018-04-23 11:55:30	Maize	Standing crop	Main	6.17589e-05	2.32724	0.00156517	-1.93335	0.378019	-0.0113435	97.4533	-0.172891	0.000269462	-0.0949913	0.0114535	3.24419	18.956	5958.9	0.00735647	1527.8	7.73689	0.525882	0.276509	3636.94	-0.0208439	9.92903	2465.69	0.0255029	0.43256	-0.00115092	-0.000922128	0.227094	28.99	2107.24	0.034404	58056.8	0.41817	NM	0	1.86	1.86	12.5181
MWI0483	5	4	-12.2246	33.9691	491	5	2018-04-23 13:03:49	2018-04-23 13:10:37	Maize	Standing crop	Main	-0.000896115	2.74292	0.00573389	-1.43611	0.138724	-1.33298e-05	72.6628	-0.163803	0.000623731	-0.0893867	8.97837e-05	1.24476	11.1917	4583.47	-0.00273656	1108.83	4.84719	0.601878	0.0265646	2700.14	-0.0194627	2.22194	1895.33	0.00924607	0.422418	-0.00115711	-0.000864494	0.239087	21.4628	1468.46	0.0340156	30810	0.138757	NM	0	1.502	1.502	9.41925
MWI0484	2	1	-13.7233	33.1539	1075	9	2018-04-23 09:27:26	2018-04-23 09:34:27	Maize	Field stack	Main	-0.00754249	32.1446	0.00233434	-0.507891	1.28198	-0.00712776	62.2934	-0.000177529	0.0212028	0.0606587	0.00137754	1.50944	25.5994	3825.59	0.00579493	1020.51	4.70715	0.63229	0.109318	2803.83	0.00621705	2.68206	1244.08	0.0513564	0.644963	-0.000463312	0.000485701	0.153837	20.4642	1739.29	0.0560885	27580.4	0.571281	NM	0	0.8774	0.8774	3.12025
MWI0485	2	1	-13.66	33.2299	1044	8	2018-04-23 12:16:33	2018-04-23 12:24:29	Maize	Standing crop	Main	-0.00647199	4.28107	0.00138338	-1.19957	0.575168	-0.00701918	61.6695	0.00131873	0.00760222	0.0990701	0.00437503	1.47125	12.1435	3803.28	0.00577713	1028.75	6.21353	0.353825	0.0572438	2916.25	0.0292193	7.85538	1149.46	0.0558325	0.3214	-0.000628695	-0.00088861	0.0971096	12.6507	766.024	0.028823	9145.3	0.0867995	NM	0	0.4223	0.4223	2.70234
MWI0486	7	5	-13.209	34.2084	552	5	2018-04-23 11:28:11	2018-04-23 11:32:46	Maize	Field stack	Main	-0.00135022	2.4988	0.0102751	-1.17346	0.195234	0.0235285	58.5391	-0.00188477	0.00673405	0.00734967	-4.44631e-05	1.17251	13.303	3789.38	-0.0585511	1119.26	4.19819	0.863243	0.0437228	2737.8	-0.00127413	0.919674	1949.48	0.00142551	0.356035	0.000146069	0.000479272	0.312787	18.9376	1131.86	0.0256151	36691	0.442535	12.8587	0.0141	1.7189	1.733	14.2095
MWI0487	3	2	-9.72173	33.8996	462	5	2018-04-23 16:46:34	2018-04-23 17:11:09	Rice	Standing crop	Main	-0.000556025	9.09358	0.00568594	-2.5146	0.805753	-0.0107294	93.8997	0.00200133	0.0135184	0.196753	0.00267023	3.48811	-0.227586	1575.31	-0.190296	767.38	15.152	0.406636	0.165291	1504.09	0.0336366	8.83756	1631.01	0.0156621	0.659483	-0.00021559	-7.30095e-05	0.170133	23.1657	7072.56	1.40989	16318.9	0.215178	13.6244	0	2.088	2.088	0.841901
MWI0488	7	5	-13.2007	34.1274	607	5	2018-04-23 13:01:53	2018-04-23 13:06:32	Maize	Field stack	Main	-0.00159345	3.25596	0.00911282	-2.20642	0.204645	-0.0124697	60.887	0.000838138	0.0152667	0.0921062	0.000123597	1.21528	14.9044	3585.44	0.00457266	1036.78	4.55936	0.609962	0.106443	2672.26	0.00204526	2.8477	1696.87	0.0133568	0.347545	3.04154e-05	0.000377557	0.29719	18.0464	992.703	0.0468302	14870.4	0.228588	5.96083	0	0.5991	0.5991	4.35018
MWI0489	7	5	-13.1664	34.1851	543	5	2018-04-23 14:43:34	2018-04-23 14:50:32	Maize	Standing crop	Main	-0.0013861	1.12743	0.0090557	-2.09124	0.346245	0.011871	53.5226	-0.00037204	0.0255476	-0.00376238	0.00397708	1.26544	12.0873	3347.02	-0.014493	915.781	4.71895	0.361318	0.046235	2309.25	0.00172538	6.07726	1631.22	-7.18806e-05	0.307301	1.8922e-05	0.000340219	0.338058	18.8145	975.417	0.0334867	20779.3	0.17633	14.9371	0	0.8134	0.8134	4.29687
MWI0490	7	5	-13.1718	34.2666	477	5	2018-04-23 16:35:35	2018-04-23 16:41:30	Maize	Field stack	Main	-0.00166252	3.76629	0.00942393	-1.2806	1.00023	0.0125883	72.4994	0.0020331	0.0120865	0.00375443	0.0051792	1.59049	19.3256	5809.11	-0.00224631	1706.6	9.32935	0.167777	0.215221	3942.56	0.00192415	17.4877	1852.86	0.0038482	0.760762	0.000238967	0.000679769	0.326011	32.1748	1525.01	0.392965	25803	0.317232	31.611	0	0.7423	0.7423	1.81467
MWI0491	2	1	-13.6278	33.3109	1042	8	2018-04-23 13:03:03	2018-04-23 13:09:23	Maize	Field stack	Main	-0.00719478	2.59594	0.00282909	-0.955173	0.927601	0.011489	80.7527	-0.00159348	0.00986942	0.0186789	0.00106188	1.27145	9.66135	3535.23	-0.00987315	992.282	4.89353	0.602753	0.0625409	2671.48	-0.00291998	6.18833	1466.73	0.0747978	0.557079	-0.000623146	-0.000903856	0.091733	17.5805	752.329	0.291409	10707.2	0.0569863	NM	0	0.6042	0.6042	1.4797
MWI0492	2	1	-13.6438	33.1711	1081	9	2018-04-23 14:25:43	2018-04-23 14:31:57	Maize	Field stack	Main	-0.00705549	2.56904	0.00506904	-1.7562	0.427986	0.0114189	52.6043	-2.36869e-06	0.00356117	0.000885431	0.000680125	1.75552	13.7494	3215.19	-0.00213674	902.744	3.58826	0.491591	-0.0088133	2624.3	-0.00265253	4.51554	1361.37	0.216398	0.302312	-0.00057319	-0.000968594	0.0978749	15.6578	735.868	0.0592929	11522.1	0.0878817	NM	0	0.556	0.556	2.05496
MWI0493	2	1	-13.6672	33.1106	1088	8	2018-04-23 15:56:36	2018-04-23 16:01:50	Maize	Field stack	Close pair	-0.00642955	2.11904	0.00274182	-1.77161	0.307383	0.00243958	53.8343	0.00145545	0.0791661	-0.000108143	0.132893	1.74492	13.5017	3209.39	-0.00991208	1006.71	6.27073	0.335492	0.0503607	1822.9	-7.36746e-05	25.4127	1419.4	0.00458174	0.322883	-0.000682473	-0.000942913	0.0919469	24.3021	2188.06	0.50282	35523.5	0.448395	NM	0	1.553	1.553	2.49364
MWI0494	2	1	-13.6681	33.111	1081	8	2018-04-23 16:07:07	2018-04-23 16:12:38	Maize	Standing crop	Close pair	-0.00597687	4.34623	0.00233503	-1.99651	0.650843	-0.00705732	39.3009	0.000485497	0.0246974	0.00967889	0.03256	2.00508	8.67568	2841.53	-0.0021587	945.369	4.87955	0.335261	0.0210152	1819.93	0.0544231	14.5483	1348.44	0.00297889	0.323898	-0.000594158	-0.000805228	0.103623	20.7227	2159.16	0.195556	39282.5	0.642927	NM	0	1.704	1.704	2.83484
MWI0495	2	1	-13.6813	33.0444	1119	9	2018-04-23 17:05:22	2018-04-23 17:12:04	Maize	Standing crop	Main	-0.00744659	5.39852	-0.000425965	-1.06693	0.431882	0.00231425	49.5291	0.00259957	0.00903691	0.107328	0.027787	2.02191	8.82463	3419.9	-0.00196342	814.835	4.40816	0.241528	0.00583131	2027.24	0.0051232	9.93032	1230.75	0.0144532	0.473872	4.62832e-05	-0.000881795	0.103099	16.6435	2609.56	0.106986	46932	1.64637	NM	0	2.073	2.073	4.25179
MWI0496	1	1	-16.2752	35.2654	515	5	2018-04-23 08:44:38	2018-04-23 08:54:03	Maize	Standing crop	Main	-0.00198657	8.33151	-0.00217025	0.175277	0.273451	-0.0124058	62.1746	0.0138533	0.017786	0.216231	-8.88342e-05	2.73342	28.2583	3609.51	0.0184061	935.175	5.38727	0.634145	0.224232	2193.57	0.0110047	1.71127	1425.96	0.0545317	0.227082	-0.000264718	-0.000492588	0.11602	26.6561	1599.21	0.0283271	43250	0.158811	NM	0	1.345	1.345	7.66482
MWI0497	7	5	-16.7665	35.2045	145	5	2018-04-23 13:49:48	2018-04-23 13:54:42	Pearl millet	Standing crop	Main	-0.00207935	5.27726	0.0074438	-1.12717	0.294347	0.00432404	168.317	0.0143994	0.274702	0.143665	0.000186654	4.3473	60.3391	5305.12	-0.128473	1634.49	12.9273	0.732051	2.72899	3378.28	-3.30263e-05	2.08845	2651.48	0.191639	1.5683	-0.000525707	-0.000260824	0.292463	25.3297	1302.19	0.00457284	22950.2	0.551793	NM	0	0.8526	0.8526	9.4749
MWI0498	1	1	-16.267	35.1951	719	5	2018-04-23 10:17:55	2018-04-23 10:26:10	Maize	Store	Main	-0.00168959	10.6615	0.00564785	-0.784945	0.574423	0.027366	59.795	0.0050978	0.0740729	0.12391	0.00446784	2.57247	27.6678	3281.16	-0.0324975	1008.3	6.60416	0.251315	0.403684	2233.44	0.00805517	5.78109	1203.46	0.0286609	0.263568	-0.000202477	-0.000983881	0.112802	23.8971	2741.72	0.837945	48703.5	0.166592	NM	0	2.58	2.58	5.97863
MWI0499	1	1	-16.2686	35.1383	843	3	2018-04-23 13:37:34	2018-04-23 13:46:07	Maize	Store	Main	-0.00155183	38.155	0.00350436	-0.476726	0.732543	-0.000414119	57.6844	0.00148179	0.0578793	0.437472	0.00256489	2.05483	43.3746	3802.98	-0.0226398	1260.09	6.37341	0.470882	0.387759	2745.46	0.00844469	4.92043	1444.05	0.030801	0.462478	-0.000136046	-0.000415355	0.156424	25.1857	2378.1	1.44671	54810.2	0.399671	NM	0	1.363	1.363	2.39384
MWI0500	1	1	-16.228	35.0846	889	5	2018-04-23 15:03:48	2018-04-23 15:15:33	Maize	Store	Main	-0.000301169	4.49979	0.00787466	0.00671445	0.230052	-0.0124363	58.9372	0.00470338	0.00607961	0.0639166	0.0176952	2.42231	20.0882	3659.01	0.023305	1109.01	4.08217	0.479065	0.130481	2392.12	0.00264191	7.11809	1124.89	0.00685475	0.313584	-0.000325975	-0.000883898	0.100277	18.4497	1908.2	0.11539	36655.8	0.209993	NM	0	1.15	1.15	2.81353
MWI0501	4	3	-15.5272	35.4884	675	5	2018-04-23 12:02:19	2018-04-23 12:12:02	Maize	Store	Main	-0.00237501	93.0381	-0.000566982	-3.03212	2.00761	0.0195128	62.4163	0.00168064	0.0798914	0.670186	0.00170272	2.84427	80.1495	3690.6	-0.0828503	1364.05	8.10837	0.210595	0.722526	3106.4	0.0305409	10.0651	1690.88	0.0114317	1.11368	-0.000938286	-0.000735786	0.345075	32.4455	587.185	0.0551213	5915.72	0.0383347	44.4992	0	0.5	0.5	2.10273
MWI0502	4	3	-15.2557	35.4238	692	5	2018-04-24 08:49:54	2018-04-24 09:02:36	Maize	Standing crop	Main	-0.00253402	5.98538	-0.0087148	-4.16191	1.41813	0.0192304	56.3072	-0.00586632	0.0144765	0.0879778	0.00238582	2.01204	21.0236	3704.25	-0.056784	1054.37	6.83826	0.382568	0.168213	2743.42	-0.00139201	12.2308	1328.26	0.0127284	0.547168	-0.000782347	-0.001324	0.194935	22.5743	640.949	3.39142	2894.3	NM	9.8848	0	0.275	0.275	0.571764
MWI0503	1	1	-16.2312	35.1381	902	4	2018-04-23 14:14:49	2018-04-23 14:23:57	Maize	Store	Main	-0.00090861	27.8965	0.00237208	-0.938674	0.509197	-0.0124363	48.7805	0.00524349	0.0311283	0.2564	0.00129042	1.96786	37.6678	3709.13	-0.0359478	1196.45	6.71976	0.326909	0.253371	2950.73	0.0102067	7.40621	1488.63	0.0563186	0.210838	-0.000132345	-0.000801138	0.166933	22.3004	2935.86	0.150905	48505.1	0.296394	NM	0	2.42	2.42	6.47529
MWI0504	5	4	-12.0226	34.0094	724	6	2018-04-23 18:07:42	2018-04-23 18:13:28	Maize	Standing crop	Main	0.000154249	3.20463	0.00986446	-2.08367	0.155219	-0.000229658	39.545	-0.117613	0.00277599	-0.0600245	0.018702	1.56166	28.3811	3418.82	-0.00288351	870.201	4.08384	0.478005	-0.0136512	1883.33	-0.0192519	16.818	1958.13	0.00669586	0.216163	-0.00109613	-0.00104902	0.214837	21.4617	1169.8	0.269317	18993.4	0.0846267	3.87371	0	0.9047	0.9047	1.71941
MWI0505	7	5	-16.421	35.1594	54	5	2018-04-24 10:44:37	2018-04-24 10:50:35	Maize	Store	Close pair	-0.00105608	23.3565	0.00830149	-2.5465	0.191865	-0.0126365	65.8203	0.00453617	0.0231243	0.0831705	0.00620832	2.98413	43.7616	5289.11	-0.11447	1429.75	9.16774	0.30178	0.23753	3367.17	0.00459484	8.66494	2453.05	0.147563	0.292451	-0.000292147	-1.85356e-06	0.333889	30.4827	1443.06	0.00396895	29507.1	1.12274	NM	0.0053	1.7607	1.766	14.0249
MWI0506	7	5	-16.4476	35.1859	64	5	2018-04-24 11:44:59	2018-04-24 11:52:59	Pearl millet	Store	Main	0.00127419	84.125	0.0153329	-2.28058	0.748992	-0.0124819	197.981	0.0241945	0.187011	1.23575	0.00346357	4.85928	209.307	5827.19	-0.0465442	1675.2	15.1436	1.00874	1.86209	3881.35	0.0136772	2.11293	2535.37	0.62886	0.918361	8.4065e-06	0.00446072	0.60992	41.4138	1903.23	0.0057304	40554.2	1.04656	NM	0	3.244	3.244	23.3176
MWI0507	5	4	-12.006	34.029	555	5	2018-04-23 18:31:29	2018-04-23 18:38:02	Maize	Standing crop	Close pair	-0.00235639	5.76851	0.0048829	-1.75937	0.394421	-0.000171404	32.5072	-0.13459	0.00218341	-0.0848805	0.00897428	2.11225	13.508	4332.61	0.00581783	1221.35	5.73547	1.34728	0.0283899	2309.96	-0.0165479	14.864	1768.8	0.000741502	0.297788	-0.00119358	-0.000731796	0.218917	20.7479	1072.56	0.0515468	18871.4	0.0990477	NM	0	1.164	1.164	1.40278
MWI0508	5	4	-11.9914	34.0451	477	6	2018-04-24 08:24:55	2018-04-24 08:29:42	Maize	Standing crop	Main	0.00103264	4.19229	0.0052609	-3.06219	0.609242	0.0120844	40.3088	-0.159607	0.01281	0.0244121	0.00433326	1.14608	103.726	3929.93	-0.012444	967.806	4.73044	0.139836	0.131234	2424.89	-0.021592	11.4908	1769.31	0.00430013	0.269974	-0.000979215	-0.000751738	0.260629	18.3309	860.831	0.763092	14001	0.142136	NM	0	0.3972	0.3972	1.05849
MWI0509	5	4	-11.9123	34.1718	461	5	2018-04-24 09:32:01	2018-04-24 09:38:38	Rice	Standing crop	Main	-0.00122979	7.25751	-0.00125513	-3.01211	3.33905	-0.00010201	68.457	-0.053369	0.00889128	-0.0312298	0.186609	0.384327	4.68362	1949.93	-0.0124073	988.673	12.1099	0.714031	-0.00650348	2186.59	-0.0215399	51.3436	1915.49	0.00289976	0.307227	-0.00102505	-0.000931778	0.252312	19.4677	617.547	4.84066	2868.99	0.021642	NM	0	1.157	1.157	0.41632
MWI0511	7	5	-16.4683	35.2376	96	5	2018-04-24 12:53:39	2018-04-24 12:59:12	Maize	Standing crop	Main	-0.00205675	11.2631	0.00422782	-0.958575	0.205672	0.0351453	79.9354	-0.000728435	0.00923797	0.0656446	-0.000212048	1.93985	35.3325	6673.23	-0.112977	2171.51	12.4686	2.40275	0.32911	4333.29	0.00229432	1.85476	2223.38	0.0256888	0.204532	-0.000416579	-0.000117675	0.279938	43.9589	1011.74	0.00711252	20770.6	1.15882	NM	0	1.596	1.596	12.9709
MWI0512	7	5	-13.3172	34.2168	532	5	2018-04-24 11:21:25	2018-04-24 11:27:50	Maize	Standing crop	Main	-0.00182546	3.16598	0.0083929	-0.761781	0.32062	0.0128895	87.6986	0.00137686	0.0130837	0.0338073	0.000171083	2.05551	18.6485	4380.61	-0.0104399	1114.59	5.96692	0.466999	0.0834709	2956.37	0.0964466	1.93197	2372.56	0.114522	0.503591	-5.05537e-05	0.00025127	0.360415	22.5539	1929.79	0.0501003	29436.6	0.292542	7.04871	0	1.091	1.091	10.5375
MWI0513	7	5	-13.3382	34.123	660	5	2018-04-24 15:33:36	2018-04-24 15:38:34	Maize	Standing crop	Main	-0.00202345	6.98257	0.00528404	-2.50462	0.599371	5.03163e-05	70.0961	0.00157705	0.0251895	0.0192835	0.00111154	2.30019	22.7669	4236	-0.0429109	1084.38	5.83909	0.358173	0.0885589	2639.72	0.00137123	4.74188	1768.6	0.00920851	0.443271	2.3463e-05	0.000499726	0.368205	21.2922	2413.89	0.0123836	43192.2	1.18389	22.7834	0	0.9197	0.9197	6.91997
MWI0514	2	1	-13.7033	32.9881	1124	7	2018-04-24 09:28:19	2018-04-24 09:34:32	Maize	Standing crop	Main	-0.00616446	0.813576	0.00405699	-1.1738	0.355218	0.0214571	54.1216	-0.00012141	0.0073234	-0.0166226	0.00755132	1.88937	8.61662	3970.7	0.00598463	1114.36	4.25712	1.089	0.0479742	2987.16	-0.00132822	8.0992	1235.14	0.04721	0.234348	-0.000639074	-0.00105378	0.0795966	21.1686	1053.19	0.0978161	18534	0.260496	NM	0	0.5276	0.5276	1.39067
MWI0515	5	4	-11.9078	34.0978	521	5	2018-04-24 11:03:21	2018-04-24 11:10:48	Maize	Standing crop	Main	-0.00172346	5.08013	0.0110946	-0.73202	0.23968	-0.0112158	31.9113	-0.145815	0.00236328	-0.0373845	0.00407482	2.04219	12.9993	4041.02	-0.0123405	1297.72	8.83685	0.0714298	0.362662	2510.71	-0.0176871	14.1504	2204.59	0.00122817	0.224042	-0.00092789	-0.00112338	0.201923	27.9101	2123.02	0.160018	43714.9	0.510407	NM	0	1.875	1.875	4.20176
MWI0516	2	1	-13.7343	33.0638	1092	5	2018-04-24 16:13:51	2018-04-24 16:19:28	Maize	Standing crop	Main	-0.00513299	1.3686	8.69939e-05	-0.506601	0.870177	0.011754	73.2952	0.000147395	0.00803623	0.0209442	0.0599191	1.63882	7.68516	3493.69	-0.00993166	960.655	5.42829	0.135639	0.0473234	2308.02	0.0083143	19.8792	1316.47	0.0350315	0.381881	-0.000200773	-0.00102264	0.089172	19.77	1315.37	0.231944	23990	0.266258	NM	0	0.716	0.716	1.9366
MWI0517	7	5	-16.3875	35.1973	242	5	2018-04-24 17:03:06	2018-04-24 17:08:17	Pearl millet	Store	Main	-0.00198861	4.96793	0.0112262	-2.29117	1.27875	-0.0125618	200.08	-0.00340784	0.0120129	0.153784	0.0101711	4.30016	29.4364	5052.53	-0.112289	2003.75	16.0052	1.43466	0.80534	3264.27	0.00640282	3.2176	2293.3	0.0520895	1.70907	-0.000505774	-0.000292268	0.280583	26.6258	1776.76	0.0111176	38717.6	0.790975	NM	0	1.082	1.082	16.8535
MWI0518	2	1	-13.6839	32.9205	1169	9	2018-04-24 11:04:15	2018-04-24 11:10:55	Maize	Standing crop	Main	-0.00717048	1.44804	0.00171389	-1.40005	1.08943	0.0216708	59.7372	-0.000235863	0.00714866	-0.00804898	0.00675331	1.77155	9.43664	4823.55	0.0058939	1183.21	5.0357	0.528587	-0.0200479	3581.48	-0.0001049	6.45742	1286.67	0.0428853	0.539372	-0.00066312	-0.000963449	0.0753207	20.3981	1031.15	0.0503804	14805.2	0.115552	NM	0	0.5235	0.5235	1.3478
MWI0519	2	1	-13.7409	32.9576	1150	8	2018-04-24 14:40:44	2018-04-24 14:45:44	Maize	Standing crop	Main	-0.00699583	5.02697	-0.00144115	-0.984022	0.572414	-0.00709236	50.0407	-0.00054923	0.0203094	0.02627	0.0138537	1.37225	16.0217	3968.2	-0.0099859	1042.79	4.70862	0.977247	0.08411	2808.95	0.000367696	9.19854	1107.93	0.00558576	0.505454	-0.0006341	-0.000856905	0.0926179	20.1011	946.956	0.0323023	14803	0.21277	NM	0	0.7281	0.7281	2.38826
MWI0520	2	1	-13.7643	33.041	1068	8	2018-04-24 15:36:17	2018-04-24 15:42:48	Maize	Store	Main	-0.00601704	3.29068	0.000400588	0.275128	0.509641	-0.00705732	61.3217	-0.00108975	0.0175456	0.0404008	0.00649352	1.56071	13.4053	4336.37	-0.00993656	1114.15	4.23023	0.936166	0.155508	2699.36	-0.0016277	4.74652	1529.39	0.0294549	0.321386	-0.000665966	-0.000887118	0.0939695	23.5798	1499.38	0.0482061	26371.3	0.951611	NM	0	0.8736	0.8736	2.94912
MWI0521	1	1	-16.1857	35.1282	815	4	2018-04-24 09:31:24	2018-04-24 09:39:53	Maize	Store	Close pair	0.000127922	11.4147	0.00149173	-1.037	0.742106	-0.000100679	63.0708	0.00769629	0.0408594	0.860446	0.00114267	12.2956	27.5487	4053.73	-0.0260831	1262.45	6.58727	25.9028	0.553724	2948.02	0.0175689	4.68744	4257.36	0.0331649	0.50721	-0.000170183	-0.000810901	0.154912	35.2143	1055.32	0.578537	14508.8	0.067241	NM	0	0.6726	0.6726	1.32596
MWI0522	1	1	-16.1652	35.0707	776	3	2018-04-23 17:33:44	2018-04-23 17:40:23	Maize	Store	Main	-0.00207046	8.11474	0.00187332	-0.221161	0.328449	0.000817132	46.8959	-0.00112033	0.127715	0.0580617	0.00165528	2.07831	27.5939	3492.69	0.0165878	1058.18	7.48918	0.182381	0.420742	2488.61	0.00696492	4.51056	1588.14	0.00889664	0.437091	-0.000311536	-0.000927579	0.109503	24.8623	2126.34	0.455133	45953.6	0.248266	NM	0	1.71	1.71	5.4164
MWI0523	1	1	-16.2158	35.2411	687	5	2018-04-24 15:57:42	2018-04-24 16:03:00	Maize	Store	Main	-0.00159322	7.7306	0.00744482	0.449492	0.416026	-0.0125412	53.2778	0.0111505	0.0230484	0.0394708	0.00105065	2.1218	26.1783	3168.17	-0.00219804	978.81	4.57876	0.260382	0.224066	1848.31	0.0243508	3.32473	1359.86	0.0466745	0.244171	-0.000305469	-0.000886013	0.105958	23.5772	1606.19	0.252875	32660.1	0.195151	NM	0	1.217	1.217	3.07793
MWI0524	1	1	-16.1988	35.2833	428	5	2018-04-24 16:50:18	2018-04-24 16:58:28	Maize	Store	Main	-0.00252438	14.3755	0.00212153	-0.790248	0.286347	-0.000449484	57.6893	-0.000407031	0.0188714	0.0780982	-0.000151419	1.89373	29.475	4245.64	-0.077715	1297.95	5.41746	0.892404	0.216363	3358.63	0.00578457	1.26428	1330.49	0.0255321	0.376262	-0.000255683	-0.000823661	0.102503	25.8956	1741.05	0.0395325	31062.5	0.165312	NM	0	1.775	1.775	7.21315
MWI0525	7	5	-13.3701	34.1835	613	5	2018-04-24 17:46:24	2018-04-24 20:49:06	Maize	Standing crop	Main	-0.000367871	4	0.00743539	-1.54912	0.649918	0.000248991	60.7886	0.00205368	0.017267	1.09393	-0.000166799	2.90768	26.9794	6010.83	-0.0430045	1521.28	7.92056	1.69367	0.535381	4102.39	0.00280941	2.23999	1525.42	0.0203885	0.461264	8.24902e-06	0.000425811	0.356808	30.1965	1117.69	0.388859	12141.6	0.379296	22.6816	0	0.7728	0.7728	1.7289
MWI0526	5	4	-11.7903	34.1366	545	4	2018-04-24 13:07:39	2018-04-24 13:12:32	Maize	Standing crop	Main	-0.00112109	4.83703	0.00911806	-2.44246	0.287656	-0.0112654	43.6619	-0.175066	0.00508365	-0.0422059	0.00145498	1.82366	12.8833	4024.11	0.00588739	1062.35	6.02664	0.194816	-0.0265036	2380.95	-0.0212534	8.82066	1998.84	0.017829	0.294768	-0.00117539	-0.000997916	0.224323	19.5455	1570.26	8.55192	28436	0.226923	2.56856	0	1.442	1.442	0.647445
MWI0527	7	5	-13.2594	34.1821	567	5	2018-04-25 09:24:33	2018-04-25 09:30:42	Maize	Standing crop	Close pair	-0.0018974	3.26997	0.0109709	-2.05131	0.540393	-0.0124575	80.6282	-2.67171e-05	0.00762887	0.0153344	1.3085e-05	2.81016	19.9564	5561.14	-0.0305955	1460.12	6.87351	1.48422	0.0619986	3744.76	-0.000917843	2.14519	1663.64	0.00505228	0.60476	-3.89858e-05	0.000125371	0.362914	25.6579	1731.54	0.0183939	42007.1	0.381097	10.1198	0	1.588	1.588	5.99795
MWI0528	4	3	-15.2223	35.4483	684	5	2018-04-24 09:34:58	2018-04-24 09:42:17	Maize	Standing crop	Main	-0.00336369	3.283	-0.00781915	-3.63507	0.836856	0.0184035	45.2365	0.00205728	0.022387	0.22787	-0.000380238	1.95497	27.9584	3372.64	-0.120196	1165.24	7.00782	0.259845	0.32802	2706.81	0.00454944	8.65772	1626.12	0.01252	0.471358	-0.00123753	-0.00105403	0.224456	22.4945	1103.71	0.0757317	12829.4	0.267662	12.5612	0	0.5544	0.5544	2.35025
MWI0529	4	3	-15.2307	35.3712	756	8	2018-04-24 13:54:01	2018-04-24 14:07:02	Maize	Store	Main	-0.00237204	6.26124	-0.00441051	-3.271	0.430526	-0.00968411	48.881	-0.00911394	0.0116721	0.210932	-0.00157377	1.90348	18.3074	4026.11	-0.0835084	1211.79	5.87787	0.557193	0.194866	2875.59	0.00793057	8.24291	1554.13	0.0139098	0.286775	-0.00120423	-0.00111803	0.211491	26.481	1159.46	0.30597	15208	0.464857	11.4296	0	0.7173	0.7173	1.90988
MWI0530	4	3	-15.2164	35.3646	752	7	2018-04-24 14:28:46	2018-04-24 14:38:50	Maize	Store	Main	-0.00275033	1.99933	0.00380787	-2.44631	0.865272	0.00411757	48.9989	-0.00437436	0.0161836	0.0438681	0.000115206	1.52547	19.3093	3229.27	-0.0568082	1034.73	5.48068	0.2595	0.33164	2464.4	0.000828042	12.1713	1794.37	0.0110475	0.333938	-0.00110742	-0.00130424	0.224512	22.7988	1165.12	0.189732	14581.2	0.523106	13.7727	0	0.6751	0.6751	2.84722
MWI0531	4	3	-15.3798	35.5764	604	5	2018-04-25 09:41:43	2018-04-25 09:57:41	Maize	Standing crop	Close pair	-0.0036902	-1.35748	-0.00405418	-2.37411	0.812548	-0.00970317	45.6765	-0.00636079	0.0159131	0.295291	-0.00025147	1.57347	22.4966	4104.25	-0.119272	1286	4.81421	0.804585	0.233778	3211.56	0.00121596	5.60433	1820.85	0.0152187	0.712573	-0.00123142	-0.00148636	0.210174	24.2774	648.186	0.133367	4182.02	0.00426927	22.621	0	0.4134	0.4134	2.07629
MWI0532	5	4	-11.7788	34.1965	471	6	2018-04-24 14:30:00	2018-04-24 14:34:26	Maize	Store	Main	0.00120285	9.62054	0.00573889	-1.61925	1.08402	-0.0112599	45.8055	-0.172558	0.00393227	0.00294326	0.00234407	2.10388	18.7929	4649.16	-0.00259847	1203.88	7.21339	0.0120994	0.04293	3023.25	-0.0179077	15.2958	1870.81	0.0283699	0.338103	-0.00112473	-0.000993343	0.236703	20.5725	987.283	0.0501707	15223.5	0.0254135	2.96493	0	0.7392	0.7392	1.9465
MWI0533	5	4	-11.7616	34.2141	493	5	2018-04-24 15:23:06	2018-04-24 15:30:11	Maize	Standing crop	Main	-0.00168895	1.66797	0.00737112	-2.76147	0.135718	0.000861436	55.8309	-0.15437	0.00955037	-0.053967	0.0277187	1.54786	12.3031	4046.61	-0.0109468	980.717	6.77523	-0.00635713	0.0271163	2355.57	-0.0185062	30.5361	1751.67	-0.000695747	0.187387	-0.000999482	-0.00094258	0.212636	18.984	888.56	0.101284	10755.7	0.130021	NM	0	0.6522	0.6522	0.827255
MWI0534	1	1	-14.949	34.8759	729	5	2018-04-20 13:52:13	2018-04-20 13:59:05	Maize	Standing crop	Main	-0.00214043	5.72984	0.00196997	-0.923538	0.228323	-0.0125226	41.2548	-0.000848666	0.0128806	0.0332953	0.000395084	1.96622	22.8797	3174.56	0.0330491	1022.17	4.12155	0.108371	0.150671	2232.33	-0.00356662	2.13892	1280.75	0.00650383	0.361407	-5.05984e-05	-0.00119007	0.0457786	24.7356	1472.33	0.0622065	44562.6	1.78472	NM	0	1.192	1.192	6.38851
MWI0535	5	4	-11.7313	34.2341	550	5	2018-04-24 15:49:52	2018-04-24 15:56:28	Maize	Store	Main	-0.0022548	1.56778	0.00505542	-2.32196	0.0676017	-0.000242162	47.8205	-0.164652	0.00578313	0.0406627	0.00650181	1.60877	24.1778	3352.4	-0.0124748	1015.45	4.71976	0.193248	0.0750107	2095.62	-0.0192892	10.57	1909.51	0.0059857	0.137263	-0.00125136	-0.000907501	0.214385	25.5734	2140.67	0.0823438	37649.8	0.241429	3.23104	0	1.107	1.107	2.29783
MWI0536	1	1	-14.7945	34.9076	682	9	2018-04-21 12:25:01	2018-04-21 12:30:50	Maize	Standing crop	Close pair	-0.00228578	2.44881	0.00270775	-1.31867	4.32436	-0.000833779	64.9417	0.00273673	0.0804215	0.0341724	0.00437375	2.51228	16.9486	3553.38	-0.0124629	808.003	4.45869	-0.0400511	0.632335	2168.74	0.0270779	7.92505	1310.33	0.0044265	1.03917	-2.35522e-05	-0.00108237	0.0725622	18.8264	691.356	0.0998008	12815.6	NM	NM	0	0.9431	0.9431	3.386
MWI0537	1	1	-14.7949	34.9057	682	13	2018-04-21 12:46:21	2018-04-21 12:50:39	Maize	Standing crop	Close pair	-0.00218764	0.977778	0.00709111	-0.650421	0.527998	0.000569118	58.3283	-0.00183597	0.00818573	0.128608	-0.000596368	2.73036	19.7778	3705.72	-0.0140002	1073.27	3.7896	1.09146	0.130949	2935.5	0.00332062	1.98254	1258.59	0.0529417	0.466038	-0.000170753	-0.00107486	0.0523301	23.3414	1880.17	0.0302307	44960.2	0.370038	22.952	0.0218	2.0652	2.087	12.9241
MWI0538	1	1	-14.7788	34.8264	689	6	2018-04-21 13:43:57	2018-04-21 13:51:08	Maize	Standing crop	Close pair	-0.00150663	1.7447	0.0069919	-0.226505	0.573375	-0.0126415	60.7154	-0.00157403	0.00730637	0.019106	-0.000107634	1.71266	22.3243	3832.9	0.0534868	1208.82	4.93621	0.527253	0.227016	3235.2	0.0198699	1.38938	1566.01	0.191846	0.778458	6.02238e-05	-0.00124165	0.0763317	24.3023	1037.62	0.0361022	14814.2	0.435678	NM	0.0023	0.8234	0.8257	4.80669
MWI0539	1	1	-14.7782	34.8257	689	8	2018-04-21 14:07:30	2018-04-21 14:11:21	Maize	Standing crop	Close pair	-0.000394168	1.57252	0.00589089	-0.663395	0.752557	-0.000732539	80.1701	-0.00165124	0.00674816	0.0153455	0.000324768	1.73007	29.2221	4619.8	0.0172402	1289.29	6.97041	0.170715	0.261419	3564.46	0.00185193	2.31841	1382.43	0.261502	0.996088	-3.15199e-05	-0.00109259	0.0817527	22.7814	988.738	0.0318351	14739.1	0.478434	NM	0	0.8769	0.8769	4.99919
MWI0540	1	1	-14.7311	34.8021	634	9	2018-04-21 14:26:30	2018-04-21 14:44:17	Maize	Standing crop	Close pair	-0.00131906	1.62104	0.00344923	-0.55824	0.607813	-0.0126037	104.781	-0.0020094	0.00550788	0.0436355	-0.000479736	2.84643	30.2748	4615.07	0.00782946	1078.29	7.14101	0.0972445	0.182575	3154.68	2.09875e-05	1.79161	1732.92	0.0453266	0.927763	-0.000186814	-0.00122878	0.100194	22.8731	798.231	0.0469801	10486.4	0.246029	NM	0	0.835	0.835	4.78053
MWI0541	5	4	-11.711	34.2873	500	6	2018-04-25 09:53:47	2018-04-25 10:00:30	Maize	Store	Main	-0.00182743	35.9056	0.00400833	-2.2713	0.429068	0.0247228	65.5698	-0.158287	0.00776024	-0.0275817	0.00269306	2.32394	28.4822	4265.47	-0.00354085	1268.18	6.85815	0.0327382	0.0121617	2638.6	-0.0057178	13.6843	2002.66	-0.000160914	0.439168	-0.000864443	0.000257169	0.241429	24.0749	1362.31	2.40309	26644.7	0.21202	NM	0	0.7991	0.7991	0.773292
MWI0542	1	1	-14.7301	34.7996	679	8	2018-04-21 14:53:54	2018-04-21 14:58:33	Maize	Store	Close pair	-0.000760638	2.34154	0.00655193	-0.237977	1.25446	-0.000835597	72.6788	0.000385147	0.00597047	0.0483739	0.000190174	2.33364	23.1504	4569.66	0.121851	1540.74	6.11232	0.28104	0.227773	4212.05	1.1683	0.963588	1534.65	0.0334295	0.842222	7.30424e-05	-0.00111593	0.0799362	30.7745	918.482	0.0598833	13726.8	0.366249	NM	0	0.9637	0.9637	5.50703
MWI0543	1	1	-14.6902	34.7865	626	9	2018-04-21 15:36:00	2018-04-21 15:40:30	Maize	Standing crop	Main	-0.00156866	3.04217	0.00573313	-0.499587	0.87819	-0.000725489	71.8258	0.000263511	0.0296257	2.23958	0.00238705	1.43432	52.742	4260.97	0.0927401	1258.95	6.90148	0.160796	1.13697	3421.02	1.04493	4.36078	1776.36	0.0135396	0.739764	7.08952e-05	-0.00105007	0.102219	27.4403	655.069	0.0344914	11754.9	0.242179	NM	0	0.8826	0.8826	5.46002
MWI0544	1	1	-14.8108	34.9315	679	11	2018-04-23 09:32:02	2018-04-23 09:37:26	Maize	Standing crop	Close pair	-0.00127701	1.55631	-0.000453533	-0.377945	1.89751	-0.0124547	74.3702	-0.00142039	0.00709658	0.00197586	-0.000473479	2.04219	16.0447	4695.57	0.0637302	1325.82	5.56225	0.971591	0.124635	3729.45	0.222714	1.77271	1548	0.0796699	0.854413	-3.3206e-05	-0.00116475	0.0810695	30.5419	726.864	0.0407553	9458.25	0.0226148	NM	0.0031	0.6809	0.684	3.40395
MWI0545	1	1	-14.8108	34.9323	694	9	2018-04-23 09:44:19	2018-04-23 09:50:41	Maize	Store	Close pair	-0.000587515	2.18725	0.00458801	-0.337167	1.63459	-0.0123815	72.1605	0.00172674	0.0152283	0.0618131	-9.19177e-05	2.1586	43.6083	3739.79	0.168947	941.112	5.1213	0.586524	0.364789	2867.59	1.52929	2.03776	1264.68	0.0370701	1.13682	4.07387e-05	-0.000985618	0.0971925	28.8123	951.934	0.0317344	10899.9	0.184266	NM	0	0.67	0.67	5.17221
MWI0547	1	1	-14.7546	34.8521	657	11	2018-04-23 12:40:52	2018-04-23 12:50:28	Maize	Field stack	Main	-0.00278547	3.15468	0.000898514	-1.19475	0.276989	0.0111769	52.1678	-0.00185573	0.00596893	0.0353365	-8.51105e-05	1.22492	20.6386	3128.61	0.00815081	979.177	4.26123	0.399001	0.0530268	2530.42	0.00301379	1.03435	1513.3	0.00983837	0.459541	-2.56598e-06	-0.00115409	0.0876068	14.4431	1256.91	0.0483953	34047.3	0.765901	NM	0.0068	1.9462	1.953	12.6326
MWI0548	1	1	-15.253	34.8078	512	5	2018-04-24 11:30:03	2018-04-24 11:35:09	Maize	Standing crop	Close pair	-0.00165344	9.34637	0.0108922	-0.379088	1.29619	0.0107926	80.0789	-0.000970239	0.0168534	0.511947	4.6658e-05	2.76686	28.0641	5215.25	-0.0122208	1475.76	6.42254	1.06176	0.313569	3886.5	0.00425011	0.681891	1680.94	0.00505443	1.14749	6.70885e-05	-0.00117042	0.101361	30.6217	707.266	0.0498615	16142.6	NM	NM	0	0.8785	0.8785	3.64535
MWI0549	1	1	-15.2527	34.8065	496	13	2018-04-24 11:51:26	2018-04-24 11:57:14	Maize	Standing crop	Close pair	-0.00204886	6.26473	0.00645048	-1.36405	1.68926	0.0347875	95.9793	-0.000861101	0.0081669	0.0817901	-0.000161889	2.15754	21.7401	3782.83	-0.0207297	1051.25	5.48672	0.730666	0.125169	3001.91	-0.0115122	0.896077	1290.77	0.129741	1.3734	-7.2362e-05	-0.0010915	0.0868345	21.7151	612.264	0.0357902	16243.5	0.0843113	NM	0	0.8847	0.8847	5.15074
MWI0550	7	5	-13.2618	34.1244	595	5	2018-04-25 10:55:58	2018-04-25 11:04:53	Maize	Standing crop	Main	-0.000521324	4.12915	0.0129426	-2.11211	1.3884	-0.0125248	83.6802	-0.000208662	0.0142936	0.0769114	0.00591121	2.06086	15.0675	3126.56	-0.0199358	747.626	7.09862	0.0515206	0.134787	1958.54	-0.00227561	7.30326	1838.84	0.0444955	0.636341	-4.20889e-05	0.00060642	0.365074	16.9103	1419.51	0.994222	16699.9	0.503967	20.9363	0	0.5933	0.5933	1.59622
MWI0551	5	4	-11.7038	34.2689	498	5	2018-04-24 16:30:36	2018-04-24 16:36:10	Maize	Standing crop	Main	-0.00204325	2.07212	0.00539072	-1.75188	0.188958	3.23432e-05	37.5859	-0.172222	0.00084352	-0.0629499	0.00151114	1.29465	11.7357	4451.77	-0.0124012	1163.26	5.01237	0.18612	-0.0361211	2415.88	-0.0168105	7.6043	1567.78	-0.00159388	0.0863954	-0.00115548	-0.00115501	0.21859	20.7526	1562.11	0.146582	37448.7	0.348132	5.86922	0	1.344	1.344	3.35732
MWI0552	5	4	-11.6496	34.2199	484	6	2018-04-25 11:02:11	2018-04-25 11:08:41	Rice	Field stack	Main	0.00031238	177.052	0.0067984	-3.00423	1.85888	-0.0113829	65.2281	-0.175458	0.0553702	0.207158	0.0134129	0.627914	103.555	2059.02	0.0691546	1018.61	17.7613	1.89878	0.102196	2393.76	0.0216053	16.5929	1781.5	0.0226552	0.288905	0.000563264	0.000885785	0.382649	22.1488	5009.75	2.03544	73863.7	0.375154	NM	0	8.588	8.588	6.88349
MWI0553	4	3	-15.3762	35.5792	614	5	2018-04-25 10:10:07	2018-04-25 10:19:23	Maize	Standing crop	Close pair	0.00010045	-1.62444	-0.00511694	-3.1859	0.437671	-0.00970317	33.0165	-0.00412666	0.0122988	0.634332	-0.00164304	1.74794	22.8975	3992.98	-0.107029	1228.14	5.90894	0.9234	0.288336	3093.04	-0.00204061	6.18227	1825.83	0.00287389	0.573576	-0.00115719	-0.00159694	0.213658	22.0771	490.751	3.51762	3006.63	NM	16.2242	0	0.5346	0.5346	0.905334
MWI0554	5	4	-11.6542	34.1582	564	6	2018-04-25 12:05:44	2018-04-25 12:12:20	Maize	Standing crop	Main	0.00105309	4.26803	0.00470691	-2.207	0.41368	0.000262132	58.5098	-0.148423	0.00256441	-0.0739326	-0.000722694	2.7607	9.29923	4148.09	-0.00330216	868.878	3.78687	0.199745	-0.0154612	1991.05	-0.0115589	4.84209	1704.94	0.00263382	0.279802	-0.00126014	-0.001088	0.234819	20.1041	2625.76	0.0560722	41393	0.149041	NM	0	1.502	1.502	2.30692
MWI0555	7	5	-13.391	34.275	494	5	2018-04-25 14:05:55	2018-04-25 14:11:21	Maize	Field stack	Main	-2.68503e-05	2.94402	0.00618489	-3.4398	0.877995	0.0189193	61.7321	-0.000230056	0.0127514	0.0202101	2.71654e-05	1.48287	11.9764	3223.78	-0.0749125	751.305	5.00741	0.207469	0.110949	1970.55	-0.0039153	2.03236	1846.31	0.0314876	0.664809	-0.000456053	-0.000199929	0.304557	18.5226	1285.46	0.0507289	20330.1	0.322528	29.2859	0	0.9576	0.9576	3.98031
MWI0556	5	4	-11.6848	34.0894	603	5	2018-04-25 14:08:26	2018-04-25 14:13:33	Maize	Store	Main	0.00240857	8.93254	0.00956317	-2.14016	0.722183	-0.0111775	54.3223	0.919036	0.00360045	-0.0242917	0.00206209	3.22344	20.4878	4993.28	-0.00372228	1170.14	6.39681	0.0190909	-0.0608843	2974.07	-0.00941703	18.9505	1787.13	0.0270548	0.232864	-0.00122438	-0.000803738	0.237517	21.7397	2557.88	4.06388	53980.7	0.232743	6.96196	0	1.104	1.104	0.752691
MWI0557	5	4	-11.6496	34.0764	624	5	2018-04-25 15:24:15	2018-04-25 15:30:04	Maize	Standing crop	Main	-0.000306703	5.19926	0.00857592	-1.88322	0.382186	-0.0112543	54.8079	-0.10988	0.00198329	-0.0615586	0.00861233	2.27256	19.841	4354.57	-0.0123829	1079.14	7.91031	0.0256441	-0.00875081	1769.02	-0.0168682	26.2002	2337.99	0.00122676	0.333574	-0.00109321	-0.000874178	0.225221	17.5174	1798.64	1.3547	31283.1	0.273129	6.57078	0	1.065	1.065	1.07084
MWI0558	5	4	-11.6073	34.2946	508	5	2018-04-25 17:19:01	2018-04-25 17:24:37	Maize	Standing crop	Main	-0.00177465	5.08219	0.00789368	-1.7764	0.34209	-0.000165693	71.7076	2.25968	0.00449642	-0.0520037	0.0189668	1.76682	12.4043	5470.02	-0.00348236	1278.84	3.89242	0.445358	-0.0254751	3180.1	-0.01986	13.12	2194.71	-0.00154495	0.249244	-0.00120318	-0.00104396	0.216701	27.2189	1765.19	0.0422913	32503.5	0.253154	8.0071	0.0389	2.1081	2.147	10.7182
MWI0559	5	4	-11.6165	34.3017	499	5	2018-04-25 17:41:12	2018-04-25 17:45:36	Maize	Standing crop	Main	-0.00222649	2.83077	0.00512555	-2.30681	0.347158	-0.000178077	63.8748	-0.1144	0.0139844	-0.092532	0.0975133	2.68674	13.7071	4711.13	-0.0124195	1150.64	4.73874	0.177703	-0.0300938	2923.71	-0.0157652	18.8536	1872.88	-0.00129021	0.239049	-0.000984174	-0.000904822	0.225814	26.7645	1568.14	13.9425	46047.6	0.339391	11.588	0	1.368	1.368	4.0451
MWI0560	3	2	-9.6906	33.8494	469	5	2018-04-25 14:43:37	2018-04-25 14:52:50	Rice	Standing crop	Main	-0.00147847	3.44741	-0.00256697	-3.73194	0.329525	0.00283909	94.1322	0.0905459	0.0459564	3.21454	0.00582616	2.92752	6.60853	2676.98	-0.216443	1291.06	27.9561	0.17876	2.5179	2850.72	0.00579875	19.1249	1439.99	0.0224018	0.426693	-0.000383734	-0.000371841	0.174191	25.3291	1523.95	1.3428	48406	0.602226	51.4961	0	1.956	1.956	10.4478
MWI0561	3	2	-9.66486	33.8174	484	5	2018-04-25 15:08:27	2018-04-25 15:18:10	Rice	Store	Main	-0.000487327	422.507	0.0125581	-3.66242	2.90821	0.0335228	110.258	-0.00117007	0.22512	3.6347	0.0147882	4.36828	375.798	2391.75	-0.0910458	1197.9	16.6764	0.551658	2.53535	2555.73	0.0924041	1.70344	1428.43	0.0162653	0.730021	0.00181901	0.00855051	1.06881	21.2199	2289.63	0.110329	27862.2	0.311456	14.5867	0	0.9028	0.9028	4.01278
MWI0562	3	2	-9.61261	33.7057	505	5	2018-04-25 17:32:00	2018-04-25 17:40:34	Maize	Standing crop	Main	-0.00113719	3.62708	-0.00330313	-1.79445	0.173958	-0.0107982	53.4413	-0.00930448	0.00340341	0.399151	0.000638484	1.60653	2.27147	4834.33	-0.212656	1042.2	4.80355	0.436808	0.201397	2950.97	0.0134382	8.55212	1526.5	0.0105627	0.349438	-0.000378389	-8.38598e-05	0.153328	21.1435	6951.51	0.0464939	68305.2	1.67753	9.05927	0	2.059	2.059	7.44913
MWI0563	3	2	-9.5936	33.723	508	5	2018-04-25 17:58:10	2018-04-25 18:07:32	Maize	Store	Main	-0.00104048	20.9239	-0.000518017	-2.12549	0.357429	-0.0108302	62.6719	-0.0106377	0.00613845	0.239403	0.000477915	1.94251	11.3819	4496.24	-0.167048	1113.68	6.43751	0.734529	0.215723	3036.99	0.00726347	2.0984	1728.45	0.0898908	0.426869	-0.000160807	0.00094283	0.150456	18.6585	5093.29	0.602818	91107.5	1.44455	20.0435	0	1.473	1.473	2.59554
MWI0564	7	5	-16.3622	35.1449	392	5	2018-04-25 12:24:10	2018-04-25 12:32:50	Maize	Store	Main	-0.00195075	8.0912	0.00905568	-1.41699	0.229132	-0.0125187	54.9926	-0.00383089	0.0435248	0.0647199	0.0025815	1.86051	21.9501	4482.5	-0.127673	1422.14	5.70734	0.826833	0.156679	3041.1	-0.0019444	2.70896	1945.1	0.037272	0.217228	-0.000513587	-0.000325156	0.304445	24.1301	1765.99	0.0062461	42850	0.685107	NM	0	1.117	1.117	13.7353
MWI0565	7	5	-16.3267	35.0916	89	4	2018-04-25 15:18:58	2018-04-25 15:26:47	Pearl millet	Standing crop	Main	-7.18431e-05	5.45136	0.0012463	-1.6649	0.123902	0.00432685	166.149	0.0149545	0.0739652	0.0484187	-8.63293e-05	4.2553	71.9553	5344.38	-0.12807	1702.1	10.9027	1.22651	0.994574	3787.28	-0.000718566	5.48631	2498.88	0.733415	0.401276	-0.000489202	-0.000271835	0.286152	37.2792	1047.71	0.00713884	18489.8	2.33825	NM	0	0.9434	0.9434	8.31789
MWI0566	7	5	-16.2887	35.0617	81	5	2018-04-25 16:01:48	2018-04-25 16:06:16	Maize	Store	Main	-0.00215406	5.69227	0.00445294	-1.44035	0.0872236	0.0197307	56.9402	-0.00283797	0.0169055	0.0152192	0.0044387	1.66797	15.6402	4335.63	-0.12925	1172.11	5.3937	0.640292	0.265045	2802.83	-0.0037275	4.24453	2150.25	0.0155616	0.225812	-0.000433783	-0.000126326	0.27437	22.4448	1136.21	0.00436775	23166	1.82545	NM	0	1.077	1.077	9.78563
MWI0567	2	1	-13.5543	33.0717	1051	8	2018-04-25 10:06:31	2018-04-25 10:13:07	Maize	Standing crop	Main	-0.00678851	0.775894	0.00141637	-1.27984	0.549519	-0.00700884	44.2761	-0.000386927	0.0230444	-0.0051104	0.00505897	1.73992	19.1309	4240.36	-0.00986831	1224.77	5.115	0.396929	0.16739	3369.68	0.000128715	10.1045	1105.52	0.0069596	0.340176	-0.000541009	-0.000909245	0.0855583	23.6546	740.255	0.288026	10071.8	0.0348516	NM	0	0.6146	0.6146	1.20891
MWI0568	2	1	-13.5069	33.1108	1049	8	2018-04-25 10:52:57	2018-04-25 10:59:56	Maize	Standing crop	Main	-0.00731242	3.06075	-0.00212281	-0.0974392	0.677421	0.0120012	53.7285	0.000649413	0.0113218	0.0483369	0.00228971	1.54897	11.9052	4227.32	-0.00196474	1118.88	4.50444	0.803474	0.00872336	3129.62	0.000468362	4.41674	1363.05	0.192025	0.459089	-0.000686696	-0.000933877	0.103802	22.0627	791.851	0.0356182	8683.55	0.112181	NM	0.0002	0.7567	0.7569	3.92033
MWI0569	2	1	-13.5182	33.2008	1093	7	2018-04-25 11:30:55	2018-04-25 11:37:26	Maize	Standing crop	Main	-0.00234994	2.04714	0.00064378	-2.24614	1.17609	0.0130599	58.1573	0.0011063	0.0199162	4.68454e-05	0.00112358	1.21984	11.8922	3607.1	0.00621181	1167.12	5.79317	1.04372	0.150667	3108.63	0.000832511	4.02145	1108.32	0.0118416	0.428079	-0.00062342	-0.000987846	0.113306	21.7156	999.609	0.225109	17759.1	0.183524	NM	0	0.7415	0.7415	1.43866
MWI0570	2	1	-13.569	33.205	1085	8	2018-04-25 12:12:17	2018-04-25 12:18:52	Maize	Standing crop	Main	-0.00599115	2.03778	0.000461237	-1.31367	0.649826	0.0214286	65.5769	-0.000471663	0.0238135	0.0167498	0.0504494	2.16692	13.4784	4192.9	-0.00984897	1381.86	8.85757	0.487994	0.33574	3828.99	-0.000659968	13.6097	1522.34	0.00951532	0.394165	0.000394513	-0.000775045	0.0942228	23.19	1023.28	0.26648	6424.85	0.0633335	NM	0	0.3792	0.3792	0.899054
MWI0571	2	1	-13.5988	33.2653	1062	7	2018-04-25 13:03:50	2018-04-25 13:13:01	Maize	Standing crop	Main	-0.00678822	141.382	0.0022331	-0.0796952	1.8282	0.00261399	68.4235	0.000604262	0.0561357	1.01298	0.0106509	1.86789	79.4175	3377.42	0.0382695	1014.09	7.96203	0.291845	0.490458	2505.35	0.0205846	3.86174	1490.45	0.0255168	1.06437	-9.48625e-05	0.00199461	0.239498	19.2777	1331.27	0.0970091	15150.5	0.154983	NM	0	0.7603	0.7603	1.85042
MWI0572	1	1	-16.1232	35.2772	654	5	2018-04-25 13:31:04	2018-04-25 13:40:13	Maize	Store	Main	-0.00174166	27.3473	0.00472294	-0.159223	0.756836	0.0132529	54.6876	0.00309823	0.037876	0.412275	-0.000149906	2.02401	50.669	4036.69	-0.0200321	1301.23	6.72339	0.43966	0.383859	3266.57	0.00958264	3.33337	1366.86	0.0133345	0.616837	-0.000107345	-0.000754888	0.156095	25.2095	1665.52	0.0650468	28908.7	0.294822	NM	0	1.222	1.222	4.95863
MWI0573	1	1	-16.1485	35.237	598	5	2018-04-25 16:12:44	2018-04-25 16:21:53	Maize	Store	Main	-0.0016868	18.0928	0.0150743	-1.3352	0.320998	0.00119554	48.4948	-0.00144625	0.0283833	0.343143	0.00477171	1.9819	35.9493	3541.2	0.000136676	1117.64	4.96391	0.46981	0.439479	2734.56	0.00620517	6.05445	1137.84	0.0265947	0.221965	-0.00012334	-0.00100413	0.137814	24.3954	1558.32	0.0638688	35811.5	0.212802	NM	0	1.707	1.707	6.76297
MWI0574	1	1	-16.123	35.3236	553	5	2018-04-25 14:28:31	2018-04-25 14:37:11	Maize	Store	Main	-0.00190228	7.86118	-0.0019024	-0.78741	0.429153	-0.0124547	44.4225	-0.000968889	0.0157878	0.256877	-0.000535851	1.86568	21.2165	3632.84	-0.0671763	1099.45	7.07303	0.402695	0.241224	2899.71	0.00330388	0.701094	1511.15	NM	0.346307	-0.000303236	-0.000946265	0.112582	21.792	761.213	0.134426	12538.3	0.0467621	NM	0	0.6414	0.6414	3.02271
MWI0575	1	1	-16.0368	35.3032	673	5	2018-04-25 09:45:16	2018-04-25 09:57:40	Maize	Store	Main	-0.000755859	16.4231	-0.00130738	-0.552006	0.752016	0.011623	51.7075	0.0165302	0.025041	0.471489	-0.000294793	2.01794	48.3012	3604.89	-0.014206	1149.58	5.52454	0.423024	0.383809	2933.44	0.129502	2.57439	1138.31	0.0604792	0.547511	-0.000296288	-0.000915225	0.149333	24.0822	1032.99	0.524736	18245.9	0.109107	NM	0	0.7561	0.7561	2.6719
MWI0576	1	1	-15.9905	35.2436	740	5	2018-04-25 11:13:27	2018-04-25 11:19:44	Maize	Store	Main	-0.00140832	26.2998	0.0194215	-0.228258	0.801913	6.28e-05	45.7587	0.00277635	0.0545405	1.08129	-0.000534677	1.59118	43.6094	2597.83	-0.0350831	780.682	4.69116	0.219428	0.675596	1710.49	0.0102707	2.11833	1421.22	0.0151545	0.552068	-0.000149923	0.0010713	0.149469	15.7499	1036.26	1.00376	20094.5	0.20667	NM	0	0.7186	0.7186	1.5093
MWI0577	2	1	-13.577	33.1427	1086	6	2018-04-26 09:11:21	2018-04-26 09:21:05	Maize	Standing crop	Main	-0.00718432	5.63169	0.00389319	-1.51472	0.910084	0.0120299	69.9235	0.0064597	0.0742519	0.0406374	0.00571248	1.2422	22.7714	3635.92	-0.00994639	708.894	5.24511	20.3375	0.08687	2205.47	0.00787772	10.6258	1148.87	0.00276109	0.452714	-0.000597048	-0.000753369	0.101796	12.5369	992.952	2.39428	8283.14	0.0409506	NM	0	0.4277	0.4277	0.46808
MWI0578	7	5	-13.3466	34.2576	504	5	2018-04-26 10:44:24	2018-04-26 10:50:53	Maize	Standing crop	Main	-0.0025923	37.9496	0.00191672	-3.74909	0.518038	0.00383358	54.5949	2.57371e-05	0.0313644	0.119012	0.00223025	1.8639	54.4171	4220.71	-0.0618869	1243.28	5.94572	0.164226	0.203441	2892.65	0.00726861	5.36546	2216.78	0.127174	0.507592	-0.000318984	0.000330775	0.37253	24.6951	1434.69	0.0178218	30145	0.209586	8.26778	0	1.232	1.232	5.86956
MWI0579	4	3	-15.4238	35.5328	631	7	2018-04-25 11:04:30	2018-04-25 11:16:00	Maize	Store	Main	-0.00319816	8.89461	-0.0085214	-2.27427	1.41677	0.0195319	45.5885	-0.00294409	0.135314	0.0518778	-0.000527226	1.88261	17.8006	3055.21	-0.0956965	892.05	5.80333	0.389551	0.245272	2345.01	-0.00224052	6.54903	1507.03	0.00783866	0.836135	-0.000959289	-0.00088784	0.206694	19.3304	707.745	2.73944	8280.83	0.121946	24.3865	0	0.3762	0.3762	1.00705
MWI0580	7	5	-16.2374	35.0371	74	5	2018-04-25 16:46:29	2018-04-25 16:51:27	Maize	Store	Main	-0.00162846	5.11761	0.0069366	-2.94683	0.270806	-0.0125433	54.5161	-0.000597037	0.00792861	0.0587129	-0.000818902	1.47845	16.6701	3446.24	-0.126871	1003.9	4.84713	0.620137	0.33235	2365.65	0.00524425	0.790299	2567.14	0.581923	0.222777	-0.000463348	-0.000283827	0.284416	20.0209	1015.28	0.0156442	16041.3	0.219193	NM	0	0.7079	0.7079	5.6613
MWI0581	7	5	-16.2494	35.0206	43	5	2018-04-26 07:50:58	2018-04-26 07:57:45	Rice	Standing crop	Close pair	-0.00176635	4.36316	0.00783674	-3.03922	0.265268	-0.0125495	90.7245	-0.00406462	0.0546739	0.270822	-0.000618406	4.87214	12.0645	2951.2	-0.0994208	1573.54	12.3719	0.669732	1.43724	2974.03	0.0173673	5.12499	2180.54	0.0299497	0.971697	-0.000437885	0.000356227	0.287246	12.4173	1574.64	0.0455475	29459.8	0.274694	5.34159	0.0423	1.3277	1.37	5.78151
MWI0582	3	2	-9.97507	33.8145	535	5	2018-04-26 08:50:55	2018-04-26 08:58:52	Maize	Store	Main	-0.00143908	0.467411	-0.00137608	-3.12935	0.200358	-0.0108624	53.9799	-0.00977607	0.00466885	0.261346	-0.000812121	1.76687	-2.2402	3922.21	-0.189021	1324.08	4.58741	1.69479	0.159315	3236.49	-0.0047717	0.228904	1928.24	0.0159219	0.363675	-0.000403762	-0.000442041	0.153126	21.3535	1279.65	0.0217026	20829.2	0.854022	2.64522	0.1024	0.9206	1.023	20.447
MWI0583	7	5	-13.4386	34.1476	668	5	2018-04-26 13:18:15	2018-04-26 13:29:16	Maize	Standing crop	Main	-0.00220226	5.58275	0.00367545	-1.95969	1.04808	-0.0125928	78.8031	-0.00147501	0.00934352	0.0108419	-0.000148132	2.62424	25.18	4970.01	-0.112739	1393.3	8.77983	0.219127	0.084959	3137.96	-0.000857989	4.21049	1865.71	0.00109774	1.45891	-0.000524864	-0.000309642	0.311206	21.7333	1292.29	0.194495	28941.8	0.185366	4.3887	0.0605	1.3385	1.399	9.38054
MWI0584	5	4	-11.6138	34.3016	507	5	2018-04-25 18:00:05	2018-04-25 18:05:34	Maize	Store	Main	-0.00185706	3.6683	0.000938728	-2.60486	0.266023	-0.0113211	66.0873	-0.145413	0.00331417	-0.068821	0.0132908	1.9503	13.5982	5336.89	0.0155741	1330.62	6.2176	0.377232	-0.0763999	3442.69	-0.00177514	7.68499	2191.13	-0.00150591	0.217521	-0.00117998	-0.00103896	0.231944	26.7985	1637.93	0.0514212	33285.4	0.626492	5.97715	0	1.123	1.123	5.95728
MWI0585	5	4	-11.72	33.9659	1031	6	2018-04-26 10:25:59	2018-04-26 10:30:03	Maize	Standing crop	Main	-0.000819671	4.70465	0.00781252	-1.51758	0.198332	-0.000169082	49.1671	-0.173944	0.00831161	-0.0996417	0.00154011	1.61642	14.3267	3518.78	0.00512295	1147.54	4.43737	0.362234	-0.0662405	2405.49	-0.0227662	27.5634	1376.01	0.0517432	0.221498	-0.00121263	-0.00111357	0.233524	19.6531	2979.28	0.187463	46313.4	0.270676	11.7718	0	1.343	1.343	3.40252
MWI0586	5	4	-11.7047	33.8847	1326	5	2018-04-26 11:31:25	2018-04-26 11:35:52	Maize	Standing crop	Main	-0.00130781	3.54107	0.00409855	-1.06828	0.0778684	0.0123736	48.2919	-0.173286	0.00175777	-0.0557958	0.000978149	2.22922	11.1333	4146.59	-0.00357317	1240.41	5.5161	0.550974	-0.0836974	2713.45	-0.00425067	10.4583	2029.27	0.0266266	0.152761	-0.00117923	-0.00109504	0.226511	21.9149	3048.67	0.0313503	65702.7	0.366232	4.08358	0.0179	1.7891	1.807	7.53508
MWI0587	5	4	-11.6598	33.7972	1658	5	2018-04-26 12:58:35	2018-04-26 13:03:22	Maize	Standing crop	Main	0.000291868	5.28146	0.0053797	-0.406952	0.527841	-0.0113267	68.1086	-0.138844	0.0052148	-0.00152491	0.00363017	2.59707	18.9519	4882.21	-0.0124625	1778.49	7.60527	0.481284	-0.00729116	3351.95	-0.0171482	12.36	2300.74	0.00596812	0.542188	-0.00125655	-0.00119982	0.225853	26.3509	4289.36	0.0588945	53807.4	0.347336	8.14832	0	2.891	2.891	8.81637
MWI0588	7	5	-13.4052	34.1883	590	5	2018-04-26 14:17:54	2018-04-26 14:21:10	Maize	Standing crop	Main	-0.00196019	1.91904	0.00552198	-2.65697	0.343841	0.0514673	48.8375	0.00645072	0.0432821	0.0360762	-0.00100949	1.16408	19.9876	4747.78	-0.0851664	1572.48	5.84598	0.446604	0.0589787	3585.59	0.175748	0.675648	2371.4	0.000456295	0.399542	-0.000450747	-0.00042316	0.349595	23.3037	1165.32	0.0143715	29349.9	0.115386	8.3537	0.0088	3.0362	3.045	11.0284
MWI0589	3	2	-9.99537	33.8098	545	5	2018-04-26 11:39:11	2018-04-26 11:45:17	Maize	Field stack	Close pair	-0.00125584	3.91033	0.00322974	-2.2232	0.0656895	0.0302871	57.9372	-0.00486507	0.00466194	0.221039	0.000574776	1.99408	-3.97975	2655.01	-0.17919	530.168	2.8739	1.5538	0.164638	1255.68	0.00681199	0.466056	1791.31	0.00330763	0.223861	-0.000334233	0.000224257	0.163211	14.1103	742.154	1.05036	17390.8	1.09917	9.30514	0.0164	0.8254	0.8418	12.541
MWI0590	1	1	-16.1628	35.0089	218	5	2018-04-26 11:15:08	2018-04-26 11:28:04	Sorghum	Standing crop	Main	-0.00192211	12.8841	0.00308295	-0.813617	3.32556	0.0148315	286.562	0.00170974	0.0647171	2.64209	0.000677182	3.44178	42.8887	4686.76	-0.0570397	1564.2	21.468	1.41154	1.38703	2937.55	0.0072064	1.71908	1136.74	0.146891	3.27965	-0.000160623	-0.000735455	0.139974	17.4908	1053.48	0.0373762	27325.8	0.204447	NM	0	0.7984	0.7984	3.12118
MWI0591	1	1	-16.102	34.9731	268	5	2018-04-26 13:35:39	2018-04-26 13:42:55	Sorghum	Standing crop	Main	-0.00197295	14.222	0.00766113	-0.986895	6.51918	-0.0124855	335.799	-0.00108746	0.0694357	3.61705	0.0286266	4.33078	47.9141	5214.84	-0.0308145	1475.01	14.7615	0.698921	2.07825	2451.23	0.0197317	8.74194	1081.16	0.083812	4.4136	-0.000192234	-0.000678541	0.125275	21.5883	1367.88	0.0341419	36894.1	0.18192	NM	0	0.876	0.876	9.704
MWI0592	5	4	-11.5584	33.969	1255	5	2018-04-26 14:32:58	2018-04-26 14:40:54	Maize	Standing crop	Main	0.000802085	3.30475	0.00292137	-0.300232	0.237773	-7.70045e-05	41.2227	-0.177229	0.00434555	-0.0810506	0.00616951	1.33232	14.8131	2571.77	-0.00250884	848.238	3.9426	0.143652	-0.0793145	1446.16	-0.014618	10.1077	1852.64	0.0305679	0.206868	-0.0012224	-0.00116968	0.208887	12.4841	4364.74	2.36026	59900.6	0.208952	11.6743	0	1.937	1.937	1.60956
MWI0593	5	4	-11.6834	33.984	1065	7	2018-04-26 17:19:22	2018-04-26 17:23:23	Maize	Standing crop	Main	0.00171841	6.38965	0.00669127	-1.2995	0.321083	-0.000106186	49.8447	-0.17378	0.00820848	-0.0669274	0.00479458	1.89373	15.4598	5014.92	0.0052006	1245.46	5.57308	0.00128832	-0.0070205	3176.46	0.0292445	37.1176	1933.14	0.0300506	0.237402	-0.00116294	-0.00105534	0.23371	20.9457	3226.39	0.137292	48485.1	0.190425	NM	0	1.386	1.386	2.8912
MWI0594	5	4	-11.7045	34.0484	646	5	2018-04-26 17:23:56	2018-04-26 17:28:15	Maize	Standing crop	Main	-0.000572302	7.83934	0.00235106	-1.32514	0.787805	2.56402e-05	47.4291	-0.169247	0.000425639	-0.0702357	-0.000689698	1.64152	11.4595	3644.37	-0.00356143	998.415	5.74584	0.468131	-0.0644552	2250.27	-0.0083848	9.16149	2122.33	0.00322204	0.366451	-0.00110818	-0.000973344	0.222658	20.7122	1872.09	0.070619	30937.3	0.128476	9.70773	0	1.129	1.129	2.59991
MWI0595	1	1	-16.0991	35.0407	1106	5	2018-04-26 17:41:18	2018-04-26 17:45:24	Maize	Store	Main	-0.00220097	5.55617	-0.000776435	-0.478707	0.808608	-0.0126415	49.6185	0.0355555	0.0674572	0.258713	0.0031361	2.21582	19.881	3941.8	-0.0474446	1293.1	6.29336	0.209433	0.303138	3008.11	0.00290881	5.54472	1382.84	0.0180498	0.502656	-0.000286191	-0.00088291	0.0946099	17.4933	6877.47	11.8675	88709.9	0.403485	NM	0	3.221	3.221	2.82076
MWI0596	2	1	-13.9749	33.0642	1099	8	2018-04-26 14:18:57	2018-04-26 14:24:04	Maize	Standing crop	Main	-0.00703732	5.81849	0.00758878	-0.927282	0.75606	-0.00698485	59.723	0.000387506	0.01035	0.119791	0.0360629	2.49812	20.0811	3854.3	-0.00199638	1099.3	5.44422	0.434849	0.0837183	2756.09	0.00160102	12.4133	1191.19	0.0147036	0.415654	-0.000599515	-0.000833647	0.100778	19.9648	1175.04	0.2496	16944.8	0.699162	NM	0	0.8422	0.8422	2.04086
MWI0597	7	5	-16.2488	35.0214	46	5	2018-04-26 07:39:34	2018-04-26 07:46:46	Rice	Standing crop	Close pair	-0.00137715	6.44355	0.00545933	-3.34407	0.194285	0.00303915	67.4647	0.00344128	0.0131786	0.277027	-0.000738626	4.16667	17.2809	3130.27	-0.113546	1365.49	6.59611	0.78169	1.98359	2959.62	0.00828982	4.48787	2492.77	0.0323936	0.524308	-0.000361485	0.000165853	0.298061	28.2556	1361.96	0.00965011	27624.7	0.263914	NM	0.0034	1.1816	1.185	6.75735
MWI0598	7	5	-16.1767	34.965	66	5	2018-04-26 10:18:19	2018-04-26 10:24:31	Rice	Standing crop	Main	-0.00187542	7.42408	0.0298526	-3.32763	0.718394	-0.0125248	95.4382	-0.00254785	0.104019	0.800899	-0.00101417	1.26148	16.8866	3000.14	-0.0867521	1523.18	18.172	1.18395	0.382779	3131.77	0.00435892	1.03919	2475.3	0.0206981	0.781817	-0.000461717	-0.000109127	0.297739	20.8578	2376.73	0.0447811	37037.8	0.756854	16.5632	0.0296	1.5384	1.568	7.90349
MWI0599	7	5	-16.1036	34.905	77	5	2018-04-26 11:55:34	2018-04-26 12:00:52	Sorghum	Standing crop	Main	-0.0022187	11.4379	0.00454592	-2.22707	1.26274	0.00275319	203.825	0.00212823	0.0267503	0.332636	-0.000942537	4.49303	41.6683	4863.15	-0.10012	2280.86	19.4932	1.55527	0.718388	3680.95	0.0142694	0.558961	2281.49	0.505354	1.73141	-0.000476587	-0.000105069	0.296278	36.9565	1360.23	0.00886458	26413	0.325137	NM	0.005	0.9026	0.9076	8.37376
MWI0600	2	1	-13.625	33.0605	1098	9	2018-04-26 10:07:14	2018-04-26 10:12:57	Maize	Standing crop	Main	-0.00533437	12.0177	-0.000517443	-1.0253	0.762634	0.0119729	73.0925	0.00187857	0.0132743	0.0284318	0.0133419	1.83203	17.015	3927.4	-0.00981054	1052.52	5.15573	0.342848	0.0347419	2468.46	0.00689501	15.3796	1764.33	0.010666	0.569111	-0.000443821	-0.000372653	0.112754	19.9843	2792.45	1.47368	33534.4	0.317575	NM	0	1.152	1.152	1.2943
MWI0601	2	1	-13.9774	33.2243	1091	7	2018-04-26 12:03:56	2018-04-26 12:11:38	Maize	Standing crop	Main	-0.00565437	5.0686	0.00460024	-1.1253	1.35883	0.0118282	55.4188	-0.00123759	0.0103286	0.0422662	0.0149886	1.81768	12.9584	4000.85	-0.00193498	1122.84	4.87054	0.358122	0.111671	2992.44	0.00299118	9.01416	1327.13	0.0490811	0.463741	-0.000561074	-0.000378436	0.102303	24.5402	1455.48	0.353459	30808.8	0.524255	NM	0	0.6971	0.6971	1.43093
MWI0602	2	1	-14.0031	33.0119	1124	8	2018-04-26 16:08:15	2018-04-26 16:18:49	Maize	Standing crop	Main	-0.00691281	2.86827	0.0013766	-1.26736	0.618675	-0.00711002	44.2399	0.00152242	0.00699338	0.0403722	0.0135467	1.08933	17.2351	3657.55	-0.000879115	1073.18	5.72949	0.239108	0.0230442	2726.15	-0.000111559	7.94239	1258.6	0.0200965	0.315486	-0.000516859	-0.000877411	0.0779436	16.4496	1085.45	0.279907	14758	0.203896	NM	0	0.4311	0.4311	0.843331
MWI0603	2	1	-13.9171	33.1751	1074	7	2018-04-27 08:41:57	2018-04-27 08:48:20	Maize	Standing crop	Close pair	-0.00664302	5.0266	-0.000530118	-1.0684	0.383123	0.00273996	60.337	1.67395e-05	0.00952106	0.0169161	0.372024	1.67766	17.7074	3267.52	-0.000920505	976.168	5.01989	0.0683164	0.0220219	2193.2	-0.000202701	28.2983	1536.03	0.00547382	0.36979	-7.34889e-05	-0.000717611	0.070978	19.1139	3835.86	0.81211	56652.7	1.56874	NM	0	2.353	2.353	4.4739
MWI0604	7	5	-16.0041	34.8717	459	5	2018-04-27 08:39:20	2018-04-27 08:45:45	Maize	Store	Main	-0.000779033	32.0857	0.00952831	-2.53014	0.571403	-0.0125064	64.1951	-0.00164773	0.0243935	0.125549	5.01938e-05	2.47101	43.6081	4990.07	-0.0861839	1413.06	6.14709	0.527376	0.263338	3144.89	0.00123749	1.87354	2268.31	0.0422717	0.407523	-0.000374982	-8.31827e-05	0.338432	28.2878	2941.96	0.0559827	48638.6	0.303556	21.4661	0	4.797	4.797	23.117
MWI0605	7	5	-16.0355	34.8332	59	5	2018-04-27 09:19:32	2018-04-27 09:26:08	Rice	Standing crop	Main	-0.00147551	5.70455	0.0107578	-3.72778	0.635369	0.0029096	79.4369	0.00209549	0.0712537	0.316336	-0.000610386	3.12478	12.1515	2501.47	-0.0867237	1291.35	20.0266	1.43993	0.314684	2569.13	0.00479879	0.718911	2050.6	0.0400342	0.833354	-0.000477051	-0.000157531	0.288291	19.4426	2880.69	0.013001	55042.5	0.849433	NM	0.1522	3.5868	3.739	14.0434
MWI0606	2	1	-13.9172	33.182	1089	8	2018-04-27 09:00:10	2018-04-27 09:05:28	Maize	Standing crop	Close pair	-0.00708155	4.20389	0.00332789	-1.91111	0.611385	-0.00707831	59.7655	0.00184273	0.0116104	0.0239355	0.148054	1.95054	16.0005	3344	-0.00996611	758.303	4.36633	0.115163	0.0127975	1907.15	-0.00081612	25.95	1485.52	0.00571814	0.385659	0.000991713	-0.000787789	0.0978438	17.7218	1828.51	2.12352	30674.5	1.4929	NM	0	1.509	1.509	1.86759
MWI0607	1	1	-16.0508	35.0559	1140	5	2018-04-27 09:41:45	2018-04-27 09:55:03	Maize	Store	Main	-0.00169528	8.44571	0.00858966	-0.517265	0.935604	-0.0124119	40.1757	0.00679158	0.0523447	0.243445	0.00105688	1.71751	19.0771	3459.75	-0.0224239	1091.3	5.4233	0.155928	0.242506	2683.91	0.0295553	10.0959	1382.16	0.0166984	0.562157	-0.000104468	-0.000886711	0.0989684	17.0896	4064.88	6.52888	61956	0.515378	NM	0	1.41	1.41	1.97383
MWI0608	1	1	-15.16	34.7483	966	6	2018-04-24 15:00:56	2018-04-24 15:11:56	Maize	Standing crop	Close pair	-0.00210736	1.59234	0.00148178	-0.679756	0.248615	-0.0125537	45.8438	0.000957779	0.00522687	0.005214	0.000715428	1.47272	12.8912	3569.79	-0.011434	1109.85	4.96927	1.48144	0.262094	2468.4	-0.011383	1.35621	1325.32	0.0140674	0.303703	-0.000141443	-0.00120111	0.0688866	26.0559	1025.26	0.0387156	17047.8	0.0296318	NM	0	0.7997	0.7997	3.72969
MWI0609	1	1	-15.081	34.8554	627	7	2018-04-25 10:33:36	2018-04-25 10:43:40	Maize	Store	Close pair	-0.00295269	10.2313	-0.00152971	-1.35454	0.30256	-0.0123815	55.3151	-0.00139461	0.0145508	0.0716295	0.00029964	1.64019	24.9163	4889	-0.00128799	1221.34	5.12769	0.968494	0.263017	3511.73	-0.00847387	4.10628	1319.28	0.0156568	0.322309	-0.000164064	-0.00117556	0.10234	27.8924	549.239	0.0463544	11589.9	0.240192	NM	0	0.6053	0.6053	3.96601
MWI0610	1	1	-15.0826	34.8549	625	12	2018-04-25 10:51:56	2018-04-25 10:59:10	Maize	Standing crop	Close pair	-0.00218773	35.4365	0.0105767	-0.879664	0.419383	-0.0123634	55.3686	-0.000921648	0.0408851	0.231779	0.00536975	1.60497	73.3058	3293.06	-0.0489181	1035.29	5.28792	0.300133	0.370927	2561.01	-0.00160555	2.15918	1506.88	0.021597	0.334685	-3.6695e-05	-0.000885658	0.190807	23.2939	847.68	0.0316211	18161.1	1.23244	NM	0	0.674	0.674	5.16404
MWI0611	7	5	-16.0517	34.7996	83	5	2018-04-27 10:05:41	2018-04-27 10:12:55	Pearl millet	Store	Main	0.00374245	93.4284	0.00743943	-1.51317	1.32207	-0.0125187	193.488	0.0538172	0.140336	0.617499	0.00265007	5.41405	184.661	5255.28	-0.0867549	1671.06	15.7601	0.917047	2.49182	3639.38	0.0164621	1.63627	2642.35	0.214842	1.53015	-9.55607e-06	0.00435959	0.538779	47.5377	753.384	0.0307839	9290.38	0.340487	7.40559	0	0.3317	0.3317	3.69217
MWI0612	3	3	-15.0117	34.8916	677	5	2018-04-25 15:58:57	2018-04-25 17:33:11	Maize	Standing crop	Close pair	0.000933924	0.702171	-0.000886949	-3.02753	0.40834	0.0172126	49.5573	-0.0072252	0.00912076	0.0434938	-0.000408669	2.01268	2.56128	3524.03	-0.215766	1304.17	4.49853	0.0997243	0.192606	2803.3	-0.0041032	2.62211	1844.79	0.0203522	0.569318	-0.000548858	-0.000385728	0.179093	22.6768	1023.68	0.0880613	18728.4	0.251557	14.7594	0	0.5541	0.5541	2.57285
MWI0613	3	2	-9.90355	33.7022	854	5	2018-04-27 10:40:36	2018-04-27 10:54:18	Maize	Standing crop	Main	-0.00101279	0.509908	-0.00300771	-2.09263	0.159828	-0.0107084	54.2639	-0.00958528	0.00919437	0.191947	0.00745738	2.37796	1.83135	4252.4	-0.224177	1023.32	4.55259	0.256367	0.280754	2587.29	-0.00426159	7.52459	1631.14	0.00526616	0.395076	-0.000542768	-0.000594979	0.15982	17.4945	1203.23	NM	29704.3	0.262737	NM	0	1.438	1.438	7.31167
MWI0614	3	3	-15.0053	34.8338	717	11	2018-04-26 09:21:06	2018-04-26 09:29:37	Maize	Standing crop	Main	-2.71983e-05	0.497239	-0.00127041	-2.10645	0.515167	0.00332033	60.5812	-0.00823637	0.0157602	0.0944344	-0.000464468	1.73204	76.0179	3620.06	-0.189544	1044.34	5.54607	0.557403	0.248192	2514.86	0.00834367	2.8528	1776.57	0.00615231	0.916934	-0.000477567	-0.000173869	0.18096	19.1617	1042.99	0.0397253	18886.4	0.488294	18.0029	0	0.7562	0.7562	6.80609
MWI0615	3	2	-9.93847	33.6655	954	5	2018-04-27 11:18:48	2018-04-27 11:29:41	Maize	Store	Main	-0.000845928	2.97452	0.000419179	-1.76764	0.0614971	0.00261618	56.6162	-0.0109922	0.00704408	0.30019	0.000788817	2.07999	8.41046	4627.79	-0.214352	1062.63	4.79235	0.618313	0.302472	2799.58	-0.00108207	1.8222	1706.52	0.00409441	0.278149	-0.000139228	-9.2614e-05	0.142955	16.8959	1949.77	0.0307599	42489.8	0.239552	5.81247	0.0653	1.8947	1.96	16.5501
MWI0616	3	3	-15.0206	34.7681	842	4	2018-04-26 10:51:21	2018-04-26 10:59:44	Maize	Standing crop	Close pair	-0.000542473	91.2478	5.4822e-05	-2.2287	0.606354	-0.0108302	97.2156	-0.0105115	0.0321061	0.337588	0.0131155	2.89095	88.6126	3795.9	-0.226399	1048.38	6.17473	0.214292	0.318908	2393.67	0.0109083	2.65303	2095.76	0.00389853	0.888183	-0.000394951	-0.000332123	0.325328	22.6447	1475.75	0.0436161	29233.2	0.613171	15.2225	0.0361	0.8961	0.9322	18.4321
MWI0617	3	3	-15.0576	34.7099	1039	6	2018-04-26 11:47:53	2018-04-26 12:01:10	Maize	Standing crop	Close pair	-0.000877756	5.76677	0.00426736	-2.70647	0.515448	0.0188795	66.3075	-0.0104045	0.0234038	0.106422	0.0279707	1.81489	90.051	4406.26	-0.184928	1365.6	6.164	0.167504	0.236214	3345.22	0.039387	2.14843	1751.4	0.00132599	0.890875	-0.000301654	-0.000540501	0.226378	22.5818	1223.29	0.266716	24332.1	0.552969	30.7806	0	0.5559	0.5559	8.1509
MWI0618	3	3	-15.0553	34.7105	1034	7	2018-04-26 12:14:50	2018-04-26 12:22:49	Maize	Standing crop	Close pair	-0.000777367	3.64352	0.000458295	-2.7654	0.266164	0.045474	93.1271	-0.00961433	0.0279705	1.52751	0.020476	1.90165	36.8004	3708.04	-0.200314	1149.94	5.00145	0.237376	0.821555	2695.9	0.0398888	2.99151	2114.28	0.00271461	0.691123	-0.000522219	-0.00035604	0.180819	24.1743	1549.26	0.130425	23758.3	0.331857	17.1568	0	0.664	0.664	2.7074
MWI0619	3	3	-14.9606	34.7152	912	5	2018-04-26 13:32:54	2018-04-26 13:40:50	Maize	Standing crop	Main	0.00179718	5.78088	0.000519936	-1.37096	0.225561	0.0192457	67.0175	-0.00894791	0.0102461	0.163406	0.00220074	2.46618	11.0675	3998.01	-0.238582	1185.64	4.46367	1.02221	0.167723	2569.78	0.000801186	3.05587	1563.91	0.0231967	0.442956	-0.000370605	-0.00038569	0.184828	31.3284	2942.05	0.0542515	64934.9	1.57397	23.717	0	2.063	2.063	10.3596
MWI0620	3	3	-15.1348	34.8058	610	7	2018-04-26 15:57:16	2018-04-26 16:15:36	Maize	Standing crop	Close pair	-0.000568807	1.5093	0.00210428	-2.63513	0.0608882	0.0177199	50.1102	-0.0088522	0.01493	0.163017	4.4316e-05	1.83462	85.1028	3821.93	-0.239555	1143.61	4.90271	0.821757	0.201442	2913.51	3.64546e-05	1.74225	1660	0.00303288	0.332897	-0.000620902	-0.000480881	0.198452	24.5352	964.575	0.07064	11742.7	0.0939757	9.12576	0	0.7332	0.7332	3.98829
MWI0621	4	3	-15.4419	35.5712	622	5	2018-04-25 11:59:08	2018-04-25 12:14:32	Rice	Standing crop	Main	-0.00123129	5.71553	-0.00659284	-3.64275	0.739009	0.00443308	67.6493	0.0215791	0.0232239	0.168853	-0.00150957	3.73181	24.2108	3060.6	-0.0692979	1564.46	22.9559	0.905606	0.938683	3456.71	0.0299436	7.70756	1967.8	0.0424396	0.443259	-0.00114743	-0.00138837	0.233643	23.2415	2850.92	0.168179	65301.8	0.642955	61.0766	0	3.05	3.05	16.3554
MWI0622	1	1	-15.9887	35.0804	1198	5	2018-04-27 11:04:02	2018-04-27 11:16:58	Maize	Field stack	Main	-0.00220872	0.89048	0.00766799	0.0127586	0.189984	-0.0124609	45.766	0.0040255	0.0105182	0.211037	-0.000584185	1.89372	25.8445	3873.09	-0.0267801	1268.04	3.84942	0.79016	0.172637	3197.52	0.00554759	4.43123	1522.32	0.0310807	0.315383	-0.000315458	-0.00093183	0.0860243	24.6339	2875.62	0.102391	64883	0.631778	NM	0	2.291	2.291	6.8334
MWI0623	1	1	-15.9465	35.0327	1042	5	2018-04-27 12:53:04	2018-04-27 13:01:22	Maize	Standing crop	Main	-0.000985434	1.29183	-0.00161258	-0.336267	0.572173	-0.0123997	56.3247	0.00441315	0.0194355	0.122973	0.000553126	1.47298	15.1936	3643.6	-0.0775605	1167.35	6.4765	0.17799	0.310407	2965.43	0.00183637	2.50992	1413.39	0.013623	0.616502	-0.00031283	-0.000948839	0.0818947	20.079	1795.59	0.86188	25196.5	0.215526	NM	0	0.5472	0.5472	1.81947
MWI0624	7	5	-13.5294	34.1884	614	5	2018-04-27 13:48:27	2018-04-27 13:52:40	Maize	Standing crop	Main	-0.00201578	2.73828	0.00255743	-2.80507	0.639231	0.0326287	60.6863	0.00198836	0.0116055	0.0279362	-0.000162109	1.12361	20.4242	4338.46	-0.113297	1220.07	5.20139	0.584067	0.0865654	3250.73	-0.00363949	1.95823	2124.47	0.0032564	0.978006	-0.00036873	-0.000346067	0.320261	20.4885	1101.35	0.0167143	26726	0.106097	NM	0.0018	0.838	0.8398	8.15906
MWI0625	1	1	-15.9479	34.9799	784	5	2018-04-27 13:50:28	2018-04-27 13:58:42	Maize	Store	Main	-0.00174235	5.77055	0.00661291	-1.12328	0.584188	0.0245228	61.3315	-0.00110314	0.0152636	0.100588	0.00174451	2.02944	24.9346	4682.06	-0.00236879	1274.53	5.17917	0.467648	0.240159	3562.57	0.00523555	4.50253	1314.25	0.00897239	0.602069	-0.000163813	-0.000714594	0.089362	23.3007	1925.54	0.339422	30225.2	0.656277	NM	0	0.9693	0.9693	7.33032
MWI0626	7	5	-13.5736	34.1295	725	5	2018-04-27 15:04:28	2018-04-27 15:09:55	Maize	Standing crop	Main	-0.00144873	3.96039	0.00671687	-3.04989	0.49558	0.00271263	48.7412	-0.00125561	0.0184521	0.0357194	-2.4711e-05	1.64669	16.2181	4283.91	-0.125944	1283.99	6.41727	0.161385	0.148153	2916.52	-9.10319e-05	1.80461	2200.96	0.00997994	0.762468	-0.000434509	-0.000271335	0.302091	24.0211	972.78	0.039672	13347.2	0.066771	NM	0	0.3543	0.3543	3.99595
MWI0627	3	2	-9.90222	33.5768	1098	5	2018-04-27 12:44:47	2018-04-27 12:50:09	Maize	Standing crop	Main	-0.00157439	0.230066	-0.000917623	-2.64812	0.184235	0.00303986	55.1854	-0.00737928	0.0252055	0.265855	0.00261445	2.51581	3.30583	3652.01	-0.184638	865.144	4.61769	0.343609	0.290836	1821.85	0.00184319	3.68586	1554.58	0.00640504	0.287669	-0.000455767	-0.000484439	0.157637	19.0438	1370.63	NM	34245	0.46286	NM	0	1.05	1.05	5.2645
MWI0628	3	2	-9.9915	33.8085	550	5	2018-04-26 12:04:26	2018-04-26 12:15:34	Maize	Standing crop	Close pair	-0.00152387	8.45965	0.000447444	-0.495906	0.605372	0.00317249	75.6611	-0.0076575	0.00732787	0.271808	0.00260421	1.8772	3.93779	3897.16	-0.201364	1071.31	3.68425	1.63967	0.214394	2514.52	-0.00110711	1.73038	1639.06	0.0430214	0.436008	-0.000197911	2.29029e-05	0.152327	17.9116	892.789	0.0184906	25559.3	1.44648	19.5582	0	1.482	1.482	19.3845
MWI0629	3	2	-9.94283	33.7756	511	5	2018-04-27 10:02:43	2018-04-27 10:15:38	Maize	Standing crop	Main	-0.00105296	3.53994	-0.000386518	-2.14374	0.280869	0.0044706	62.0269	-0.0104794	0.01204	0.583327	-0.000220465	1.71932	5.15487	4490.98	-0.204321	1013.25	4.07047	0.536844	0.291844	2784.46	-0.00222389	0.637548	1495.86	0.00218107	0.322645	-0.000322196	-0.000172467	0.170769	15.727	1080.74	0.0302716	30360.6	0.8387	13.3715	0	1.97	1.97	15.7962
MWI0630	2	1	-13.9098	33.211	1092	6	2018-04-27 09:37:14	2018-04-27 09:46:12	Maize	Standing crop	Main	-0.00674481	3.52731	0.00123934	-1.53549	1.00894	0.0235204	51.6286	0.000967116	0.0105284	0.0574545	0.0182059	1.23644	10.7434	3168.99	-0.00995131	937.581	4.84352	0.101995	0.264553	2353.54	-0.000285068	12.2126	1275.08	0.0514306	0.41195	-0.000606301	-0.000895861	0.0864895	19.5348	777.345	0.186519	7307.98	0.0757064	NM	0	0.4099	0.4099	1.01727
MWI0631	2	1	-13.948	33.2725	1113	7	2018-04-27 10:24:30	2018-04-27 10:31:20	Maize	Standing crop	Main	-0.00419501	2.37611	-0.000386961	-1.33979	0.623687	0.002859	52.7281	-0.00010061	0.00604932	-0.00031419	0.0330773	1.44438	11.3203	3160.29	0.032712	660.16	3.88165	0.179848	0.0134997	1598.19	-0.00079026	13.2999	989.771	0.0212763	0.290509	-0.000198157	-0.000832265	0.078915	16.2969	1548.06	0.395437	35598.5	0.423265	NM	0	1.038	1.038	2.51158
MWI0632	2	1	-13.9344	33.288	1102	6	2018-04-27 10:56:01	2018-04-27 11:03:54	Maize	Field stack	Close pair	0.00104192	2.92715	-8.39648e-05	-0.730515	0.803808	-0.0165527	70.8043	-0.000170503	0.00824777	0.0345144	0.0520375	2.04365	10.8018	3956.03	-0.00303028	1141.66	5.445	0.281247	0.214061	2633.36	-0.00245615	16.5286	1895.62	0.0972391	0.515301	-0.000485769	-0.00126762	0.245146	20.7639	1503.07	0.109128	22288.4	0.255184	NM	0	0.6982	0.6982	1.96636
MWI0633	2	1	-13.9349	33.2869	1097	6	2018-04-27 11:19:20	2018-04-27 11:24:22	Maize	Field stack	Close pair	-0.00624966	2.8927	0.000421946	-0.216623	0.670389	0.0135772	52.4749	0.00090206	0.0110456	0.0171419	0.0697142	1.44986	13.134	3970.74	-0.00987315	1002.43	5.82221	0.231056	0.109307	2955.6	0.000355012	17.5	1541.47	0.164373	0.417863	-0.000417632	-0.000798771	0.0675753	18.3794	1402.67	0.676459	19794.9	0.18306	NM	0	0.632	0.632	1.36607
MWI0634	2	1	-13.9709	33.3071	1108	5	2018-04-27 12:05:51	2018-04-27 12:14:43	Maize	Field stack	Main	-0.00625536	2.69002	0.00384476	-1.11454	0.498483	0.00385667	54.7843	-0.000644453	0.0145392	0.0361962	0.0379877	1.79196	16.3651	3908.52	0.00660334	1201.35	5.51682	0.0767344	0.0152813	3106.04	0.00383222	18.687	1570.78	0.00850363	0.411565	-0.000609327	-0.000860264	0.0765428	25.0011	3088.51	0.962303	47488.8	0.868847	NM	0	1.824	1.824	3.18013
MWI0635	2	1	-14.1335	33.3191	1192	5	2018-04-27 13:38:28	2018-04-27 14:11:54	Maize	Store	Main	-0.00647739	2.90033	0.00182571	-1.01759	0.155684	-0.00702263	41.0998	0.000664262	0.00630253	0.0440705	0.000513772	1.12561	24.4849	3423.24	-0.00988771	1017.99	3.51087	0.662576	0.0150291	2936.03	-0.000769245	3.42277	1468.1	0.115798	0.11871	-0.000597865	-0.00088496	0.0885995	16.9912	917.454	0.452446	13249	0.939877	NM	0	0.4751	0.4751	0.797793
MWI0636	7	5	-16.0993	34.7645	87	5	2018-04-28 07:56:42	2018-04-28 08:04:20	Sorghum	Store	Close pair	-0.000548666	6.3152	0.00987006	-2.02578	0.247172	0.0183165	120.58	0.00186472	0.00588953	0.0512236	-0.000147644	2.83389	23.587	5852.14	-0.140299	1906.63	7.74457	1.26386	0.647167	3865.47	0.00396139	2.99932	2397.12	0.0223987	0.984315	-0.000477814	-0.000198192	0.275861	20.5734	1458.22	0.0235441	27097.8	1.13569	9.11093	0	1.043	1.043	10.1682
MWI0637	7	5	-16.0927	34.7635	97	5	2018-04-28 08:16:35	2018-04-28 08:22:35	Sorghum	Standing crop	Close pair	-0.00128017	6.16919	0.0127549	-1.51095	0.290362	0.00405616	134.409	-0.00194714	0.0118265	0.0794507	0.00582483	4.0705	35.8375	4425.33	-0.115355	2137.82	17.4617	0.610323	1.69683	3764.86	-0.00141004	7.819	2493.15	0.0649541	0.802728	-9.04875e-05	-0.000240109	0.290104	31.7077	856.767	0.67127	15968.3	1.03016	NM	0	0.7129	0.7129	7.28971
MWI0638	1	1	-15.1128	34.7121	1159	5	2018-04-25 12:55:45	2018-04-25 13:01:33	Maize	Standing crop	Close pair	-0.00246957	1.15815	0.00540022	-0.800051	0.449754	-0.0124241	47.1558	-0.00185155	0.0112455	0.0418179	-0.000392832	1.15699	11.0316	3294.84	0.0280054	961.486	4.60741	0.169005	0.0736183	2554.06	-0.0111217	0.739967	1172.49	0.0205258	0.51326	-9.94944e-05	-0.0012731	0.10629	18.1335	1340.96	0.172855	20420.2	0.321945	NM	0	0.9914	0.9914	3.07429
MWI0639	1	1	-15.113	34.7122	1156	10	2018-04-25 13:05:27	2018-04-25 13:17:31	Maize	Standing crop	Close pair	-0.0010581	2.75674	0.00416702	-0.628506	0.453749	-0.0125912	51.115	-0.00141382	0.011555	0.0310957	-0.000681864	1.50917	13.8227	4873.85	-0.0400776	1295.67	5.76045	0.341282	0.127502	3516.47	-0.00962338	0.813046	1189.55	0.0491493	0.418479	-0.000130283	-0.00125085	0.105341	25.3251	1095.67	0.0717848	19054.5	0.120861	NM	0	0.8221	0.8221	3.50898
MWI0640	5	4	-11.6031	34.2902	540	5	2018-04-28 09:13:53	2018-04-28 09:20:34	Maize	Standing crop	Main	-0.00197293	5.07955	0.00201378	-1.73202	0.724909	0.0010185	95.4063	-0.149702	0.00372139	0.0155562	0.000798021	2.6252	17.854	6181.42	-0.00359138	1358.56	7.44476	0.579602	-0.0225309	3712.75	-0.019308	2.57605	2192.82	-0.00144141	0.40767	-0.00120534	-0.00103567	0.239291	28.5651	1479.72	0.0380532	44997.8	0.171589	8.92814	0	1.486	1.486	8.28047
MWI0641	5	4	-11.603	34.2835	546	6	2018-04-28 09:34:44	2018-04-28 09:38:28	Maize	Standing crop	Close pair	-0.0018993	3.74185	0.00123742	-1.45228	0.272989	-0.0112268	61.9495	-0.168994	0.0111634	-0.0392368	0.023192	1.54016	14.9885	4383.66	-0.0123526	1314.53	4.68784	0.343368	-0.0412959	2925.06	-0.0225561	13.1661	1891.6	0.00126565	0.192966	-0.00118183	-0.00116516	0.218953	22.7031	2544.7	0.407287	45228.3	0.146823	7.96243	0	0.9104	0.9104	2.11312
MWI0642	5	4	-11.5792	34.2362	546	6	2018-04-28 11:27:19	2018-04-28 11:33:00	Maize	Standing crop	Main	0.00101868	2.23378	0.000361103	-1.73148	0.877536	0.0125344	57.8627	-0.158468	0.0143846	-0.0793069	-0.00100002	3.25518	13.4026	4385	-0.0125368	1089.94	6.51222	0.424613	-0.0156297	3022.85	-0.0157787	1.53777	1764.88	0.000312355	0.366745	-0.00114975	-0.00120423	0.219558	23.3758	1423.67	0.0349615	41367.7	0.302536	NM	0	1.13	1.13	7.29949
MWI0643	5	4	-11.6111	34.2521	515	4	2018-04-28 11:58:03	2018-04-28 12:03:12	Maize	Store	Main	-0.00120706	3.76497	0.00222379	-2.21365	0.5784	-0.0112876	36.2527	-0.160406	0.00716779	-0.00480927	0.01134	1.36434	18.1147	4098.25	-0.0124195	1093.96	7.39275	0.0225081	-0.0456147	2506.78	-0.0223844	25.7181	1948.29	0.0239921	0.141766	-0.00115569	-0.00111765	0.226953	17.0978	1942.99	0.0605901	44332	0.215859	0.620867	0	1.104	1.104	6.02932
MWI0644	7	5	-16.0389	34.7178	147	5	2018-04-28 11:27:01	2018-04-28 11:34:45	Sorghum	Standing crop	Main	-0.00165319	5.04019	0.00562461	-1.01412	0.325479	0.00276951	136.831	-0.00080624	0.0166602	0.0888793	0.000301337	4.33226	31.889	4559.69	-0.125907	2223.81	13.2307	1.07595	0.996696	4034.18	-0.00126776	2.36751	2754.09	0.663783	0.817704	-0.000511895	-0.000167113	0.258431	25.6965	963.191	0.276508	16162.3	1.1727	NM	0	0.6629	0.6629	7.65673
MWI0645	1	1	-16.0038	35.0285	1108	5	2018-04-28 08:18:29	2018-04-28 08:25:36	Maize	Store	Main	-0.000157713	20.0024	-0.00212629	-0.717191	0.633729	-0.0124609	46.53	-0.00109398	0.027867	0.131126	0.000749999	1.89377	24.9258	3511.55	-0.012359	976.856	5.3536	0.171689	0.207743	2212.82	0.00194087	4.64822	1217.36	0.0177706	0.430562	-0.000116894	-0.00081999	0.120981	18.3027	3789.04	1.59426	56770.9	0.300098	NM	0	1.014	1.014	2.2616
MWI0646	1	1	-16.0473	34.9598	631	5	2018-04-28 09:59:17	2018-04-28 10:10:35	Maize	Store	Close pair	-0.00155149	17.7353	0.00718965	-0.944813	0.339923	-0.012418	58.3456	-0.00136215	0.0172668	0.0914186	0.00339146	1.82236	33.4678	3186.44	-0.0559286	912.056	5.17543	0.240065	0.107629	2264.19	0.0162807	5.39077	1254.95	0.0204972	0.362937	-0.000201759	-0.000822948	0.114261	18.3378	2903.44	0.0784725	56883.6	0.47963	NM	0	1.151	1.151	5.04895
MWI0647	1	1	-16.0543	34.9603	634	5	2018-04-28 10:38:03	2018-04-28 10:47:57	Maize	Store	Close pair	-0.00183585	18.6926	0.00169235	-0.432731	0.651712	0.00130881	47.2174	-0.000620978	0.0420762	0.140473	-0.00033001	2.14691	37.4969	4098.33	-0.00198135	1205.31	7.19872	0.269435	0.226835	3169.21	0.00328487	3.12665	1074.97	0.0301134	0.28718	-0.000262369	-0.000814936	0.173966	26.9214	3411.17	0.227904	61223.7	0.205907	NM	0	1.55	1.55	4.25443
MWI0648	1	1	-15.8383	35.077	1119	5	2018-04-28 13:57:28	2018-04-28 14:08:05	Maize	Store	Main	-0.00136441	1.53408	0.0106647	-0.832114	0.397473	-0.000478778	36.0979	-0.00184163	0.033242	0.121825	0.00184129	1.22991	11.9876	2997.32	-0.0345919	904.645	3.83665	0.190904	0.186329	2233.22	0.00216304	5.70754	1364.59	0.0106852	0.29726	-0.000133577	-0.000809261	0.0952115	16.1854	1501.13	0.96317	21829.3	0.147018	NM	0	0.8647	0.8647	2.71111
MWI0649	3	3	-14.6029	34.7198	615	5	2018-04-27 11:41:22	2018-04-27 11:46:17	Maize	Standing crop	Close pair	-0.000641996	0.405602	-0.00113883	-2.63486	0.204957	0.00331576	69.7859	-0.0097325	0.00500004	0.0137941	0.00506614	1.59961	-0.137085	4836.8	-0.188144	1230.39	5.29434	0.225023	0.313585	3214.79	-0.000510128	8.16163	2102.01	0.0729177	0.358685	-0.00047077	-0.000555085	0.171245	16.7296	1166.56	0.0454009	15201.2	0.4937	10.9987	0	0.6427	0.6427	6.13726
MWI0650	3	3	-14.6401	34.792	594	6	2018-04-27 12:14:44	2018-04-27 12:26:15	Maize	Field stack	Close pair	-0.000541147	0.477745	-0.00226456	-1.4548	0.132065	-0.0107189	67.1067	-0.00867094	0.00700806	0.546961	-0.00111401	2.39284	12.3003	4334.28	-0.211789	1581.77	6.92341	0.448799	0.310515	3798.42	-0.00250432	1.24516	2337.08	0.0306214	0.556402	-0.000384245	-0.000314484	0.193112	29.4437	991.067	0.0360317	15503.5	0.334897	6.60687	0	0.8872	0.8872	7.72816
MWI0651	3	3	-14.6403	34.7913	597	7	2018-04-27 12:27:03	2018-04-27 12:33:49	Maize	Field stack	Close pair	-0.000898606	17.7588	-0.00576349	-2.69954	0.464256	0.00485608	61.3463	-0.00908193	0.0146455	0.46996	0.000829798	2.3751	14.4365	3562.98	-0.20172	1141.97	6.40395	0.35001	0.310644	2604.43	0.00524818	5.21964	1923.54	0.00522982	0.606119	-0.000456278	-0.000424562	0.207532	23.5763	951.059	0.0390507	14035.2	0.37436	6.96101	0	0.7644	0.7644	6.16537
MWI0652	3	3	-14.676	34.8668	693	5	2018-04-27 14:34:19	2018-04-27 14:41:12	Maize	Standing crop	Close pair	-0.000305513	12.3401	-0.000398969	-3.11619	0.602501	0.00499396	66.6458	-0.0092292	0.0174087	0.522982	0.00172276	3.05266	48.2406	4361.92	-0.237924	1394.18	8.42515	0.411292	0.383421	3175.71	-0.000995422	6.53069	1977.52	0.00645179	0.743388	-0.000541798	-0.000252906	0.175915	24.9274	1081.41	0.0514358	15215.7	0.148655	11.833	0	0.5452	0.5452	5.1074
MWI0653	3	3	-14.7272	34.8486	662	6	2018-04-27 15:51:50	2018-04-27 15:57:39	Maize	Standing crop	Main	-0.000564896	7.32467	7.60852e-05	-2.77439	0.485486	0.0188189	60.8777	-0.00812527	0.031958	0.158992	0.000593422	2.06112	65.2181	3326.41	-0.225344	909.121	5.22963	0.217662	0.336302	2097.33	0.00285778	4.5342	2009.5	0.005121	0.521022	-0.00041317	-0.000370474	0.231942	17.1648	1007.83	0.0382258	14558.5	0.268882	16.7846	0	0.5789	0.5789	5.83368
MWI0654	1	1	-15.8385	35.0968	1070	5	2018-04-28 16:14:06	2018-04-28 16:27:15	Maize	Store	Main	-0.00216902	11.9724	-0.000856315	-0.806958	0.375858	-0.0125974	45.6355	0.000912514	0.0209997	0.396187	-0.000876601	1.69643	21.0767	4067.54	-0.0358437	1118.26	4.87382	0.401194	0.217237	2894.27	0.00289119	2.02262	1127.98	0.0139773	0.339242	-0.000274434	-0.000825955	0.113404	20.9618	2277.36	0.0516059	41868	0.513543	NM	0	1.48	1.48	7.29774
MWI0655	5	4	-11.4987	34.1432	740	4	2018-04-28 14:14:35	2018-04-28 14:21:16	Maize	Standing crop	Main	-0.00168899	17.8654	0.00443847	-1.07866	0.00837901	0.0130501	73.6991	-0.171424	0.000840919	-0.000550495	0.013464	1.98526	21.6187	4516.21	-0.0124502	1226.21	5.46946	1.00211	-0.0306326	2929.1	-0.0141269	17.1288	2174.25	0.0145223	0.162651	-0.00119949	-0.000510135	0.215161	23.4689	2595.81	0.322029	45104.8	0.152169	NM	0	0.8285	0.8285	0.559876
MWI0656	4	3	-15.4418	35.5899	620	5	2018-04-25 13:31:36	2018-04-25 13:45:42	Maize	Standing crop	Main	-0.00327771	11.7406	-0.00500452	-2.80472	0.764528	0.0187293	43.9999	0.0129108	0.0118999	0.236623	0.000906811	6.71274	37.3684	4256.69	-0.109025	1399.48	5.15952	0.25376	0.450982	3497.21	0.00444645	15.1093	1697.68	0.0188435	0.503852	-0.00107441	-0.00140549	0.23369	26.8246	2609.61	0.0560086	47562	0.485799	39.8331	0	2.82	2.82	13.1737
MWI0657	4	3	-15.3952	35.4464	704	5	2018-04-25 15:16:09	2018-04-25 15:20:21	Maize	Standing crop	Main	-0.00355259	2.63522	0.000923519	-2.23614	0.894298	0.00459877	52.9619	-0.00867925	0.00909906	0.0616217	-0.00144953	1.38801	12.2156	4057.48	-0.133347	1219.15	5.07762	0.618683	0.129096	3131.38	0.00483666	5.99676	1802.52	0.10229	0.496502	-0.00127738	-0.00164371	0.205297	23.3702	785.428	0.1052	6710.39	0.121552	28.7434	0	0.4833	0.4833	1.67625
MWI0658	4	3	-15.4011	35.4935	667	5	2018-04-26 10:09:15	2018-04-26 10:16:05	Maize	Standing crop	Main	-0.00390092	-1.42701	-0.0032183	-3.24349	1.07511	0.00450041	46.8256	-0.00617001	0.0217037	0.254942	-0.000936789	1.94562	15.9052	3414.39	-0.0938877	956.428	6.22577	0.23906	0.31084	2610.63	0.0190607	7.37082	1578.29	0.00385231	0.534805	-0.00101146	-0.0015345	0.217388	22.0136	714.571	2.47469	6033.84	0.0796937	26.0701	0	0.2873	0.2873	0.617106
MWI0659	2	1	-13.0187	33.4629	1053	8	2018-04-30 10:52:20	2018-04-30 10:58:06	Maize	Store	Main	-0.00698938	19.5793	0.00215836	-1.53349	1.16641	0.00377771	58.4045	0.00797286	0.00862192	0.133613	0.00061843	1.49938	21.9791	4115.34	-0.00993166	1157.97	5.14087	0.392173	0.0662068	3235.64	0.0100957	1.80756	1478.65	0.0305201	0.876897	-0.000556141	-0.000401272	0.106985	19.862	679.785	0.0278107	10222.5	0.068061	NM	0	0.577	0.577	3.71798
MWI0660	2	1	-13.0268	33.4678	1045	6	2018-04-30 11:22:21	2018-04-30 11:29:37	Maize	Store	Main	-0.00699014	4.83166	0.000434647	-1.75444	0.28731	0.0324434	51.8984	-0.000929065	0.0233101	0.0284706	-9.6261e-05	1.78967	24.092	3873.43	-0.009878	1179.33	5.46418	0.3338	0.0167227	2973.92	0.00115942	1.71498	1366.44	0.00587757	0.497471	-0.000601205	-0.000914734	0.0962417	25.3949	1091.29	0.0395049	22080.9	0.179242	11.3515	0.037	1.316	1.353	7.29075
MWI0661	2	1	-13.0311	33.481	1019	8	2018-04-30 11:41:58	2018-04-30 11:47:32	Maize	Standing crop	Main	-0.00670261	3.39654	0.00179139	-2.27613	1.40779	-0.0071171	45.0064	0.00102035	0.0796652	0.0445486	0.00628233	1.60496	16.3545	3080.97	-0.0100207	954.499	8.00857	0.138276	0.291895	2315.02	0.00154914	4.70267	1375.76	0.0160884	0.497617	-0.000626979	-0.000911756	0.0793864	17.8845	799.895	0.72336	11446.6	0.246505	NM	0	0.4589	0.4589	0.93039
MWI0662	7	5	-13.5923	34.1886	632	5	2018-04-28 11:23:27	2018-04-28 11:31:58	Maize	Standing crop	Main	-0.00145732	2.73587	0.00428316	-3.47648	0.161471	-0.0126428	39.1426	-0.0017634	0.00283991	-0.00353864	0.00029791	1.47384	10.8467	3072.26	-0.101951	757.732	3.03892	0.257691	0.0975617	1640.14	0.00275279	2.06586	1989.88	0.0172575	0.212537	-0.000468497	-0.000316666	0.284179	14.8837	1138.18	0.0253982	19022	0.141386	NM	0	0.9405	0.9405	6.40235
MWI0663	7	5	-13.5696	34.2403	568	5	2018-04-28 12:24:32	2018-04-28 12:30:12	Maize	Field stack	Main	-0.000887498	3.03627	0.00601995	-4.10975	0.615365	0.0326655	47.8416	-0.00151101	0.0276621	0.0565534	0.0460012	1.71855	26.371	4414.68	-0.102388	1244.43	3.52311	0.471501	0.384707	3270.69	-0.00388863	2.07154	2000.65	0.02266	0.81363	0.000271597	-0.000268066	0.289031	22.4601	1140.27	0.0145609	20988.6	0.0904149	NM	0	0.6052	0.6052	5.667
MWI0664	7	5	-13.5014	34.3341	477	5	2018-04-30 10:34:50	2018-04-30 10:42:55	Rice	Standing crop	Main	-5.57863e-05	13.2254	0.0243054	-2.6393	1.48248	0.000344737	88.8905	0.0163289	0.0891012	0.0895652	0.00880969	3.07629	33.4779	3350.99	-0.0739088	1477.99	25.5635	1.80864	0.322382	3458.04	0.0180347	22.8913	1994.87	0.0522018	0.606189	-7.45121e-05	0.000567754	0.386273	41.1563	1168.28	0.706218	19890.7	0.280343	NM	0	1.237	1.237	2.45668
MWI0665	7	5	-13.5539	34.3041	510	5	2018-04-30 11:47:40	2018-04-30 11:57:45	Maize	Field stack	Main	0.00779732	1.92189	0.0105084	-2.49935	1.20454	0.00048989	71.2506	0.00547276	0.00772641	0.0087836	0.000206914	1.60401	16.5205	5454.88	-0.00699489	1564.96	5.35228	0.484807	0.270238	4224.22	0.109174	1.40958	1972.89	0.0651181	0.594356	-0.000285248	-1.72877e-05	0.352524	25.3423	1309.22	0.02566	24954.6	0.299647	NM	0	2.086	2.086	13.5561
MWI0666	1	1	-15.4604	34.9381	508	5	2018-04-30 11:08:31	2018-04-30 11:18:14	Sorghum	Standing crop	Main	-0.0023895	18.1302	0.00243146	-0.492868	4.79767	-0.0123513	303.515	0.00763739	0.0242846	0.672487	0.0172463	4.54015	44.2013	4481.98	0.0158977	1746.55	14.3284	0.582896	1.95803	3520.68	0.023451	13.3704	1284.76	0.0433672	4.84231	-0.000238799	-0.000616556	0.129556	20.2287	854.383	0.0249786	10269.7	1.40902	NM	0	0.4379	0.4379	3.61265
MWI0667	1	1	-15.4126	34.9188	494	5	2018-04-30 12:00:04	2018-04-30 12:09:36	Sorghum	Standing crop	Main	-0.00272956	5.90449	0.00151177	0.530866	6.86369	-0.012535	265.223	0.00917571	0.032142	2.03334	0.0223791	4.78313	33.5389	3751	-0.0229129	1463.95	10.7432	0.784143	1.92457	2877.95	0.0057678	8.39381	1261.39	0.0346099	5.85901	-0.000322645	-0.000844832	0.096591	21.779	592.866	0.0348262	8580.27	1.77201	NM	0	0.6121	0.6121	3.94461
MWI0668	2	1	-13.0398	33.4897	1032	8	2018-04-30 12:07:43	2018-04-30 12:17:04	Maize	Standing crop	Main	-0.00746458	2.58196	0.00394236	-0.509083	0.138068	0.00288373	50.1343	0.000737622	0.033135	0.00455425	0.00276632	2.02579	23.1301	4669.91	-0.0100357	1243.79	5.11326	0.438772	0.119621	3500.89	0.00752876	5.29302	1496.67	0.00931784	0.209236	-0.000551285	-0.000867704	0.0912875	29.2719	1558	0.0345669	36485.1	0.584338	7.81436	0.0137	1.3473	1.361	7.57889
MWI0669	2	1	-13.0473	33.4948	1049	7	2018-04-30 12:31:48	2018-04-30 12:38:36	Maize	Field stack	Main	-0.00671137	2.80934	0.00215399	-0.950996	0.508695	-0.0071242	55.8752	9.88388e-05	0.0392263	0.0278313	0.058432	2.65332	24.0958	4079.45	-0.0100307	1333.99	6.40847	0.572395	0.157684	3058.23	-9.58676e-05	9.62691	1355	0.0121281	0.432333	-0.000646892	-0.00084934	0.0925967	28.1131	2558.15	0.030761	36465.3	0.874943	8.83036	0	0.998	0.998	5.73473
MWI0670	2	1	-13.0409	33.4965	1037	9	2018-04-30 12:52:03	2018-04-30 12:58:38	Maize	Standing crop	Main	-0.00595481	2.79163	0.0015565	-1.08052	0.70222	0.00270803	56.4939	0.000112983	0.0989798	0.00613109	0.0511412	1.7712	17.7587	4098.27	-0.00982492	1358.23	9.73803	0.120216	0.302583	2825.5	0.000210243	17.8837	1647.31	0.0126896	0.494527	-0.000589839	-0.000879035	0.0923423	23.3398	2021.45	1.27945	47732.8	1.76168	NM	0	1.116	1.116	4.64758
MWI0671	4	3	-15.4463	35.3636	783	5	2018-04-26 11:01:30	2018-04-26 11:11:44	Maize	Standing crop	Close pair	-0.00297661	10.5581	-0.00801267	-3.14601	1.11392	0.0045458	58.8648	-0.00740203	0.0126823	0.0481726	-0.00228395	2.71813	25.1384	3932.38	-0.0713064	1328.72	6.13502	0.482522	0.156573	2784.53	-0.00141493	3.61844	1865.16	0.0204614	0.74132	-0.00122032	-0.00132432	0.216836	32.6445	1717.97	0.476295	56085.1	0.382432	39.2267	0	0.8918	0.8918	5.35256
MWI0672	7	5	-13.6126	34.2881	537	5	2018-04-30 13:00:53	2018-04-30 13:11:00	Maize	Standing crop	Main	-0.000586491	3.35702	0.0134896	-1.35946	0.580667	-0.0125064	61.9211	0.000247895	0.0175168	0.0072432	0.00103334	1.38	17.219	5339.1	-0.00840417	1230.02	3.87014	0.756207	0.302729	2733.46	0.018471	4.89948	1738.15	0.0047323	0.414817	-0.00033532	-0.000230458	0.374206	24.9768	1664.92	0.0289578	25758.5	0.354463	5.8839	0.0063	1.9047	1.911	9.53872
MWI0673	2	1	-13.0562	33.48	1054	8	2018-04-30 13:25:59	2018-04-30 13:37:07	Maize	Standing crop	Close pair	-0.00583032	4.21372	0.000950429	-1.08201	0.674219	-0.00704688	54.1376	-0.000365419	0.0104052	0.0651182	8.52004e-05	1.79795	24.5484	3609.93	-0.00992186	998.608	5.30824	0.302488	0.0509952	2556.88	0.0035499	1.72702	1558.23	0.0115898	0.700779	-0.000620255	-0.000762661	0.0797823	20.6297	1331.84	0.0389212	17488.7	0.156421	NM	0	0.8812	0.8812	3.70273
MWI0674	2	1	-13.0556	33.479	1051	7	2018-04-30 13:44:27	2018-04-30 13:52:00	Maize	Standing crop	Close pair	-0.00737311	1.37395	0.00126388	-1.17934	0.298419	0.013692	61.1304	-0.000789107	0.0238603	0.00506081	0.00471829	2.31554	14.793	2759.48	-0.0100257	850.952	4.43659	0.287199	-0.0066229	2300.51	0.000468929	5.97226	1477.62	0.00476702	0.444965	-0.000650732	-0.00093771	0.0962693	16.0081	2373.31	0.147447	35066.2	0.516197	18.8533	0	1.036	1.036	4.85605
MWI0675	4	3	-15.4746	35.4332	715	6	2018-04-26 11:52:23	2018-04-26 12:06:26	Maize	Store	Main	-0.00337214	-0.501441	-0.00307339	-3.62114	0.750823	-0.00961797	48.1669	-0.00347334	0.0161306	0.0597498	-0.00025342	1.23309	21.1426	3490.44	-0.0785681	1114.33	5.29746	0.295869	0.196305	2762.78	-0.002676	7.21236	1732.45	0.0185344	0.452187	-0.00119513	-0.00153659	0.216929	19.6899	739.982	1.18263	7247.33	0.184076	42.7675	0	0.3621	0.3621	1.2079
MWI0677	4	3	-15.428	35.4029	756	5	2018-04-27 09:26:20	2018-04-27 09:36:46	Maize	Standing crop	Main	-0.00287878	-0.0653663	-0.00933702	-3.43611	1.16724	-0.0096984	53.0094	-0.00701654	0.0121229	0.131208	0.00322251	1.36889	15.3141	3661.86	-0.0940789	1414.16	5.10986	0.419817	0.142638	3287.46	-0.00369965	9.45835	1754.85	0.0191322	0.538988	-0.00114649	-0.00146323	0.199102	25.3731	1008.62	0.0577419	11338.6	0.242731	42.7312	0	0.6177	0.6177	2.47295
MWI0678	4	3	-15.5323	35.5458	648	5	2018-04-27 10:14:43	2018-04-27 10:26:58	Maize	Standing crop	Main	-0.00328988	68.1285	-0.00292999	-3.52734	2.87584	-0.00965093	64.7093	-0.00735844	0.0484124	0.898527	0.00046281	2.02782	72.5946	3766.27	-0.107041	1394.68	7.3787	0.189229	0.937625	3172.12	0.0207502	8.7107	1903.73	0.0150492	1.3272	-0.000793604	-0.000433089	0.323923	28.3031	771.168	0.734872	11102	0.185723	60.7215	0	0.5693	0.5693	2.54349
MWI0679	4	3	-15.5159	35.5959	625	5	2018-04-27 10:52:13	2018-04-27 11:03:18	Rice	Standing crop	Close pair	-0.00260523	114.471	-0.00272909	-2.67275	2.11506	0.00466902	73.0565	-0.00140255	0.0559353	1.10133	-0.000931158	2.29434	122.567	4485.35	-0.0161599	1341.73	7.75547	0.217767	0.727719	3422.91	0.162528	5.80993	1805	0.0242153	1.13365	-0.000825517	0.000712274	0.433253	25.4271	1469.36	0.206376	33069.5	0.513872	61.199	0	1.03	1.03	10.5959
MWI0680	4	3	-15.4422	35.3657	793	5	2018-04-26 11:21:19	2018-04-26 11:32:42	Maize	Standing crop	Close pair	-0.00343354	5.17517	-0.00608166	-3.30052	0.475123	-0.00972711	24.0881	-0.0105569	0.0549008	0.218941	-0.000120927	1.55258	19.4742	3359.1	-0.120682	1184.24	5.74742	0.105806	0.282891	2752.41	0.00231909	5.79645	1668.02	0.0114238	0.253552	-0.00118327	-0.0016544	0.228905	24.2394	962.092	0.617568	10983.7	0.272234	28.5718	0	0.5185	0.5185	1.48655
MWI0681	4	3	-15.5195	35.5932	629	5	2018-04-27 11:11:25	2018-04-27 11:22:40	Maize	Store	Close pair	-0.00241183	23.4238	0.0065456	-3.45202	0.637094	-0.00970795	52.1625	0.000987958	0.0298689	0.137771	-0.00125656	1.90818	67.3548	3814.96	-0.0946889	1208.75	5.9616	0.535775	0.29797	2863.31	0.00567401	5.50965	1713.1	0.0314529	0.439305	-0.0011323	-0.00130306	0.281466	26.9369	886.201	0.0513842	16685.7	0.308152	39.5039	0	0.818	0.818	5.9951
MWI0682	7	5	-15.8721	34.8473	414	5	2018-04-30 10:41:28	2018-04-30 10:48:22	Maize	Store	Main	-0.00196685	12.8273	0.00911698	-2.52242	0.791468	0.0027505	63.3878	-0.00121971	0.0215544	0.105291	0.00116923	2.18739	33.2598	5815.09	-0.100175	1755.45	5.19112	0.320611	0.412907	4391.46	0.00349956	4.01223	2349.64	0.0733843	1.06171	-0.000460372	-0.000285777	0.272062	29.0483	1186.21	0.0283309	20746.8	1.15563	NM	0	1.762	1.762	7.9479
MWI0683	4	3	-15.3401	35.4013	775	5	2018-04-27 13:25:14	2018-04-27 13:33:46	Maize	Standing crop	Main	-0.0011477	15.7969	-0.00715163	-3.53351	1.08209	0.0329602	60.6996	-0.00749816	0.0313329	0.155767	-0.00112211	2.03842	35.1594	3435.37	-0.1202	1173.71	5.6547	0.303875	0.938873	2801.57	0.00500108	3.92088	1491.82	0.0104724	0.716123	-0.0011208	-0.00123772	0.252231	27.8517	1383.8	0.0505285	19666.9	0.355041	12.6622	0	1.065	1.065	4.57536
MWI0684	4	3	-15.3212	35.4573	677	5	2018-04-27 13:51:11	2018-04-27 14:07:03	Maize	Standing crop	Main	-0.00272692	-0.130013	-0.00906066	-3.62585	0.491563	-0.00969363	76.8664	0.0101098	0.0137516	0.177153	-0.00175863	4.33194	14.706	2721.91	-0.0552958	1475.52	15.4694	0.352497	2.84625	3200.79	0.0108405	9.25092	1638.16	0.0550151	0.690442	-0.00127931	-0.001628	0.213412	26.6024	1037.59	0.0879412	16837	0.384454	28.9723	0	0.7521	0.7521	3.29782
MWI0685	4	3	-15.3307	35.5032	615	5	2018-04-30 10:52:46	2018-04-30 11:08:03	Maize	Store	Main	-0.00305656	4.84306	-0.00791036	-2.9874	0.53418	-0.00977533	41.5729	0.00256069	0.00801981	0.104804	-0.0004204	1.69377	20.5079	2685.54	-0.0658898	856.586	4.36134	0.47066	0.244505	2089.42	0.000952768	7.75647	1672.71	0.0101893	0.416358	-0.00124003	-0.00117252	0.213879	20.4355	699.747	0.0558173	10522.7	0.225422	46.3949	0	0.7324	0.7324	4.04493
MWI0686	4	3	-15.2859	35.4714	640	8	2018-04-30 13:47:01	2018-04-30 13:59:18	Maize	Standing crop	Main	-0.00334526	-0.657656	-0.00594687	-4.37537	0.65636	0.0485913	33.3906	-0.0112024	0.0706658	0.0643513	-0.00105978	1.63922	10.5217	3421.5	-0.108274	1098.74	8.2893	0.226108	0.145878	2841.99	-0.00252691	6.13245	2011.45	0.0295324	0.375239	-0.00116985	-0.00151809	0.206429	22.95	903.559	7.50189	7310.41	0.0507043	10.0677	0	0.2773	0.2773	0.468288
MWI0687	7	5	-15.9218	34.8284	494	5	2018-04-30 11:51:10	2018-04-30 11:57:40	Maize	Store	Main	-0.000283646	8.0413	0.00950571	-2.18871	0.395914	-0.012488	64.042	-0.00011929	0.00799294	0.0160934	0.0576604	3.09663	22.7564	4861.58	-0.113139	1242.47	4.57202	0.813303	0.479376	2976.04	0.000832573	8.34768	2210.12	0.0153523	0.509837	-5.7612e-05	-0.00032132	0.294586	25.5386	1440.81	0.0271646	21962.7	0.15295	NM	0	1.774	1.774	11.1484
MWI0688	7	5	-15.8309	34.7593	248	5	2018-04-30 13:28:10	2018-04-30 13:32:53	Maize	Store	Main	0.000769647	6.86952	0.00880257	-2.19489	0.737092	-0.0125125	104.484	0.000959714	0.00950667	0.0858015	0.00170627	4.38235	23.6258	4684.84	-0.140781	1313.23	7.89573	0.496604	0.432687	2797.11	-0.000765942	3.4942	2261.93	0.0233848	1.00029	-0.000531099	-0.000215346	0.289444	20.9535	824.916	1.2218	15016.7	0.367185	NM	0	1.251	1.251	7.81937
MWI0689	7	5	-15.9448	34.7468	113	5	2018-04-30 14:36:09	2018-04-30 14:40:49	Sorghum	Standing crop	Main	-0.000467063	8.65882	0.00754864	-2.85713	0.597599	-0.0125804	119.396	-0.00184711	0.0147236	0.148181	0.0179388	3.79306	37.7136	3999.01	-0.113686	2040.18	15.3759	0.283607	1.37407	3324.65	0.000712627	3.19086	2292.94	0.0488395	1.16963	-0.0004805	-5.05504e-05	0.315055	29.331	1260.29	0.445445	19453.8	0.232632	NM	0	0.7434	0.7434	7.95341
MWI0690	1	1	-15.3817	34.9726	466	5	2018-04-30 13:27:14	2018-04-30 13:38:50	Maize	Store	Main	-0.00213044	2.21968	0.00310368	-0.260649	0.661739	-0.00017025	64.4648	0.0109215	0.00989423	0.282069	0.00364781	1.85881	25.2912	4339.65	-0.0155923	1094.19	5.27629	0.449505	0.359522	2995.28	0.0102074	7.49653	1481.73	0.0179434	0.833319	-0.000305338	-0.000910849	0.101105	24.2566	2194.3	0.0275308	46251	0.341622	30.4937	0.2802	0.9538	1.234	30.4063
MWI0691	1	1	-15.4077	35.0177	486	5	2018-04-30 14:19:16	2018-04-30 14:25:19	Maize	Store	Main	-0.00239745	8.49594	0.0051137	-0.94634	0.670019	-5.84597e-05	56.1522	0.00431539	0.0118364	0.332683	-0.000154015	1.61355	27.8421	3334.49	-0.097952	958.976	4.39992	0.484065	0.208752	2558.11	0.0100454	2.27104	1451.62	0.00294604	0.631193	-0.000254643	-0.000777167	0.0934058	20.1712	741.211	0.0277111	13862.2	0.446984	NM	0	0.8477	0.8477	5.94219
MWI0692	1	1	-15.4686	34.9982	522	5	2018-04-30 15:07:43	2018-04-30 15:17:21	Sorghum	Standing crop	Main	-0.00169614	11.8897	0.00305962	-0.910107	8.5271	0.0134895	424.219	-0.0030137	0.0531182	0.844858	0.0173843	5.02343	35.0749	5689.62	-0.0322713	1781.67	14.1738	0.584484	0.732158	3416.9	0.00660028	10.0254	1209.7	0.45209	4.40667	-0.00030152	-0.00107991	0.105504	26.6936	563.207	0.0228649	13003.3	0.117873	NM	0	0.56	0.56	5.02392
MWI0693	4	3	-15.2296	35.51	622	8	2018-04-30 15:05:00	2018-04-30 15:13:01	Maize	Standing crop	Main	-0.00245157	-0.701167	-0.00348837	-3.12605	0.820912	-0.00969363	51.229	-0.00941583	0.00298958	0.0147305	0.00317938	1.97317	14.03	3806.24	-0.132626	1016.13	4.64852	0.651045	0.155538	2619.05	-0.00333463	7.1684	1431.82	0.0111722	0.458231	-0.000934454	-0.0016015	0.204715	19.8092	1071.92	0.371982	18066.7	0.797443	33.0887	0	0.9504	0.9504	3.65737
MWI0694	1	1	-15.5327	35.0245	583	5	2018-04-30 15:56:27	2018-04-30 16:03:33	Maize	Standing crop	Main	-0.00224132	485.549	0.163854	-1.34953	11.3413	0.0127971	177.526	-0.00129407	0.347688	5.33156	0.00968443	2.37327	657.232	3657.88	0.0832695	1210.19	15.8399	0.108322	2.69316	2662.74	0.16233	5.50413	1151.15	0.025247	2.40066	0.00152972	0.00457894	1.47235	16.3834	1041.99	0.0391244	17335.5	0.698136	NM	0	1.202	1.202	7.87934
MWI0695	4	3	-15.2158	35.4976	629	5	2018-04-30 16:23:27	2018-04-30 16:33:13	Rice	Standing crop	Main	-0.00047223	1.16107	0.0295519	-4.0872	0.639949	-0.00968411	82.5675	-0.00263128	0.0193305	0.138995	0.0140449	2.69118	10.5224	2773.35	-0.106966	1516.92	24.0478	1.02016	0.164331	3436.23	0.0160025	37.6919	1914.39	0.0341079	0.363943	-0.00101552	-0.00158493	0.194689	24.6531	1685.87	1.56826	32774.3	1.22365	49.8522	0	1.443	1.443	5.15746
MWI0696	7	5	-13.6323	34.2247	618	5	2018-04-30 15:15:07	2018-04-30 15:30:25	Maize	Store	Main	-0.00195345	12.1007	0.00769594	-1.93851	0.630417	0.0133139	81.1152	0.00509553	0.00865912	0.0707669	-0.000449647	2.36233	28.9637	3958.44	-0.0196763	1192.12	7.71537	0.537211	0.375534	2685.21	0.00215419	1.24491	1894.27	0.015488	0.689902	-0.000337135	-0.000299907	0.396972	21.2975	1258.56	0.00947659	30794.2	0.169524	NM	0	0.9215	0.9215	16.458
MWI0697	3	2	-10.1679	33.7521	904	5	2018-04-28 11:28:47	2018-04-28 11:34:07	Maize	Standing crop	Main	-0.00108253	15.4991	0.00768656	-1.24777	0.448154	0.00307308	62.1787	-0.00745551	0.0154072	0.511936	0.000368653	2.11926	12.9604	4498.24	-0.21387	1279.79	4.15569	1.60264	0.464316	3299.53	0.00511854	1.38765	1464.35	0.0515975	0.220765	-0.000121434	0.00119358	0.179589	25.096	586.309	NM	11418.4	0.633502	NM	0	0.6595	0.6595	9.79325
MWI0698	3	2	-10.1466	33.7079	1219	5	2018-04-28 13:09:32	2018-04-28 13:14:37	Maize	Standing crop	Main	-0.000351197	1.91886	0.00522186	-3.99668	0.337606	-0.0108894	41.0629	-0.010733	0.0897125	6.83042	3.91939e-05	1.76993	24.4494	3497.73	-0.204475	1094.39	5.45234	0.0624238	3.25226	2489.19	-0.00420954	4.19776	1541.82	0.00407151	0.233683	-0.000246901	-0.000353306	0.183271	13.5224	745.573	NM	6645.82	0.264805	NM	0	0.443	0.443	0.422998
MWI0699	3	2	-10.2316	33.6611	1321	5	2018-04-28 14:07:40	2018-04-28 14:15:10	Maize	Standing crop	Main	-0.000333782	1.41553	-0.000967056	-2.60939	0.242678	0.00434826	54.3136	-0.00781778	0.00988992	0.212176	-0.000276838	1.68859	3.42109	3740.06	-0.187308	1341.78	4.80487	0.167327	0.164725	3143.63	-0.000366665	3.00479	1623.42	0.03522	0.312442	-0.000215665	5.57471e-05	0.156676	19.9506	1253.51	0.105674	25649.7	0.513051	6.47213	0.174	1.795	1.969	10.6313
MWI0700	3	2	-10.4708	33.6667	1446	5	2018-04-30 11:16:10	2018-04-30 11:22:36	Maize	Standing crop	Main	-0.00106123	0.89027	0.00177555	-3.25868	0.532132	-0.0108355	53.3457	-0.00918459	0.0271914	0.310524	0.00132158	1.323	0.902863	3653.16	-0.21654	1231.36	5.29484	-0.0123837	0.413898	2631.66	-0.0032716	9.6751	1862.75	0.00485883	0.325398	-0.000363791	-0.000341216	0.145508	19.3327	1795.11	0.0695638	30466.8	0.471869	NM	0	1.306	1.306	1.65069
MWI0701	3	2	-10.3621	33.5745	1373	5	2018-04-30 12:42:55	2018-04-30 12:51:28	Maize	Standing crop	Main	-0.000732776	1.09074	-0.00389826	-2.86301	0.741424	-0.0107716	47.2901	-0.00741617	0.0119589	0.310949	-0.000536228	1.68474	1.62779	3218.82	-0.165976	1074.06	5.29511	0.174	0.25547	2212.13	0.0123062	2.92569	1500.25	0.034531	0.578709	-0.000325353	-0.00038923	0.135408	17.5771	1273.25	0.0478179	24147.4	0.442486	NM	0	0.7025	0.7025	1.66435
MWI0702	3	2	-10.3141	33.7107	1355	5	2018-04-30 15:21:44	2018-04-30 15:27:55	Maize	Standing crop	Main	-0.000150322	0.294837	-0.00100308	-1.64758	0.955658	-0.010698	27.2515	-0.00939954	0.00481388	0.148195	-0.000376943	1.46464	-1.8432	3060.63	-0.249267	748.088	3.82176	0.334159	0.165121	1784.11	-0.00426097	2.4659	1242.75	0.00905724	0.466687	-0.000253799	-0.000408716	0.161841	16.939	702.197	NM	7943.55	0.547276	NM	0	0.7059	0.7059	1.04455
MWI0703	3	2	-10.2524	33.6132	1343	5	2018-04-28 09:46:24	2018-04-28 09:55:59	Maize	Standing crop	Main	-0.000224729	0.533286	-0.00362815	-3.13271	0.23168	-0.0108355	66.6185	-0.00933103	0.00524693	0.195178	-6.33984e-05	1.32184	-1.4645	4150.65	-0.200812	1271.4	4.17833	0.633258	0.165679	3107.77	-0.00215513	3.21596	1382.67	0.00373939	0.314989	2.07561e-06	-2.09619e-05	0.148724	18.5716	1280.58	0.0389532	27733.4	0.190926	7.59172	0.003	1.117	1.12	8.44028
MWI0704	5	4	-11.2302	34.2195	452	6	2018-04-30 12:21:28	2018-04-30 12:29:43	Maize	Standing crop	Main	-0.00138818	4.29688	0.00515548	-1.61461	0.0711122	0.00124079	53.6926	-0.171337	0.000205921	-0.0474527	0.00365496	2.2162	12.0238	5039.27	-0.0124995	1187.53	5.37006	0.767044	0.00186024	3228.05	-0.0225359	2.11638	1970.8	0.028371	0.159531	-0.00121473	-0.00094628	0.238658	31.803	739.328	0.042148	12017.9	0.0593455	NM	0	0.8563	0.8563	7.10227
MWI0705	1	1	-15.6109	34.9934	656	5	2018-05-01 09:56:45	2018-05-01 10:05:14	Sorghum	Standing crop	Main	-0.0026159	22.3268	0.00262375	0.920681	1.20828	-0.0125974	315.28	-0.00227714	0.0469016	2.90226	0.000759985	6.04042	45.1798	4364.43	-0.0542795	1772.02	14.0319	1.1542	1.54763	2717.55	0.0125323	2.17276	977.97	0.0204477	2.58231	-0.000376284	-0.00110267	0.1692	22.9353	1579.06	0.0289429	35286.2	0.104294	NM	0	1.343	1.343	8.68289
MWI0706	2	1	-12.9635	33.3834	998	9	2018-05-01 09:30:39	2018-05-01 09:37:56	Maize	Standing crop	Main	-0.00658371	1.87422	0.00218098	-1.23217	0.860379	-0.00713844	50.3146	0.00103638	0.0104924	0.0245758	0.000999939	1.5807	12.1563	3945.02	-0.00165523	1078.82	5.10239	0.286996	0.296077	3031.41	0.00120748	2.33643	1401.29	0.00910707	0.531364	-0.0006223	-0.000986595	0.0858883	26.8926	896.508	0.0317031	12337.8	0.386709	NM	0	0.591	0.591	3.09233
MWI0707	4	3	-15.148	35.5263	630	8	2018-05-01 10:10:21	2018-05-01 10:21:42	Maize	Store	Main	-0.00261659	6.79662	-0.000780197	-2.62391	0.805203	0.00448886	56.0817	-0.00941605	-3.63858e-05	0.0645357	-0.00207078	0.64951	33.4473	4398.8	-0.106146	1312.28	5.22004	0.689259	-0.000724614	3278.28	-0.00330677	5.04874	1644.95	0.0183431	0.642607	-0.00121243	-0.0014271	0.211343	23.127	1893.85	0.124873	22773.2	0.932521	29.9881	0	1.097	1.097	3.08052
MWI0708	1	1	-15.5324	34.9681	548	4	2018-05-01 11:14:10	2018-05-01 11:21:47	Sorghum	Standing crop	Main	-0.00255211	18.8512	-0.00115688	1.13732	5.02203	-0.0125974	396.087	-0.00132156	0.0760533	3.65841	0.021568	4.94039	59.0109	4658.38	-0.0561726	1706.28	17.2844	1.52302	2.428	2857.33	0.0297616	4.42986	1178.3	0.0789811	5.82465	-0.000403459	-0.000965882	0.212669	21.6782	1029.31	0.0295171	15045.6	0.158155	NM	0	0.5574	0.5574	3.73767
MWI0709	7	5	-13.5402	34.3823	466	5	2018-05-01 10:06:28	2018-05-01 10:12:13	Maize	Field stack	Main	-0.00136954	2.56811	0.00644586	-1.57814	0.473664	-0.012488	70.4327	0.00488395	0.00454676	0.00426504	-0.000270447	1.15224	14.9063	5042.79	-0.0511975	1174.66	4.6414	0.264406	0.0933874	3357.18	0.00234243	2.89509	1911.46	0.0398725	0.497331	-0.000163661	8.85622e-06	0.37221	18.5005	921.463	0.0252328	13169	0.278348	NM	0	1.05	1.05	5.47383
MWI0710	7	5	-13.5796	34.3471	488	5	2018-05-01 11:03:33	2018-05-01 11:14:43	Maize	Standing crop	Main	0.00135563	7.66871	0.00982636	-4.00126	1.09013	-0.0125495	45.1605	-0.00167871	0.102603	0.0416698	0.0125487	1.7989	25.3342	4090.66	-0.114075	1319.13	7.28914	0.0140063	0.94468	2873.39	-0.000216015	16.7742	2301.4	0.00833551	0.611377	0.000128398	6.71287e-05	0.323097	24.7381	792.523	3.43771	10510.3	0.187723	NM	0	0.5119	0.5119	0.915396
MWI0711	2	1	-12.9113	33.4038	968	7	2018-05-01 10:34:32	2018-05-01 10:41:09	Maize	Standing crop	Main	-0.00541787	3.8799	0.0034861	-1.95057	0.432567	0.00295467	48.7449	0.0154187	0.0148533	0.0265952	0.00184884	1.82738	17.4808	3296.76	-0.00182415	986.129	6.80219	0.251981	0.160062	2181.09	0.00147218	4.06709	1508.1	0.0124351	0.296337	-0.000567481	-0.000922835	0.0888315	24.9888	1413.27	0.0455143	26415.8	0.367731	NM	0	1.096	1.096	4.1734
MWI0712	4	3	-15.1848	35.476	634	5	2018-05-01 11:12:46	2018-05-01 11:23:51	Rice	Standing crop	Main	-0.000873395	65.2987	0.0248402	-4.84335	1.81135	0.0048186	77.6834	-0.00729225	0.0825873	0.745717	-0.000778815	1.66666	87.6595	3021.82	-0.133215	1434.55	24.833	0.995025	0.340805	3267.16	0.0520912	6.13149	1701.21	0.0945992	0.709788	-0.000944812	0.00246165	0.37541	21.0456	3307.57	1.88601	55792.1	1.24504	101.786	0	2.125	2.125	5.68272
MWI0713	7	5	-13.6456	34.3497	511	5	2018-05-01 12:03:10	2018-05-01 12:09:19	Maize	Field stack	Main	-0.00133303	3.0317	0.00984882	-2.31459	0.286588	0.0347532	40.8792	0.000497433	0.0629753	0.0198141	0.00424597	1.33584	14.8925	3982.66	-0.115012	1180.74	4.01742	0.325687	0.177579	2600.61	-0.00382052	6.29416	2109.21	0.00111591	0.243444	-0.000372045	-0.000214497	0.313616	20.924	1548.08	0.0563047	40118.9	0.429799	11.8321	0	1.529	1.529	12.7937
MWI0714	4	3	-15.1805	35.3929	747	7	2018-05-01 12:16:17	2018-05-01 12:23:46	Maize	Standing crop	Close pair	-0.00295728	75.3363	0.00390165	-3.20997	0.98052	-0.00978989	42.2013	0.0152517	0.0156292	0.312534	-0.00209118	2.83928	83.8395	4449.28	-0.106241	1473.53	7.02475	1.08969	0.124325	3654.27	0.0123984	4.37259	1973.48	0.0143185	0.400927	-0.00104752	-0.00081219	0.260322	31.4535	3426.17	0.0298095	44979.7	0.75097	23.4208	0	1.634	1.634	5.85286
MWI0715	3	2	-10.1874	33.5523	1455	5	2018-05-01 08:58:44	2018-05-01 09:07:54	Maize	Standing crop	Main	0.00138575	0.158124	-0.0061845	-2.66566	0.600604	0.00284412	35.3771	-0.00675358	0.0131051	0.262299	-0.000436973	1.96991	0.263453	3269.88	-0.2286	1052.35	6.23087	0.376031	0.260078	2435.33	-0.0014424	3.93625	1663.88	0.0200732	0.312046	-0.000411252	-0.00032842	0.1462	19.9893	806.124	0.254521	12633.7	0.537677	NM	0	0.5872	0.5872	0.683161
MWI0716	3	2	-10.0394	33.4822	1536	5	2018-05-01 10:14:02	2018-05-01 10:35:09	Maize	Store	Main	0.00317305	12.7528	0.00134993	-1.82272	0.299132	0.00323102	55.2347	-0.0127324	0.0200775	0.36183	-0.000212704	2.24623	11.7039	3356.59	-0.191267	1079.51	4.04103	0.195381	0.62029	2043.93	-0.00010414	2.06962	1935.32	0.00742637	0.416773	-0.000145901	4.07733e-05	0.173218	21.6138	912.838	NM	16313.2	0.201649	NM	0	0.9784	0.9784	4.37635
MWI0717	3	2	-10.0341	33.5276	1407	5	2018-05-01 11:02:09	2018-05-01 11:19:15	Maize	Standing crop	Main	0.001098	0.177359	0.00261165	-2.60017	1.10353	-0.010761	37.4521	-0.00872986	0.0137061	0.190398	9.42879e-05	2.03742	0.630906	3371.07	-0.20245	918.944	5.06155	0.140373	0.254369	1456.39	-0.00154589	3.12742	1258.85	0.00605328	0.552627	-0.000307506	-2.87325e-06	0.162428	14.3599	1212.01	0.0414283	23043.5	0.300178	NM	0	0.9805	0.9805	1.35872
MWI0718	5	4	-11.1317	34.1961	1002	4	2018-04-30 15:51:31	2018-04-30 16:04:04	Maize	Standing crop	Main	0.00389264	4.36047	0.00540687	-2.30457	0.496415	0.00117494	36.8248	-0.134375	0.0100827	-0.0063719	0.00177748	2.92564	14.1811	4246.29	-0.012512	1284.97	8.18493	0.0939391	0.0664538	2952.13	-0.0119477	24.0094	1963.41	0.204076	0.195075	-0.00126115	-0.00116669	0.208129	22.4675	1525.23	0.180744	24215.3	0.50578	NM	0	0.612	0.612	0.749588
MWI0719	5	4	-11.1514	34.1411	1408	5	2018-04-30 17:15:00	2018-04-30 17:20:15	Maize	Standing crop	Main	-0.00170289	5.54059	0.0118053	-1.19004	0.152219	-0.0113267	55.5313	-0.16259	0.0024504	-0.059594	0.0185454	1.62935	24.2807	4572.43	-0.0124625	1438.35	5.79218	0.130204	-0.0856199	3194.4	-0.0154088	20.8777	2058.84	0.0252366	0.259707	-0.00118374	-0.000982916	0.214526	14.8495	2999.51	0.636151	35785.1	0.376285	3.86237	0	2.165	2.165	2.96207
MWI0720	5	4	-11.3098	34.0385	1367	5	2018-05-01 08:11:09	2018-05-01 08:23:27	Maize	Standing crop	Main	-0.000374244	3.50854	0.00767715	-1.8236	0.837885	-0.0113773	40.3436	-0.163398	0.00894761	0.0995034	0.00524269	2.27326	24.666	3949.61	-0.0125182	1448.69	7.97153	0.107784	0.0198321	2707.16	-0.0186111	9.36388	2181.73	0.00103157	0.223785	-0.00121516	-0.000964102	0.220457	20.0971	1421.23	0.122196	28537	0.0639084	NM	0	0.676	0.676	0.393559
MWI0721	5	4	-11.2482	34.1018	1346	6	2018-05-01 09:11:24	2018-05-01 09:20:15	Maize	Standing crop	Main	-0.000960889	2.64059	0.0088568	-1.29684	0.67422	-0.0112932	37.6541	-0.172845	0.00685801	-0.0447751	0.00660553	1.68777	8.13693	4321.16	-0.00339659	1303.47	5.44496	0.189678	0.0581173	2981.09	-0.0217764	7.97349	2151.28	0.0168655	0.225909	-0.001209	-0.000911781	0.246396	18.0614	1989.75	0.0435401	28894.2	0.396571	NM	0	1.718	1.718	2.14561
MWI0722	5	4	-11.2055	34.1363	1425	5	2018-05-01 10:46:38	2018-05-01 10:55:51	Maize	Standing crop	Main	-0.000662414	3.26271	0.000522426	-1.04292	0.432957	0.0230458	47.599	-0.167783	0.00410555	-0.00934987	0.00174481	1.41288	12.483	4336.05	0.00568117	1360.1	6.44257	0.229081	0.0373626	3214.71	-0.000442784	6.97016	1708.34	0.0060306	0.135394	-0.00125681	-0.0012161	0.224061	18.733	2710.09	0.240185	49310.8	0.374119	13.6982	0	2.167	2.167	3.36727
MWI0723	4	3	-15.1816	35.3897	739	9	2018-05-01 12:56:44	2018-05-01 13:09:07	Maize	Store	Close pair	-0.00230971	251.045	0.00310224	-1.42328	1.49945	0.00643591	51.3419	-0.007797	0.0829971	0.589194	0.00161952	1.93747	226.637	4166.29	-0.0534408	1296.18	10.9565	0.40146	0.321404	2946.1	0.0582343	7.23614	1773.99	0.0144109	0.504318	-0.000646642	0.00179037	0.451142	23.7796	2221.64	0.0387059	25918.8	0.391303	11.6265	0	0.9269	0.9269	9.90636
MWI0724	1	1	-15.5239	34.8355	376	5	2018-05-01 13:11:27	2018-05-01 13:26:58	Maize	Store	Main	-0.00204341	27.2209	0.00850801	-0.771626	0.836709	0.00128166	74.7066	-0.00171642	0.0274279	0.495639	0.00358701	1.81561	54.8004	4096.96	-0.0120977	1129.12	5.29144	0.733069	0.383189	2940.33	0.00494273	3.44753	1462.46	0.0184654	0.642732	-0.000171326	-0.000419455	0.199278	19.9425	727.952	0.0414342	15159.9	0.600707	NM	0	0.7615	0.7615	4.94925
MWI0725	5	4	-11.4421	34.0297	1293	5	2018-05-01 12:57:10	2018-05-01 13:05:56	Maize	Standing crop	Main	-0.00170461	3.03095	0.00268393	-1.12567	0.0897581	0.0115505	80.1051	-0.1052	0.00524909	-0.0708307	0.0141675	1.53992	18.8815	4182.81	0.00731075	1249.52	10.3368	0.242354	-0.0400931	2688.12	-0.0105068	15.4183	2014.56	0.00179535	0.21476	-0.00112874	-0.00110498	0.233787	30.1244	2649.86	0.0349447	47848.7	0.573142	1.54107	0	1.904	1.904	5.45787
MWI0726	5	4	-11.4421	34.0173	1233	6	2018-05-01 13:29:42	2018-05-01 13:36:52	Maize	Standing crop	Main	-0.00230689	5.38279	0.00908816	-1.47223	0.171742	0.0115034	76.2272	-0.15286	-0.000956297	-0.0678926	0.00325276	1.13053	13.4523	4740.79	-0.012444	1178.38	3.52803	0.534601	-0.0845237	2660.5	-0.0179604	6.91874	2015.95	0.00500893	0.193874	-0.00111082	-0.00106194	0.224374	16.4831	1381.46	0.0613957	17779.5	0.103188	2.98314	0.012	2.028	2.04	7.95318
MWI0727	5	4	-11.4301	34.0101	1241	5	2018-05-01 14:05:05	2018-05-01 14:15:41	Maize	Store	Main	-0.00168339	2.45999	0.0049304	-1.42576	0.267836	-0.011366	90.8517	-0.173222	0.0652957	-0.00936272	0.00832138	2.10097	18.5435	4553.63	-0.00344159	1173.55	7.90678	0.134527	-0.0155984	2639.13	-0.01445	9.81448	2358.12	0.00125289	0.241493	-0.00123426	-0.00113957	0.233395	24.8526	3189.03	0.830138	61445.6	0.688958	8.39232	0	2.493	2.493	2.52287
MWI0728	1	1	-15.5452	34.903	517	5	2018-05-01 14:43:23	2018-05-01 14:51:57	Sorghum	Standing crop	Close pair	-0.00221392	20.3805	-0.00269763	0.0766245	3.60216	0.00130056	282.92	5.858e-05	0.0323227	1.14544	0.00702674	3.93685	50.4113	3815.24	-0.0377263	1671	13.1205	3.13723	1.85508	3196.53	0.113265	3.34287	1612.3	0.0182379	4.55796	-0.000317646	-0.000393136	0.164497	26.42	767.827	0.0237154	13808.1	1.46107	NM	0	0.6036	0.6036	5.35418
MWI0729	4	3	-15.1839	35.333	750	6	2018-05-01 14:12:20	2018-05-01 14:23:09	Maize	Standing crop	Main	-0.00354599	-1.5594	0.00799807	-3.73157	0.32432	0.00577764	39.252	0.00363807	0.0134166	0.0377744	-0.00200822	1.29489	19.2292	3079.06	-0.0933572	872.853	3.88056	0.669834	0.114468	2091.27	0.00317449	5.02312	1443.25	0.00808763	0.238529	-0.00122364	-0.00141924	0.194859	19.2721	1538.6	0.0346501	23176	1.67481	22.0607	0	1.693	1.693	9.94076
MWI0730	4	3	-15.2972	35.3511	945	7	2018-05-01 15:19:44	2018-05-01 15:33:08	Maize	Standing crop	Main	-0.00227433	0.60577	-0.00731236	-2.76066	0.2869	-0.00978504	38.5345	0.0303846	0.00382301	0.375831	-0.00124968	0.883237	18.7763	4047.37	-0.0837202	1188.46	6.52976	0.282919	0.141623	2940.23	-0.000272687	5.92725	1767.26	0.00582971	0.247317	-0.000927226	-0.0015098	0.215344	23.257	3254.94	0.528748	47222.9	1.23852	25.12	0	1.262	1.262	3.03324
MWI0731	5	4	-11.444	34.005	1244	5	2018-05-01 14:36:48	2018-05-01 14:44:20	Maize	Standing crop	Main	0.00124345	1.99133	0.000505015	-0.580363	0.168975	3.18622e-05	63.6142	-0.170287	0.000957904	0.0207201	0.00987195	1.30586	12.8253	4759.49	-0.0123344	1178.46	4.0994	0.545764	-0.0075255	2804.27	0.0304427	5.9759	1947.05	5.98607e-07	0.185081	-0.00119967	-0.000958735	0.225486	20.6289	2233.91	0.0520763	44495.4	0.319932	1.1661	0	2.04	2.04	8.04485
MWI0732	5	4	-11.4559	34.0094	1249	5	2018-05-01 15:07:50	2018-05-01 15:15:24	Maize	Standing crop	Main	-0.00102074	2.3691	0.00101321	-0.577721	0.111631	-0.0111884	84.4192	-0.0963759	0.000928036	-0.067536	0.00492109	1.23747	11.7835	4315.56	-0.0123103	1222.42	3.71743	0.329114	-0.0536131	2730.46	-0.0205644	8.02362	2070.93	-0.00174458	0.194214	-0.00117642	-0.00106779	0.207142	18.4616	2376.22	0.0644605	24109	0.188184	2.20178	0.0553	2.8437	2.899	10.9891
MWI0733	5	4	-11.4602	34.0037	1270	7	2018-05-01 15:30:57	2018-05-01 15:38:59	Maize	Standing crop	Main	-0.00106809	3.42929	0.00166499	-1.35864	0.162342	0.000253229	56.7252	-0.118357	0.00549843	0.0147532	0.0116399	1.85371	15.5583	5278.66	0.00669735	1469.74	5.93053	0.360301	0.059513	3550.1	-0.0207359	12.7188	2175.74	0.00632842	0.199318	-0.00116217	-0.00105353	0.218674	25.215	1542.25	0.0656448	26163.9	0.0750784	1.40015	0	0.6892	0.6892	3.61011
MWI0734	5	4	-11.4665	34.0318	1287	4	2018-05-01 16:16:06	2018-05-01 16:22:50	Maize	Standing crop	Main	-0.00173185	1.38742	0.002701	-1.25319	0.0067611	0.0124481	50.2538	-0.172086	0.00253635	-0.0667485	0.0095972	1.97699	48.5626	3532.96	-0.0123768	956.023	3.71697	0.22287	-0.0445118	2070.43	-0.0201092	10.0836	1768.56	0.0126313	0.100698	-0.00125711	-0.00117339	0.237147	18.151	3231.29	0.171385	56389.7	0.543989	3.53428	0	2.084	2.084	4.37513
MWI0735	5	4	-11.4121	33.985	1280	5	2018-05-01 17:01:35	2018-05-01 17:08:17	Maize	Standing crop	Main	-0.0017995	4.94161	0.00299082	-1.71521	0.286008	0.00125264	51.0868	-0.173144	0.0990205	0.0750001	0.0241236	1.84412	16.1392	4167	0.0233767	1132.22	7.8736	0.397406	0.0883732	2522.72	-0.00558634	15.5671	2003.63	0.00429923	0.126585	-0.00114857	-0.00109319	0.222811	20.5604	2690.79	0.418279	53635.8	0.265032	NM	0	0.8885	0.8885	0.370632
MWI0736	7	5	-13.6435	34.1538	761	5	2018-05-01 14:23:41	2018-05-01 14:28:36	Maize	Field stack	Main	0.000729978	7.418	0.0083401	-3.56682	0.444018	-0.0126995	51.6593	-0.0023768	0.0128599	0.00204065	0.0119889	1.70264	19.8898	3366.31	-0.103262	1098.01	4.91972	0.735799	0.214731	2070.98	-0.000936563	6.9739	2150.57	0.0399811	0.428553	-0.000389819	3.45866e-05	0.306082	21.4694	2327.73	0.0506127	49526.8	0.442211	18.9497	0	2.986	2.986	13.8675
MWI0737	2	1	-13.0781	33.3945	1092	9	2018-05-01 13:06:59	2018-05-01 13:14:48	Maize	Standing crop	Main	-0.0059749	0.948116	0.00294072	-0.0957585	0.940864	-0.00697462	55.6089	0.0001608	0.00630307	0.053413	-0.000355794	1.56893	10.1239	4128.29	-0.00982012	952.051	3.85604	0.384145	0.0881617	2704.69	-0.000413126	1.97502	1275.53	0.022655	0.606308	-0.000643069	-0.000959963	0.0868294	17.569	832.675	0.08166	11846.8	0.329282	NM	0	0.5348	0.5348	1.82306
MWI0738	2	1	-13.0861	33.306	1041	8	2018-05-01 13:57:05	2018-05-01 14:05:10	Maize	Standing crop	Close pair	-0.00607495	1.56544	0.00288057	-1.65727	1.51462	0.00287016	60.8498	-1.24171e-05	0.00439643	0.0869244	9.12743e-05	1.66109	11.7907	3782.77	-0.00996117	1050.94	4.36255	0.261505	0.159743	2915.29	0.00170087	2.81656	1222.67	0.151415	0.623671	-0.000694531	-0.000909383	0.0919194	19.7212	673.753	0.065241	9292.84	0.106536	NM	0	0.6279	0.6279	2.34654
MWI0739	2	1	-13.0874	33.3054	1048	7	2018-05-01 14:19:04	2018-05-01 14:23:46	Maize	Standing crop	Close pair	-0.00697994	1.51891	0.00237796	-1.3001	1.98246	-0.00702608	60.286	0.00085622	0.00709767	0.00410061	0.00482777	1.12773	13.7459	3541.7	-0.00161078	1075.79	6.17023	0.371354	-0.00822288	2834.59	-2.03013e-05	2.33747	1318.23	0.0748757	1.15531	-0.000695814	-0.00094134	0.0852067	15.0478	628.335	0.0905556	7197.23	0.0890653	NM	0	0.446	0.446	1.34079
MWI0740	7	5	-15.9106	34.3838	250	5	2018-05-01 09:15:39	2018-05-01 09:21:31	Sorghum	Standing crop	Main	-0.000792272	9.8822	0.00770779	-2.03918	1.26877	-0.0125928	196.962	0.00496491	0.00657846	0.191382	0.000113515	4.56126	34.1366	4972.11	-0.10077	2509.83	20.0038	1.1873	0.914948	4274.09	0.00898508	1.32186	2389.95	2.34411	2.1017	-0.000481958	-0.000105888	0.306707	29.0922	699.388	0.0176677	10694.9	3.05001	NM	0	0.6282	0.6282	5.20832
MWI0741	8	6	-15.8362	34.3928	474	5	2018-05-01 10:10:10	2018-05-01 10:15:11	Maize	Standing crop	Main	-0.00144432	8.45964	0.0116453	-0.99553	0.177444	-0.00470102	73.7315	6.4913e-06	0.0203904	0.0659831	0.000506263	1.30329	31.5347	3875.14	-0.00527463	1043.95	5.77985	0.796485	0.136085	2555.69	0.0244881	0.777434	1597.74	0.00837048	0.34694	-0.0003339	-0.000879474	0.203296	16.9893	1386.1	0.0243196	25418.6	3.03487	7.29504	0.1179	1.5491	1.667	14.4693
MWI0742	8	6	-15.7952	34.3842	526	5	2018-05-01 11:08:36	2018-05-01 11:13:31	Maize	Store	Main	-0.000402851	45.5749	0.00594827	-0.56539	0.428749	-0.0163914	94.2966	0.00110235	0.0392225	0.248164	0.0148488	2.1967	64.0028	5069.82	0.0123847	1810.48	8.58028	1.08461	0.368633	4252.56	0.00920362	6.08135	1504.36	0.258372	0.589111	5.44253e-05	-0.000170479	0.289782	30.6631	1255.67	1.94198	21710.4	1.11568	NM	0.0164	1.4436	1.46	10.676
MWI0743	8	6	-15.8311	34.3475	445	5	2018-05-01 12:15:15	2018-05-01 12:20:00	Pearl millet	Store	Main	-0.000375493	9.41029	0.0106451	0.141426	0.414304	-0.00481602	240.273	0.0397967	0.0274045	0.0160871	0.0012482	3.35407	99.0786	6610.97	-0.00537913	1781.46	18.7654	2.37938	0.285108	4387.61	0.00434387	1.75201	2213.82	0.0469256	1.29143	-0.000347802	-0.000842538	0.191488	64.5639	1192.34	0.234401	18708.5	1.66198	NM	0	2.53	2.53	9.35003
MWI0744	7	5	-15.869	34.4369	344	5	2018-05-01 13:19:10	2018-05-01 13:25:22	Maize	Store	Main	-0.00122809	4.60412	0.00763557	-2.1068	0.116006	-0.0125618	74.2261	0.000287609	0.0159736	0.0192722	0.00184511	2.32115	24.183	6183.52	-0.115305	2135.26	8.98618	2.31948	0.185971	4835.48	0.00384334	3.28042	2423.55	0.0493487	0.299325	-0.000401212	9.63284e-06	0.270713	33.201	902.858	0.043177	15353.4	1.57006	1.89312	0.0118	2.1872	2.199	12.7227
MWI0745	1	1	-15.5431	34.9075	517	5	2018-05-01 15:11:45	2018-05-01 15:22:25	Sorghum	Standing crop	Close pair	-0.00265984	9.24677	0.00513978	-0.871712	5.11948	-0.000155457	214.814	0.0172687	0.0257976	0.956453	0.00203616	10.1711	35.7884	4217.73	-0.0371078	1597.58	12.16	70.1702	1.48581	3384.27	0.0107848	2.40206	3602.79	0.0446286	4.45939	-0.000320786	-0.000715825	0.120201	20.8093	748.89	0.0272124	15409.8	1.6248	NM	0	0.6306	0.6306	5.16268
MWI0746	1	1	-15.5904	34.8646	500	5	2018-05-01 16:28:55	2018-05-01 16:34:19	Maize	Store	Main	-0.00154188	9.09879	0.00185421	-1.12197	0.692501	-0.000293144	57.3069	-0.000864726	0.017556	0.550876	0.000651769	2.61451	30.1056	3890.77	-0.055454	1297.16	6.7965	2.93388	0.296845	3106.3	0.00301816	1.67353	1614.22	0.0637165	0.522873	-0.000241323	-0.000864197	0.108039	24.8427	787.23	0.0369146	17391.8	0.0690338	NM	0.0034	1.0866	1.09	8.34597
MWI0747	2	1	-13.1645	33.2716	1066	7	2018-05-01 15:47:02	2018-05-01 15:53:12	Maize	Standing crop	Main	-0.00557141	2.54908	0.000474768	-2.03802	1.12734	-0.00699511	63.8797	0.000394891	0.0088806	0.0163732	0.00869555	3.90456	18.9539	4186.61	-0.00180495	1202.47	6.14392	0.322659	0.316155	3400.76	0.0184825	5.47103	1373.2	0.034164	0.797813	-0.000469237	-0.000875532	0.0970738	22.4274	667.141	0.111224	8022.89	0.0507526	NM	0	0.5268	0.5268	1.57342
MWI0748	2	2	-13.1137	33.4171	1081	9	2018-05-01 18:04:48	2018-05-01 18:11:54	Maize	Standing crop	Main	-0.00648782	1.82595	9.02926e-05	-1.85133	1.57946	0.00289326	58.4126	1.10921e-06	0.00678518	0.260522	0.00853141	2.47726	21.1161	3203	0.0149458	937.558	6.65434	0.100634	0.196119	2033.41	0.0301596	3.39583	1809.81	0.0112289	1.1546	-0.000699605	-0.000977415	0.0970322	16.6865	876.319	0.0867518	18082.4	0.134993	NM	0	0.9509	0.9509	3.79737
MWI0749	1	1	-15.4612	35.0607	530	3	2018-05-02 10:12:39	2018-05-02 10:17:40	Sorghum	Standing crop	Main	-0.00118421	16.1422	0.00340795	-1.22637	6.45293	-0.000445877	302.283	-0.000526761	0.0280552	1.27424	0.00386707	3.45293	41.5247	4316.38	0.0206593	1738.1	10.2544	2.44265	1.03684	2984.31	0.0110655	7.89081	966.547	0.0273382	4.64648	-0.000233203	-0.000400085	0.129261	21.6943	651.961	0.0678025	11646.7	0.59066	NM	0	0.616	0.616	3.78139
MWI0750	4	3	-15.3059	35.3025	1337	8	2018-05-02 08:54:42	2018-05-02 09:02:32	Maize	Standing crop	Main	-0.00266179	-1.96902	0.00129655	-2.30813	0.9037	0.0513143	44.0366	-0.00943096	0.00157959	0.284068	-0.00195164	1.3301	13.8727	3806.88	-0.120895	1325.17	7.50623	0.061264	0.123725	2631.23	-0.00354483	4.66015	2121.08	0.0291505	0.42081	-0.00116869	-0.00155423	0.209924	26.4968	4405.56	6.36915	89912.6	1.48845	24.2562	0	1.537	1.537	1.0866
MWI0751	7	5	-13.6085	34.4033	462	5	2018-05-02 10:20:56	2018-05-02 10:28:35	Maize	Standing crop	Close pair	-0.00108912	3.11393	0.00473303	-2.79395	0.150626	0.0186977	39.5902	-0.00165013	0.0122202	-0.00195948	0.023462	1.02962	19.8164	3648.26	-0.0860746	1147.85	4.26085	0.135584	0.252015	2655.47	-0.0035353	13.51	2225.72	0.0122468	0.321865	0.00122524	-9.98705e-05	0.296786	21.5656	1106.77	0.0143305	19898.9	0.30762	NM	0	1.144	1.144	8.38234
MWI0752	5	4	-11.4007	33.974	1297	5	2018-05-01 17:24:25	2018-05-01 17:32:30	Maize	Standing crop	Main	-0.00158571	2.98696	0.00388471	-1.40358	0.401928	-0.0112599	39.5152	-0.166742	0.00925124	-0.0855123	0.00605704	1.523	6.99857	3419.66	0.00621073	794.259	3.778	0.490509	-0.0248024	1926.82	-0.0150726	8.71953	2241.63	0.0191567	0.139879	-0.00109796	-0.00107854	0.229651	14.5753	2379.04	0.0710485	31498	0.180916	6.08491	0.042	0.997	1.039	4.73134
MWI0753	4	3	-15.1696	35.4197	740	6	2018-05-02 10:36:53	2018-05-02 10:58:50	Maize	Standing crop	Main	-0.00340385	34.5636	0.000885004	-2.73352	0.435191	-0.00979476	44.4643	-0.00550427	0.0259161	0.149086	-0.00164825	2.20176	36.6497	3984.71	-0.10848	1219.96	5.84999	0.547948	0.205991	2887.63	0.014861	2.74515	1513.32	0.0139158	0.390323	-0.00116656	-0.000769299	0.248281	24.3077	2569.57	0.0632943	42813.3	0.783178	12.1394	0	1.25	1.25	4.17001
MWI0754	7	5	-13.7089	34.3406	537	5	2018-05-02 11:49:53	2018-05-02 11:54:54	Sorghum	Store	Main	0.000383196	24.1573	0.0018611	-1.9949	1.61896	0.00262224	219.539	-0.00474026	0.0246013	0.0798752	0.0258157	4.34124	44.113	5270.49	-0.126853	1847.86	17.8232	0.336055	0.564405	3064.23	0.00963979	14.7135	2231.31	0.0100968	1.53115	-0.000246691	4.77947e-05	0.340878	21.4869	2281.14	0.0561559	40307.5	0.390922	NM	0	2.531	2.531	13.7883
MWI0755	1	1	-15.5204	35.1107	808	5	2018-05-02 12:15:01	2018-05-02 12:21:13	Maize	Standing crop	Main	-0.00114887	0.428622	-0.000533111	-1.88814	0.785054	-0.000588954	56.1781	-0.00164366	0.0129717	0.270473	0.000370421	1.40721	15.9906	3263.57	-0.0152708	1036.32	4.34542	1.93076	0.16576	2681.98	0.00133214	5.42348	894.1	0.0370557	0.728372	-0.000364063	-0.000914921	0.0909779	20.2982	774.269	0.877176	10609.5	0.358011	NM	0	0.4196	0.4196	1.19605
MWI0756	7	5	-13.6902	34.3834	503	5	2018-05-02 12:32:33	2018-05-02 12:37:48	Maize	Standing crop	Main	-0.0012314	2.05873	0.00569776	-2.62448	1.213	0.00422488	58.0686	-0.000579108	0.0178137	-0.000305113	0.000970042	1.55025	15.7925	3791.31	-0.114122	1179.12	5.61628	0.306003	0.467463	2391.53	-0.00150734	7.54172	2369.83	0.0325561	0.672009	-0.000455322	-0.000285035	0.28351	23.3163	935.453	0.0475472	15082.1	0.307023	NM	0	1.332	1.332	6.20834
MWI0757	5	4	-11.2781	33.8768	1080	5	2018-05-02 11:23:34	2018-05-02 11:28:54	Maize	Standing crop	Main	-2.97107e-05	3.18979	0.0114624	-1.5452	1.60592	0.000428528	66.6206	-0.174272	0.00870857	-0.0938073	0.00331431	1.73764	15.8453	3871.69	-0.0125806	1206.01	6.76866	0.18354	0.369873	2130.17	-0.0138371	4.47579	2305.09	0.0157842	0.876491	-0.00121934	-0.00110004	0.218339	19.8753	1173.13	0.740108	11674.1	0.120911	NM	0	0.3844	0.3844	0.904224
MWI0758	4	3	-15.3821	35.2022	633	5	2018-05-02 13:44:59	2018-05-02 14:00:28	Maize	Standing crop	Close pair	-0.00303371	3.0924	-0.000995302	-2.88581	0.830201	0.00459693	65.2949	-0.00797079	0.00717561	0.0279652	-0.00156854	2.00349	17.5981	4336.71	-0.107785	1325.77	5.21609	0.689959	0.0946821	3332.42	0.000897437	4.42904	1675.89	0.0185417	0.646854	-0.00125036	-0.00159285	0.210102	21.4144	1559.83	0.0547549	23912.9	0.286102	46.5362	0.0055	1.1455	1.151	17.0908
MWI0759	4	3	-15.3161	35.1739	573	5	2018-05-02 14:25:20	2018-05-02 14:38:50	Maize	Store	Main	-0.00320837	1.70256	-0.0038263	-2.64469	0.314026	-0.00978018	47.717	-0.00573203	0.0110708	0.26616	0.00054236	2.06122	24.7395	3710.25	-0.108307	1294.57	5.42537	0.260638	0.343408	3050.83	-0.00228366	3.32639	2019.06	0.00981575	0.320881	-0.00119738	-0.00154169	0.219988	25.1496	1512.52	0.069775	31787.3	0.614585	15.9121	0	1.051	1.051	7.47539
MWI0760	1	1	-15.6439	35.0606	792	5	2018-05-02 14:36:37	2018-05-02 14:44:27	Maize	Store	Close pair	-0.00197964	31.6646	-0.00438094	-1.5509	0.602567	-0.0126415	62.2893	-0.00183588	0.0378321	0.751512	0.0199262	2.27015	47.7694	3682.89	-0.0145928	1182.73	6.43768	1.60941	0.498012	2964.03	0.00379836	6.97654	1621.07	0.0195786	0.486827	0.00066795	-0.000765387	0.179199	23.0628	1505.28	0.0557977	33759.6	0.142395	NM	0	1.076	1.076	6.82657
MWI0761	1	1	-15.6395	35.0625	794	5	2018-05-02 14:57:56	2018-05-02 15:04:10	Maize	Store	Close pair	-0.00137642	7.12956	0.0044798	-1.04501	0.622782	-0.0124058	58.5082	-0.000992772	0.0143833	0.282066	0.00298965	2.52255	17.3506	3220.88	-0.025744	1011.02	5.16866	1.91309	0.307234	2599.73	-7.62038e-05	6.47161	1413.88	0.0211012	0.618877	-4.64637e-05	-0.000720368	0.0874161	22.6941	1474.67	0.0234164	44342.6	0.183923	NM	0	0.8797	0.8797	6.8167
MWI0762	5	4	-11.338	33.82	1116	5	2018-05-02 12:25:39	2018-05-02 12:30:27	Maize	Standing crop	Main	-6.09198e-05	1.70951	0.00619133	-1.4953	0.267981	-0.0112543	65.8421	-0.164588	0.00820443	0.0549943	-0.000394705	1.28387	11.2353	4625.83	0.0149616	1346.32	5.02554	0.956413	0.137057	3615.24	-0.0190303	1.29113	1959.1	0.0978154	0.303269	-0.00127491	-0.00112793	0.213628	25.2035	1134.13	0.0381807	20499.8	0.260526	8.2085	0.0052	0.6179	0.6231	7.1859
MWI0763	5	4	-11.3843	33.7512	1233	5	2018-05-02 13:37:14	2018-05-02 13:43:47	Maize	Standing crop	Main	8.57583e-05	1.57304	0.00749856	-2.5094	0.42127	-0.0113999	49.4718	-0.156427	0.0227614	0.102413	-0.000393256	1.46979	12.9474	2888.79	0.0149726	1134.97	5.78579	0.131798	0.238748	1965.31	-0.0196556	1.91595	1738.44	0.00520602	0.327605	-0.00122575	-0.00100515	0.231379	21.5253	1155.43	1.10276	21685	0.0827207	7.00024	0	0.5967	0.5967	1.76384
MWI0764	5	4	-11.3585	33.8745	1192	7	2018-05-02 14:18:14	2018-05-02 14:24:56	Maize	Standing crop	Main	-0.00189349	1.10536	0.00440998	-1.76236	0.531708	0.0114892	46.5606	-0.167034	0.00604549	-0.0785204	0.00108058	1.81139	10.3629	3671.91	-0.0035203	1152.83	4.54084	0.704341	-0.0583602	2898.26	-0.0238077	4.99454	2186.81	0.019041	0.210944	-0.00122284	-0.00114985	0.220925	16.8213	2535.62	0.044618	35870.8	0.273664	7.74689	0.0069	0.7851	0.792	6.90513
MWI0765	4	3	-15.3907	35.165	606	6	2018-05-02 15:13:06	2018-05-02 15:26:30	Sorghum	Standing crop	Main	-0.00424673	1.78937	0.00258537	-3.95251	0.881406	-0.00970317	121.34	-0.00790139	0.0104736	0.260055	-1.00654e-05	3.11319	33.9595	4025.95	-0.120088	1689.52	11.2785	0.424953	0.705017	3466.48	0.00421077	4.60895	1998.95	0.0210888	1.13561	-0.00130415	-0.00157704	0.204711	23.0932	1245.08	0.0622887	19785.8	0.707196	30.4586	0	1.103	1.103	8.20408
MWI0766	7	5	-13.6669	34.4208	483	5	2018-05-02 13:19:47	2018-05-02 13:28:46	Maize	Standing crop	Main	0.0024073	2.01378	0.00342502	-3.13243	0.717783	0.00394862	57.4285	-0.00281275	0.0279545	0.0415864	0.0108525	1.65212	24.602	3998	-0.102175	1213.61	4.76163	0.236056	0.276461	2717.02	-0.00290579	11.158	2121.1	0.00462531	0.626849	-0.000350729	-0.000251686	0.293394	23.2667	1646.4	0.0311785	36747.6	0.629825	23.7018	0	1.495	1.495	9.1681
MWI0767	7	5	-13.6028	34.4795	457	5	2018-05-02 14:35:15	2018-05-02 14:41:55	Rice	Field stack	Main	-0.000231125	90.4871	0.0135454	-4.11009	0.972428	0.00258419	90.3874	-0.000611945	0.0441463	0.258321	0.0179873	3.68492	72.1775	2295.92	0.0322422	1323.92	12.5973	0.274482	0.650291	2566.98	0.030303	15.4904	2149.62	0.000679461	0.706886	8.26461e-05	0.00396603	0.436126	20.7738	2579.5	0.0238416	50321.8	0.419785	8.22659	0.0054	3.8756	3.881	25.9448
MWI0768	7	5	-13.6569	34.4924	475	5	2018-05-02 16:19:03	2018-05-02 16:26:03	Maize	Standing crop	Main	0.000417186	2.75125	0.00967718	-1.85707	0.611471	0.0178623	61.2287	0.000283196	0.0316391	0.0177785	0.00407566	2.55252	15.4904	4045.7	-0.115086	1305.09	8.55347	0.304659	0.261973	2844.01	-0.00120813	8.75126	2341.56	0.126414	0.634932	-0.000169109	-0.000195965	0.295001	18.5871	959.353	1.83238	11300.3	0.190586	NM	0	0.6922	0.6922	1.89645
MWI0769	5	4	-11.3521	33.8709	1186	5	2018-05-02 14:33:31	2018-05-02 14:40:03	Maize	Standing crop	Close pair	-0.00070331	1.74058	0.00752635	-2.15885	0.320033	-0.0111775	51.9285	-0.163689	0.01285	-0.0719149	0.00318894	1.36575	9.96154	3050.72	0.0158174	1044.79	7.40476	0.0784198	0.0300717	2098.51	0.0455947	6.6067	2285.67	0.0104725	0.234037	-0.00115151	-0.00113911	0.235164	16.2099	1172.74	3.25518	15388.9	0.0560091	6.95844	0	0.389	0.389	0.849557
MWI0770	5	4	-11.4235	33.9131	1231	5	2018-05-02 15:38:04	2018-05-02 15:44:56	Maize	Standing crop	Main	-0.000532173	1.03616	0.00546028	-1.8452	0.828552	0.000294217	50.303	-0.173678	0.00339162	0.102967	-0.000267437	1.66868	11.7995	3935.49	-0.00262049	1156.92	6.1144	0.0937008	0.0725685	2471.01	-0.0185213	2.40001	1894.58	0.00060585	0.327856	-0.00125592	-0.000935221	0.223069	15.3257	1392.17	0.427211	32560.4	0.305295	16.2398	0	0.9486	0.9486	1.51908
MWI0771	5	4	-11.3536	33.9376	1255	5	2018-05-02 17:24:19	2018-05-02 17:30:26	Maize	Standing crop	Main	-0.000279143	2.3121	0.00447604	-2.07413	0.655155	0.0115789	46.2208	-0.169853	0.00616016	0.189803	0.000567161	1.42758	11.4717	4017.69	0.00555387	1412.76	5.71898	0.388026	0.076858	2778.14	-0.0143725	6.47381	2211.91	0.00278853	0.195108	-0.00125055	-0.00120538	0.217806	18.5845	1095.1	0.419303	20884.8	0.0584794	8.49252	0	0.5948	0.5948	0.639379
MWI0772	1	1	-15.6705	35.0856	934	5	2018-05-02 15:29:41	2018-05-02 15:39:14	Maize	Standing crop	Main	-0.000295441	1.2504	0.008254	-1.10104	0.208945	0.0116086	60.0561	-0.00239818	0.0127342	0.225188	0.0059196	2.72377	14.7256	3226.48	-0.0154188	969.052	5.65487	1.56288	0.204176	2363.24	-0.00163293	5.71441	1489.88	0.00612439	0.312891	0.000283602	-0.000897808	0.0709928	20.9786	1328.31	0.0968087	20717.1	0.349165	NM	0	1.192	1.192	5.4464
MWI0773	8	6	-16.0237	34.5311	174	5	2018-05-02 09:12:50	2018-05-02 09:41:16	Sorghum	Store	Close pair	-0.00153266	39.1492	0.0145994	-0.461875	0.616405	-0.0164154	121.912	0.00106691	0.0360146	0.465883	0.0098922	2.5274	74.3407	4740.31	0.0218245	1664.2	12.3173	0.688505	0.681399	3650.32	0.00770925	3.67946	1592.23	0.0680278	0.947	-3.07345e-05	0.000754403	0.303833	16.1315	808.241	0.131871	12634.8	0.94621	NM	0	0.7267	0.7267	4.20265
MWI0774	8	6	-16.0783	34.5803	145	5	2018-05-02 10:14:33	2018-05-02 10:24:09	Sorghum	Store	Main	0.000413921	5.67713	0.00129292	-1.1023	0.460856	0.0072386	126.451	-0.00321898	0.0147108	0.14177	0.000376287	3.90458	33.1497	3584.39	0.00394027	2034.95	13.5567	0.998882	1.18956	3551.15	0.00358027	4.51665	2020	0.0550617	1.30447	-0.000266075	-0.000820107	0.213628	28.1582	1333.61	0.0131043	25938.4	1.46181	NM	0	1.115	1.115	9.1624
MWI0775	8	6	-16.0159	34.4794	173	5	2018-05-02 15:05:32	2018-05-02 15:10:58	Maize	Store	Main	-0.00124038	8.74133	0.012729	-0.475338	0.952843	-0.0167755	70.1903	0.00104201	0.03199	0.053939	0.00127385	1.75986	20.8264	3852.87	0.00406615	1020.03	5.71764	0.496769	0.223222	2579.65	0.000592486	2.88054	1815.72	0.0473777	0.638258	-4.24342e-05	-0.000707795	0.227881	19.495	884.151	0.00553991	16310.1	1.284	NM	0.0022	0.4181	0.4203	7.20719
MWI0776	8	6	-16.1187	34.6009	130	5	2018-05-02 16:42:45	2018-05-02 16:50:12	Maize	Store	Main	0.000130448	4.86895	0.00682125	-0.463679	0.424165	0.00753618	82.4034	0.00454917	0.0246829	0.0257197	0.00192358	1.97876	33.2008	5382.99	-0.00464544	1562.72	7.9031	0.465624	0.266879	3931.65	0.00465227	1.4152	2214.32	0.0584048	0.49076	0.000861549	0.000236073	0.23723	29.7924	1377.85	0.00828428	31442.4	1.96465	NM	0	2.048	2.048	13.7427
MWI0777	4	3	-15.1815	35.262	634	5	2018-05-03 08:59:10	2018-05-03 09:10:33	Maize	Standing crop	Main	-0.00237276	12.7568	-0.000610343	-2.21931	0.883211	-0.00972711	62.0733	-0.00627751	0.00920364	0.663144	-0.00140624	1.34905	37.6396	4244.77	-0.0925588	1140.26	7.1535	0.898771	0.316484	2643.23	0.0107507	3.92418	1715.92	0.00921724	0.623647	-0.00118448	8.17395e-05	0.238566	23.3348	941.368	0.782832	12553.6	1.0277	19.2775	0	0.5487	0.5487	2.60838
MWI0778	3	2	-10.0551	33.3988	1533	5	2018-05-02 11:30:22	2018-05-02 11:38:45	Maize	Standing crop	Main	-0.00105494	0.359105	0.00294275	-2.18995	0.0734633	0.0202066	42.9721	-0.0097833	0.00459733	0.219901	-0.000758158	1.39314	-2.92782	3031.77	-0.216241	852.682	4.6986	0.0632553	0.352474	1522.53	-0.00475536	3.02161	1350.68	0.0166968	0.306246	-0.000297696	-0.00046604	0.14989	11.8901	1026.96	NM	14821.8	0.154404	NM	0	0.5206	0.5206	0.9683
MWI0779	7	5	-13.6782	34.2854	580	5	2018-05-03 09:41:53	2018-05-03 09:49:07	Maize	Field stack	Close pair	-0.0016635	1.25519	0.00455239	-1.62071	0.341724	-0.0125433	61.6459	0.00051159	0.0108603	0.00313557	0.00123337	1.69243	15.8853	4493.95	0.00420974	1247.29	4.9535	0.315507	0.175042	2856.35	-0.00211689	6.2	2099.86	0.0142624	0.290187	-0.000343511	-2.96731e-05	0.356963	27.2806	1709.14	0.02145	38554.4	0.702672	13.4788	0	2.147	2.147	11.9331
MWI0780	1	1	-15.7705	35.0285	1081	5	2018-05-03 09:54:17	2018-05-03 09:59:30	Maize	Store	Main	-0.00148679	7.05586	0.00197391	-0.868373	0.360785	0.0121919	56.2384	-0.00183706	0.011785	0.412547	-0.000844241	1.50376	18.885	4051.19	-0.0160313	1196.72	5.05893	1.71806	0.216841	3147.49	0.0019135	1.38217	1546.54	0.0145061	0.465158	-0.000446183	-0.000770188	0.0999918	20.7906	1043.05	0.0591192	17712	0.254501	NM	0	0.7303	0.7303	3.0565
MWI0781	2	2	-12.7325	33.3908	1095	9	2018-05-03 09:18:43	2018-05-03 09:24:01	Maize	Standing crop	Main	-0.00715972	1.11086	0.00088945	-1.73452	0.92124	0.0140267	67.4607	4.54192e-05	0.00575601	0.0255157	-8.12763e-05	1.27383	18.1297	3614.04	-0.000664968	897.872	6.22369	0.414301	0.0266412	2679.05	-0.00294626	1.52022	1189.57	0.0574513	0.385245	-0.00064452	-0.00100142	0.0903206	16.1443	846.396	0.0650573	13056.9	0.264873	NM	0	0.5696	0.5696	2.66307
MWI0782	7	5	-13.6768	34.2883	573	5	2018-05-03 10:01:48	2018-05-03 10:10:48	Maize	Standing crop	Close pair	-0.000373797	1.26634	0.00473316	-2.81029	0.257716	0.000542412	50.5348	-0.00145137	0.0119193	0.0273885	0.0258801	1.66512	13.8076	3241.77	0.00436597	980.834	5.65101	0.103589	0.185796	2013.16	-0.00201371	17.8972	2112.75	0.00400998	0.248909	-0.000179624	-0.000100073	0.350255	20.835	1947.73	0.53349	50909.4	0.463213	NM	0	1.671	1.671	8.92295
MWI0783	2	2	-12.8007	33.4392	1031	9	2018-05-03 10:13:18	2018-05-03 10:19:18	Maize	Standing crop	Main	-0.00630353	1.21024	0.00186022	-1.70781	0.59947	-0.00702608	53.1554	-0.000616096	0.00276659	0.00920558	0.000175962	1.20499	19.6116	3351.87	-0.00174706	975.521	4.27472	0.462551	-0.00357918	2764.74	0.00152293	1.4391	1397	0.0281479	0.531861	-0.000630368	-0.000998072	0.0764419	19.68	719.965	0.0532172	11975.2	0.319145	NM	0	0.5884	0.5884	3.61052
MWI0784	1	1	-15.7648	35.0404	1131	5	2018-05-03 10:15:55	2018-05-03 10:20:57	Maize	Store	Main	-0.000328475	4.00177	0.00643218	-0.652413	0.48499	-0.000496864	52.6502	-0.00182703	0.00821873	0.485249	0.00161015	1.19641	20.0261	3980.92	-0.0356911	1013.74	5.39797	1.7208	0.281661	2785.88	0.0179068	4.82522	1161.88	0.024954	0.601466	-0.000367844	-0.000834656	0.0941022	17.7157	871.937	0.0273634	13925.4	0.501674	3.32459	0	0.863	0.863	4.0294
MWI0785	7	5	-13.6853	34.2233	649	5	2018-05-03 10:57:52	2018-05-03 11:02:54	Maize	Standing crop	Main	-0.00133037	3.65529	0.00690603	-3.89155	0.342297	-0.0124393	50.264	7.03053e-05	0.012771	0.0169906	0.00194425	1.37429	14.2533	3747.54	-0.113642	1249.36	5.24663	0.27739	0.291413	2583.24	-0.00137062	4.26208	1998.91	0.0634668	0.390744	-0.000450133	-0.00027972	0.303247	20.1956	1289.53	0.0172712	22512.6	0.0887068	NM	0	0.6316	0.6316	7.90977
MWI0786	4	3	-15.2642	35.2169	575	5	2018-05-03 10:23:52	2018-05-03 10:36:52	Maize	Standing crop	Main	-0.00147597	0.53806	-0.00937991	-1.08692	0.663775	0.0190034	34.9909	-0.00848455	0.0153325	0.290488	0.000127283	2.07462	20.0165	3480.19	-0.11961	918.409	4.77027	0.7189	0.163765	1957.64	0.00527032	5.85216	1680.14	0.00793055	0.354618	-0.00123916	-0.00147497	0.218213	20.1626	1137.23	0.153894	17607.8	0.417761	26.8104	0	1.493	1.493	7.0497
MWI0787	4	3	-15.2489	35.2582	677	5	2018-05-03 09:44:02	2018-05-03 10:00:21	Maize	Standing crop	Main	-0.00321498	-2.92435	0.000296535	-1.16047	-0.0360623	-0.00965093	37.8514	-0.00729171	0.000351563	0.244896	-0.00193194	1.39264	18.9289	3524.76	-0.1059	1100.93	3.51311	6.38115	0.106554	2589.3	-0.00478816	1.46538	1588.62	0.0116607	0.0475514	-0.00129715	-0.00159977	0.211345	23.0249	961.926	0.0624434	7247.43	2.08101	1.87029	0	1.137	1.137	9.49582
MWI0788	1	1	-15.7727	35.0542	1200	5	2018-05-03 11:17:29	2018-05-03 11:22:32	Maize	Store	Main	-0.000882809	83.2961	0.0197664	-0.473635	1.32533	-0.0125102	98.8873	-0.00155334	0.0566377	2.29171	-0.000139536	2.00695	114.342	3839.69	-0.0758118	1212.68	6.51839	1.55145	1.09802	3069.34	0.068357	2.70537	1432.41	0.0249365	0.862022	-0.000273693	0.000971167	0.311662	18.8339	1403.39	0.327547	18315.6	0.732932	NM	0.0096	0.9819	0.9915	2.3566
MWI0789	8	6	-16.0773	34.5406	149	5	2018-05-02 17:41:36	2018-05-02 17:45:32	Sorghum	Store	Main	-0.000777363	16.1564	0.00837491	-2.16894	0.641933	-0.00484978	111.545	0.0031324	0.022248	0.213394	0.0147352	2.55937	38.4386	4662.17	-0.00478327	2065.03	15.9747	0.988435	0.624438	4047.21	0.00793355	4.34212	1774.94	0.191879	1.25345	0.000729774	0.000613885	0.251661	25.6299	864.195	0.00843607	16349.7	1.15923	NM	0	0.6315	0.6315	6.91664
MWI0790	2	2	-12.8079	33.3661	1063	9	2018-05-03 11:36:38	2018-05-03 11:45:54	Maize	Field stack	Main	-0.00700829	0.855017	-0.0018673	-1.35223	0.478227	-0.00712776	36.1464	-0.000420014	0.00825818	0.0270442	-0.000125729	1.88941	21.728	4271.83	-0.0100357	1085.86	5.21921	1.12283	0.0661936	3281.66	-0.00160843	1.36467	1521.64	0.0135112	0.268076	-0.000649028	-0.00094984	0.0819527	22.8296	435.871	0.0708875	3518.62	0.0891414	NM	0.0023	0.5942	0.5965	2.61074
MWI0791	1	1	-15.7903	35.065	1180	5	2018-05-03 11:49:33	2018-05-03 11:59:23	Maize	Store	Main	-0.00090073	5.26217	0.00747941	-0.0220149	0.516808	-0.012418	59.7419	0.0359789	0.0948434	0.436278	-0.000212104	2.06871	24.2205	4357.76	-0.055005	1307.58	9.8817	1.67317	0.607429	3201.84	0.00701132	5.14552	1317.78	0.0115022	0.433684	-0.000386571	-0.000910208	0.100015	27.5611	796.294	0.545536	11097.6	0.345516	NM	0	0.6371	0.6371	1.56278
MWI0792	1	1	-15.7613	35.0716	1094	5	2018-05-03 12:25:57	2018-05-03 12:32:38	Maize	Store	Main	0.0031092	5.15643	0.00196677	-1.08514	0.74047	0.00109946	50.1589	-0.00086623	0.0997321	4.18277	-0.000434115	2.46303	43.2236	3872.26	-0.055423	1245.45	8.66429	1.53064	2.30869	3081.38	0.00757919	3.80974	1229.79	0.0106127	0.463912	-0.000376901	-0.000768025	0.110949	19.6169	1512.35	0.0874466	22366.4	0.600205	NM	0	0.6896	0.6896	4.38788
MWI0793	2	2	-12.7019	33.3318	1100	8	2018-05-02 11:16:31	2018-05-03 12:55:59	Maize	Field stack	Main	-0.00590794	1.67001	0.00295123	-0.424119	0.572702	0.00279978	61.7332	1.2508e-05	0.00594538	0.0115828	0.00294179	1.66862	18.0986	3371.24	0.0150194	749.073	4.14173	0.101127	1.54599	2473.04	0.00320379	3.72096	1587.82	0.0214639	0.337465	-0.000564146	-0.000869852	0.0860847	16.1809	842.996	0.77	10332.9	0.2682	NM	0	0.4824	0.4824	0.993817
MWI0794	2	2	-12.6471	33.3144	1167	7	2018-05-02 12:15:06	2018-05-03 12:57:47	Maize	Standing crop	Close pair	-0.00544463	2.3778	-3.97384e-05	-1.19605	0.680909	-0.00710648	66.5304	0.00261771	0.0094536	0.197581	0.00160847	2.43722	24.534	5745.73	-0.00150192	1491.27	5.95814	1.53138	0.389586	4383.69	0.000522167	2.34092	1308.06	0.0372074	0.328661	-0.000630264	-0.000901687	0.0805329	29.6953	772.052	0.0636867	11895.2	0.176046	NM	0	1.278	1.278	3.21453
MWI0795	2	2	-12.8525	33.3078	1035	8	2018-05-03 13:03:59	2018-05-03 13:09:41	Maize	Standing crop	Main	-0.00655712	3.25891	0.000753366	-2.05369	1.24003	-0.00711002	55.895	0.000163872	0.0197467	0.016385	-0.000180706	1.47086	17.6792	3623.47	-0.0100108	978.974	4.2414	0.655601	0.150498	2577.45	-0.00138796	1.90242	1276.21	0.0920208	0.518257	-0.000656322	-0.000813299	0.0850845	22.674	599.868	0.0480283	9016.98	0.174567	NM	0	0.3067	0.3067	2.81391
MWI0796	2	2	-12.6455	33.3111	1169	8	2018-05-02 12:32:14	2018-05-03 13:13:25	Maize	Standing crop	Close pair	-0.00492317	1.09989	-0.000924046	-1.78495	1.12206	-0.00712776	54.1506	-0.000871943	0.00834721	0.052859	0.00014803	1.9655	19.2449	3092.13	-0.000780679	1073.79	6.42771	0.282375	0.137679	2417.08	-0.00178937	1.65994	1220.56	0.0323305	0.657656	-0.000687018	-0.00107798	0.0813411	19.712	671.085	0.0947138	9935.28	0.389892	NM	0	0.3622	0.3622	1.12012
MWI0797	2	2	-12.5911	33.363	1212	6	2018-05-02 13:35:27	2018-05-03 13:15:06	Maize	Standing crop	Main	-0.00664629	0.839017	0.00449813	-1.697	0.81926	0.00291331	48.6664	-0.00030433	0.0116177	0.277624	0.0111404	1.78628	19.1626	3975.37	-0.00982492	1056.37	4.811	0.196236	0.162336	2973.63	-0.00276197	5.35133	1170.4	0.0521757	0.256165	-0.000689983	0.00160255	0.0794639	18.5222	816.957	0.126829	13245	0.223389	NM	0	0.5235	0.5235	1.29997
MWI0798	2	2	-12.5603	33.2988	1200	7	2018-05-02 15:09:55	2018-05-03 13:16:31	Maize	Field stack	Main	-0.00525655	1.21885	5.17316e-05	-1.15606	0.265729	0.0136501	61.6304	-0.000237525	0.00140761	0.0132847	0.00298147	1.3961	21.5132	4208.27	0.00667297	1253.12	3.98146	0.931887	0.0318881	3607.82	-0.00335937	3.31432	1417.23	0.0083527	0.197981	-0.000684424	-0.000882211	0.0878872	23.4504	558.335	0.073025	6950.64	0.0558059	NM	0	0.8271	0.8271	3.57648
MWI0799	7	5	-13.7419	34.3998	501	5	2018-05-03 13:15:54	2018-05-03 13:22:20	Maize	Field stack	Main	0.000583723	2.13977	0.0060252	-2.6998	0.830008	-0.012624	63.1626	-0.00170461	0.0278234	-0.0108325	0.00189713	1.25456	17.3253	3209.59	-0.0886664	1078.17	6.50327	0.146762	0.129931	2273.65	-0.00337712	4.44258	2174.68	0.0369607	0.908603	-0.000449735	-0.000254425	0.314796	19.3868	1189.31	0.0271325	13466.3	0.209195	NM	0	0.7191	0.7191	4.72363
MWI0800	3	2	-9.9751	33.3903	1534	5	2018-05-02 12:23:13	2018-05-02 12:38:08	Maize	Standing crop	Main	-0.000308939	5.72132	0.00222128	-1.5287	0.0281788	0.00286314	57.2907	-0.00206414	0.0515568	0.858758	0.000428232	1.41372	36.9682	3745.82	-0.213211	1383.2	7.02469	0.471434	0.512986	2922.76	0.053314	6.21883	1834.09	0.00681987	0.147111	-0.000272771	-0.000240847	0.179864	20.3054	915.638	NM	12121.9	0.218475	NM	0	0.5939	0.5939	3.51813
MWI0801	3	2	-9.89296	33.412	1373	5	2018-05-02 13:22:35	2018-05-02 13:30:44	Maize	Standing crop	Main	-0.000487062	-0.072873	0.000619954	-2.01483	0.330376	0.00305936	51.0553	-0.00641443	0.0111456	0.27133	0.000368478	1.87069	35.4029	4182.88	-0.17533	1038.36	5.10792	0.228709	0.172517	2560.62	0.00255795	2.60271	1573.11	0.0100298	0.216569	-0.000288021	-0.000326698	0.176991	20.3768	1146.82	NM	17302	0.180752	NM	0	0.5278	0.5278	2.86254
MWI0802	3	2	-9.78145	33.3228	1265	5	2018-05-02 14:58:47	2018-05-02 15:08:45	Maize	Standing crop	Main	-0.000645883	12.5454	-0.00418123	-3.09246	0.60436	0.00305508	45.1171	0.00424451	0.015264	0.339817	0.000103851	2.59868	51.0668	3700.4	-0.191748	1166.08	5.39463	0.733077	0.288966	2424.54	0.0221792	5.27271	1484.51	0.0212368	0.331531	-0.000302272	-0.000373928	0.160003	28.6674	996.94	NM	13868.1	0.107134	NM	0	0.9476	0.9476	1.94632
MWI0803	3	2	-9.76619	33.3379	1267	5	2018-05-03 09:23:04	2018-05-03 09:37:30	Maize	Standing crop	Main	-0.00096416	0.488966	-0.00567879	-2.35292	0.163446	-0.0107716	32.0954	0.0268055	0.00407677	0.169428	-0.000279146	1.35254	2.31908	2486.88	-0.16666	726.591	2.35897	0.59296	0.140344	1496.83	0.00699463	2.62388	1376.19	0.0268172	0.232802	-0.000415126	-0.000376652	0.17847	18.35	1066.13	NM	15204.4	0.0834875	NM	0	0.52	0.52	3.51906
MWI0804	3	2	-9.71307	33.341	1231	5	2018-05-03 10:14:52	2018-05-03 10:26:21	Maize	Standing crop	Main	-1.81303e-05	0.345119	0.0192406	-2.37147	0.575244	0.00263748	47.0509	0.00116053	0.279464	27.6899	0.000497882	3.92939	146.294	3307.47	-0.226277	1033.6	9.05549	0.581931	12.4809	2002.91	0.00213702	5.20118	1470.74	0.0173552	0.313392	-0.000139858	-0.000246663	0.304783	20.5049	1071.31	NM	14379.8	0.267798	NM	0	1.323	1.323	0.872516
MWI0805	8	6	-16.2853	34.8826	51	5	2018-05-03 15:15:33	2018-05-03 15:20:39	Rice	Standing crop	Main	-0.000218409	33.701	0.0252428	-1.1068	1.48065	-0.0165364	109.011	0.0116075	0.0523509	1.42204	0.00250867	2.81014	41.8657	2877.12	0.0327855	1173.39	17.8125	0.832409	1.03825	2749.66	0.0219721	0.412768	1416.38	0.213357	0.678008	0.00117488	0.00141302	0.346068	17.1297	1247.03	0.00595023	29330.9	1.53441	NM	0.0209	1.2181	1.239	17.8132
MWI0806	4	3	-15.3049	35.2283	639	5	2018-05-03 11:12:55	2018-05-03 11:23:08	Maize	Standing crop	Main	-0.00276121	-0.344698	-0.00815869	-2.37577	0.0117856	-0.00972231	45.5206	-0.00156811	-0.00322451	0.0419303	-0.00182322	1.22724	10.8649	3740.74	-0.093966	985.783	3.56867	0.740019	0.0625279	2681.87	0.006158	1.55327	1639.8	0.164978	0.127021	-0.00130512	-0.00161868	0.183535	20.6582	1165.01	0.0297028	10440.5	0.589127	3.11795	0	0.804	0.804	7.67809
MWI0807	4	3	-15.2096	35.2149	597	5	2018-05-03 14:11:39	2018-05-03 14:27:29	Maize	Standing crop	Close pair	-0.00298071	2.17693	-0.00354236	-2.10957	0.255116	0.00517238	56.5366	-0.00333838	0.00587803	0.0387696	-0.00102185	1.82329	14.9482	3739.91	-0.105017	1080.2	3.9456	0.886244	0.0701222	2844.07	-0.00218907	2.19152	1642.62	0.00285952	0.313841	-0.00123357	-0.00143281	0.217926	20.2853	1421.23	0.0462464	27001.9	0.625743	9.15284	0	1.986	1.986	16.0275
MWI0808	4	3	-15.2087	35.2192	606	5	2018-05-03 14:46:41	2018-05-03 14:55:50	Maize	Standing crop	Close pair	-0.00356208	2.35619	-0.00213084	-2.61884	0.68969	0.0195684	75.8787	-0.00722484	0.00951525	0.317488	0.023703	2.43749	35.5944	4447.91	-0.0672694	1214.27	7.31291	0.404398	0.480139	2921.63	0.019926	13.8873	1599.43	0.00258555	0.740042	-0.000377177	-0.00141378	0.205145	22.2544	1067.13	0.053044	19532.4	0.519058	16.91	0	1.034	1.034	7.89854
MWI0809	3	2	-9.8065	33.3653	1265	5	2018-05-02 14:22:00	2018-05-02 14:32:56	Maize	Standing crop	Main	-0.00036131	0.415296	-0.00106168	-2.10762	0.264199	0.0181202	50.6802	-0.00537837	0.0147188	0.380274	-0.000488669	2.46232	13.4568	3649.34	-0.216432	1340.55	4.39265	0.879523	0.267285	3060.37	0.00607876	2.23022	1882.32	0.0236334	0.342533	-0.00034312	-0.000243541	0.156007	22.6789	1333.13	0.0395743	24694.3	0.0938493	6.13096	0.016	0.4803	0.4963	7.07706
MWI0810	3	2	-9.71151	33.3918	1244	5	2018-05-03 10:43:18	2018-05-03 10:59:45	Maize	Field stack	Main	-0.00058337	15.8849	0.00131389	-1.72963	0.217635	-0.0108195	42.4639	-0.00731493	0.017946	0.68965	0.000842644	1.39344	20.9189	3233.04	-0.160184	971.404	4.02241	0.106609	0.44056	2237.06	0.00466555	1.99086	1985.15	0.00240691	0.227354	-0.000251782	7.37645e-05	0.164919	19.8578	1562.65	NM	18302.3	0.337204	NM	0	0.6428	0.6428	1.84939
MWI0811	3	2	-9.76784	33.4353	1321	5	2018-05-03 11:37:04	2018-05-03 11:50:29	Maize	Standing crop	Main	0.000622853	4.67424	-0.00288702	-1.33295	0.492367	-0.0108355	30.9839	-0.00682871	0.01273	0.273971	0.000163336	1.58108	19.2813	3607.97	-0.240411	862.558	4.46431	0.418244	0.283692	1651.5	0.00989543	3.93328	1550	0.012365	0.224096	-0.000196584	-8.01235e-06	0.182376	19.2355	787.13	0.238006	10644.2	0.258042	NM	0	0.6688	0.6688	0.590712
MWI0812	3	2	-9.85865	33.4808	1212	5	2018-05-03 13:29:53	2018-05-03 13:37:43	Maize	Standing crop	Close pair	-0.000523817	3.22501	-0.000662577	-2.99991	0.519748	-0.0109002	43.7086	-0.0093757	0.0077016	0.288736	-0.000379664	1.11856	28.7114	3524.9	-0.214983	1128.91	4.70039	0.301827	0.290641	2207.84	0.0173354	1.60128	1536.38	0.00622478	0.397889	-0.000199641	-0.000350904	0.169581	23.0565	1242.56	NM	26309.1	0.201151	NM	0	0.7441	0.7441	3.2419
MWI0813	3	2	-9.85289	33.4758	1217	5	2018-05-03 13:58:13	2018-05-03 14:05:07	Maize	Standing crop	Close pair	-0.000329899	1.50948	-0.000858186	-2.8477	0.141169	0.0306257	49.0579	-0.00670567	0.00907008	0.133898	4.48555e-05	1.70727	-0.706323	3554.67	-0.164219	1068.97	3.56968	0.531417	0.138712	2424.71	0.000213706	2.62839	1534.12	0.0335539	0.272072	-0.00020117	-0.000416792	0.167017	23.6539	1301.02	0.0312992	26576	0.162792	10.4738	0	0.8881	0.8881	5.84034
MWI0814	3	2	-9.83909	33.4116	1306	5	2018-05-03 14:36:56	2018-05-03 14:48:38	Maize	Standing crop	Main	-0.000492041	1.1455	-0.00615044	-2.76004	0.400974	0.0326473	41.9314	-0.0076607	0.020625	0.424057	0.000379775	1.47447	8.50205	3157.05	-0.23969	963.155	5.57088	0.388121	0.349856	1952.47	0.00104149	2.72163	1474.15	0.0095514	0.252894	-0.000143845	5.0394e-05	0.172494	18.9704	873.581	NM	14128.9	0.12185	NM	0	0.7724	0.7724	2.51697
MWI0815	7	5	-13.6976	34.4668	483	5	2018-05-03 15:12:02	2018-05-03 15:18:29	Maize	Standing crop	Main	0.00305202	2.01113	0.00879771	-2.26788	1.55215	0.00267526	67.4805	-0.000737258	0.0615839	0.0097948	0.00288168	1.94237	25.1035	6443.3	-0.0700857	1879.49	8.17432	0.455136	0.53464	4605.93	-0.00146321	6.36601	2306.31	0.10624	1.16047	-0.000235814	-0.000254359	0.29119	33.111	1399.59	0.0322168	24552.4	0.554233	NM	0	1.52	1.52	7.05039
MWI0816	3	3	-14.417	34.7421	480	8	2018-04-30 15:45:23	2018-04-30 15:59:55	Maize	Standing crop	Main	-1.5777e-06	21.1921	0.00373617	-1.79649	0.266502	0.00329662	81.5184	-0.00526003	0.0464875	0.765371	0.000264951	2.48887	97.7129	5613.51	-0.227295	1668.71	7.12259	0.305575	0.844431	4083.82	0.00598815	3.79991	2442.05	0.0266691	0.773673	-0.00031799	0.000122522	0.22255	29.4266	1215.06	0.0696232	23012.4	0.368001	10.1525	0	1.655	1.655	9.4639
MWI0817	3	3	-14.4837	34.7218	519	4	2018-05-01 09:33:00	2018-05-01 09:39:55	Maize	Standing crop	Main	-0.000880758	9.37497	0.00198258	-2.57205	0.285771	0.0034197	63.1986	-0.0083583	0.0174437	0.511498	0.000834994	1.81162	17.596	4160.16	-0.240271	1324.3	6.08118	0.229263	0.413657	3211.36	0.00168023	3.91285	1998.82	0.000768107	0.511267	-0.000464773	-0.000248666	0.173153	24.3355	1186.3	0.0366999	25657.2	0.640821	24.2876	0	1.104	1.104	12.885
MWI0818	3	3	-14.553	34.7576	557	5	2018-05-01 11:18:23	2018-05-01 11:41:19	Maize	Standing crop	Main	-0.000247022	5.9361	0.000406012	-1.30933	0.657608	0.00472401	69.4277	-0.00535404	0.0461181	0.399255	0.000701808	2.01365	24.233	3867.58	-0.215235	1123.14	5.55855	0.189552	0.486992	2650.6	0.00873102	3.28451	1828.14	0.00888005	0.71195	-0.000488651	0.00939554	0.189187	23.8535	715.617	0.517126	11462	0.422602	12.3567	0	0.5423	0.5423	2.2943
MWI0819	4	3	-14.8677	34.5784	1405	9	2018-05-02 14:52:28	2018-05-02 14:58:16	Maize	Standing crop	Main	6.17128e-05	4.5373	0.029409	-0.585085	0.810795	0.0156523	66.7602	0.0262733	0.00844725	0.0198322	0.00322823	1.52733	15.9674	4196.54	0.0174959	1295.36	4.37459	0.163433	0.118563	3286.88	-0.00120524	7.34547	1487.24	0.00951707	0.796451	0.000612161	0.000735625	0.149713	19.506	3669.24	0.717082	52398.7	0.699356	53.0265	0	2.349	2.349	9.42377
MWI0820	4	3	-14.7506	34.6108	1016	6	2018-05-02 15:58:55	2018-05-02 16:04:35	Maize	Field stack	Main	-0.000418098	3.5871	0.0314979	-2.30844	0.188228	0.00305094	46.7259	-0.00246758	0.0122762	0.15259	0.000454998	2.06056	48.0498	4108.26	0.0160131	1224.27	4.90053	0.544391	0.261675	2937.56	0.0819273	2.36585	1793.94	0.0270834	0.244933	0.000491204	0.000688934	0.158026	20.0616	1188.37	0.051684	21341.3	0.251891	13.9434	0	0.7976	0.7976	5.38875
MWI0821	4	3	-14.7271	34.5534	1328	5	2018-05-02 17:13:33	2018-05-02 17:18:25	Maize	Standing crop	Main	0.000386439	5.27119	0.0292704	-1.7439	0.238678	0.0290245	65.8412	-0.00154705	0.0154679	0.430266	0.000268949	1.80312	22.5514	4288.02	-0.0515391	1187.35	5.11225	0.258593	0.23384	2798.58	0.00787714	1.73066	1769.12	0.0092322	0.311566	0.000603708	0.00130828	0.187467	17.6194	2101.53	0.0531338	51582.2	0.340907	11.257	0	1.222	1.222	6.27072
MWI0822	4	3	-15.055	34.6381	1498	8	2018-05-03 10:57:19	2018-05-03 11:06:50	Maize	Standing crop	Main	0.00102122	3.80728	0.0267814	-1.12512	0.0886066	0.0286762	50.2503	0.0126923	0.041796	0.00717233	0.00161673	2.12111	12.5293	3310.09	-0.00357755	1157.17	6.49599	0.0272856	0.0675155	2564.49	0.00917531	2.308	1890.98	0.00485499	0.159331	0.000744451	0.00125601	0.165557	23.7056	1767.21	0.239938	23510	0.125828	4.35484	0	1.183	1.183	2.72291
MWI0823	2	2	-13.2148	33.5921	1057	7	2018-05-04 10:02:30	2018-05-04 10:09:25	Maize	Standing crop	Main	-0.00632205	2.99175	-0.00390747	-2.56029	0.676836	0.0250897	55.2312	-0.00161619	0.0146078	0.0301043	1.63431e-05	1.77347	18.4125	3784.12	-0.00163606	1110.53	5.61869	0.183738	0.266802	2714.58	0.0178179	1.75645	1373.42	0.0155026	0.463904	-0.000665346	-0.000871712	0.0874214	24.7745	1117.38	0.0777687	18160.8	0.197007	NM	0	1.196	1.196	4.6464
MWI0824	4	3	-14.996	34.6206	1545	7	2018-05-03 11:43:01	2018-05-03 11:48:04	Maize	Standing crop	Main	0.000124852	6.54914	0.0231186	-0.868974	0.089333	-0.00979476	78.696	-0.00546324	0.0137409	0.421122	-1.75333e-05	1.69546	19.3254	5247.25	0.0361004	1508.48	5.88082	0.18922	0.305545	3667.71	0.00134742	0.969397	1726.91	0.00245322	0.20645	0.000792462	0.0012279	0.173951	26.4979	1338.96	0.080178	22798.2	0.355308	3.43393	0	1.09	1.09	3.77299
MWI0825	4	3	-14.9333	34.5944	1428	6	2018-05-03 14:50:20	2018-05-03 14:54:57	Maize	Standing crop	Main	0.000468479	6.21816	0.015429	-0.561743	0.379481	0.0174144	81.6085	0.0636264	0.0149553	0.316545	0.000461124	2.78559	36.9329	4735.75	-0.0137793	1331.08	6.52742	0.141241	0.404531	2741.24	0.00639919	2.1741	1684.29	0.0101581	0.355636	0.000359614	0.000820938	0.193169	27.4888	2242.61	0.0476668	39931.5	0.389708	8.80273	0	1.244	1.244	5.72157
MWI0826	4	3	-14.7355	34.682	1057	5	2018-05-04 10:14:13	2018-05-04 10:20:22	Maize	Field stack	Main	-0.000671029	-0.0533607	0.0232474	-1.18682	0.594405	-0.00966986	50.5991	0.0214687	0.00436379	0.0273211	-0.000913802	2.13079	13.8476	3768.29	0.0225989	1297.95	5.54958	0.106513	0.312127	3218.45	-0.00230822	2.60595	1950.47	0.00964398	0.546754	-0.000317875	0.000280692	0.175357	22.1741	1307.92	0.301762	21756.5	0.149683	24.4692	0	0.6771	0.6771	3.22375
MWI0827	2	2	-13.1629	33.5383	1084	8	2018-05-04 10:53:27	2018-05-04 10:58:39	Maize	Standing crop	Main	-0.005605	1.35252	-0.000125918	-1.96624	1.32036	-0.00705036	52.5759	0.00068648	0.00792765	0.0183083	0.000191173	1.44897	17.4842	4739.59	-0.00992676	1091.03	4.45219	0.915206	0.181502	3358.4	0.0580792	2.03876	1136.73	0.038751	0.592291	-0.000701879	-0.000862348	0.0844975	23.4389	638.133	0.0476526	7270.63	0.0681761	NM	0	0.6064	0.6064	4.03781
MWI0828	4	3	-14.7212	34.6396	994	5	2018-05-04 10:57:14	2018-05-04 11:05:34	Maize	Field stack	Close pair	-0.00196825	-1.39053	0.0228084	-1.32444	0.789382	0.0161935	46.0988	-0.0063055	0.00720947	0.0455311	0.00433058	2.0824	14.3621	4054.76	-0.0171372	1379.17	7.14797	0.186563	0.148737	2984.4	-0.00298492	10.6277	1933.77	0.00409529	0.201015	-0.000769544	-0.000813429	0.169892	24.7523	1388.36	0.150712	29140	0.506919	24.9038	0	0.9612	0.9612	4.52219
MWI0829	7	5	-13.7703	34.3803	506	5	2018-05-04 11:10:26	2018-05-04 11:15:04	Maize	Field stack	Close pair	-0.00171302	13.1935	0.0114116	-3.27953	0.363801	-0.0126365	54.2732	-0.000576957	0.0147873	0.0627145	0.000513625	1.90523	31.4864	5098.76	-0.142176	1578.39	6.72206	0.915332	0.202494	3488.64	0.000203777	1.28119	2356.59	1.17002	0.359104	-0.000405432	4.33939e-05	0.33921	27.4986	1783.12	0.00921262	34920.4	0.774632	NM	0.0032	2.8758	2.879	10.2676
MWI0830	7	5	-13.7708	34.3733	510	5	2018-05-04 11:42:52	2018-05-04 11:47:32	Maize	Field stack	Close pair	-0.00158319	2.87984	0.00646128	-2.22341	0.23853	0.00418105	45.4861	-0.00103538	0.0103511	0.0628518	-0.000686088	1.34396	18.9452	4194.63	-0.128601	1371.13	6.46563	0.835498	0.156786	3089.17	-0.00313979	1.37922	2210.02	0.685317	0.265176	-0.000447663	-0.00015627	0.284288	26.6368	1388.29	0.0280683	27448.1	0.685842	7.64889	0.0053	1.9077	1.913	8.19089
MWI0831	1	1	-15.4927	34.899	464	5	2018-05-04 09:41:24	2018-05-04 09:51:56	Maize	Standing crop	Main	-0.00111568	2.49644	0.00181383	-0.637099	1.90816	-0.0124916	72.7701	-0.00111343	0.0217593	0.257504	0.00890354	2.66354	22.1721	4359.7	-0.0254817	1327.32	6.93583	1.59193	0.703522	3559.12	-0.000519337	4.84336	1456.57	0.0205012	0.865164	-0.000397212	-0.000963995	0.0922919	19.3418	727.237	0.0261459	11670.9	0.622683	NM	0	0.6109	0.6109	6.21627
MWI0832	1	1	-15.5869	34.9374	616	5	2018-05-04 11:43:56	2018-05-04 11:50:45	Sorghum	Standing crop	Main	-0.00200123	22.9006	0.0116169	-0.569242	2.04964	-0.000169543	275.251	-0.00146634	0.0199223	0.438351	0.0186711	4.31927	38.8065	3984.65	-0.0461006	1311.37	14.6716	1.77218	0.571932	2319.92	0.00813627	5.17075	1022.99	0.023811	3.41763	-0.000427668	-0.000878085	0.154774	20.9378	1076.97	0.029869	19449.5	0.0595738	NM	0	0.5934	0.5934	3.94795
MWI0833	1	1	-15.6745	34.9171	730	5	2018-05-04 12:26:01	2018-05-04 12:35:27	Sorghum	Standing crop	Main	-0.00081776	82.8493	0.0054504	1.52116	5.32537	-0.0125724	525.126	-0.00178969	0.0826058	3.50001	0.0500784	5.92954	99.0589	3609.64	-0.0668258	1664.21	23.5749	1.52967	1.81569	2221.48	0.0290193	5.80786	1401.5	0.0997536	5.13905	-0.000426088	-0.000757178	0.270012	26.5768	1717.53	0.227821	45489.4	0.110983	NM	0	0.9368	0.9368	2.70837
MWI0834	7	5	-13.8171	34.3171	597	5	2018-05-04 12:46:27	2018-05-04 12:52:40	Maize	Field stack	Main	0.00231209	15.9293	0.0106666	-3.2733	1.00746	0.0833161	72.9493	-0.00190751	0.0220129	0.0266345	0.00376619	1.96959	27.8332	3103.72	-0.115696	1061.37	5.72579	0.546872	0.230948	2123.63	0.00241564	4.68777	2464.41	0.0650037	0.833167	-0.000272839	-0.000110948	0.333984	24.6162	1678.57	0.0562753	38800.4	0.838306	NM	0	1.976	1.976	7.07914
MWI0835	2	2	-13.2632	33.4437	1092	7	2018-05-04 12:42:34	2018-05-04 12:50:19	Maize	Field stack	Close pair	-0.00732053	0.66201	0.00182086	-1.07671	0.241606	0.0152419	56.482	-0.00152904	0.00656686	0.0392721	0.0100225	1.14368	21.6049	3373.8	-0.00999583	1159.43	4.98251	0.936045	0.0704145	2706	0.00214506	8.03514	1360.04	0.120112	0.250945	-0.000691535	-0.00101396	0.0946468	19.0128	819.696	0.0541688	11047.6	0.0590253	NM	0	0.7068	0.7068	4.61804
MWI0836	2	2	-13.2633	33.4453	1090	8	2018-05-04 13:02:30	2018-05-04 13:08:55	Maize	Standing crop	Close pair	-0.00755428	1.04139	0.00389249	-1.46976	0.0710932	-0.00708182	51.5898	0.000642719	0.00277297	0.0173295	0.000373341	0.929747	18.5149	3242.82	0.0163137	987.512	3.95991	2.03669	-0.00357673	2509.06	-0.0029979	5.78317	1624.12	0.174702	0.195682	-0.000670148	-0.000938317	0.0823112	21.7413	1053.38	0.0567984	14293.8	0.113809	3.72348	0.0427	1.2143	1.257	7.28682
MWI0837	4	3	-15.3783	35.0812	487	5	2018-05-04 10:55:42	2018-05-04 11:07:04	Sorghum	Standing crop	Close pair	-0.00407477	1.71341	-0.00520941	-1.81401	0.642385	0.00511018	87.2964	-0.00481704	0.00293731	0.143496	-0.00201635	3.70268	29.1057	4068.88	-0.0937877	1756.08	9.0352	0.783848	0.817889	3514.76	1.30911e-05	1.42905	2211.98	0.134189	2.07007	-0.00120369	-0.000294483	0.222678	22.7752	990.414	0.0507316	23041.5	1.5371	58.4586	0	1.196	1.196	11.8414
MWI0838	4	3	-15.3748	35.0866	487	5	2018-05-04 11:16:56	2018-05-04 11:23:52	Sorghum	Standing crop	Close pair	-0.00330565	0.0866349	-0.0110942	-3.90299	0.59191	-0.00963678	51.681	-0.00929935	0.000860438	0.0856072	-0.00237667	2.15232	19.6086	3485.27	-0.10533	1625.92	10.8427	0.659032	1.01673	3068.56	0.0012054	1.57215	1765.04	0.0480469	1.14354	-0.00114334	-0.00162419	0.20661	21.8814	1275.53	0.0350331	21544.1	1.36811	56.4903	0	1.796	1.796	14.7938
MWI0839	2	2	-13.2324	33.5111	1069	7	2018-05-04 13:32:24	2018-05-04 13:41:55	Maize	Standing crop	Main	-0.00715329	1.28289	0.000747469	-1.39772	1.2794	-0.00710648	67.2828	-0.000962296	0.00867764	0.0297392	-0.000113998	1.97045	23.4451	3321.12	-0.00153168	1133.42	4.5889	0.865232	0.199262	2684.31	0.00311017	1.56499	1411.71	0.0231238	0.783369	-0.000663717	-0.0010546	0.0923338	25.3372	755.87	0.0559647	13156.6	0.0928993	NM	0	0.5854	0.5854	2.75047
MWI0840	4	3	-15.3171	35.09	460	6	2018-05-04 12:06:27	2018-05-04 12:16:48	Maize	Store	Main	-0.00329739	20.9018	0.000389543	-1.07153	0.461111	-0.00970795	68.4803	-0.00714297	0.0199191	0.446617	-0.000935826	2.44713	40.8966	5295.16	-0.0941526	1503.3	6.91122	0.503261	0.311306	3693.29	0.00311434	6.26726	2164.94	0.0103127	0.761178	-0.00125646	-0.00119888	0.242455	30.6402	798.632	0.0434743	11174.5	0.225863	34.864	0	0.6815	0.6815	6.30283
MWI0841	8	6	-16.1872	34.7386	90	5	2018-05-03 16:32:41	2018-05-03 16:37:45	Sorghum	Store	Main	-0.00190071	60.9849	0.014865	-1.84705	1.01936	0.00698031	127.421	0.00150991	0.0345075	0.375231	0.00551149	2.50776	55.6471	5352.02	0.0138288	1642.74	9.12483	1.08727	0.53111	3758.47	0.028842	1.30459	1692.12	0.502315	0.779787	0.000924037	0.00183069	0.333209	16.7414	892.117	0.0169313	22405.8	1.95238	NM	0.0047	1.6553	1.66	13.007
MWI0842	8	6	-16.2247	34.6729	123	5	2018-05-04 10:07:01	2018-05-04 10:12:51	Rice	Standing crop	Main	-0.00076547	46.1225	0.00591313	-0.715509	1.03313	-0.0162725	122.572	0.00205771	0.0455915	0.141719	0.00527961	3.74414	75.8177	5124.19	0.033927	2401.58	19.7197	0.908687	0.820833	4679.57	0.0869779	2.76213	1997.66	1.01272	0.649117	0.0012562	0.00218534	0.340367	30.9494	1146.59	0.0305984	26406.9	1.88111	29.0303	0	2.193	2.193	11.4817
MWI0843	8	6	-16.166	34.6751	123	5	2018-05-04 11:04:57	2018-05-04 11:12:20	Sorghum	Store	Main	0.000697469	57.849	0.0123363	-0.716006	1.0671	0.0195309	138.719	0.0433072	0.0570274	0.926567	0.0038509	3.61771	57.4579	2905.84	0.0147635	1210.1	18.7292	1.00961	1.56996	2804.81	0.020718	1.61116	1728.44	0.297563	1.00841	0.00147823	0.00178012	0.343008	24.8101	847.157	0.0152083	14800	0.677451	28.7238	0	1.114	1.114	11.7584
MWI0844	2	2	-13.2848	33.5075	1082	7	2018-05-04 14:03:34	2018-05-04 14:07:21	Maize	Standing crop	Main	-0.00552189	0.362973	-0.000711103	-0.967854	0.504408	-0.00707831	49.0465	-0.000177376	0.0113282	0.00380511	0.00535486	1.83608	18.7568	4049.53	-0.00996611	954.151	4.9664	0.106599	0.172623	2817.9	-0.00427904	11.966	1603.53	0.0216933	0.338979	-0.000614108	-0.000977686	0.0863843	20.9112	936.879	1.10367	13009.6	0.239403	NM	0	0.4488	0.4488	0.90069
MWI0845	1	1	-15.679	34.9971	782	5	2018-05-04 13:35:17	2018-05-04 14:09:51	Maize	Store	Main	9.75238e-06	46.5428	0.00546115	-1.35109	1.06915	-1.66612e-05	64.508	-0.000615449	0.0566418	0.370977	0.0375574	2.52939	60.4682	3682.82	-0.0786339	1309.52	6.33085	1.67118	0.464955	3064.79	0.00298383	5.53864	1539.91	0.064978	0.663719	-0.000167551	-0.000774595	0.209309	24.2625	1016.03	0.0222797	21117	0.115777	28.1471	0	1.13	1.13	5.49922
MWI0846	8	6	-16.408	34.8799	89	5	2018-05-04 14:16:28	2018-05-04 14:22:23	Pearl millet	Store	Main	-0.000979236	23.7106	0.0119629	0.792892	0.454191	-0.0164797	186.587	0.037872	0.274477	0.261006	0.00206178	3.56007	64.466	5858.59	0.00557898	1520.61	11.2625	1.02104	1.30714	3447.16	0.0104052	2.24274	1819.61	0.843872	0.574094	0.00134222	0.000934437	0.287478	27.6698	1442.75	0.0232635	25486.6	0.383006	NM	0.06	1.081	1.141	21.8472
MWI0847	7	5	-13.7743	34.4226	501	5	2018-05-04 14:32:44	2018-05-04 14:38:33	Maize	Standing crop	Main	0.00102461	8.40718	0.00725443	-1.95736	0.366801	0.00281717	67.4161	7.09441e-05	0.0108417	0.0410642	-2.28463e-05	1.83556	23.4757	4616.9	-0.0862494	1482.7	6.03595	0.839525	0.170984	3495.88	-0.00177447	1.55957	2167.93	0.147929	0.519583	-0.000461545	0.000219998	0.296344	21.4934	1250.38	0.0238563	22147.1	0.484886	NM	0	1.628	1.628	6.25066
MWI0848	7	5	-13.7802	34.4411	488	5	2018-05-04 15:23:22	2018-05-04 15:29:58	Maize	Standing crop	Main	-0.000921521	9.56974	0.00810158	-3.24928	0.208997	0.0179582	58.1565	0.00137997	0.0184562	0.0800456	0.00308485	1.98202	25.9207	4878.25	-0.0744273	1335.77	5.73791	0.414128	0.161393	3162.2	-0.00316976	5.31373	2355.45	0.0375908	0.402125	-0.000369016	-9.74387e-05	0.315622	26.7063	2399.02	0.0241234	74589.4	1.38393	14.3983	0	3.01	3.01	20.5876
MWI0849	4	3	-15.2838	35.1931	562	4	2018-05-04 14:25:48	2018-05-04 14:39:04	Maize	Store	Main	-0.00251071	83.8699	-0.00264762	-2.48501	0.899716	-0.0096984	79.312	0.0300276	0.0522607	1.94701	0.00218698	1.84052	79.3695	3136.15	-0.118939	1051.42	5.55307	0.440542	0.975893	2254.16	0.0067493	2.9916	2090.22	0.00969221	0.514455	-0.000756179	-0.00128474	0.326354	20.5345	1270.94	0.0489437	21107.1	0.321004	12.8023	0.0037	1.0293	1.033	8.85255
MWI0850	3	2	-9.57229	33.3737	1235	5	2018-05-04 12:43:15	2018-05-04 12:57:46	Maize	Standing crop	Main	-0.000783034	0.827701	0.0048192	-1.5582	0.313489	-0.0107557	70.2157	-0.00869166	0.0156795	0.578237	-0.000478207	2.24115	7.66035	5569.34	-0.224945	1543.35	5.89041	0.587503	0.376455	4492.95	0.00326007	0.932126	1853.38	0.00266798	0.40022	-0.000322398	-0.000355873	0.149155	25.8835	1902.64	0.0294984	46105.7	0.334701	9.36736	0	1.872	1.872	9.86792
MWI0851	3	2	-9.80778	33.4578	1284	5	2018-05-04 14:59:18	2018-05-04 15:10:51	Maize	Standing crop	Main	0.00397261	0.272826	0.00163121	-1.20291	0.459563	-0.00170106	43.9704	0.00347088	0.0251218	0.445319	0.000992374	1.34412	16.7058	3564.71	0.0200972	1086.92	5.11672	0.282408	0.371495	2445.83	0.00286713	4.23401	1830.84	0.00657695	0.318748	-0.000660005	-0.00129008	0.233654	24.1734	998.387	NM	17369.8	0.179651	NM	0	0.5629	0.5629	1.27612
MWI0852	1	1	-15.7559	35.0075	928	5	2018-05-04 15:51:58	2018-05-04 15:57:17	Maize	Store	Main	-0.00101992	6.85255	-0.000646073	-1.27005	0.669905	0.0134055	52.5237	-0.00205445	0.0151632	0.315555	0.00237316	1.73569	20.0458	3987.67	-0.0385181	1192.96	5.22137	1.7578	0.265728	2979.11	0.0165926	3.29104	1319.39	0.0122142	0.496867	-0.000358828	-0.000756592	0.0958693	22.4416	1044.64	0.0582977	18081.1	0.523106	NM	0	0.6917	0.6917	3.42027
MWI0853	3	2	-9.65628	33.331	1240	5	2018-05-04 09:46:10	2018-05-04 10:00:21	Maize	Standing crop	Main	-0.0017369	1.6626	-0.00376922	-3.02185	0.216163	0.0172175	30.7821	-0.00333967	0.00808913	0.357715	-0.000325187	1.54819	5.25131	4001.57	-0.217361	1165.82	4.57598	0.607194	0.167838	2997.85	0.000196722	1.52332	1693.77	0.00774272	0.187776	-0.000336724	-0.000420912	0.161545	20.5962	619.41	NM	11495.5	0.247928	NM	0	0.9361	0.9361	2.34672
MWI0854	3	2	-9.61725	33.3897	1144	5	2018-05-04 11:46:50	2018-05-04 12:00:22	Maize	Standing crop	Main	-0.000644876	0.118291	-0.00368783	-1.8609	0.356083	0.0168247	63.6645	-0.00941891	0.0305041	0.409266	0.000478314	1.68739	18.2292	3572.15	-0.160978	1287.75	8.12236	0.560875	0.257315	2391	0.00632589	5.11932	1485.23	0.00323743	0.39964	-0.00031913	-0.000416557	0.140354	18.6063	1031.31	NM	20874.9	0.386405	NM	0	1.058	1.058	3.93835
MWI0855	1	1	-15.7738	35.0086	979	5	2018-05-04 16:32:39	2018-05-04 16:38:24	Maize	Store	Main	-0.000233383	40.274	0.000498725	-0.035081	1.02774	0.0121424	68.2797	-0.000522759	0.0453754	0.392278	-0.000265419	2.3266	89.1119	4366.44	-0.0787298	1186.64	8.02834	1.61072	0.249823	3088.35	0.01894	2.46854	1370.35	0.0124081	0.748395	-0.000352053	-0.000203368	0.281725	24.0943	949.583	0.0456529	16103.8	0.241739	NM	0	0.6004	0.6004	2.71541
MWI0856	8	6	-16.356	34.8477	82	5	2018-05-04 16:01:31	2018-05-04 16:06:48	Sorghum	Store	Main	0.000176856	6.676	0.00351274	-0.0182422	1.25404	-0.0166757	180.128	0.00606139	0.0346083	0.7	0.00125658	4.21193	30.8486	4090.07	0.0440508	1840.1	13.5757	1.00143	0.772456	3693.41	0.00442229	2.87922	2322.46	0.541578	1.33868	0.00184773	0.00109323	0.282136	26.1192	815.692	0.0156342	20799.1	0.564932	25.6763	0	1.543	1.543	19.8764
MWI0857	5	4	-11.0441	33.9257	1018	6	2018-05-03 08:45:52	2018-05-03 08:53:24	Maize	Field stack	Main	-0.00146159	1.6018	0.0115874	-0.30843	0.366814	0.0114669	54.5572	-0.167574	0.00553619	0.292339	-0.000913315	4.47726	20.1446	5997.61	-0.0124195	1627.09	5.05509	0.617845	0.40511	3411.51	-0.013837	3.59789	2257.77	0.00468673	0.250349	-0.00125255	-0.00100215	0.225265	23.5591	636.936	0.0613787	9026.36	0.301684	17.5369	0	0.5166	0.5166	2.18007
MWI0858	2	2	-13.2134	33.3818	1094	7	2018-05-05 08:38:42	2018-05-05 08:47:15	Maize	Standing crop	Main	-0.00678279	1.41461	0.00133972	-2.52446	1.14824	-0.00709236	72.1951	0.000290211	0.0199336	0.581251	0.00210857	1.3098	20.005	3610.91	-0.00149304	1219.39	5.80441	0.917912	0.625289	2914.45	-0.00161516	4.31956	1221.4	0.326068	1.03968	-0.00069352	-0.000953602	0.099117	19.7279	518.783	0.079218	3877.68	0.0127827	NM	0	0.3165	0.3165	1.19649
MWI0859	7	5	-13.7897	34.4733	491	5	2018-05-05 09:01:35	2018-05-05 09:09:48	Maize	Standing crop	Main	-0.00167002	29.8322	0.0051926	-3.90792	1.47874	0.0026234	77.6123	-0.00389143	0.0242551	0.0974765	0.00299999	1.9021	41.1664	5167.4	-0.142106	1460.03	6.45795	0.274863	0.204618	3615.77	0.00464703	4.13322	2405.8	0.0895863	1.27746	-0.000297606	0.000419121	0.378312	24.3973	1815.84	0.0773488	43047.6	0.403216	NM	0	1.452	1.452	8.86516
MWI0860	3	2	-9.70461	33.2776	1258	5	2018-05-05 09:00:01	2018-05-05 09:09:41	Maize	Standing crop	Main	-0.00156631	-0.210142	-0.00178339	-0.936298	-0.0358473	0.00316708	46.359	0.00194085	0.00614415	0.505019	-0.00031157	1.3595	10.5249	3556.99	-0.225979	1374.82	4.90308	1.96615	0.309118	3067.86	0.00477994	5.39974	1804.28	0.0240768	0.121012	-0.000217359	-0.000243073	0.154999	25.4385	1712.61	0.0508286	37505	0.776008	6.40283	0.0221	1.6129	1.635	9.08557
MWI0861	2	2	-13.2355	33.3119	1058	9	2018-05-05 09:24:29	2018-05-05 09:30:37	Maize	Field stack	Main	-0.00734719	0.95744	-0.00190131	-1.84094	0.714795	0.0229647	50.7171	-0.000434268	0.00509245	0.00621808	0.0345886	1.17844	15.9601	3330.96	-0.00997105	820.162	4.20515	1.07253	0.0561458	2049.28	-0.00480718	14.1267	1191.6	0.036429	0.510276	-0.000629478	-0.000914198	0.0828019	15.0088	772.508	0.076728	10885.7	0.069598	NM	0	0.6994	0.6994	2.4743
MWI0862	3	2	-9.70582	33.2693	1266	5	2018-05-05 09:21:49	2018-05-05 09:31:10	Maize	Standing crop	Main	-0.00115943	1.83878	-0.00115239	-1.54821	0.39426	0.019039	56.7929	-0.00563776	0.00466452	0.35539	-0.000369105	1.90089	7.6072	3556.94	-0.201879	1191.97	4.26055	1.401	0.237829	2513.85	0.000760407	3.67264	1959.85	0.0314228	0.285453	-0.000358295	-0.00043073	0.160193	23.9383	1176.85	0.070325	41641.1	0.860078	22.1505	0.0519	0.9272	0.9791	8.50222
MWI0863	7	5	-13.7812	34.5037	483	5	2018-05-05 09:35:27	2018-05-05 09:41:43	Maize	Standing crop	Main	0.00109782	2.78123	0.0086818	-4.19817	0.92475	-0.0125187	50.2102	-0.00347166	0.0102885	0.0261537	0.000506089	1.28422	12.1112	3371.87	-0.127846	1047.25	4.67244	0.19305	0.282005	2498.24	-0.00344615	2.48234	2110.07	0.102734	0.834871	-0.000385003	-0.000393111	0.293107	17.2108	1129.28	0.0202442	17288	0.337419	NM	0	0.9921	0.9921	4.63467
MWI0864	3	2	-9.70008	33.2856	1232	5	2018-05-05 09:44:04	2018-05-05 09:50:23	Maize	Standing crop	Close pair	-0.000310314	3.64128	0.00318689	-2.17003	0.657518	0.00328231	56.4451	0.120904	0.0165812	0.370341	0.00160049	1.40532	24.1473	3129.63	-0.200144	1020.63	7.25843	0.605914	0.262107	2196.87	0.0153243	7.94277	1760.24	0.00937909	0.223902	-0.000213328	-0.000258029	0.162937	21.2855	520.448	NM	6483.76	0.180881	NM	0	0.4028	0.4028	1.02953
MWI0865	1	1	-15.7435	34.99	852	3	2018-05-05 10:07:56	2018-05-05 10:13:02	Maize	Store	Main	-0.000677437	13.6945	0.00465556	-1.26487	0.894541	0.0133184	69.7441	-0.00183982	0.0193921	0.347557	0.000280759	1.84303	28.5818	4191.62	-0.0252893	1275.66	6.36862	1.44584	0.390904	3347.81	0.0106244	2.95205	1577.74	0.00856578	0.961354	-0.000405051	-0.000668526	0.104066	23.4296	1332.71	0.0241718	27977.9	0.524945	20.9985	0	0.8695	0.8695	6.44455
MWI0866	7	5	-13.7681	34.5546	469	5	2018-05-05 10:11:38	2018-05-05 10:15:48	Maize	Store	Main	-4.77405e-05	5.87023	0.00968222	-2.68996	0.798437	-0.0125495	52.4407	-0.000561457	0.0261644	0.00420324	0.00257623	1.48103	20.6181	3919.19	-0.0608176	1284.27	5.63587	0.284762	0.26998	3028.54	0.00925524	9.40243	2208.5	0.0923248	0.835461	-0.000401929	-0.000171006	0.308596	20.6347	1398.18	0.318464	29290.4	0.504866	NM	0	1.385	1.385	5.59401
MWI0867	3	2	-9.70145	33.2917	1231	5	2018-05-05 10:11:04	2018-05-05 10:20:31	Maize	Field stack	Close pair	-0.000978964	2.78199	0.0115078	-2.63538	0.862993	-0.0109165	36.5571	-0.00526671	0.0284867	0.885681	0.000284834	1.60807	142.404	5527.94	-0.180936	1411.18	10.0993	0.444037	0.445052	3834.35	0.00550603	10.0251	1744.71	0.00590041	0.220808	-0.000341002	-0.000355669	0.213451	24.988	773.636	0.171819	12067	0.307533	NM	0	0.7406	0.7406	1.06182
MWI0868	3	2	-9.69888	33.2736	1250	5	2018-05-05 10:36:50	2018-05-05 10:44:04	Maize	Standing crop	Main	-0.0011068	0.309975	-0.00258301	-3.1688	0.212897	0.0189305	65.8137	-0.00770306	0.00490536	0.0512458	-4.01203e-05	1.4177	7.51401	4157.09	-0.226887	1140.8	3.86995	1.15509	0.101564	2946.03	0.00337109	4.66898	1602.19	0.000626222	0.226159	-0.000371223	-0.000486446	0.154653	25.1257	916.046	NM	9317.07	0.173274	NM	0	0.6697	0.6697	2.40497
MWI0869	7	5	-13.7538	34.5976	479	5	2018-05-05 10:52:23	2018-05-05 10:56:50	Maize	Standing crop	Main	-0.00128098	7.12456	0.00591657	-1.46499	1.53571	0.000500192	97.5077	0.000723091	0.0197879	0.00286115	0.00183353	1.45652	21.0601	4399.85	-0.0622872	1438.38	8.07306	0.264488	0.0381398	3547.18	0.00624124	11.3455	1980	0.116143	1.55158	6.72967e-05	-5.12144e-05	0.368318	18.623	1156.37	1.23883	13839.5	0.0422262	NM	0	0.4089	0.4089	1.19331
MWI0870	4	3	-15.1314	35.2112	476	5	2018-05-05 10:42:49	2018-05-05 10:57:39	Maize	Standing crop	Main	-0.00185719	12.789	-0.0049848	-3.47212	0.538922	0.0192872	55.4766	0.0769227	0.0154976	0.707214	-0.000687735	2.03321	27.319	4262.87	-0.106148	1224.53	5.13049	0.657468	0.492775	2919.07	0.00472132	3.94907	1836.42	0.0259852	0.649589	-0.00116023	-0.00105416	0.229629	24.2317	873.359	0.0768363	17757.1	0.560768	16.256	0	0.6471	0.6471	7.09
MWI0871	5	4	-11.0965	33.8589	1091	5	2018-05-03 09:39:46	2018-05-03 09:45:30	Maize	Standing crop	Main	-0.00101497	2.19394	0.00866839	-1.50568	0.197141	0.0118239	46.4195	-0.14974	0.00388527	0.000636028	-0.000519894	1.87651	25.0106	4944.45	-0.0124995	1391.36	5.94967	0.230853	0.0238305	3565.96	-0.0218156	1.97423	2138.85	0.0324188	0.213425	-0.00124979	-0.000923791	0.223868	27.16	1063.51	0.0649898	16383.8	0.128506	6.68798	0	0.5561	0.5561	4.57429
MWI0872	5	4	-11.1263	33.9174	1145	5	2018-05-03 10:50:53	2018-05-03 11:00:17	Maize	Standing crop	Main	-0.000499309	0.721275	0.0118279	-1.97808	0.420304	-0.0114283	33.5424	-0.179673	0.0184198	0.26269	0.0013277	2.11619	11.8877	4303.41	-0.00345677	1220.65	6.91176	0.0305015	0.21166	2623.5	-0.0235312	6.9673	2140.42	0.00698756	0.15421	-0.00120513	-0.00116161	0.242394	18.0592	1077.8	0.636622	15631.7	0.534661	7.6455	0	0.44	0.44	0.531431
MWI0873	5	4	-11.1295	33.9247	1116	8	2018-05-03 11:15:20	2018-05-03 11:21:28	Maize	Standing crop	Close pair	-0.00149609	2.19489	0.0062071	-1.75375	0.570031	-0.0112654	51.2864	-0.169177	0.0303283	0.327574	-0.00114933	1.80579	14.9414	4768.14	-0.002578	1380.49	4.35347	0.334021	0.256803	3152.93	-0.02119	1.78922	1909.39	0.00372944	0.399145	-0.0010861	-0.00101779	0.203901	27.0509	1305.66	0.0646776	29276.9	0.353844	21.1924	0.0142	0.9618	0.976	8.0379
MWI0874	3	2	-9.69263	33.2626	1286	5	2018-05-05 11:08:32	2018-05-05 11:22:44	Maize	Standing crop	Main	-0.00169869	0.532669	-0.00548071	-1.16646	0.0221495	-0.0107982	46.2286	-0.00924829	0.00285615	0.0416252	0.00098449	1.43854	17.4877	4674.54	-0.200254	1324.55	6.16759	0.655517	0.0170511	3328.03	0.00170128	9.18802	1903.81	0.00666079	0.129758	-0.000258848	-0.00027939	0.160685	27.7736	2196.43	0.0346773	48101.2	1.09838	4.76859	0	1.239	1.239	5.38662
MWI0875	4	3	-15.0787	35.2161	477	5	2018-05-05 11:39:02	2018-05-05 11:48:47	Maize	Store	Main	-0.0030652	2.96868	-0.00473892	-2.1307	0.234703	0.00457381	45.7068	-0.00770595	0.00659829	0.0945024	0.0181966	2.12987	21.4085	3913.13	-0.118854	1284.65	5.84594	0.722525	0.175446	3121.99	-0.00389466	5.5381	2009.36	0.0206112	0.386748	-0.00109406	-0.00159308	0.193436	24.3037	1276.19	0.0565306	23653.9	0.448308	14.6193	0	0.7237	0.7237	11.0827
MWI0876	1	1	-15.7806	34.9756	941	5	2018-05-05 11:42:33	2018-05-05 11:51:21	Maize	Store	Close pair	-0.00132982	9.09551	0.00253743	-0.945572	0.330076	-0.000381044	49.8101	-0.000187266	0.0174232	0.302856	0.000414632	1.41213	20.8748	3697.54	-0.00404396	1052.85	5.08185	1.58381	0.213162	2656.7	0.00282208	3.53881	1397.13	0.00616338	0.380522	-0.00049209	-0.000825098	0.0944486	19.602	1277.49	0.222579	20638.9	0.53528	NM	0	0.9693	0.9693	4.60593
MWI0877	7	5	-13.6925	34.5788	464	5	2018-05-05 12:01:02	2018-05-05 12:06:05	Rice	Standing crop	Main	-0.000859012	136.944	0.02527	-4.10512	5.06718	0.00428933	106.29	0.00217205	0.0775043	0.547788	0.00701485	2.47926	95.422	2919.65	-0.070541	1413.33	21.4574	0.175266	0.628424	2762.3	0.0356754	16.1919	1688.88	0.0317495	1.54422	0.00068375	0.0027224	0.502999	22.4661	1588.09	4.34001	31963.1	0.367142	NM	0	1.096	1.096	5.415
MWI0878	1	1	-15.7818	34.9768	956	5	2018-05-05 12:08:40	2018-05-05 12:17:44	Maize	Store	Close pair	-0.00150746	6.98461	0.0089935	-0.718406	0.167128	-0.000218819	50.8345	3.96286e-05	0.00950183	0.185746	-0.00094699	1.88192	18.0131	4414.31	-0.0481129	1229.86	5.27694	1.87921	0.12885	3337.8	0.00213249	1.95868	1422.24	0.0101878	0.300333	-0.00047869	-0.000809996	0.0863906	27.9858	1333.69	0.0262503	21134.6	0.960448	8.41402	0.0074	0.7979	0.8053	5.81518
MWI0879	2	2	-13.2833	33.2345	1029	9	2018-05-05 10:12:46	2018-05-05 10:18:33	Maize	Field stack	Main	-0.00644792	1.13831	0.000369116	-1.3141	1.38718	-0.0071242	74.1948	0.000706509	0.0462094	0.0147098	0.00307116	1.47011	19.2915	3396.89	-0.0100307	1052.43	5.56691	0.513844	0.0557452	2642.38	0.00126988	6.81307	1429.77	0.0402175	0.400382	-0.000708776	-0.00101016	0.0960576	18.1236	777.95	0.109348	10095.3	0.118293	NM	0	0.3638	0.3638	0.75693
MWI0880	4	3	-15.0625	35.2221	470	5	2018-05-05 12:12:37	2018-05-05 12:20:43	Maize	Standing crop	Main	-0.00297217	50.1362	0.00482933	-2.46066	1.2133	-0.00969792	159.104	-0.00895152	0.0514915	1.42829	0.0321835	2.01732	93.3463	3991.86	-0.0935127	1235.94	7.85821	0.299352	0.704169	2949.98	0.0366283	4.63864	2105.58	0.00179977	1.60068	-0.000737036	0.000800341	0.368875	27.2712	1135.33	0.986121	23238.9	1.19996	43.2815	0	1.365	1.365	12.083
MWI0881	5	4	-11.1758	33.9581	1171	7	2018-05-03 12:28:50	2018-05-03 12:36:23	Maize	Standing crop	Main	0.00077691	1.72669	0.0114104	-1.23003	0.270365	0.00131174	40.5956	-0.147033	0.00430241	-0.0683672	-0.000779017	2.20109	11.7053	3063.38	-0.0123344	1006.11	4.10038	0.472036	-0.0390326	1795.39	-0.0202972	1.86631	2046.88	0.0218711	0.20285	-0.00113476	-0.00108312	0.21314	19.1416	1512.4	0.22188	24133.8	0.320008	5.76433	0	0.4966	0.4966	1.11745
MWI0882	5	4	-11.2178	33.9186	1137	5	2018-05-03 14:24:29	2018-05-03 14:30:09	Maize	Field stack	Main	-0.00177524	0.652277	-0.000377967	-2.88195	0.122389	0.0117353	46.1141	-0.173286	0.00841116	-0.0866104	0.000888393	1.48571	11.0282	3943.01	-0.0124134	1115.36	3.71858	0.554914	-0.0435773	2825.82	-0.0222767	3.59968	1938.78	0.0171744	0.111662	-0.00127863	-0.00108626	0.218509	18.622	1058.73	0.077434	9087.84	0.0179715	6.12841	0	0.5152	0.5152	3.57789
MWI0883	5	4	-11.2696	33.9606	1224	6	2018-05-03 15:44:12	2018-05-03 15:51:24	Maize	Standing crop	Main	-0.00114143	0.745957	0.00243668	-2.56144	0.0944484	0.0249274	52.5758	-0.170793	-0.00102124	-0.0857269	-0.000712076	1.50295	10.6726	4186.99	-0.00326118	1036.81	3.89574	3.41982	-0.022026	2711.52	-0.0236902	2.47005	1883.43	0.0141695	0.176036	-0.00126129	-0.00110826	0.191427	20.5172	786.939	0.0438626	9707.18	0.278933	1.92593	0.0024	0.4813	0.4837	4.10893
MWI0884	5	4	-11.2311	33.7939	1139	5	2018-05-03 17:31:37	2018-05-03 17:39:18	Maize	Standing crop	Main	-0.000994896	1.53293	0.00835143	-1.774	0.435056	-0.0112599	57.2788	-0.13199	0.0239247	0.618245	0.00420715	1.72183	15.1646	4389.98	-0.012389	1233.83	5.09576	0.497717	0.27898	3121.4	-0.0205578	8.09847	2024.46	0.0247721	0.228296	-0.00120191	-0.00107717	0.198542	20.6306	1482.83	0.056631	23171.5	0.138944	5.42773	0.0052	0.7306	0.7358	4.5518
MWI0885	5	4	-11.4242	33.8523	1221	6	2018-05-05 08:36:46	2018-05-05 08:43:46	Maize	Standing crop	Main	-0.000423515	0.514725	0.0041052	-1.26601	0.68164	-0.0113267	35.8699	-0.174908	0.0245022	-0.0842832	-0.000211097	1.69627	8.53922	3394.43	-0.00345032	1106.08	7.86914	0.168364	-0.0401309	2365.76	-0.0217798	5.69982	2178.99	0.0121982	0.166972	-0.00122802	-0.00104315	0.199971	21.235	1647.58	0.778843	35160.7	0.460255	11.5937	0	0.5604	0.5604	0.760043
MWI0886	8	6	-16.3936	34.7774	162	5	2018-05-05 09:55:29	2018-05-05 10:00:38	Pearl millet	Store	Main	-0.000432414	28.1706	0.0110673	-1.61569	0.549234	-0.00354504	152.826	0.00433566	0.0995421	6.8052	0.0141921	3.08875	76.3341	4312.95	0.00502003	2139.43	17.2403	1.31128	3.18846	3992.21	0.0114199	4.80855	1961.97	0.201574	0.844369	0.00133152	0.00117251	0.33949	16.7784	1418.33	0.0275032	23760.5	0.325875	90.7383	0.03	1.164	1.194	22.6254
MWI0887	8	6	-16.3474	34.7072	155	5	2018-05-05 11:16:30	2018-05-05 11:20:13	Pearl millet	Store	Main	-8.55475e-05	5.47931	0.0118907	0.596462	2.05554	0.020579	181.067	0.0200107	0.0581656	0.143411	0.00389593	3.52944	41.1685	6713.23	0.00558121	1536.08	9.74334	0.542792	0.853326	3647.13	0.00370901	3.82176	1897.4	0.102594	3.3354	0.00111576	0.00046322	0.273242	22.6525	1073.41	0.0224738	22846.9	0.232094	128.634	0	0.8658	0.8658	16.1086
MWI0888	5	4	-11.491	33.8122	1352	5	2018-05-05 09:57:58	2018-05-05 10:04:03	Maize	Standing crop	Main	-0.000726465	3.18011	0.0102305	-1.54094	0.184107	0.000254916	57.5719	-0.171935	0.00271739	0.031047	-0.00089688	1.28909	14.304	3814.77	-0.00335473	1009.57	3.80909	0.567595	-0.0782006	2310.92	-0.0205759	0.949827	1844.92	0.0304447	0.233026	-0.00121043	-0.0010883	0.21582	17.5274	1746.02	0.0506837	27773.5	0.101741	9.3133	0.0053	0.8076	0.8129	5.87465
MWI0889	2	2	-13.2481	33.1612	1075	8	2018-05-05 12:08:56	2018-05-05 12:13:48	Maize	Store	Main	-0.00661016	7.04454	-0.000489657	-2.00033	0.920602	0.00424667	60.6493	-0.00159604	0.0126838	0.0498864	0.00570638	1.28557	21.86	3448.24	-0.00987315	1085.45	5.55488	0.232358	0.0552498	2640.85	-0.00169311	4.22598	1500.12	0.0533806	0.307778	-0.00053089	-0.000592937	0.0793186	18.0546	836.753	0.0946274	10977.6	0.0880758	NM	0	0.4807	0.4807	1.35563
MWI0890	5	4	-11.488	33.8922	1320	6	2018-05-05 11:41:17	2018-05-05 11:49:34	Maize	Standing crop	Main	-0.000821408	2.6798	0.00523723	-2.22136	0.902968	-0.0113886	54.0286	-0.165925	0.00819594	0.298407	0.00181622	2.14787	22.3288	4569.4	-0.0125306	1497.87	7.30421	0.163978	0.150847	2789.23	-0.0155342	7.31552	1933.59	0.00370338	0.295552	-0.00124627	-0.00105935	0.215448	21.3781	2094.17	0.0926705	33448.5	0.313063	15.0461	0	1.564	1.564	3.2379
MWI0891	5	4	-11.4878	33.8977	1336	5	2018-05-05 12:05:41	2018-05-05 12:13:32	Maize	Standing crop	Close pair	0.000537709	2.65358	0.00792816	-1.98808	0.312221	0.025489	58.1851	-0.175284	0.00546525	0.246003	0.00635702	2.08453	16.5978	4805.37	-0.00326899	1442.28	6.48281	0.17597	0.182169	3334.96	-0.0208404	6.65959	1769.41	0.0171098	0.178313	-0.00119927	-0.00104843	0.205607	23.185	1020.42	0.245767	14516.4	0.414278	5.39935	0	0.5574	0.5574	1.47341
MWI0892	1	1	-15.8067	34.9815	975	5	2018-05-05 12:53:54	2018-05-05 13:03:45	Maize	Store	Main	-0.00125905	3.90713	-4.674e-05	-0.729715	0.494089	-0.0125102	58.8452	-0.00148102	0.0195397	0.333206	0.000193887	1.96953	22.6177	4813.04	-0.0376907	1187.93	4.85093	1.83684	0.360429	3344.06	0.00681013	3.17875	1438.95	0.00400037	0.491905	-0.000416032	-0.000748166	0.069412	20.9476	1321.98	0.329714	18598.4	0.795719	NM	0	1.07	1.07	3.66411
MWI0893	5	4	-11.1453	33.9722	1207	5	2018-05-03 13:11:13	2018-05-03 13:20:10	Maize	Standing crop	Main	-0.00179281	0.507538	0.00933543	-3.11606	0.163481	0.000170687	55.3793	-0.16833	0.00324795	0.28301	-0.000963505	1.00811	10.4194	3379.97	-0.00259979	1228.1	4.60806	0.379241	0.163423	2786.89	-0.0228478	0.994253	2181.62	0.00889433	0.227946	-0.00121983	-0.00108918	0.209667	21.7792	1429.98	0.042534	27713.3	0.163587	7.0836	0	1.426	1.426	9.36101
MWI0894	5	4	-11.4638	33.9685	1250	6	2018-05-05 12:56:43	2018-05-05 13:03:38	Maize	Standing crop	Main	-0.00110546	2.39587	0.000200225	-2.1448	0.266629	-0.0113099	40.8053	-0.165277	0.0963216	-0.00133722	0.0322254	3.50506	18.3561	3900.76	-0.012444	1575.65	14.3406	0.0132874	0.107417	3194.49	-0.0186709	24.0216	2500.86	0.00490343	0.161675	-0.00119025	-0.00114649	0.231785	28.9119	1504.47	11.9117	26336.7	0.118059	2.00518	0	0.5757	0.5757	0.186296
MWI0895	7	5	-13.7458	34.49	488	5	2018-05-05 13:34:23	2018-05-05 13:39:04	Maize	Standing crop	Main	-2.01131e-05	2.64274	0.00602421	-2.81624	1.28765	0.00287656	51.883	0.000771433	0.00945798	0.0656247	-0.000218094	1.58973	17.1176	4203.16	-0.0988586	1266.2	5.69799	0.588172	0.196607	3050.51	-0.00359155	2.0235	2078.16	0.11803	1.04852	-0.00049596	-0.000320432	0.293433	21.5062	1827.22	0.0326084	34802.3	0.678642	114.131	0	4.33	4.33	18.3748
MWI0896	4	3	-15.0761	35.2387	485	5	2018-05-05 13:23:12	2018-05-05 13:43:10	Maize	Store	Close pair	-0.00349223	-0.449556	0.000794465	-3.24551	0.635646	0.00602214	54.0532	0.0126664	0.0236126	0.0950674	-0.000349404	1.792	17.3709	3838.72	-0.121093	1147.89	5.01064	0.272223	0.168686	2812	-0.00316254	6.50132	1875.42	0.0167862	1.05917	-0.00133152	-0.00152797	0.209211	23.2629	735.836	0.0391088	15959.2	0.241931	33.3336	0.023	0.5779	0.6009	12.782
MWI0897	1	1	-15.8121	35.0055	1027	3	2018-05-05 13:39:23	2018-05-05 13:46:10	Maize	Store	Main	-0.00188419	13.071	0.00785037	0.117767	0.249206	0.0250851	62.4305	-0.00147248	0.0133676	0.382393	-0.000765337	1.59432	26.3775	4004.82	-0.056053	1181.86	4.80487	2.07627	0.2098	2911.74	0.0249122	1.78221	1333.03	0.0231293	0.361278	-0.000373989	-0.000509584	0.0887286	24.3675	1313.76	0.027083	18873.9	1.35579	2.43892	0	1.132	1.132	3.90502
MWI0898	5	4	-11.515	33.934	1328	7	2018-05-05 13:45:00	2018-05-05 13:52:27	Maize	Standing crop	Main	-0.00161919	0.829952	0.0116087	-1.91655	0.091343	0.00120624	39.3669	-0.173553	0.00406843	-0.0881919	0.0168176	1.21289	12.5298	3459.15	0.0164231	1084.53	4.08505	0.193875	-0.0929452	2604.87	-0.0238924	10.4172	1985.79	0.010281	0.100443	-0.00116915	-0.00109838	0.218539	15.3607	1476.26	0.413796	18893.9	0.0938123	6.13368	0	0.8549	0.8549	1.40748
MWI0899	4	3	-15.0791	35.2357	481	5	2018-05-05 13:58:00	2018-05-05 14:10:49	Maize	Standing crop	Close pair	-0.0036806	0.169753	-0.00558286	-4.02415	0.619404	0.0205606	59.2125	0.00426234	0.0300238	0.0465151	-3.79328e-05	2.07948	17.6776	3811.13	-0.0651458	1163.28	5.85972	0.541665	0.237416	2733.93	-0.00287015	5.24296	1967.35	0.0132921	0.863984	-0.00116617	-0.0014024	0.210652	20.0265	962.566	0.0276106	21262.6	0.297566	32.7288	0.0624	1.2356	1.298	18.7875
MWI0900	1	1	-15.8266	35.0105	1030	3	2018-05-05 14:12:28	2018-05-05 14:17:03	Maize	Store	Main	-0.00108859	41.8229	0.0106136	-0.690759	0.619683	-0.000356537	67.7232	-0.00169582	0.0261459	0.845723	-0.000654737	2.03043	100.807	4046.08	-0.0356336	1134.48	5.30053	1.75487	0.387424	2991.67	0.0123738	2.27548	1264.34	0.0150982	0.607412	-0.000278238	-0.000427372	0.347005	21.9479	1247.09	0.0364349	19409.2	0.354069	12.9379	0	0.7177	0.7177	2.2221
MWI0901	7	5	-13.7744	34.4697	497	5	2018-05-05 14:15:37	2018-05-05 14:23:17	Maize	Standing crop	Main	-0.000624953	9.9476	0.00807076	-3.42851	1.17676	-0.0124819	58.9691	-0.00319315	0.0111499	0.0876244	0.000245682	1.35144	26.7775	4238.91	-0.10133	1436.77	5.52189	0.372737	0.276525	3360.14	0.000539665	2.35867	2348.91	0.543259	1.02205	-0.00031383	0.000275465	0.307781	22.8357	1387.11	0.193791	23538.6	0.330695	NM	0	1.302	1.302	4.81521
MWI0902	4	3	-15.0537	35.2466	461	5	2018-05-05 14:25:40	2018-05-05 14:43:58	Maize	Standing crop	Main	-0.00380412	1.80568	-0.00728856	-2.51683	0.455181	0.0332379	66.6486	-0.00201794	0.000925716	0.0565756	-0.000600547	1.68932	20.8049	4671.74	-0.0821786	1495.57	6.89511	0.30148	0.109244	3754.95	0.000754839	5.10723	1769.05	0.0172996	0.560095	-0.00126145	-0.00144759	0.197862	24.1213	935.088	0.0394715	16251.5	0.376494	16.6044	0	0.586	0.586	4.92175
MWI0903	1	1	-15.8314	35.006	1050	4	2018-05-05 14:51:06	2018-05-05 14:57:43	Maize	Store	Main	-0.00173597	15.6623	0.000496392	-0.210116	0.261432	-0.0124425	54.1946	-0.00131706	0.0311133	0.361805	-0.000248405	2.36866	29.8797	4581.99	-0.0757898	1487.86	6.78521	1.87176	0.224651	3689.29	0.00396709	2.0545	1617.34	0.00576359	0.335315	-0.000504247	-0.000791922	0.100746	29.8338	1993.81	0.024152	43444.5	0.230389	11.265	0.0087	1.4813	1.49	7.98194
MWI0904	4	3	-15.0673	35.2928	491	5	2018-05-05 15:07:51	2018-05-05 15:28:03	Maize	Standing crop	Main	-0.00387131	3.53129	-0.00240814	-3.66737	0.448388	-0.00967935	43.2942	-0.00771269	0.0017836	0.0743362	-0.00187765	1.24295	15.1931	3661.23	-0.069842	925.47	3.63739	0.669089	5.86782e-05	2685.52	-0.00173696	1.79894	1727.76	0.0142159	0.664087	-0.00128598	-0.000977886	0.193082	15.7761	859.959	0.0322325	14321.4	0.350911	21.322	0.0034	0.9847	0.9881	8.9669
MWI0905	3	2	-9.68541	33.2319	1307	5	2018-05-05 16:47:23	2018-05-05 16:55:53	Maize	Standing crop	Main	-0.00103517	10.5068	0.0012752	-1.35132	0.375264	0.00302471	45.7251	-0.00728381	0.00919027	0.539267	-0.000422971	1.32172	36.863	3435.28	-0.201902	930.863	3.65306	1.09308	0.301654	2079.3	0.00697049	4.9643	1595.78	0.018391	0.299163	-0.000342766	8.99286e-05	0.180423	16.6609	1445.6	NM	28728.9	0.550856	NM	0	0.6613	0.6613	0.921909
MWI0906	2	2	-13.3451	33.0144	1070	9	2018-05-05 14:03:15	2018-05-05 14:08:29	Maize	Store	Main	-0.00113767	15.3695	0.00296221	-1.50686	1.53323	-0.00177732	79.2066	0.00195207	0.0122559	0.345532	-3.96169e-05	1.77541	16.0482	3557.51	-0.00307018	1026.56	4.39371	0.890369	0.336467	2327.92	0.00567915	1.8732	1830.87	0.152	0.595339	-0.000636456	-0.00116404	0.271307	17.4122	542.789	0.0532972	5907.71	0.0742376	NM	0	0.7135	0.7135	3.73842
MWI0907	8	6	-16.3345	34.7733	126	5	2018-05-05 08:37:20	2018-05-05 08:44:15	Sorghum	Store	Main	-0.000313187	379.48	0.0255864	-0.712018	13.6999	0.00903598	669.447	0.02006	0.268585	4.26132	0.00973097	3.31214	364.649	4886.42	0.0660471	1422.24	17.1944	1.04111	2.49609	2815.84	0.100143	2.06509	1852.89	0.423099	2.47338	0.00258993	0.00500727	1.01929	17.9582	1507.37	0.019959	29135	0.383806	43.8002	0	1.181	1.181	22.0667
MWI0908	8	6	-16.4558	34.8777	101	5	2018-05-07 08:10:27	2018-05-07 08:15:58	Sorghum	Store	Main	-0.000685503	6.30889	0.00665967	-1.31341	0.330204	0.00879116	139.352	0.00350072	0.0240584	0.0670464	0.00659216	2.7597	18.4356	4370.32	-0.0137387	1404.05	7.36569	2.01219	0.353159	2955.6	0.00908727	5.28017	1818.93	0.107722	0.530213	0.0014348	0.000645069	0.270725	14.4055	1796.15	0.0177457	40832.3	0.547324	6.92799	0.46	1.695	2.155	33.8228
MWI0909	7	5	-13.834	34.525	482	5	2018-05-07 09:32:37	2018-05-07 09:37:23	Maize	Field stack	Main	-0.00191458	5.27744	0.00502678	-2.48478	0.32694	-0.012568	56.6289	0.000602829	0.00755319	0.0372313	0.00184714	1.93389	28.974	5561.66	-0.128215	1895.89	6.54453	1.07717	0.245738	4013.32	-0.000938361	4.3031	2422.79	0.426314	0.376604	-0.000454361	-0.000126423	0.308006	30.8846	2632.28	0.0144107	63904.8	1.10894	NM	0	3.416	3.416	16.6902
MWI0910	2	2	-13.3078	33.391	1045	8	2018-05-07 09:42:42	2018-05-07 09:50:29	Maize	Field stack	Main	-0.00658835	4.47481	0.000519406	-1.23623	1.75532	0.00310629	63.4973	-1.67731e-05	0.0167524	0.0956433	0.00874609	2.76789	23.8218	4161.88	-0.00999583	1163.64	5.67076	0.395558	0.361242	2964.3	-0.00260668	11.0625	1597.07	0.0266759	0.75405	-0.000651289	-0.000919789	0.102774	22.2135	733.057	0.102448	8852.05	0.054724	NM	0	0.5572	0.5572	2.12702
MWI0911	7	5	-13.7974	34.4217	498	5	2018-05-07 11:52:08	2018-05-07 12:01:09	Maize	Standing crop	Main	-0.00241039	3.51106	0.00374014	-2.70042	0.350554	0.0196842	47.7938	-0.00119637	0.0069474	0.00358852	-0.00096	1.21023	14.3739	3487.33	-0.102598	1092.05	4.04979	0.494403	0.317151	2621.55	0.000312178	0.896272	2123.14	0.0293583	0.393614	-0.00042441	-0.000309513	0.323712	21.5571	1568.12	0.00820626	40972.5	0.507443	NM	0	1.452	1.452	12.0439
MWI0912	8	6	-16.4301	34.9699	47	5	2018-05-07 09:01:59	2018-05-07 09:08:42	Maize	Standing crop	Main	0.00260177	7.79805	0.00695626	-0.530966	0.167268	0.0079306	73.5164	0.00439306	0.0371769	0.0620502	0.00146335	2.72352	22.6767	5033.99	0.0352558	1266.92	7.05478	0.608511	0.181663	3421.67	0.00429062	2.21601	2244.72	0.0491791	0.268372	0.00119793	0.000929382	0.280235	25.0071	2730.45	0.0222387	50301	0.435223	3.78222	0.42	1.644	2.064	27.1664
MWI0913	5	4	-11.4062	33.8029	1231	6	2018-05-05 16:50:33	2018-05-05 16:57:39	Maize	Standing crop	Main	-0.00026492	3.29501	0.0049738	-1.66857	0.297718	-0.0112433	42.2601	-0.170079	0.0231884	0.271338	0.000425613	2.32596	13.7261	3437.83	-0.00325922	1123.27	6.03838	0.560158	0.241824	2090.11	-0.0225588	5.49496	1779.28	0.0126115	0.15208	-0.00119088	-0.00108134	0.206297	18.7241	1051.39	0.552979	16328.4	0.327852	5.59011	0	0.2561	0.2561	1.17395
MWI0914	4	3	-15.0575	35.3845	552	11	2018-05-07 12:05:22	2018-05-07 12:19:26	Maize	Store	Main	-0.00378192	6.87258	-0.00588248	-2.01812	0.268018	-0.00971752	53.1162	-0.00733947	0.00849559	0.0933477	-0.00125013	1.78077	23.7174	4555.37	-0.107834	1295.87	5.55383	0.602799	0.263563	3327.97	-0.00326003	2.5118	1723.01	0.0270129	0.360052	-0.00116578	-0.00149227	0.204314	23.966	986.461	0.0659311	16469.3	0.538684	6.75918	0	0.9797	0.9797	9.77723
MWI0915	5	4	-11.2727	33.7499	1239	5	2018-05-07 09:03:06	2018-05-07 09:10:09	Maize	Standing crop	Main	9.88347e-05	1.6771	0.00788304	-2.53439	0.257503	0.0137329	31.3446	-0.17355	0.00413207	0.25793	-0.000548603	1.28905	10.0449	3693.43	-0.0124012	921.523	4.41552	0.202397	0.423434	1901.38	-0.0227535	3.60472	2053.84	0.0105613	0.167918	-0.00123283	-0.000968324	0.228495	11.6794	1465.7	2.20595	29892.6	0.331751	6.52569	0	0.6259	0.6259	1.13723
MWI0916	5	4	-11.1879	33.8637	1048	7	2018-05-07 10:39:49	2018-05-07 10:45:56	Maize	Standing crop	Main	-0.00119489	0.973097	0.0054514	-1.14607	0.0934534	7.14408e-05	49.6393	-0.15846	0.00456929	0.131541	0.000980678	1.39322	9.32152	3999.27	0.00642493	1190.18	3.89914	0.787323	0.159474	2797.11	-0.0241562	2.11149	1891.3	0.00787317	0.15891	-0.00125908	-0.000899774	0.224162	21.5002	718.028	0.105733	10000.7	0.222168	9.88918	0	0.8676	0.8676	4.70927
MWI0917	4	3	-15.043	35.4567	699	5	2018-05-07 12:43:07	2018-05-07 12:55:29	Maize	Store	Main	-0.00399734	3.80153	-3.67429e-06	-3.95738	0.566565	-0.00963678	43.2978	-0.00657634	0.0311877	0.0952905	-0.00109807	1.27221	14.8662	3043.56	-0.0673302	962.22	5.09742	0.263201	0.105155	2243	-0.00119084	5.64137	1859.15	0.0111047	0.359359	-0.001145	-0.00145695	0.189392	17.1703	1313.77	0.0327872	32035.2	0.505291	17.9662	0	0.7002	0.7002	14.9281
MWI0918	7	5	-13.8256	34.372	536	5	2018-05-07 12:52:35	2018-05-07 12:56:52	Maize	Standing crop	Main	-0.000835006	2.18628	0.002063	-4.67783	0.359767	0.00282655	42.9727	-0.000345195	0.0139989	0.158336	0.00235314	1.54617	18.59	3864.27	-0.12752	1252.29	5.31767	0.102489	0.31593	2760.47	-0.00244222	2.79829	2336.75	0.0258104	0.440079	-0.000443773	-0.000298093	0.274811	23.721	982.398	0.159942	15811	0.0934851	NM	0	0.4979	0.4979	2.45203
[truncated: 906 more rows]
[truncated: 60 more columns]
