# Supplementary material for: Cereal grain mineral micronutrient and soil chemistry data from GeoNutrition surveys in Ethiopia and Malawi
Source: Sci Data. 2022 Jul 25;9:443. doi: 10.1038/s41597-022-01500-5 (PMC9314434; doi:10.1038/s41597-022-01500-5)
Supplement: Supplementary file 11 — MWI_CropSoilData_Raw [file 41597_2022_1500_MOESM11_ESM.xlsx]

## Sheet: MWI_CropSoilData_NA
ID	Crop_ICP_Run	Crop_ICP_Run_Se	Latitude	Longitude	Altitude	LocationPrecision	SamplingStart	SamplingEnd	Crop	GrainSource	Site	Ag_grain	Al_grain	As_grain	B_grain	Ba_grain	Be_grain	Ca_grain	Cd_grain	Co_grain	Cr_grain	Cs_grain	Cu_grain	Fe_grain	K_grain	Li_grain	Mg_grain	Mn_grain	Mo_grain	Ni_grain	P_grain	Pb_grain	Rb_grain	S_grain	Se_grain	Sr_grain	Tl_grain	U_grain	V_grain	Zn_grain	Al_Oxa	Al_Sol_Ca	Al_Tot_Aqu	As_Tot_Aqu	Ba_Sol_Ca	C_inorg	C_org	C_tot	Ca_CEC
MWI0001	1	1	-16.0863	35.2853	690	5	2018-04-25 12:38:51	2018-04-25 12:48:35	Maize	Store	Main	NA	5.386	NA	NA	1.1	NA	52.276	NA	0.073	0.366	0.001	1.817	28.291	4911.64	NA	1671.12	6.324	NA	0.959	3996.04	NA	5.709	1266.72	0.02983	0.564	NA	NA	0.108	30.659	1706.74	0.439685	28856.6	0.176839	NA	0	1.285	1.285	4.10582
MWI0002	2	2	-13.2481	33.6731	1099	9	2018-05-23 14:44:56	2018-05-23 14:50:47	Maize	Standing crop	Main	NA	3.688	NA	NA	0.797	NA	50.652	NA	0.021	NA	0.02	1.934	10.731	2500.2	NA	878.225	4.482	0.202	0.192	1792.88	NA	6.622	1569.22	0.0126	0.46	NA	NA	0.074	20.764	895.367	0.0423315	13983	NA	13.7607	0.0087	0.6435	0.6522	5.25268
MWI0003	2	1	-13.0264	33.5983	1149	7	2018-05-12 12:57:04	2018-05-12 13:04:30	Maize	Standing crop	Close pair	NA	2.496	NA	NA	0.97	NA	65.898	NA	0.009	0.318	0.001	1.645	13.182	4316.73	NA	1329.36	6.535	NA	0.321	3676.32	NA	2.079	1495.36	0.02786	0.998	NA	NA	0.084	22.305	813.219	0.0523914	18577.3	0.261815	NA	0	0.824	0.824	3.31436
MWI0004	2	1	-12.9508	33.4765	1030	6	2018-05-01 11:36:32	2018-05-01 11:45:11	Maize	Field stack	Close pair	NA	NA	NA	NA	0.601	NA	39.465	NA	0.011	NA	0.003	2.391	16.04	3458.07	NA	944.712	4.703	NA	0.242	2193.07	NA	5.333	1436.81	0.00898	0.438	NA	NA	0.091	18.115	2022.96	0.339799	23853.5	0.873646	NA	0	0.6192	0.6192	1.34009
MWI0005	3	3	-14.6019	34.7205	600	5	2018-04-27 11:21:01	2018-04-27 11:26:01	Maize	Standing crop	Close pair	NA	NA	NA	NA	NA	NA	50.965	NA	0.01	0.184	NA	1.788	NA	4002.64	NA	1202.4	6.005	0.66	0.242	3184.32	NA	2.14	2222.26	0.10098	0.257	NA	NA	0.167	19.683	1331.01	0.0382605	19645.4	0.46202	9.7095	0	1.293	1.293	9.28592
MWI0006	3	3	-14.6751	34.864	675	5	2018-04-27 14:20:42	2018-04-27 14:27:18	Maize	Standing crop	Close pair	NA	12.491	NA	NA	NA	NA	55.362	NA	0.014	0.543	0.001	2.879	NA	3115.67	NA	978.904	6.154	0.296	0.332	2299.6	0.01	4.731	2071.84	NA	0.577	NA	NA	0.193	19.963	1429.96	0.0878026	28378.9	0.423378	17.9093	0	1.136	1.136	5.08908
MWI0007	7	5	-14.6494	35.0106	759	5	2018-05-17 14:18:19	2018-05-17 14:23:49	Maize	Store	Main	NA	2.525	NA	NA	0.86	NA	87.908	NA	0.029	NA	0.019	1.843	NA	4669.09	NA	1636.6	7.06	0.699	NA	3804.08	NA	15.131	1684.97	0.00581	0.66	NA	NA	0.357	25.537	736.346	0.151005	6085.48	0.445757	NA	0	0.33	0.33	1.37283
MWI0011	3	3	-9.74095	33.5225	1298	5	2018-05-29 08:10:03	2018-05-29 08:28:18	Maize	Standing crop	Main	NA	11.129	NA	NA	0.545	NA	69.763	NA	0.022	0.884	0.001	1.963	NA	3500.09	NA	1072.58	6.053	0.318	0.747	2127.57	0.038	7.242	1683.72	0.03028	0.382	NA	NA	0.185	19.626	1000.07	4.52569	21180.4	0.36419	9.83272	0	0.4883	0.4883	0.551108
MWI0012	3	2	-13.8323	33.5292	1164	5	2018-05-17 14:29:12	2018-05-17 14:49:14	Maize	Standing crop	Main	NA	8.282	NA	NA	NA	NA	64.265	NA	0.016	0.057	0.216	1.752	17.529	3626.01	NA	1041.92	5.574	0.186	NA	2254.55	NA	26.852	1513.39	0.00953	0.636	NA	NA	0.184	19.625	2212.41	NA	53113.7	0.402729	NA	0	1.399	1.399	3.26544
MWI0013	1	1	-15.8204	35.1916	888	5	2018-05-17 11:36:51	2018-05-17 11:41:44	Maize	Store	Close pair	NA	3.989	NA	NA	0.55	NA	55.365	NA	0.017	0.54	NA	2.348	22.688	3716.11	NA	1267.51	5.093	NA	0.385	3195.15	NA	6.192	1400.56	0.03131	0.575	NA	NA	0.086	23.707	766.057	1.29033	9933.16	0.212923	NA	0	0.5583	0.5583	1.0588
MWI0014	3	2	-10.4224	34.2294	482	5	2018-04-16 15:11:25	2018-04-16 15:17:20	Maize	Standing crop	Main	NA	NA	NA	NA	NA	NA	53.088	NA	0.002	0.137	NA	2.585	9.805	5857.69	NA	1425.53	7.504	0.515	0.18	4286.7	NA	3.461	1756.38	0.02694	0.119	NA	NA	0.117	25.281	1294.49	0.0236501	12275	0.31964	4.02221	0	1.142	1.142	6.12273
MWI0015	3	2	-10.4396	34.2424	465	5	2018-04-16 14:19:59	2018-04-16 14:29:58	Maize	Standing crop	Main	NA	NA	NA	NA	NA	NA	50.672	NA	0.004	NA	NA	1.905	8.12	4701.28	NA	1468.51	8.016	0.338	0.233	3820.7	NA	2.022	1890.9	0.01027	0.333	NA	NA	0.125	22.187	947.837	0.058298	21119.5	0.106992	18.2911	0	1.108	1.108	6.6708
MWI0016	3	2	-10.4049	34.1874	579	5	2018-04-16 13:25:17	2018-04-16 13:33:01	Maize	Standing crop	Main	NA	2.133	NA	NA	NA	NA	69.824	NA	0.004	NA	0.001	1.654	9.042	4823.62	NA	1553.39	6.947	0.634	0.074	3844.84	NA	10.279	1692.04	0.10315	0.286	NA	NA	0.137	21.049	929.766	0.0383108	8929.13	0.0536031	11.7938	0.0213	1.5377	1.559	8.22747
MWI0017	3	2	-10.4452	34.1171	550	5	2018-04-16 11:16:41	2018-04-16 11:27:46	Maize	Store	Main	NA	16.633	NA	NA	NA	NA	67.344	NA	0.008	0.469	NA	2.205	13.518	4538.72	NA	1235.09	6.464	0.833	0.398	3418.39	0.019	0.872	1502.86	0.08452	0.334	NA	NA	0.15	25.242	727.267	0.0269479	13849.4	0.223564	16.5211	0	0.9379	0.9379	10.4462
MWI0018	3	2	-10.5622	34.174	477	5	2018-04-16 10:20:09	2018-04-16 10:39:08	Maize	Standing crop	Main	NA	1.29	NA	NA	NA	NA	93.695	NA	NA	NA	0.033	1.807	NA	5056.48	NA	1168.12	6.709	0.287	0.135	3130.81	NA	12.623	1512.66	0.02088	0.376	NA	NA	0.138	19.519	727.187	0.416269	19214.8	0.513663	10.1409	0	0.4927	0.4927	13.269
MWI0019	3	2	-10.3298	34.1371	492	5	2018-04-17 09:07:53	2018-04-17 09:31:10	Maize	Standing crop	Main	NA	1.541	NA	NA	0.888	NA	63.697	NA	NA	0.04	NA	1.21	8.913	4491.19	NA	1497.64	7.393	0.608	0.173	3605.73	NA	1.126	1661.24	0.03508	0.593	NA	NA	0.135	28.945	643.677	0.0226327	10808.9	0.127577	40.524	0.0081	0.9088	0.9169	9.36463
MWI0020	4	3	-15.6324	35.3625	773	5	2018-04-16 15:27:32	2018-04-16 15:39:46	Maize	Store	Main	NA	4.849	NA	NA	0.85	0.046	74.772	NA	0.013	NA	NA	2.358	NA	4360.75	NA	1298.98	5.809	0.302	0.182	3384.6	NA	3.977	1574.51	NA	0.927	NA	NA	0.234	23.198	1992.16	0.0474227	33994.6	0.5732	25.6788	0	1.145	1.145	7.71123
MWI0021	6	5	-12.5892	34.1132	522	5	2018-04-17 15:10:27	2018-04-17 15:16:10	Maize	Standing crop	Close pair	NA	NA	NA	NA	0.123	NA	59.566	NA	NA	NA	0.046	1.616	NA	4451.24	NA	1247.6	5.507	0.283	NA	3299.39	NA	10.908	1786.24	0.02427	0.782	NA	NA	0.225	18.268	840.276	0.040188	17417.2	0.268899	5.33693	0	1.065	1.065	8.80795
MWI0022	6	5	-12.5828	34.1162	497	5	2018-04-17 14:37:22	2018-04-17 14:43:48	Maize	Standing crop	Close pair	NA	NA	NA	NA	0.293	NA	81.251	NA	NA	NA	NA	1.755	20.87	5447.41	NA	1544.73	6.711	0.36	NA	4222.17	NA	5.277	1755.22	NA	1.102	NA	NA	0.224	24.865	974.328	0.156516	29130.6	0.418943	12.6163	0	0.5209	0.5209	8.19894
MWI0023	4	3	-15.6188	35.3708	767	7	2018-04-16 14:46:52	2018-04-16 15:00:30	Maize	Standing crop	Main	NA	NA	NA	NA	0.601	NA	38.061	NA	0.011	0.094	NA	1.806	NA	3451.3	NA	1166.09	7.136	NA	0.265	2939.04	NA	5.817	1689.65	NA	0.601	NA	NA	0.24	24.537	1343.52	0.0991451	24258	0.306461	36.5921	0	1.185	1.185	6.35554
MWI0024	6	5	-12.609	34.1515	469	5	2018-04-17 12:50:55	2018-04-17 12:57:09	Maize	Standing crop	Main	NA	3.167	NA	NA	1.193	NA	65.403	NA	NA	NA	NA	2.023	NA	4345.59	NA	1350.77	7.2	0.348	NA	3086.16	NA	10.87	2337.53	0.02468	1.124	NA	NA	0.233	24.252	1766.33	0.0404349	37775	0.350317	11.5882	0	2.393	2.393	12.6443
MWI0025	6	5	-12.6516	34.179	472	5	2018-04-17 11:42:46	2018-04-17 11:51:15	Maize	Field stack	Main	NA	22.189	NA	NA	0.271	NA	59.726	NA	NA	NA	NA	1.439	44.629	4723.45	NA	1376.86	5.258	0.351	0.398	3231.3	NA	2.27	1720.09	0.01027	0.328	NA	NA	0.287	22.033	1227.46	0.0261157	24273.2	0.162841	30.6085	0.0832	0.7858	0.869	8.44519
MWI0026	6	5	-12.7135	34.1632	502	5	2018-04-17 10:56:23	2018-04-17 11:04:28	Maize	Field stack	Main	NA	NA	NA	NA	1.855	NA	65.198	NA	NA	NA	NA	1.519	NA	4569.36	NA	991.498	5.714	0.169	NA	2970.84	NA	18.216	2343.11	0.03794	0.891	NA	NA	0.229	22.334	1302.85	0.0239828	22172.4	0.200144	68.227	0	0.8879	0.8879	4.65528
MWI0027	6	5	-12.2512	33.9794	522	5	2018-04-16 16:36:13	2018-04-16 20:32:42	Maize	Standing crop	Main	NA	8.692	NA	NA	0.304	NA	53.898	NA	0.019	NA	NA	1.967	19.129	4937.67	0.026	1450.03	5.764	0.6	NA	3477.69	NA	9.925	2002.97	0.00724	0.307	NA	NA	0.259	23.81	695.682	0.0990983	7759.68	0.209991	5.56132	0	0.4622	0.4622	1.3988
MWI0029	6	5	-12.339	33.9886	569	5	2018-04-16 13:32:12	2018-04-16 20:35:14	Maize	Standing crop	Main	NA	1.809	NA	NA	0.188	NA	36.523	NA	NA	NA	NA	1.423	17.824	4393.71	NA	1369.04	6.332	0.307	NA	3405.02	NA	23.281	1938.71	0.11307	0.202	NA	NA	0.26	23.102	1638.72	0.253953	18178.7	0.292274	1.82121	0	0.7478	0.7478	2.16188
MWI0030	1	1	-13.8012	32.8803	1180	8	2018-04-16 10:57:15	2018-04-16 11:15:04	Maize	Standing crop	Main	NA	NA	NA	NA	0.488	NA	49.238	NA	0.049	2.986	0.004	1.509	20.546	3408.64	NA	847.386	5.778	NA	1.559	2393.29	NA	5.3	1326.19	0.00476	0.265	NA	NA	0.072	14.95	665.287	2.3785	9622.96	0.236017	NA	0	0.3211	0.3211	0.606735
MWI0031	7	5	-16.9124	35.2713	32	5	2018-04-16 15:32:08	2018-04-16 15:39:31	Rice	Standing crop	Main	NA	7.733	0.021	NA	0.581	NA	88.32	NA	0.034	NA	NA	3.208	18.583	3205.16	NA	1432.84	17.392	0.907	1.015	3043.1	NA	0.839	1757.6	0.27946	0.622	NA	NA	0.316	27.8	1222.31	0.0142552	21495.4	0.573289	NA	0.0296	0.9328	0.9624	8.38377
MWI0032	3	2	-10.4941	34.142	514	5	2018-04-17 17:34:30	2018-04-17 17:45:10	Maize	Standing crop	Main	NA	NA	NA	NA	NA	NA	58.963	NA	0.004	0.233	0.004	1.901	2.914	4376.48	NA	1069.66	5.092	0.193	0.492	3227.18	NA	5.243	1732.72	0.00735	0.351	NA	NA	0.108	24.214	581.576	0.0161985	13488.9	0.25063	13.9863	0	0.5803	0.5803	13.6817
MWI0033	7	5	-16.933	35.2633	34	5	2018-04-16 09:55:39	2018-04-16 10:05:38	Rice	Standing crop	Main	NA	3.557	0.011	NA	0.277	NA	91.515	NA	0.018	NA	NA	2.781	NA	2820.36	NA	1176.32	11.551	0.557	0.701	2481.01	NA	0.821	2021.06	1.68065	0.71	NA	NA	0.322	12.843	1984.42	0.0267269	40814.6	1.09388	3.49942	0.292	2.496	2.788	21.6532
MWI0034	4	3	-15.5806	35.3679	780	6	2018-04-16 11:13:27	2018-04-16 11:31:38	Maize	Store	Main	NA	NA	NA	NA	NA	NA	61.718	NA	NA	NA	NA	1.849	NA	3475.95	NA	1187.53	4.584	0.17	0.452	2661.25	0.013	8.481	1857.14	0.03636	0.477	NA	NA	0.219	27.263	2657.93	0.0946555	48088.6	0.442344	31.9712	0	1.834	1.834	11.1829
MWI0035	5	4	-10.6484	34.0661	1103	8	2018-04-16 12:37:41	2018-04-16 12:44:35	Maize	Standing crop	Main	NA	NA	NA	NA	0.81	NA	40.062	NA	0.023	0.237	NA	2.015	27.459	4173.17	NA	1360.05	5.493	0.064	0.298	3350.88	NA	8.646	2073.25	0.04787	0.427	NA	NA	0.24	20.073	1934.46	0.232761	36729.6	0.478677	NA	0	1.053	1.053	2.13444
MWI0036	5	4	-10.6023	34.1055	1321	7	2018-04-16 13:52:10	2018-04-16 13:59:31	Maize	Standing crop	Main	NA	6.645	NA	NA	0.217	NA	85.919	NA	0.006	0.141	0.008	2.208	16.457	5554.57	NA	1301.17	5.603	0.136	0.104	2621.19	NA	13.052	2078.29	NA	0.456	NA	NA	0.25	22.284	2668.31	1.37588	48535.2	3.85091	NA	0	1.764	1.764	1.69003
MWI0037	7	5	-16.9428	35.2423	35	5	2018-04-16 11:09:42	2018-04-16 11:24:58	Maize	Store	Main	NA	3.533	0.009	NA	NA	NA	68.136	NA	NA	NA	NA	2.716	20.637	6762.99	NA	2012.2	6.35	2.33	NA	5174.51	NA	1.683	2235.61	0.05092	0.198	NA	NA	0.317	42.663	2201.31	0.025944	45148.6	1.57116	4.58563	0.0131	4.3679	4.381	23.5667
MWI0038	7	5	-16.9251	35.2377	55	5	2018-04-16 12:00:45	2018-04-16 12:23:04	Pearl millet	Store	Main	NA	60.75	0.019	NA	1.038	NA	196.915	NA	0.203	NA	NA	5.508	161.95	5690.54	NA	1712.36	15.049	2.239	2.498	3553.07	NA	3.143	2334.85	0.75804	0.844	NA	NA	0.535	66.268	1043.45	0.0078659	24855.5	1.66389	NA	0.0025	1.0345	1.037	9.6324
MWI0039	7	5	-16.9113	35.2422	62	5	2018-04-16 14:41:51	2018-04-16 14:53:43	Pearl millet	Standing crop	Main	NA	11.525	NA	NA	0.216	NA	250.513	NA	0.057	NA	NA	6.122	92.43	5115.72	NA	1708.21	14.806	0.748	2.226	3667.36	NA	5.001	2658.85	0.19315	0.866	NA	NA	0.333	61.318	955.825	0.00901887	18056.3	0.765665	NA	0	0.8739	0.8739	8.73255
MWI0041	3	2	-10.248	34.1057	471	5	2018-04-17 14:24:13	2018-04-17 14:39:56	Maize	Standing crop	Close pair	NA	1.161	NA	NA	NA	NA	87.24	NA	0.005	0.334	NA	2.122	12.207	5341.31	NA	1798.26	8.705	0.958	0.247	4686.43	NA	1.416	2064.98	0.00901	0.324	NA	NA	0.12	29.559	579.993	0.0245721	8709.83	0.190747	5.87194	0.0076	1.2724	1.28	8.99837
MWI0042	7	5	-16.9685	35.2219	44	5	2018-04-17 07:25:15	2018-04-17 07:48:53	Maize	Store	Close pair	NA	11.269	NA	NA	0.119	NA	72.534	NA	0.02	NA	NA	2.036	28.762	6327.4	NA	2012.73	7.421	2.462	0.44	4359.27	NA	9.657	2418.15	0.6942	0.407	NA	NA	0.335	34.809	1014.89	0.00967864	21062.6	0.65902	NA	0.005	1.017	1.022	9.93472
MWI0043	7	5	-16.9682	35.2217	31	5	2018-04-17 07:56:51	2018-04-17 08:02:53	Maize	Store	Close pair	NA	7.862	NA	NA	0.118	NA	64.404	NA	NA	NA	NA	1.97	23.634	5235.97	NA	1550.01	6.676	1.52	NA	3423.55	NA	2.633	2371.85	0.73109	0.269	NA	NA	0.298	25.581	1037.97	0.00627925	20191.4	0.719449	NA	0	0.9166	0.9166	9.20382
MWI0044	1	1	-13.7916	32.8978	1190	8	2018-04-16 12:47:38	2018-04-16 12:55:48	Maize	Standing crop	Main	NA	NA	NA	NA	0.319	NA	35.072	NA	0.048	NA	0.023	1.339	23.998	3546.93	NA	1018.86	5.445	NA	0.174	2798	NA	15.578	1079.53	0.00491	0.303	NA	NA	0.072	12.005	566.241	15.3603	8608.02	0.0732619	NA	0	0.7122	0.7122	0.415563
MWI0045	4	3	-15.6056	35.4317	697	5	2018-04-17 10:02:32	2018-04-17 10:13:51	Maize	Standing crop	Main	NA	NA	NA	NA	NA	0.033	40.036	NA	0.029	NA	0.002	1.509	NA	3816.62	NA	1257.95	4.42	0.27	0.246	2778.8	NA	12.693	2024.47	NA	0.707	NA	NA	0.218	25.114	1299.87	0.0570453	34341.8	0.469412	63.6838	0	0.836	0.836	18.3954
MWI0047	4	3	-15.6111	35.2981	827	5	2018-04-17 11:11:57	2018-04-17 11:25:09	Maize	Store	Main	NA	9.573	NA	NA	0.659	NA	56.175	NA	0.013	0.064	NA	2.159	NA	3581.66	NA	1072.64	4.471	0.38	0.115	2518.37	NA	3.566	1718.22	0.02853	0.691	NA	NA	0.22	18.4	1006.03	0.212644	19953.9	0.296108	26.3818	0	0.9567	0.9567	3.42635
MWI0048	4	3	-15.5817	35.2519	913	5	2018-04-17 12:25:48	2018-04-17 12:34:24	Maize	Standing crop	Main	NA	NA	NA	NA	NA	NA	44.566	NA	0.03	NA	NA	1.619	NA	4056.82	NA	1447.04	7.6	NA	0.47	3035.96	0.009	6.807	1885.65	NA	0.41	NA	NA	0.208	22.292	1289.66	0.0789263	24997.4	0.305472	31.5532	0	0.8142	0.8142	3.26412
MWI0049	1	1	-13.7982	32.8824	1176	10	2018-04-16 12:02:15	2018-04-16 12:14:38	Maize	Standing crop	Main	NA	NA	NA	NA	0.255	NA	67.643	NA	0.009	NA	0.005	1.917	13.614	4803.92	NA	1112.35	5.563	NA	0.107	3224.82	NA	6.964	1246.61	0.01514	0.398	NA	NA	0.066	18.817	944.841	0.074184	19500.7	0.573004	NA	0	0.8801	0.8801	2.77956
MWI0050	4	3	-15.5681	35.2415	944	7	2018-04-17 13:11:28	2018-04-17 13:21:07	Maize	Standing crop	Close pair	NA	NA	NA	NA	1.043	NA	79.109	NA	NA	0.249	NA	3.552	NA	3683.46	NA	932.227	6.889	NA	0.251	2116.86	NA	4.998	1415.32	NA	0.687	NA	NA	0.222	21.451	1169.87	0.867239	22256.8	0.370648	25.2965	0	0.7038	0.7038	2.12359
MWI0051	3	2	-10.3088	34.1615	470	5	2018-04-17 10:12:18	2018-04-17 10:22:57	Maize	Standing crop	Main	NA	6.406	NA	NA	NA	NA	57.467	NA	0.005	0.391	0.005	1.639	6.465	4285.51	NA	1128.68	5.776	0.675	0.605	3048.21	NA	1.827	1713.2	0.02014	0.378	NA	NA	0.117	19.476	843.451	0.0206542	20014.6	0.159636	16.9175	0.0007	0.6185	0.6192	6.43275
MWI0052	3	2	-10.302	34.0401	534	5	2018-04-17 12:02:02	2018-04-17 12:13:49	Maize	Standing crop	Main	NA	1.063	NA	NA	1.122	NA	103.088	NA	0.004	0.091	NA	1.78	NA	4580.29	NA	1081.73	3.533	3.154	0.24	2996.58	NA	0.436	1711.2	0.00689	0.222	NA	NA	0.141	18.144	550.114	0.0240688	16397.2	0.255303	6.41924	1.1037	1.0243	2.128	20.1494
MWI0053	4	3	-15.5529	35.2782	848	5	2018-04-17 14:55:37	2018-04-17 15:04:42	Maize	Standing crop	Main	NA	NA	NA	NA	NA	NA	54.551	NA	0.018	NA	NA	1.719	NA	4054.05	NA	1445.81	7.072	0.747	0.117	3038.2	NA	2.919	1613.24	NA	0.363	NA	NA	0.213	23.189	1377.66	0.0544341	34973.6	0.290269	21.0701	0	1.133	1.133	6.84661
MWI0054	1	1	-16.0695	35.1434	913	5	2018-04-17 09:48:07	2018-04-17 10:07:49	Maize	Standing crop	Main	NA	1.459	NA	NA	0.155	NA	53.702	NA	0.018	NA	NA	1.698	15.179	5024.75	NA	1175.91	5.641	NA	0.092	3603.47	NA	6.689	1454.79	0.02441	0.214	NA	NA	0.082	25.111	3036.91	0.0307236	50797	0.414161	5.34836	0	1.465	1.465	7.22088
MWI0055	1	1	-16.0917	35.1924	776	4	2018-04-17 12:13:54	2018-04-17 12:29:44	Maize	Store	Main	NA	4.608	NA	NA	0.338	NA	40.572	NA	0.026	0.133	0.001	1.443	17.303	3851.69	NA	1178.08	5.793	NA	0.276	3092.7	NA	5.251	1417.47	0.01437	0.286	NA	NA	0.093	23.042	1265.12	1.24008	25444.3	0.47795	NA	0	0.6267	0.6267	1.595
MWI0056	5	4	-10.6285	34.1613	1133	7	2018-04-16 16:18:27	2018-04-16 16:24:31	Maize	Standing crop	Main	NA	15.045	0.017	NA	0.343	NA	55.07	NA	0.017	NA	0.021	1.464	21.803	3773.79	NA	1271.91	4.596	0.893	0.176	2405.57	0.104	3.918	2261.01	NA	0.347	NA	NA	0.256	28.664	2960.77	0.0388368	38117	9.19074	NA	0	4.108	4.108	12.7361
MWI0057	1	1	-16.0582	35.2418	709	5	2018-04-17 13:33:32	2018-04-17 13:47:45	Maize	Store	Main	NA	13.629	NA	NA	1.132	NA	56.18	NA	0.024	NA	NA	1.642	22.06	3534.68	NA	903.027	5.116	NA	0.165	2542.73	0.405	2.286	1249.38	0.04842	0.611	NA	NA	0.118	20.901	1221.47	0.732971	22184.8	0.106214	NA	0	0.772	0.772	1.87443
MWI0058	5	4	-10.5747	34.1599	491	5	2018-04-17 10:32:58	2018-04-17 10:39:17	Maize	Standing crop	Main	NA	4.729	0.015	NA	0.314	NA	73.129	NA	NA	NA	0.012	1.459	16.206	4747.04	NA	969.427	3.998	0.702	0.298	2574.44	NA	3.386	2027.27	0.01832	0.255	NA	NA	0.226	20.769	983.055	0.0136162	23513.8	0.896041	NA	0	0.7651	0.7651	8.22778
MWI0059	1	1	-16.0098	35.2963	696	5	2018-04-17 15:20:28	2018-04-17 15:41:13	Maize	Standing crop	Main	NA	2.452	0.015	NA	0.758	NA	32.486	NA	0.029	NA	NA	1.315	12.354	3436.04	NA	930.677	4.13	NA	0.281	2472.38	NA	2.479	1237.43	0.0151	0.406	NA	NA	0.089	22.82	1811.23	0.176329	39934.7	0.383578	NA	0	1.181	1.181	4.58287
MWI0060	5	4	-10.7125	34.1839	468	9	2018-04-17 11:32:48	2018-04-17 11:39:00	Maize	Standing crop	Main	NA	4.401	NA	NA	0.479	NA	58.857	NA	0.008	0.383	NA	1.895	17.48	4494.37	NA	1058.38	6.535	1.717	0.254	3040.31	NA	1.781	1852.08	NA	0.315	NA	NA	0.232	20.168	777.363	0.0233961	10078.5	1.25176	NA	0	0.8979	0.8979	7.39972
MWI0061	5	4	-10.7665	34.1988	489	8	2018-04-17 12:30:31	2018-04-17 12:36:30	Maize	Standing crop	Main	NA	NA	NA	NA	0.203	NA	54.254	NA	NA	0.268	NA	1.718	23.349	5076.5	NA	1515.25	6.913	0.387	0.172	3758.9	NA	1.166	2333.92	NA	0.299	NA	NA	0.228	24.372	1260.04	0.0271005	22449.2	0.537366	9.81747	0	0.9578	0.9578	7.20637
MWI0062	5	4	-10.8692	34.0587	1007	5	2018-04-17 15:30:58	2018-04-17 15:43:43	Maize	Standing crop	Main	NA	NA	NA	NA	0.629	NA	49.254	NA	0.023	0.467	0.003	1.145	17.831	3561.73	NA	1258.06	6.467	0.067	0.322	2473.37	NA	9.851	2228.67	NA	0.704	NA	NA	0.236	21.197	1307.16	0.0133193	37047.3	0.15366	NA	0	0.7882	0.7882	4.94587
MWI0063	1	1	-13.7896	32.8952	1186	7	2018-04-16 14:11:30	2018-04-16 14:21:00	Maize	Standing crop	Main	NA	NA	NA	NA	0.139	NA	33.735	NA	0.011	0.284	NA	1.561	15.517	4436.85	NA	1469.32	5.621	0.903	0.219	3909.55	NA	3.855	1467.89	0.05706	0.104	NA	NA	0.064	26.087	1257.57	0.0679272	16435.1	0.462652	4.61342	0.0024	0.7049	0.7073	1.97766
MWI0064	1	1	-13.7943	32.8914	1200	7	2018-04-16 14:51:13	2018-04-16 14:57:12	Maize	Standing crop	Main	NA	NA	NA	NA	0.295	NA	31.484	NA	0.014	0.114	NA	2.014	17.327	4817.04	NA	1549.41	4.953	0.912	0.103	4002.46	NA	5.503	1493.64	0.01759	0.132	NA	NA	0.054	26.744	1724.49	0.0582675	28120.5	0.639184	4.07012	0.024	1.145	1.169	5.69326
MWI0065	1	1	-13.9427	33.0315	1106	5	2018-04-17 09:55:50	2018-04-17 10:05:58	Maize	Standing crop	Main	NA	NA	NA	NA	0.303	NA	25.406	NA	0.01	NA	NA	1.922	15.465	3966.36	NA	1203.9	4.331	0.813	0.055	3218.86	NA	4.455	1568.78	0.02124	0.123	NA	NA	0.055	22.452	652.257	0.150465	9870.31	0.1617	NA	0	0.5318	0.5318	1.811
MWI0066	1	1	-13.9394	32.9712	1120	9	2018-04-17 11:28:47	2018-04-17 11:39:49	Maize	Standing crop	Close pair	NA	NA	NA	NA	0.487	NA	36.003	NA	0.009	NA	0.003	1.489	NA	3223.71	NA	843.168	5.175	NA	0.218	2202.64	NA	4.571	1268.3	0.03837	0.233	NA	NA	0.071	13.26	784.742	0.599896	8233.33	0.244816	NA	0	0.6511	0.6511	0.942233
MWI0067	1	1	-13.94	32.9701	1119	8	2018-04-17 11:44:49	2018-04-17 11:53:20	Maize	Standing crop	Close pair	NA	NA	NA	NA	0.262	NA	37.645	NA	0.006	NA	0.021	1.039	12.931	3922.14	NA	933.656	4.025	NA	0.081	2814.59	0.408	12.651	930.024	0.028	0.257	NA	NA	0.044	11.952	1042.38	0.312985	18728.1	0.249817	NA	0	0.6789	0.6789	1.29605
MWI0068	1	1	-13.8743	33.0054	1097	7	2018-04-17 13:02:56	2018-04-17 13:10:30	Maize	Standing crop	Main	NA	NA	0.051	NA	0.623	NA	38.791	NA	0.003	NA	0.003	2.036	10.148	3365.62	NA	737.191	3.564	NA	0.18	2046.1	NA	4.668	915.121	0.05903	0.268	NA	NA	0.057	13.729	915.793	0.311728	18050.8	0.131594	NA	0	0.5495	0.5495	1.30763
MWI0069	1	1	-13.8363	32.943	1122	7	2018-04-17 13:58:37	2018-04-17 14:09:04	Maize	Store	Main	NA	NA	NA	NA	0.49	NA	47.068	NA	0.005	NA	0.005	1.33	16.262	4152.91	NA	1429.56	6.508	NA	0.093	3386.75	NA	6.391	1181.88	0.0879	0.269	NA	NA	0.057	18.898	601.184	0.0451612	6093.09	0.115517	NA	0	1.021	1.021	3.73608
MWI0070	1	1	-16.0032	35.289	682	4	2018-04-17 16:07:24	2018-04-17 16:18:24	Maize	Store	Main	NA	11.821	NA	NA	0.599	NA	52.66	NA	0.02	0.099	NA	1.943	26.759	3755.42	NA	1175.82	5.68	NA	0.246	3241.95	NA	3.183	1619.98	0.00924	0.466	NA	NA	0.116	25.217	1296.65	0.0973609	25329.3	0.374035	NA	0	1.247	1.247	7.14876
MWI0071	1	1	-13.7606	32.8113	1282	8	2018-04-17 15:59:28	2018-04-17 16:12:14	Maize	Standing crop	Close pair	NA	18.337	NA	NA	0.42	NA	52.454	NA	0.026	1.173	0.001	1.813	23.535	3458.7	NA	965.737	4.396	NA	0.625	2566.47	NA	3.218	1082.2	0.09062	0.313	NA	NA	0.092	17.348	2057.23	0.981685	48377.1	1.60631	NA	0	1.385	1.385	2.1415
MWI0072	1	1	-13.7595	32.8126	1264	9	2018-04-17 16:31:07	2018-04-17 16:38:18	Maize	Standing crop	Close pair	NA	NA	0.016	NA	0.333	NA	31.916	NA	0.01	0.234	0.001	1.849	14.792	3849.31	NA	990.456	3.548	NA	0.169	2660.53	NA	5.744	1282.05	0.01635	0.163	NA	0.003	0.071	13.321	1685.97	0.290067	30184.5	1.11245	NA	0	0.8834	0.8834	1.94707
MWI0073	3	2	-10.2506	34.1134	466	5	2018-04-17 13:55:16	2018-04-17 14:07:48	Maize	Standing crop	Close pair	NA	2.062	NA	NA	NA	NA	78.08	NA	0.008	NA	NA	1.967	3.624	4390.95	NA	1248.88	6.578	1.254	0.148	3201.65	NA	1.832	1465	0.00463	0.124	NA	NA	0.134	21.853	1067.84	0.0333817	24450.9	0.465099	9.43771	0.3838	1.3422	1.726	23.2168
MWI0074	7	5	-17.1125	35.2274	19	5	2018-04-17 14:35:57	2018-04-17 14:53:03	Maize	Store	Main	NA	19.627	0.009	NA	0.223	NA	98.213	NA	0.018	NA	NA	2.298	35.443	5032.7	NA	1318.5	5.812	1.789	NA	3226.89	0.494	2.009	2668.44	0.64978	0.537	NA	NA	0.332	24.046	2026.34	0.0307306	40175	0.822275	4.03801	0.1544	2.0896	2.244	15.5964
MWI0075	7	5	-17.0216	35.2067	48	5	2018-04-17 11:46:09	2018-04-17 11:51:16	Pearl millet	Standing crop	Main	NA	5.363	NA	NA	0.297	NA	195.41	NA	0.07	NA	NA	4.415	91.777	6842.24	NA	1693.45	13.984	1.288	1.944	4141.16	NA	2.098	2317.23	0.16232	1.14	NA	NA	0.298	55.904	979.876	0.00909298	17219.2	0.663595	NA	0	0.8394	0.8394	7.48074
MWI0076	7	5	-17.0915	35.2113	47	5	2018-04-17 15:33:13	2018-04-17 15:52:10	Maize	Store	Main	NA	9.157	NA	NA	0.222	NA	74.718	NA	NA	NA	NA	2.639	32.57	5676.68	NA	1545.61	6.83	0.763	0.409	3992.43	NA	2.028	2405.13	0.63135	0.249	NA	NA	0.315	29.912	1671.05	0.0077612	34208.7	0.591947	NA	0	1.998	1.998	16.1133
MWI0077	1	1	-16.0113	35.1346	1018	5	2018-04-18 09:05:30	2018-04-18 09:20:31	Maize	Standing crop	Main	NA	2.824	NA	NA	0.431	NA	49.356	NA	0.007	NA	NA	1.426	19.267	4358.98	NA	939.042	4.299	NA	0.116	2795.57	NA	2.661	1221.85	0.00788	0.459	NA	NA	0.09	16.658	2168.32	0.162315	27420.2	0.350644	NA	0	1.034	1.034	2.70582
MWI0078	3	2	-10.2015	34.0407	506	5	2018-04-18 09:58:42	2018-04-18 10:08:44	Maize	Standing crop	Main	NA	1.413	NA	NA	NA	NA	65.11	NA	0.004	0.032	0.002	1.496	7.259	4812.74	NA	1492.07	6.358	0.866	0.194	3321.15	NA	1.985	1867.08	0.01715	0.249	NA	NA	0.123	23.21	749.174	0.0265179	16423.5	0.202656	9.10325	0.0575	1.0575	1.115	14.8514
MWI0079	3	2	-10.2353	34.0412	549	5	2018-04-18 11:29:36	2018-04-18 11:38:05	Maize	Standing crop	Main	NA	0.945	NA	NA	NA	NA	54.07	NA	0.01	0.323	NA	1.72	NA	4516.34	NA	1458.81	5.108	0.923	0.279	3688.34	NA	1.206	1671.47	NA	0.145	NA	NA	0.133	23.347	880.667	0.0241769	29733.8	0.29184	14.3779	0.3692	1.2238	1.593	15.8678
MWI0080	4	3	-15.5314	35.3282	815	5	2018-04-18 12:05:19	2018-04-18 12:14:29	Maize	Store	Main	NA	3.067	NA	NA	0.833	0.032	44.88	NA	0.024	0.07	NA	1.494	NA	4311	NA	1438.98	5.105	0.599	0.364	3507.61	NA	3.477	1640.45	0.02055	0.586	NA	NA	0.214	24.362	1157.9	0.0424208	18458.7	0.304164	31.035	0	0.9055	0.9055	7.2947
MWI0081	7	5	-17.0252	35.1035	297	5	2018-04-18 09:21:33	2018-04-18 09:41:39	Maize	Store	Main	NA	3.705	NA	NA	0.251	NA	133.913	NA	NA	NA	NA	1.103	NA	4592.51	NA	1259.29	6.26	0.727	NA	3139.61	NA	3.66	2210.71	0.04285	1.184	NA	NA	0.302	25.961	1272.87	1.25112	23064.5	1.14666	NA	0	1.01	1.01	6.3723
MWI0082	1	1	-14.8748	34.7508	873	5	2018-04-17 11:23:39	2018-04-17 11:39:58	Maize	Standing crop	Close pair	NA	2.828	NA	NA	0.262	NA	49.91	NA	0.051	1.498	NA	1.593	25.881	2719.41	NA	883.611	6.896	NA	0.854	1758.67	0.043	4.746	1460.97	0.01081	0.42	NA	NA	0.049	16.312	1983.16	1.06673	31002.7	0.77942	NA	0	1.038	1.038	2.61826
MWI0083	1	1	-14.8783	34.7478	867	5	2018-04-17 12:22:56	2018-04-17 12:34:19	Maize	Standing crop	Close pair	NA	2.587	NA	NA	0.255	NA	45.601	NA	0.006	0.073	NA	1.165	20.213	4112.14	NA	1197.26	4.952	NA	0.202	3168.62	0.048	0.635	1557.57	0.02616	0.376	NA	NA	0.057	22.695	1213.03	0.0262224	21151.5	0.34714	NA	0.0045	0.9421	0.9466	7.23289
MWI0084	4	3	-15.4977	35.2246	1030	5	2018-04-18 14:11:35	2018-04-18 14:22:57	Maize	Standing crop	Main	NA	NA	NA	NA	NA	NA	31.394	NA	0.036	0.186	NA	1.925	127.389	4524.56	NA	1450.3	5.06	0.713	0.235	3497.44	NA	2.294	1870.99	NA	0.222	NA	NA	0.22	22.845	1167.46	0.0368666	25713.6	0.196668	6.18215	0.0402	1.7328	1.773	11.4549
MWI0085	1	1	-14.95	34.6973	953	5	2018-04-17 15:49:21	2018-04-17 15:57:31	Maize	Store	Close pair	NA	3.29	NA	NA	0.169	NA	49.488	NA	0.01	NA	NA	1.628	26.715	3727.38	NA	1156.26	4.152	NA	0.065	3067.66	0.059	1.545	1621.78	0.08173	0.331	NA	NA	0.058	22.358	1621.42	0.0350943	61742.3	1.92711	NA	0	1.175	1.175	15.8774
MWI0086	7	5	-17.0151	35.0765	363	5	2018-04-18 10:18:00	2018-04-18 10:25:48	Maize	Standing crop	Close pair	NA	4.756	NA	NA	1.465	NA	103.329	NA	NA	NA	NA	2.674	18.478	4709.03	NA	1463.52	4.799	0.615	NA	3133.72	NA	2.987	2539.1	0.04381	3.974	NA	NA	0.273	26.407	1077.65	0.0296814	16231.3	0.742525	80.2926	0.013	1.942	1.955	12.7108
MWI0087	7	5	-17.0147	35.076	363	5	2018-04-18 10:32:23	2018-04-18 10:37:52	Maize	Standing crop	Close pair	NA	4.006	NA	NA	NA	NA	53.467	NA	NA	NA	NA	2.394	19.905	4600.93	NA	1490.05	5.951	1.033	0.533	3333.05	NA	3.209	2527.93	0.08749	0.234	NA	NA	0.282	29.031	1713.49	0.0378474	27616.3	0.806993	NA	0	2.391	2.391	13.0472
MWI0088	7	5	-17.1049	35.1826	79	5	2018-04-18 13:15:18	2018-04-18 13:25:45	Maize	Store	Main	NA	6.183	NA	NA	0.177	NA	65.997	NA	NA	NA	NA	2.446	22.669	5942.86	NA	1559.17	5.945	0.892	0.659	3732.2	NA	2.84	2214.99	0.23184	0.338	NA	NA	0.282	37.449	1350.93	0.0061463	27085.2	0.51163	NA	0	1.094	1.094	10.7672
MWI0089	7	5	-17.0101	35.1019	314	5	2018-04-18 11:08:28	2018-04-18 11:17:06	Maize	Store	Main	NA	7.141	NA	NA	0.195	NA	55.974	NA	NA	NA	NA	1.933	17.935	3640.32	NA	1093.53	4.837	0.864	NA	2338.44	NA	1.873	2287.92	0.05324	0.407	NA	NA	0.286	22.949	1173.52	0.0184297	24555	1.32021	7.73543	0	1.514	1.514	10.8444
MWI0090	1	1	-14.9097	34.8297	783	5	2018-04-17 13:21:13	2018-04-17 13:32:17	Maize	Store	Main	NA	2.844	NA	NA	0.405	NA	219.135	NA	0.032	2.032	NA	3.337	31.06	5057.78	NA	1517.5	7.496	NA	1.307	4136.88	0.041	2.507	1545.72	0.03339	0.455	NA	NA	0.057	30.307	1687.31	0.0404273	40174.8	0.553746	NA	0	1.271	1.271	9.21941
MWI0091	1	1	-14.9467	34.6991	942	5	2018-04-17 16:44:14	2018-04-17 16:54:13	Maize	Field stack	Close pair	NA	3.513	NA	NA	0.239	NA	52.222	NA	0.01	0.359	0.007	0.839	16.368	3432.76	NA	893.922	3.674	NA	0.197	2379.46	0.05	2.697	1112.82	0.00251	0.405	NA	NA	0.039	16.914	2546.84	0.0557596	82503.6	0.535391	NA	0	1.19	1.19	9.16529
MWI0092	1	1	-14.8256	34.8094	869	5	2018-04-18 10:00:06	2018-04-18 10:09:08	Maize	Standing crop	Close pair	NA	1.621	NA	NA	0.68	NA	61.266	NA	0.018	NA	NA	2.294	23.375	4702.69	NA	1526.79	6.749	NA	0.611	3876.41	0.048	3.886	1677.36	0.01759	1.047	NA	NA	0.036	25.519	2126.12	0.0289703	43214.9	1.02213	NA	0	1.651	1.651	12.6231
MWI0093	1	1	-14.8254	34.8106	874	5	2018-04-18 10:39:22	2018-04-18 10:48:04	Maize	Standing crop	Close pair	NA	3.152	NA	NA	0.858	NA	56.988	NA	0.021	0.284	0.003	2.803	28.043	4819.08	NA	1570.9	7.158	NA	0.848	3916.34	0.061	8.127	1517.33	0.00777	0.75	NA	NA	0.072	27.994	1346.17	0.0365168	24140.7	0.763107	NA	0	1.213	1.213	8.37976
MWI0094	4	3	-15.522	35.2099	1007	5	2018-04-18 14:38:46	2018-04-18 14:48:56	Maize	Standing crop	Main	NA	NA	NA	NA	NA	NA	27.901	NA	NA	NA	NA	1.329	NA	4500.59	NA	1616.61	8.87	0.204	NA	3741.83	NA	1.827	1888.64	NA	0.086	NA	NA	0.207	27.415	2455.46	0.0317212	63640.2	0.506282	9.47808	0.0082	1.1958	1.204	10.7363
MWI0095	4	3	-15.4578	35.277	989	5	2018-04-18 15:11:03	2018-04-18 15:20:06	Maize	Standing crop	Main	NA	NA	NA	NA	NA	0.046	45.775	NA	0.015	0.071	0.003	2.43	NA	3935.31	NA	1659.15	6.916	NA	0.138	3744.14	NA	9.427	1763.76	0.0429	0.239	NA	NA	0.212	25.164	2107.26	0.330383	38436.1	0.245831	30.6359	0	1.183	1.183	4.35072
MWI0096	1	1	-15.9954	35.1569	921	3	2018-04-18 10:19:58	2018-04-18 10:26:41	Maize	Standing crop	Main	NA	NA	NA	NA	1.175	NA	50.666	NA	0.013	NA	NA	1.837	23.828	3503.63	NA	1046.65	6.821	NA	0.343	2855.34	NA	5.265	1105.91	0.01139	0.884	NA	NA	0.095	17.756	1674.5	0.459855	20437.9	0.223692	NA	0	1.118	1.118	3.02341
MWI0097	1	1	-15.9872	35.1976	873	5	2018-04-18 11:22:20	2018-04-18 11:36:54	Maize	Store	Main	NA	4.682	NA	NA	0.731	NA	52.074	NA	0.011	NA	NA	1.694	18.726	3454.01	NA	987.319	4.333	NA	0.136	2660.65	NA	3.452	1257.87	0.0405	0.676	NA	NA	0.109	15.137	1207.16	0.346879	17988.8	0.333923	NA	0	0.5842	0.5842	2.038
MWI0098	1	1	-16.007	35.1975	828	3	2018-04-18 12:33:17	2018-04-18 12:44:31	Maize	Store	Main	NA	8.779	NA	NA	0.774	NA	52.448	NA	0.034	0.073	NA	1.32	33.69	4071.79	NA	1133.17	5.312	NA	0.262	3202.36	NA	2.172	1493.2	0.01508	0.851	NA	NA	0.117	18.545	1656.56	0.326827	24928.4	0.598357	NA	0	0.6415	0.6415	3.13135
MWI0099	1	1	-16.016	35.3172	647	5	2018-04-18 15:17:54	2018-04-18 15:29:15	Maize	Store	Main	NA	12.908	NA	NA	1.412	NA	59.59	NA	0.017	NA	0.002	1.394	27.281	4318.2	NA	1181.38	4.783	NA	0.331	3350.94	NA	7.016	1252.38	0.03159	1.286	NA	NA	0.127	21.929	1824.99	0.400669	23661.9	0.259298	NA	0	1.832	1.832	8.23439
MWI0100	5	4	-11.0036	34.0779	1605	7	2018-04-18 11:25:17	2018-04-18 11:32:57	Maize	Standing crop	Main	NA	NA	NA	NA	2.434	NA	96.225	NA	NA	0.135	NA	2.645	NA	6585.4	NA	1378.86	7.967	0.382	NA	3073.74	NA	13.872	2137.47	NA	2.316	NA	NA	0.228	21.653	3912.25	1.13968	76637.8	1.13473	44.5678	0	2.791	2.791	3.16822
MWI0101	5	4	-11.0174	34.1287	1486	6	2018-04-18 12:59:21	2018-04-18 13:06:38	Maize	Standing crop	Main	NA	NA	NA	NA	0.551	NA	40.582	NA	0.012	0.252	0.004	1.848	NA	4947.36	NA	1322.26	5.043	0.382	0.107	3281.35	NA	7.066	1902.61	NA	0.23	NA	NA	0.233	20.668	2320.99	0.500518	47473.1	0.246214	13.5103	0	2.621	2.621	9.76594
MWI0102	3	2	-10.1632	33.9628	634	5	2018-04-18 14:28:33	2018-04-18 14:36:00	Maize	Standing crop	Main	NA	17.344	NA	NA	NA	NA	77.903	NA	0.02	0.747	NA	2.314	25.589	4478.45	NA	1147.68	5.586	1.881	0.503	3017.66	NA	0.273	1630.47	0.01986	0.309	NA	NA	0.206	20.819	877.534	0.0351617	14272.1	0.216918	17.4274	1.05	1.016	2.066	12.2501
MWI0103	3	2	-10.0981	33.958	490	5	2018-04-18 14:43:34	2018-04-18 14:59:18	Maize	Standing crop	Main	NA	7.256	NA	NA	NA	NA	45.239	NA	0.007	0.06	NA	1.453	8.679	3974.32	NA	1168.16	4.635	1.415	0.192	2918.09	NA	0.34	1743.65	0.01897	0.179	NA	NA	0.145	22.826	1030.46	0.0477079	30043.3	0.213746	10.5538	0.1899	1.0761	1.266	9.29438
MWI0104	3	2	-10.018	33.944	473	4	2018-04-18 15:26:49	2018-04-18 15:39:28	Maize	Standing crop	Main	NA	2.861	NA	NA	NA	NA	61.216	NA	0.009	0.433	NA	1.434	19.554	4071.06	NA	1174.24	6.695	0.438	0.483	3111.44	NA	0.419	1986.38	0.05966	0.456	NA	NA	0.142	17.099	645.183	0.021554	15747.4	0.252689	7.75307	0.0026	0.8638	0.8664	8.31577
MWI0105	1	1	-13.7465	32.8445	1242	6	2018-04-17 17:20:46	2018-04-17 17:26:31	Maize	Standing crop	Main	NA	NA	0.012	NA	0.407	NA	32.822	NA	0.007	NA	NA	1.367	10.389	3107.6	NA	851.094	3.882	NA	0.162	1922.63	NA	6.676	1167.3	0.03115	0.224	NA	NA	0.072	13.09	1319.46	0.175842	20535.9	0.316557	NA	0	0.4523	0.4523	0.880974
MWI0106	1	1	-14.8286	34.6335	1132	5	2018-04-19 09:51:52	2018-04-19 09:57:36	Maize	Standing crop	Main	NA	2.202	NA	NA	0.466	NA	46.841	NA	0.007	0.176	NA	1.6	35.326	4425.25	NA	1296.17	5.462	NA	0.157	3567.97	NA	2.239	1604.24	0.00123	0.62	NA	NA	0.082	21.009	1975.78	0.0441287	38103	0.383498	10.4704	0.0161	1.5979	1.614	9.77186
MWI0107	1	1	-14.8056	34.6243	1168	5	2018-04-19 10:40:12	2018-04-19 10:45:24	Maize	Standing crop	Main	NA	2.042	NA	NA	0.131	NA	44.97	NA	0.004	NA	NA	1.443	18.902	4609.47	NA	1114.6	3.305	NA	0.128	2957.08	NA	0.94	1224.3	0.00153	0.25	NA	NA	0.064	18.65	1914.32	0.0525053	31604.2	0.460779	2.588	0.0957	1.6383	1.734	9.014
MWI0108	5	4	-11.0211	33.8511	1050	7	2018-04-19 16:56:46	2018-04-19 17:01:19	Maize	Standing crop	Close pair	NA	NA	NA	NA	0.13	NA	54.429	NA	0.01	0.477	NA	1.255	18.117	4363.91	NA	1293.91	5.016	0.414	0.363	3225.52	NA	1.617	2053.4	NA	0.335	NA	NA	0.235	23.684	836.978	0.0179324	18326.2	0.117641	NA	0	0.7105	0.7105	5.46867
MWI0109	6	5	-12.478	33.9953	633	5	2018-04-18 16:19:05	2018-04-18 16:25:56	Maize	Standing crop	Main	NA	NA	NA	NA	0.941	NA	58.111	NA	0.059	NA	NA	29.836	NA	4117.06	NA	1268.01	6.879	0.197	5.365	3084.64	NA	4.355	1652.1	NA	0.708	NA	NA	0.213	36.123	1177.14	0.029754	22889.5	0.557921	19.1992	0	1.082	1.082	4.1164
MWI0110	3	2	-9.94685	33.9156	450	5	2018-04-20 09:23:57	2018-04-20 09:35:46	Maize	Store	Close pair	NA	17.088	0.004	NA	NA	NA	66.824	NA	0.012	0.518	NA	2.181	17.954	4237	NA	1406.85	6.486	0.768	0.35	3423.26	NA	1.239	1720.07	0.02195	0.266	NA	NA	0.16	24.375	1403.04	0.0190433	39126.7	0.400761	13.2625	0	1.226	1.226	14.1394
MWI0111	5	4	-10.9754	33.7903	1098	8	2018-04-20 10:19:42	2018-04-20 10:25:02	Maize	Standing crop	Main	NA	NA	NA	NA	0.232	NA	68.978	NA	NA	0.407	NA	1.375	NA	4029.53	NA	854.493	3.817	0.314	0.225	2312.71	0.018	1.862	1974.19	NA	0.593	NA	NA	0.228	20.92	913.485	0.0192424	17471.4	0.0387033	NA	0	0.3642	0.3642	1.29984
MWI0112	4	3	-15.4024	35.338	855	10	2018-04-20 10:12:02	2018-04-20 10:18:35	Maize	Standing crop	Main	NA	NA	NA	NA	NA	NA	42.161	NA	0.015	NA	NA	1.526	NA	3765.32	NA	1181.9	4.797	0.46	NA	2980.06	NA	2.62	1807.51	NA	0.183	NA	NA	0.232	20.957	1561.92	0.0537423	22738.5	0.235322	10.8425	0	0.9317	0.9317	4.02737
MWI0113	5	4	-11.0201	33.7819	1059	6	2018-04-20 09:31:38	2018-04-20 09:37:49	Maize	Standing crop	Main	NA	NA	NA	NA	0.332	NA	61.846	NA	NA	0.056	NA	2.293	15.162	4674.56	NA	1410.88	6.105	0.222	0.081	3510.57	NA	1.873	2352.33	0.02715	0.341	NA	NA	0.23	26.466	1655.83	0.0235824	49385.4	0.222674	13.3305	0	1.973	1.973	11.3414
MWI0114	4	3	-15.4072	35.3135	891	8	2018-04-20 09:33:05	2018-04-20 09:41:22	Maize	Standing crop	Main	NA	NA	NA	NA	0.678	NA	44.292	NA	0.014	NA	NA	1.769	NA	3578.74	NA	1154.64	4.843	NA	NA	2886.54	NA	5.259	1765.69	NA	0.334	NA	NA	0.22	18.6	1214.19	0.254142	12933.5	0.285833	14.6074	0	0.4976	0.4976	1.18894
MWI0115	3	2	-9.93462	33.9289	472	5	2018-04-20 09:56:01	2018-04-20 10:12:20	Maize	Store	Main	NA	2.359	NA	NA	NA	NA	56.655	NA	0.009	0.337	NA	1.854	10.016	4897.26	NA	1516.68	4.863	0.98	0.295	3774	NA	0.902	1650.81	0.03267	0.16	NA	NA	0.14	25.454	1331.7	0.0138077	41829.8	0.490168	12.862	0	1.446	1.446	16.3599
MWI0116	3	2	-9.92887	33.9349	467	5	2018-04-20 10:28:04	2018-04-20 10:40:02	Maize	Standing crop	Close pair	NA	21.936	0.003	NA	NA	NA	70.995	NA	0.017	0.818	0.001	1.826	29.341	5267.72	NA	1195.3	6.657	0.589	0.455	3298.6	NA	1.102	1668.2	0.00992	0.296	NA	NA	0.166	20.152	826.285	0.0229653	29567.7	0.515033	11.4505	0	1.001	1.001	9.69759
MWI0117	4	3	-15.4014	35.2525	1031	9	2018-04-20 13:29:51	2018-04-20 13:35:52	Maize	Standing crop	Main	NA	NA	NA	NA	NA	NA	36.163	NA	NA	NA	NA	1.63	NA	3461.98	NA	1161.45	3.974	0.282	NA	2495.1	0.026	3.974	1590.58	0.03642	0.192	NA	NA	0.204	18.83	3334.61	0.0461883	64958.5	0.669866	34.5555	0	1.404	1.404	5.58747
MWI0118	1	1	-16.2981	35.2067	758	5	2018-04-19 13:33:05	2018-04-19 13:41:18	Maize	Store	Close pair	NA	29.95	0.013	NA	0.58	NA	44.619	NA	0.036	NA	0.001	2.245	32.014	3294.69	NA	953.504	5.352	NA	0.136	2113.96	NA	4.59	1283.25	0.03524	0.362	NA	NA	0.145	20.823	2517.67	0.823772	59413.8	0.389258	NA	0	1.483	1.483	2.70293
MWI0119	1	1	-16.301	35.2093	664	5	2018-04-19 12:54:11	2018-04-19 13:06:46	Maize	Store	Close pair	NA	11.162	NA	NA	0.318	NA	40.158	NA	0.034	0.096	0.003	1.866	25.961	3965.98	NA	1206.09	5.282	NA	0.151	3145.94	NA	8.116	1308.55	0.38774	0.454	NA	NA	0.128	20.985	2105.35	0.329389	41517.1	0.317627	NA	0	1.465	1.465	4.75449
MWI0120	1	1	-15.9335	35.084	1156	5	2018-04-20 09:01:39	2018-04-20 09:12:28	Maize	Standing crop	Main	NA	3.653	NA	NA	1.015	NA	64.22	NA	0.03	NA	0.005	1.776	17.955	3627.08	NA	1090.86	5.876	NA	0.293	2690.99	NA	15.023	1317.82	0.01064	0.843	NA	NA	0.097	19.258	1955.3	1.06283	25893.9	0.284002	NA	0	0.8092	0.8092	1.45199
MWI0121	6	5	-13.1221	34.2441	500	5	2018-04-20 12:08:32	2018-04-20 12:14:33	Maize	Standing crop	Close pair	NA	NA	NA	NA	0.799	NA	48.846	NA	0.039	NA	0.041	1.043	NA	4030.64	NA	1110.36	8.825	0.371	NA	3059.43	NA	17.387	1584.1	0.00767	0.46	NA	NA	0.222	21.459	760.578	1.36238	7181.62	0.00781218	8.33853	0	0.3892	0.3892	0.372029
MWI0122	6	5	-12.3659	34.0663	468	5	2018-04-18 11:53:33	2018-04-18 11:59:53	Maize	Standing crop	Main	NA	NA	NA	NA	0.334	NA	54.055	NA	NA	NA	0.032	1.496	NA	5020.93	NA	1655.85	9.441	0.057	NA	3856.97	NA	25.034	1818.14	0.0048	0.321	NA	NA	0.229	26.66	751.627	0.221601	8410.92	0.54396	5.18592	0	0.3291	0.3291	0.964624
MWI0123	6	5	-12.8947	34.2783	468	5	2018-04-19 10:12:46	2018-04-19 10:19:16	Maize	Store	Close pair	NA	8.804	NA	NA	2.169	NA	69.183	NA	0.022	NA	0.024	1.993	21.843	5059.83	NA	1410.03	8.926	0.133	NA	3548.33	NA	27.314	1723.25	0.02506	0.814	NA	NA	0.254	25.885	1118.36	0.047433	12146.3	0.102904	17.61	0	0.6679	0.6679	1.70812
MWI0124	6	5	-12.8935	34.2774	473	5	2018-04-19 10:41:12	2018-04-19 11:25:35	Maize	Store	Close pair	NA	11.099	NA	NA	1.357	NA	74.778	NA	NA	NA	NA	1.768	25.923	5202.09	NA	1532.26	11.06	0.267	NA	3757.53	NA	16.288	1953.44	0.00974	0.772	NA	NA	0.272	25.006	1612.02	4.45475	18963.4	0.254453	10.7379	0	0.7956	0.7956	1.91405
MWI0125	6	5	-12.9502	34.2534	491	5	2018-04-21 09:38:53	2018-04-21 09:46:02	Maize	Standing crop	Main	NA	NA	NA	NA	NA	NA	36.716	NA	NA	NA	0.019	1.593	NA	4150.19	NA	1504.08	10.199	0.136	NA	3392.69	NA	33.021	1728	0.00851	0.279	NA	NA	0.226	22.226	1023.41	0.315911	12823.4	0.0685214	1.35432	0	0.3802	0.3802	0.385237
MWI0126	7	5	-13.7314	34.2937	575	5	2018-05-03 12:09:24	2018-05-03 12:15:04	Maize	Field stack	Main	NA	22.453	0.011	NA	1.641	NA	87.105	NA	0.03	NA	NA	2.634	50.676	4903.28	NA	1504.84	7.812	0.675	NA	3329.32	NA	3.134	2082.35	0.01124	1.457	NA	NA	0.357	29.518	1268.89	0.0179553	28783.5	1.41861	NA	0	1.05	1.05	8.40722
MWI0127	6	5	-12.9771	34.1999	509	5	2018-04-21 10:28:57	2018-04-21 10:35:08	Maize	Field stack	Main	NA	NA	NA	NA	1.092	NA	47.563	NA	0.08	NA	NA	1.785	NA	3648.61	NA	1167.34	7.94	0.457	NA	2567.95	NA	6.672	1796.9	0.00447	0.828	NA	NA	0.224	17.185	860.034	0.0440697	9514.29	0.0791065	7.58648	0	0.7288	0.7288	1.94714
MWI0128	7	5	-12.9212	34.2985	463	5	2018-04-21 12:11:24	2018-04-21 12:15:25	Maize	Standing crop	Main	NA	1.177	0.02	NA	0.12	NA	47.852	NA	NA	NA	NA	1.633	NA	4193.5	NA	935.815	3.77	0.842	NA	2783	NA	7.57	1943.6	0.004	0.196	NA	NA	0.292	25.414	1712.27	0.0847048	24922.1	0.367251	17.4827	0	1.561	1.561	5.36157
MWI0129	2	1	-13.4885	32.9765	1059	8	2018-04-18 16:24:36	2018-04-18 16:32:12	Maize	Standing crop	Main	NA	1.328	NA	NA	0.482	NA	50.8	NA	0.007	NA	0.001	1.248	12.872	4294.11	NA	1226.3	4.096	NA	0.326	3179.87	NA	5.22	1172.86	0.04228	0.3	NA	NA	0.068	21.523	1163.95	0.0208687	21571.7	0.097501	NA	0	1.148	1.148	5.958
MWI0130	7	5	-13.2308	34.2519	508	5	2018-04-23 10:34:57	2018-04-23 10:39:04	Maize	Standing crop	Main	NA	1.24	0.009	NA	0.794	NA	49.854	NA	NA	NA	0.015	3.588	NA	7173.54	0.043	1499.32	7.84	0.312	NA	4222.87	NA	20.382	1675.25	0.00871	0.398	NA	NA	0.295	32.898	1300.37	0.179775	12209.5	0.0862134	6.19777	0	0.7233	0.7233	0.518802
MWI0131	3	2	-9.74322	33.8514	482	5	2018-04-23 10:15:57	2018-04-23 10:25:08	Rice	Standing crop	Close pair	NA	42.539	0.023	NA	2.602	NA	97.27	NA	0.101	4.187	0.023	2.113	50.725	2764.44	NA	1399.98	37.36	1.54	2.031	3119.64	0.046	60.24	1597.45	0.01446	0.543	NA	NA	0.237	25.537	1417.08	8.36789	38717.6	0.406208	83.0279	0	0.9375	0.9375	4.91446
MWI0132	7	5	-16.7162	35.0643	136	5	2018-04-23 11:21:18	2018-04-23 11:27:53	Sorghum	Standing crop	Main	NA	27.435	NA	NA	1.031	0.053	188.751	NA	0.043	NA	NA	3.877	46.035	4606.04	NA	2229.08	14.323	1.059	0.793	3638.51	NA	3	2307.23	0.16792	4.592	NA	NA	0.328	32.602	768.756	0.00819777	18469	1.37874	NA	0.0039	1.2241	1.228	10.5936
MWI0133	7	5	-16.6236	34.9682	145	5	2018-04-23 08:07:19	2018-04-23 08:14:42	Pearl millet	Standing crop	Main	NA	13.479	NA	NA	3.597	NA	240.101	NA	0.084	NA	NA	5.847	72.932	4991.58	NA	1268.42	12.082	0.568	1.275	1937.73	NA	2.991	2576.57	0.24367	2.008	NA	NA	0.318	50.203	714.038	0.0321705	8884.67	0.493425	NA	0	0.503	0.503	5.57073
MWI0134	7	5	-16.6992	34.9653	186	5	2018-04-23 09:32:50	2018-04-23 09:41:01	Maize	Standing crop	Main	NA	7.267	NA	NA	0.429	NA	68.422	NA	NA	NA	NA	1.929	NA	4605.66	NA	1527.46	7.06	0.756	NA	3276.42	NA	1.636	2773.13	0.16316	0.389	NA	NA	0.284	26.655	683.163	0.0106486	10932.2	0.721155	NA	0.0092	0.9	0.9092	10.0034
MWI0135	8	6	-15.7302	35.7319	708	5	2018-05-16 10:06:37	2018-05-16 10:12:09	Maize	Store	Close pair	NA	NA	NA	NA	0.674	NA	51.832	NA	0.005	NA	NA	1.161	16.884	3182.47	NA	1179.29	6.373	0.151	0.103	2776.82	NA	2.333	2098.98	0.00959	0.553	NA	NA	0.254	23.289	1066.19	0.0776393	25631	0.619751	38.1222	0.01	0.836	0.846	8.62116
MWI0136	7	5	-13.2359	34.3164	514	5	2018-04-24 08:04:41	2018-04-24 08:12:00	Maize	Field stack	Main	NA	33.032	0.017	NA	0.363	NA	131.841	NA	0.021	NA	0.023	1.712	33.223	4334.98	NA	1166.74	6.095	0.204	NA	2750.73	NA	14.449	1829.78	0.04229	0.429	NA	NA	0.488	23.434	1987.52	0.452595	28321.7	0.271128	64.859	0	1.732	1.732	4.28342
MWI0137	7	5	-13.2855	34.3069	465	5	2018-04-24 08:56:33	2018-04-24 09:00:44	Maize	Standing crop	Main	NA	3.774	NA	NA	0.758	NA	73.029	NA	NA	NA	NA	1.793	NA	4333.63	0.128	1053.2	8.636	0.205	NA	2774.54	NA	19.413	1588.51	0.00356	0.672	NA	NA	0.356	18.424	1866.35	0.376299	19095.2	0.129302	4.31675	0	0.6559	0.6559	1.12259
MWI0138	4	3	-15.295	35.4059	745	6	2018-04-24 08:25:50	2018-04-24 08:33:31	Maize	Standing crop	Main	NA	NA	NA	NA	NA	NA	46.64	NA	NA	NA	NA	1.985	NA	4152.9	NA	1386.9	4.47	0.618	0.117	3411.9	NA	4.069	1626.37	NA	0.29	NA	NA	0.213	26.604	1116.94	0.0683678	10430.4	0.138735	14.8399	0	0.7576	0.7576	5.52438
MWI0139	4	3	-15.5351	35.423	714	5	2018-04-23 12:54:44	2018-04-23 13:07:03	Maize	Store	Main	NA	59.943	NA	NA	1.675	NA	66.479	NA	0.106	0.587	NA	1.52	79.514	3465.91	NA	1128.91	6.42	NA	0.61	2532.7	0.01	7.498	1732.19	NA	1.171	NA	NA	0.319	19.577	1066.84	0.158889	14107	0.26521	60.187	0	0.7704	0.7704	3.24019
MWI0140	7	5	-16.4204	35.1604	53	5	2018-04-24 10:24:41	2018-04-24 10:32:32	Maize	Store	Close pair	NA	2.621	NA	NA	NA	NA	42.736	NA	NA	NA	NA	1.822	NA	4832.8	NA	1303.16	4.75	2.546	NA	3473.38	NA	1.527	2370.55	0.20018	0.143	NA	NA	0.28	20.342	974.097	0.00684342	16683	0.81836	NA	0.0023	0.952	0.9543	7.72258
MWI0141	7	5	-13.4754	34.1854	602	5	2018-04-26 11:54:24	2018-04-26 12:02:16	Maize	Standing crop	Main	NA	2.565	NA	NA	1.245	NA	71.679	NA	NA	NA	NA	2.507	20.823	4127.77	NA	1198.17	8.78	0.16	NA	2588.68	NA	2.93	2325	0.01674	1.172	NA	NA	0.293	28.633	1285.63	0.0459349	28066.2	0.154811	12.8602	0	0.8176	0.8176	4.51763
MWI0142	7	5	-16.4702	35.1859	35	5	2018-04-24 14:11:45	2018-04-24 14:16:57	Rice	Store	Main	NA	49.534	0.021	NA	1.196	NA	95.399	NA	0.133	NA	NA	3.546	55.251	3198.62	NA	1510.41	24.026	1.298	0.828	3096.95	NA	0.45	2233.74	0.19612	0.798	NA	NA	0.397	23.256	1877.65	0.0259086	40276	1.21043	5.65818	0.0186	1.7624	1.781	14.5671
MWI0143	7	5	-16.4065	35.2411	149	5	2018-04-24 16:05:01	2018-04-24 16:11:56	Maize	Store	Main	NA	7.006	NA	NA	0.422	NA	59.908	NA	NA	NA	NA	5.955	18.256	4057.8	NA	1048.94	4.339	0.496	NA	2620.86	NA	2.697	2442.45	0.77332	0.506	NA	NA	0.287	18.682	1338.14	0.00897989	23084.4	0.159578	NA	0	0.7956	0.7956	12.6105
MWI0144	1	1	-16.1843	35.1314	794	5	2018-04-24 09:57:10	2018-04-24 10:09:03	Maize	Standing crop	Close pair	NA	1.329	NA	NA	0.327	NA	46.372	NA	0.065	NA	NA	1.775	15.545	3388.38	NA	939.68	4.277	1.304	0.279	2346.14	NA	1.96	1057.14	0.0303	0.358	NA	NA	0.086	21.872	2435.18	0.0722943	62037.5	0.175972	NA	0	1.214	1.214	6.0994
MWI0145	1	1	-16.1905	35.1863	748	5	2018-04-24 12:51:21	2018-04-24 13:00:43	Maize	Store	Main	NA	13.817	NA	NA	0.326	NA	46.042	NA	0.022	NA	NA	1.932	28.792	3384.97	NA	1042.41	4.717	NA	0.207	2371.98	NA	2.59	1191.73	0.02166	0.263	NA	NA	0.116	23.941	1062.98	0.394305	19387	0.0686555	NA	0	0.9688	0.9688	2.29877
MWI0146	5	4	-11.8316	34.1615	472	5	2018-04-24 12:12:48	2018-04-24 12:17:17	Maize	Store	Main	NA	6.662	NA	NA	0.112	NA	56.561	NA	NA	NA	NA	2.128	15.613	4770.29	NA	1006.11	5.479	0.503	NA	2977.13	NA	6.176	1792.68	0.0374	0.25	NA	NA	0.229	24.808	893.517	8.91128	11832.9	0.0399295	0.544082	0	0.342	0.342	0.0911596
MWI0147	7	5	-13.2554	34.1797	572	5	2018-04-25 08:49:03	2018-04-25 08:55:02	Maize	Standing crop	Close pair	NA	47.26	0.01	NA	0.408	NA	54.366	NA	0.018	NA	NA	1.362	41.558	3156.68	NA	949.31	5.895	0.474	NA	1865.79	NA	3.442	1908.78	0.00587	0.409	NA	NA	0.431	22.634	1482.5	0.0125737	28266.3	0.331585	22.618	0	1.101	1.101	3.6411
MWI0148	5	4	-11.7939	34.1438	503	5	2018-04-24 13:43:53	2018-04-24 13:47:55	Maize	Standing crop	Close pair	NA	NA	NA	NA	1.324	NA	38.865	NA	NA	NA	NA	2.899	NA	4808.55	NA	1465.07	6.979	0.163	0.261	2766.24	NA	5.51	2357.31	0.02112	0.394	NA	NA	0.227	28.788	1205.53	0.049146	28410.8	0.198812	NA	0	1.432	1.432	2.37319
MWI0149	7	5	-13.4281	34.2526	508	5	2018-04-25 14:44:38	2018-04-25 14:49:32	Maize	Standing crop	Close pair	NA	10.298	NA	NA	0.27	NA	43.486	NA	0.018	NA	NA	1.797	24.641	3652.61	NA	1172.11	5.02	0.193	NA	2569.31	NA	2.077	2204.83	NA	0.47	NA	NA	0.32	21.54	1995.83	0.0350926	42252.6	0.208948	20.5432	0	2.193	2.193	12.8579
MWI0150	7	5	-16.3623	35.1415	316	6	2018-04-25 11:32:47	2018-04-25 12:07:13	Sorghum	Standing crop	Main	NA	9.501	0.01	NA	0.444	NA	174.685	NA	0.036	NA	0.077	2.903	33.772	4128.68	NA	1755.4	14.183	1.172	0.876	2843.86	NA	7.673	2063.35	0.03006	1.055	NA	NA	0.3	20.877	1710.3	0.00646599	34812.9	0.428241	NA	0	0.94	0.94	15.2051
MWI0151	7	5	-13.4264	34.2669	486	5	2018-04-25 15:09:05	2018-04-25 15:14:44	Maize	Standing crop	Close pair	NA	2.623	0.009	NA	0.358	NA	39.198	NA	0.029	NA	NA	1.778	NA	4350.59	NA	1311.9	5.894	0.089	NA	2939.12	NA	10.138	2048.56	NA	0.398	NA	NA	0.325	25.444	1424.71	0.066626	33299.6	0.401146	22.9489	0	0.8815	0.8815	5.00351
MWI0152	3	2	-10.0397	33.7844	792	5	2018-04-26 11:11:05	2018-04-26 11:28:37	Maize	Standing crop	Main	NA	NA	NA	NA	NA	NA	28.201	NA	0.023	0.17	NA	0.988	NA	3100.43	NA	776.655	2.989	0.568	0.138	1935.52	NA	1.843	1674.67	0.00468	0.113	NA	NA	0.164	14.72	660.983	0.0337302	8746.33	0.909757	16.5484	0.1486	0.4388	0.5874	2.29408
MWI0153	5	4	-11.5419	33.8642	1530	5	2018-04-26 13:38:12	2018-04-26 13:34:54	Maize	Standing crop	Main	NA	7.453	NA	NA	0.468	NA	61.756	NA	NA	NA	0.003	1.779	NA	3769.89	NA	1070.18	3.5	0.105	NA	2203.59	NA	8.284	2073.08	NA	0.322	NA	NA	0.238	18.277	2332.76	0.355704	39333.3	0.653129	17.5471	0	1.339	1.339	1.85203
MWI0154	2	1	-13.9327	33.0944	1065	7	2018-04-26 13:03:41	2018-04-26 13:10:36	Maize	Standing crop	Main	NA	4.089	NA	NA	0.688	NA	44.971	NA	0.014	NA	0.022	1.065	11.924	3168.46	NA	841.957	3.914	NA	NA	1897.09	NA	6.12	793.669	0.05152	0.252	NA	NA	0.086	14.638	942.681	2.43618	12903.3	0.618728	NA	0	0.447	0.447	0.757765
MWI0155	1	1	-15.0118	34.8917	674	12	2018-04-25 15:40:24	2018-04-25 15:52:59	Maize	Standing crop	Close pair	NA	2.362	NA	NA	0.598	NA	49.689	NA	0.007	NA	NA	1.335	13.512	3609.81	NA	972.851	5.066	NA	0.269	2266.49	NA	2.749	1278.77	0.02081	0.533	NA	NA	0.093	19.167	981.749	0.393433	19354.1	0.392135	NA	0	0.5255	0.5255	2.52341
MWI0156	1	1	-15.086	34.7818	705	6	2018-04-25 14:23:11	2018-04-25 14:30:34	Maize	Standing crop	Main	NA	NA	NA	NA	0.1	NA	40.744	NA	0.004	NA	NA	2.03	20.472	3748.01	NA	1419.47	6.916	0.83	0.084	3377.7	NA	0.664	1712.66	0.02483	0.23	NA	NA	0.097	24.897	909.638	0.0473349	26441.3	0.667969	NA	0	1.47	1.47	13.3293
MWI0157	7	5	-16.0106	34.8009	66	5	2018-04-27 11:25:43	2018-04-27 11:35:48	Rice	Standing crop	Main	NA	6.271	0.015	NA	0.986	NA	101.511	NA	0.045	NA	NA	3.734	NA	3020.51	NA	1707.31	16.372	1.033	0.574	3419.09	NA	1.741	2164.72	0.02127	0.561	NA	NA	0.267	22.042	2819.38	2.98946	62047.3	2.00567	NA	0.0229	3.7861	3.809	20.5099
MWI0158	1	1	-15.1597	34.7481	967	5	2018-04-24 15:19:17	2018-04-24 15:28:16	Maize	Standing crop	Close pair	NA	2.224	NA	NA	0.105	NA	41.861	NA	0.004	0.073	0.006	2.605	15.032	3001.6	NA	1063.86	5.448	1.455	0.372	2234.63	NA	2.304	1591.94	0.02459	0.198	NA	NA	0.081	22.9	1065.68	0.0245824	23840.5	0.0951925	3.48655	0.0511	1.4499	1.501	15.0111
MWI0159	1	1	-15.1955	34.8416	494	5	2018-04-24 13:39:23	2018-04-24 13:44:31	Maize	Standing crop	Main	NA	9.981	NA	NA	0.197	NA	50.729	NA	0.012	0.066	NA	1.717	21.12	3286.87	NA	983.856	4.696	0.898	0.342	2540.63	NA	1.249	1305.97	0.02813	0.345	NA	NA	0.119	25.102	1128	0.0273224	25081	0.232547	NA	0	1.254	1.254	11.3153
MWI0160	1	1	-14.8593	34.8352	820	6	2018-04-21 10:43:03	2018-04-21 10:51:05	Maize	Standing crop	Close pair	NA	1.606	NA	NA	1.424	NA	66.176	NA	0.013	NA	NA	2.456	15.892	3541.53	NA	920.032	6.168	NA	0.099	2451.42	0.867	2.045	1166.25	0.02871	1.177	NA	NA	0.057	18.591	949.563	0.233868	15154.7	0.134759	NA	0	0.4743	0.4743	2.35446
MWI0161	1	1	-14.86	34.8353	810	5	2018-04-21 10:26:40	2018-04-21 10:33:10	Maize	Field stack	Close pair	NA	1.966	NA	NA	0.601	NA	50.083	NA	0.007	NA	NA	1.63	18.594	4155.15	NA	1042.62	5.051	NA	0.127	2882.64	NA	1.96	1172.61	0.01545	0.733	NA	NA	0.053	16.465	989.191	0.0487662	18632.3	0.16805	NA	0	0.6553	0.6553	3.46753
MWI0162	1	1	-14.8504	34.8903	689	5	2018-04-21 09:17:48	2018-04-21 09:29:41	Maize	Store	Main	NA	2.573	NA	NA	0.315	NA	74.174	NA	0.013	NA	NA	1.15	20.437	3613.55	NA	1271.93	5.466	NA	0.112	3222.94	NA	1.07	1494.59	0.05203	0.504	NA	NA	0.047	21.358	1499.85	0.0334852	31284.5	0.817344	NA	0	2.134	2.134	14.2494
MWI0163	1	1	-14.9028	34.9063	729	9	2018-04-20 15:25:41	2018-04-20 15:31:13	Maize	Store	Close pair	NA	2.812	0.014	NA	NA	NA	51.647	NA	0.031	0.252	0.035	2.035	19.135	3469.71	NA	1200.63	4.645	NA	0.512	2918.5	NA	7.009	1614.15	0.02749	0.138	NA	NA	0.063	24.786	982.312	0.0342762	22538	0.637549	NA	0	0.8871	0.8871	6.73768
MWI0164	1	1	-14.9022	34.895	769	8	2018-04-20 14:50:37	2018-04-20 14:56:57	Maize	Store	Close pair	NA	8.748	NA	NA	0.32	NA	53.67	NA	0.018	NA	0.005	1.942	28.241	3516.53	NA	904.687	3.978	NA	0.251	2349.74	NA	3.664	1260.74	0.00982	0.343	NA	NA	0.065	20.823	1113.84	0.0514068	27496.2	0.988264	NA	0	1.01	1.01	8.13324
MWI0165	7	5	-16.0195	34.7715	103	5	2018-04-27 10:46:28	2018-04-27 10:53:09	Sorghum	Standing crop	Main	NA	3.569	NA	NA	0.55	NA	88.712	NA	NA	NA	NA	2.367	26.013	3439.64	NA	1642.97	12.966	0.389	1.101	2952.53	NA	1.187	2048.41	0.15575	0.663	NA	NA	0.289	20.755	1172.75	0.0301414	21696.6	0.301353	17.6117	0	1.208	1.208	7.31605
MWI0166	7	5	-13.4704	34.2467	527	5	2018-04-27 10:32:41	2018-04-27 10:37:25	Maize	Field stack	Main	NA	5.32	NA	NA	0.69	NA	66.772	NA	0.031	NA	NA	1.79	24.459	4260.73	NA	1445.69	6.77	0.424	NA	3065.69	NA	6.737	2238.86	0.07738	0.6	NA	NA	0.325	31.097	1291.48	0.0222584	21855.8	0.527548	14.3072	0	1.787	1.787	8.67201
MWI0167	7	5	-13.4566	34.3094	472	5	2018-04-27 11:16:48	2018-04-27 11:21:08	Maize	Field stack	Main	NA	1.885	NA	NA	0.361	NA	46.187	NA	0.025	NA	NA	1.476	NA	4286.34	NA	1223.34	5.934	0.257	NA	2898.27	NA	5.206	2327.02	NA	0.522	NA	NA	0.286	20.723	1227.57	0.0669985	22152	0.162078	6.81938	0	0.9478	0.9478	3.33199
MWI0168	7	5	-13.5156	34.2618	525	5	2018-04-27 12:06:20	2018-04-27 12:10:41	Maize	Standing crop	Main	NA	26.955	NA	NA	0.561	NA	55.371	NA	0.032	NA	NA	1.963	41.259	5052.95	NA	1590.38	6.855	0.103	NA	3370.21	NA	5.45	2230.99	0.00952	0.423	NA	NA	0.329	26.538	1319.47	0.0408307	26136.4	1.34038	11.0942	0	1.225	1.225	9.66169
MWI0169	3	3	-15.1336	34.8035	607	5	2018-04-26 16:28:52	2018-04-26 16:35:27	Maize	Standing crop	Close pair	0.006	18.38	NA	NA	NA	NA	62.092	NA	0.014	0.188	NA	2.317	NA	3905.12	NA	1260.84	5.949	1.088	0.147	3104.5	0.039	0.556	2084.18	0.02263	0.483	NA	NA	0.191	33.311	1032	0.0377006	15036.5	0.376261	9.74819	0	1.055	1.055	9.44541
MWI0170	1	1	-16.1307	35.1816	714	5	2018-04-27 16:15:25	2018-04-27 16:24:41	Maize	Store	Main	NA	9.71	NA	NA	0.518	NA	63.572	NA	0.014	0.09	NA	2.311	23.385	4271.36	NA	1266.49	5.719	NA	0.107	3194.07	NA	2.369	1253.85	0.03227	0.407	NA	NA	0.121	23.755	1658.17	0.16614	23938.7	0.11023	NA	0	0.8712	0.8712	2.89383
MWI0171	3	2	-9.88361	33.8628	486	5	2018-04-26 14:27:59	2018-04-26 14:34:59	Rice	Field stack	Main	0.001	370.778	0.007	NA	4.073	NA	138.311	NA	0.249	6.004	0.029	4.346	361.046	3067.76	NA	1623.78	36.274	1.162	3.739	3310.54	0.073	1.845	1952.58	0.13711	1.003	0.004	0.007	0.958	24.231	1353.23	NA	44850.9	0.583773	NA	0	1.961	1.961	17.8475
MWI0172	5	4	-11.3301	34.1547	1209	6	2018-04-27 16:50:35	2018-04-27 16:55:51	Maize	Standing crop	Main	NA	NA	NA	NA	0.361	NA	35.837	NA	0.007	NA	NA	1.932	NA	4228.77	NA	1102.04	4.376	0.177	NA	3104.62	NA	6.53	2267.77	0.11515	0.14	NA	NA	0.219	20.901	1974.74	0.042386	27215.7	0.130936	NA	0	1.44	1.44	3.08674
MWI0173	5	4	-11.3829	34.1005	1414	5	2018-04-27 16:37:51	2018-04-27 16:44:14	Maize	Standing crop	Main	NA	NA	NA	NA	0.24	NA	35.974	NA	NA	NA	0.015	1.315	NA	4164.44	NA	1081.22	4.912	0.232	NA	1803.64	NA	9.382	2204.3	NA	0.133	NA	NA	0.223	16.617	3510.98	0.395898	50535.2	0.20868	7.39068	0	2.398	2.398	2.13923
MWI0174	5	4	-11.3978	34.1632	1050	5	2018-04-27 14:36:20	2018-04-27 14:41:36	Maize	Standing crop	Main	NA	NA	NA	NA	0.131	NA	54.837	NA	NA	NA	0.02	2.03	19.562	4618.63	NA	1116.19	5.302	0.131	NA	2980.74	NA	30.89	1856.25	0.03005	0.16	NA	NA	0.231	19.903	2709.66	0.0934438	50994	0.276859	4.06319	0	1.2	1.2	3.45644
MWI0175	5	4	-11.484	34.1867	617	5	2018-04-27 13:32:19	2018-04-27 13:37:04	Maize	Standing crop	Main	NA	7.172	NA	NA	0.341	NA	46.693	NA	0.01	NA	0.004	1.686	15.306	4551.28	NA	1212.31	9.412	0.095	NA	2973.41	NA	19.937	2097.82	0.01764	0.178	NA	NA	0.229	22.649	1765.42	0.198183	35682.1	0.179639	NA	0	1.211	1.211	1.59328
MWI0176	5	4	-11.5603	34.0513	909	5	2018-04-27 08:38:35	2018-04-27 09:00:32	Maize	Standing crop	Main	NA	4.505	NA	NA	0.51	NA	48.626	NA	NA	NA	0.017	0.952	15.364	3841.89	NA	1122.08	7.894	0.052	NA	2636.29	NA	27.819	1745.64	0.04453	0.177	NA	NA	0.22	17.313	2438.79	0.0649122	31083	0.0971914	NA	0	1.218	1.218	1.7686
MWI0177	5	4	-11.5751	34.1298	622	5	2018-04-27 10:21:09	2018-04-27 10:27:36	Maize	Store	Main	NA	9.961	NA	NA	0.803	NA	58.323	NA	0.011	NA	NA	2.827	17.862	3913.95	NA	1116.68	7.748	NA	NA	2469.55	NA	8.587	1870.24	NA	0.297	NA	NA	0.217	24.612	2140.55	0.379805	25954.5	0.114197	NA	0	0.9865	0.9865	0.898121
MWI0178	5	4	-11.56	34.1848	580	6	2018-04-27 12:10:55	2018-04-27 12:17:10	Maize	Store	Main	NA	25.703	NA	NA	0.635	NA	58.91	NA	0.007	0.081	0.003	1.647	24.928	4885.81	NA	1188.52	5.047	0.192	NA	3085.89	NA	12.516	1711.19	NA	0.324	NA	NA	0.252	23.372	1815.31	0.322419	31807.9	0.207371	5.43106	0	1.163	1.163	1.2323
MWI0179	5	4	-11.5731	34.1265	610	5	2018-04-27 10:45:10	2018-04-27 10:49:42	Maize	Standing crop	Close pair	NA	NA	NA	NA	0.318	NA	31.923	NA	0.017	NA	0.003	1.643	NA	3523.72	NA	1166.31	7.999	0.064	NA	2136.53	NA	14.362	1678.45	NA	0.125	NA	NA	0.232	24.049	1289.66	0.535234	21775.9	0.0702763	3.84947	0	0.6371	0.6371	0.825157
MWI0180	5	4	-11.594	34.2722	602	5	2018-04-28 10:37:00	2018-04-28 10:44:51	Maize	Standing crop	Main	NA	NA	NA	NA	0.449	NA	73.589	NA	NA	NA	0.018	2.01	NA	4380.6	NA	815.812	4.585	0.215	NA	2509.1	NA	16.244	1397.28	0.02632	0.247	NA	NA	0.212	17.454	2922.33	0.10213	37256.4	0.128654	NA	0	1.377	1.377	3.7029
MWI0181	7	5	-16.1009	34.6577	134	5	2018-04-28 10:23:21	2018-04-28 10:29:18	Sorghum	Store	Main	NA	50.114	0.017	NA	0.727	NA	124.777	NA	0.064	1.565	NA	4.091	124.562	4873.08	NA	2483.11	22.006	2.518	0.997	4304.18	NA	0.853	2278.26	0.45321	0.789	NA	NA	0.462	29.285	624.355	0.0509296	13064.6	0.834323	NA	0	0.7107	0.7107	6.42426
MWI0182	7	5	-16.1041	34.702	154	5	2018-04-28 09:11:28	2018-04-28 09:19:46	Sorghum	Standing crop	Main	NA	7.779	NA	NA	0.453	NA	121.695	NA	NA	NA	0.019	5.954	35.711	4914.66	NA	2313.38	13.692	0.906	0.901	4178.83	NA	7.116	2552.97	0.35392	0.996	NA	NA	0.287	29.718	1096.47	0.135605	19281.6	0.841432	NA	0	1.108	1.108	10.6484
MWI0183	3	3	-15.0237	34.7738	846	5	2018-04-26 10:24:09	2018-04-26 10:37:54	Maize	Standing crop	Close pair	NA	4.199	NA	NA	NA	NA	61.913	NA	0.028	0.24	0.002	2.235	215.515	4913.32	NA	1323.31	6.179	0.258	0.186	3634.09	NA	1.242	1680.48	NA	0.612	NA	NA	0.284	22.208	869.803	0.148425	14036.3	0.800135	14.0759	0	0.7941	0.7941	3.91139
MWI0184	1	1	-15.8275	35.089	1114	5	2018-04-28 15:06:35	2018-04-28 15:17:05	Maize	Store	Main	NA	9.362	NA	NA	0.491	NA	49.545	NA	0.045	0.409	NA	1.653	23.014	3910.1	NA	1245.57	6.692	NA	0.328	3131.47	NA	4.767	1381.7	0.02546	0.433	NA	NA	0.097	17.138	1509.15	0.0332648	35898	0.464129	NA	0.0192	0.9868	1.006	6.95665
MWI0185	4	3	-15.4863	35.5465	642	5	2018-04-26 13:25:28	2018-04-26 13:40:00	Maize	Standing crop	Main	NA	7.86	NA	NA	1.687	NA	60.222	NA	0.024	0.066	NA	1.561	NA	3301.09	NA	1088.97	4.607	NA	0.302	2450.42	NA	7.377	1323.96	NA	0.946	NA	NA	0.209	22.56	957.18	0.0535067	20218.2	0.156826	55.5166	0	0.6219	0.6219	4.30761
MWI0186	2	1	-12.9516	33.4749	1039	8	2018-05-01 11:54:20	2018-05-01 11:59:38	Maize	Standing crop	Close pair	NA	1.441	NA	NA	1.332	NA	43.362	NA	0.009	NA	0.004	2.255	20.008	3457.48	NA	1152.34	4.221	NA	0.376	2571.99	NA	7.83	1220.04	0.00859	0.48	NA	NA	0.087	23.647	1916.27	0.0484034	35262.2	1.15036	NA	0	1.774	1.774	4.96548
MWI0187	3	2	-10.0814	33.5675	1312	5	2018-05-01 13:01:25	2018-05-01 13:09:36	Maize	Standing crop	Main	NA	NA	NA	NA	NA	NA	43.126	NA	0.012	0.253	NA	1.354	NA	3130.05	NA	946.057	5.341	NA	0.22	2138.71	NA	2.788	1804.6	0.00449	0.232	NA	NA	0.154	13.924	1975.13	0.0304564	30962.8	0.267963	NA	0	0.5917	0.5917	1.85949
MWI0188	2	2	-13.145	33.3533	1104	8	2018-05-01 16:51:36	2018-05-01 16:57:28	Maize	Field stack	Main	NA	1.778	NA	NA	0.667	NA	64.242	NA	0.011	0.172	0.001	1.978	20.463	3722.44	NA	952.558	4.369	0.959	0.101	2590.58	NA	3.797	1064.47	0.02546	0.51	NA	NA	0.094	19.478	537.6	0.602167	6948.94	0.0866602	NA	0	0.408	0.408	1.12656
MWI0189	7	5	-13.6093	34.408	475	5	2018-05-02 09:57:03	2018-05-02 10:01:04	Maize	Field stack	Close pair	NA	3.792	0.012	NA	0.518	NA	46.365	NA	NA	NA	NA	1.399	20.065	4507.53	NA	1429.95	5.329	0.271	NA	3458.46	NA	5.455	2357.07	0.03739	0.327	NA	NA	0.314	26.152	1471.24	0.0379637	24620.2	0.304537	NA	0	1.44	1.44	6.44173
MWI0190	8	6	-16.0242	34.5318	193	5	2018-05-02 08:59:05	2018-05-02 09:04:22	Sorghum	Store	Close pair	NA	14.265	0.009	NA	0.358	NA	123.052	NA	0.017	0.122	0.008	3.533	37.11	5217.83	NA	1836.17	12.851	0.722	0.605	4021.14	NA	5.055	1872.08	0.06182	0.909	NA	NA	0.221	17.086	837.658	0.0158833	12007.3	1.04356	NA	0	0.4798	0.4798	4.66546
MWI0191	2	2	-12.7889	33.34	1078	10	2018-05-02 10:01:24	2018-05-02 10:07:58	Maize	Standing crop	Main	NA	1.876	NA	NA	1.531	NA	86.719	NA	0.015	0.428	0.009	2.063	39.863	4065.04	NA	1333.89	9.093	0.808	0.605	3599.84	NA	6.197	1558.03	0.06059	0.533	NA	NA	0.08	21.423	510.234	0.0916512	6129.1	0.187801	NA	0	0.6037	0.6037	2.54175
MWI0192	1	1	-15.5747	35.0597	686	5	2018-05-02 13:16:08	2018-05-02 13:23:12	Maize	Store	Main	NA	10.67	NA	NA	0.306	NA	54.484	NA	0.017	0.273	0.015	1.648	23.174	3618.28	NA	1023.95	4.355	1.799	0.32	2497.94	NA	5.406	1480.43	0.02166	0.382	NA	NA	0.13	20.369	1291.14	0.185747	30294.1	0.0542926	NA	0	0.8154	0.8154	3.42283
MWI0193	4	3	-15.3899	35.2106	679	5	2018-05-02 13:29:37	2018-05-02 13:39:51	Maize	Store	Close pair	NA	NA	NA	NA	NA	NA	63.743	NA	NA	0.211	NA	2.478	NA	4286.26	NA	1223.47	5.166	0.986	NA	2777.91	NA	1.487	1968.47	0.04932	0.327	NA	NA	0.205	21.511	1928.41	0.0470253	26767.1	0.368315	6.10018	0.507	1.296	1.803	12.9933
MWI0194	1	1	-15.6048	35.0906	776	5	2018-05-02 14:06:18	2018-05-02 14:10:39	Maize	Store	Main	NA	5.642	NA	NA	0.643	NA	57.152	NA	0.019	0.223	0.001	1.879	18.512	3476.62	NA	1004.34	5.206	1.605	0.287	2612.92	NA	3.775	1562.08	0.01281	0.455	NA	NA	0.099	20.659	1424.49	0.0483071	29516.5	0.105514	NA	0	0.8612	0.8612	6.37113
MWI0195	1	1	-15.7466	35.0215	942	5	2018-05-03 09:29:47	2018-05-03 09:36:33	Maize	Store	Main	NA	31.978	NA	NA	1.22	NA	38.325	NA	0.031	1.035	NA	1.354	76.419	3873.37	NA	1184.38	5.097	2.095	0.491	3166.28	NA	1.399	1622.92	0.00677	0.464	NA	NA	0.225	19.465	1316.92	0.05745	19695.3	0.458088	9.82052	0.0201	0.6209	0.641	4.9233
MWI0196	2	2	-12.8852	33.4568	953	8	2018-05-03 10:47:59	2018-05-03 10:54:11	Maize	Standing crop	Main	NA	1.957	0.003	NA	0.605	NA	67.398	NA	0.007	0.071	0.001	1.658	26.163	3800.85	NA	1197.43	6.23	0.248	0.42	2985.69	NA	5.324	1715.56	0.00934	0.452	NA	NA	0.09	23.397	1494.39	0.0359249	26035.4	0.578774	NA	0.0048	1.0822	1.087	7.3218
MWI0197	2	2	-13.279	33.5642	1052	7	2018-05-04 08:51:26	2018-05-04 08:59:57	Maize	Field stack	Main	NA	2.013	NA	NA	0.81	NA	58.439	NA	0.015	NA	0.001	1.959	21.723	3490.43	NA	1028.71	4.936	0.22	0.279	2520.33	NA	3.617	1402.08	0.02433	0.679	NA	NA	0.086	22.33	1029.15	0.0828906	20906.3	0.188367	NA	0	1.014	1.014	5.05663
MWI0198	3	3	-14.4367	34.604	535	5	2018-04-30 10:04:09	2018-04-30 10:12:40	Maize	Standing crop	Main	NA	7.79	NA	NA	0.807	NA	76.124	NA	0.041	0.424	NA	2.031	94.713	5193.45	NA	1481.21	8.354	NA	0.487	3641.85	NA	3.201	2021.39	NA	1.305	NA	NA	0.226	20.713	1129.16	2.2467	9852.33	0.16694	15.9847	0	0.3167	0.3167	1.29889
MWI0199	7	5	-13.7724	34.3238	569	5	2018-05-04 09:51:30	2018-05-04 10:00:14	Sorghum	Standing crop	Main	NA	10.337	NA	NA	0.627	NA	98.478	NA	NA	NA	NA	2.221	32.56	4347.37	NA	2021.61	15.868	1.023	0.508	3497.78	NA	1.626	1990.63	0.00697	1.026	NA	NA	0.333	26.084	1614.66	0.0185595	27073.4	0.282265	NA	0	1.163	1.163	8.37289
MWI0200	3	3	-14.4904	34.6462	573	6	2018-04-28 14:47:44	2018-04-28 14:57:57	Maize	Field stack	Close pair	NA	NA	NA	NA	NA	NA	51.739	NA	0.013	0.458	NA	1.625	NA	4030.72	NA	1178.65	4.214	0.422	0.268	3109.85	NA	1.131	2199.54	0.10028	0.512	NA	NA	0.222	23.623	1232.37	0.0418993	22287.7	1.52668	13.5844	0	1.169	1.169	8.64929
MWI0201	3	3	-14.5508	34.6654	606	5	2018-04-28 12:50:06	2018-04-28 12:57:00	Maize	Field stack	Main	NA	2.487	NA	NA	NA	NA	54.516	NA	0.011	0.388	NA	1.352	NA	4335.55	NA	1294.21	5.817	0.382	0.24	3304.57	NA	1.645	1859.64	0.25982	0.541	NA	NA	0.187	20.849	1189.81	0.0495564	10943.7	0.346951	16.0295	0	0.6606	0.6606	7.49637
MWI0202	3	3	-14.4898	34.6452	564	5	2018-04-28 14:13:05	2018-04-28 14:24:47	Maize	Standing crop	Close pair	NA	7.496	NA	NA	NA	0.045	61.32	NA	0.014	0.465	0.001	1.551	NA	4380.84	NA	1202.62	5.672	0.352	0.287	3395.28	0.013	2.848	2201.93	0.0322	0.567	NA	NA	0.189	18.778	1349.98	0.0330957	21847.8	1.26708	10.7175	0	1.193	1.193	13.8387
MWI0203	2	2	-13.1856	33.4542	1065	8	2018-05-04 12:03:08	2018-05-04 12:08:38	Maize	Field stack	Main	NA	NA	NA	NA	1.172	NA	41.782	NA	0.01	NA	0.001	1.49	15.9	3658.32	NA	973.756	3.971	0.279	0.198	2608.86	NA	2.396	1322.45	0.09418	0.536	NA	NA	0.08	19.204	608.634	0.0536848	6455.69	0.0416705	NA	0	0.3887	0.3887	2.65537
MWI0204	8	6	-16.3028	34.8557	74	5	2018-05-05 07:29:05	2018-05-05 07:36:21	Sorghum	Store	Main	NA	85.747	0.015	NA	2.008	NA	182.318	NA	0.069	1.061	0.009	2.793	116.045	5117.48	NA	1748.75	12.808	0.927	0.739	3814.63	NA	4.357	1818.75	0.47397	0.83	0.002	0.004	0.525	17.891	710.738	0.0267429	17123.7	0.69513	14.332	0.01	0.8691	0.8791	13.4438
MWI0205	8	6	-16.4222	34.818	120	5	2018-05-04 15:03:13	2018-05-04 15:08:54	Sorghum	Store	Main	NA	17.152	0.009	NA	0.46	NA	207.102	0.039	0.234	0.358	0.002	3.39	63.074	5517.7	NA	1434.7	10.389	0.961	1.168	3280.57	NA	2.193	1835.36	0.8234	0.491	0.001	0.001	0.296	25.145	1625.58	0.0305562	28500.6	0.321678	8.61998	0.0979	1.3141	1.412	22.0275
MWI0206	2	2	-13.3248	33.0908	1051	5	2018-05-05 13:24:49	2018-05-05 13:30:54	Maize	Field stack	Main	NA	3.219	NA	NA	0.897	NA	51.856	NA	0.014	NA	NA	1.635	21.844	4021.19	NA	1212.11	5.943	0.504	0.119	3374.36	NA	3.297	1342.48	0.13561	0.572	NA	NA	0.067	22.079	953.913	0.149997	12312.8	0.0527181	NA	0	0.4689	0.4689	1.35343
MWI0207	7	5	-13.8274	34.5627	471	5	2018-05-07 10:21:11	2018-05-07 10:27:42	Maize	Field stack	Main	NA	2.595	NA	NA	0.867	NA	58.166	NA	NA	NA	NA	2.075	20.694	4884.65	NA	1519.12	8.634	0.28	NA	3601.49	NA	5.702	2270.02	0.41702	1.46	NA	NA	0.296	25.607	1108.81	0.0207679	16654.2	0.311376	NA	0	0.7204	0.7204	3.31393
MWI0208	2	2	-13.2758	33.3287	1058	8	2018-05-07 10:46:38	2018-05-07 10:58:32	Maize	Standing crop	Main	NA	4.916	NA	NA	0.829	NA	70.202	NA	0.011	0.235	0.005	1.467	23.106	4311.18	NA	971.647	5.217	0.403	0.119	2743.17	NA	7.053	1133.24	0.0702	0.493	NA	NA	0.093	14.526	619.419	0.118306	6879.48	0.0301409	NA	0	0.3879	0.3879	1.2437
MWI0209	4	3	-15.1006	35.3566	514	5	2018-05-07 11:24:51	2018-05-07 11:32:37	Sorghum	Standing crop	Main	NA	7.777	NA	NA	0.937	NA	154.259	NA	0.011	0.883	NA	2.578	NA	3421.3	NA	1423.94	10.114	2.679	0.432	2646.96	NA	1.54	1470.27	0.52921	1.18	NA	NA	0.219	17.391	2017.36	0.0516198	27218.2	0.622452	16.3802	0	1.452	1.452	6.74155
MWI0210	2	2	-13.3064	33.1603	1064	8	2018-05-07 12:03:36	2018-05-07 12:09:49	Maize	Standing crop	Main	NA	4.38	NA	NA	0.621	NA	47.45	NA	0.032	0.043	0.004	1.419	28.238	3913.21	NA	1051.28	3.322	1.461	0.046	2951.77	NA	6.739	1053.86	0.0041	0.387	NA	NA	0.087	18.622	453.351	0.153983	3244.47	0.00222174	NA	0	0.6981	0.6981	1.8184
MWI0211	8	6	-16.3419	34.9278	40	5	2018-05-07 14:48:06	2018-05-07 14:57:59	Rice	Standing crop	Close pair	NA	40.095	0.01	NA	0.296	NA	125.194	0.021	0.1	0.119	NA	4.826	38.399	2650.94	NA	1325.52	14.242	1.156	1.498	2916.7	NA	0.82	1792.5	0.06071	0.532	NA	NA	0.327	23.478	2291.55	0.031911	68752.6	1.6571	7.64339	0.01	3.56	3.57	23.4604
MWI0212	2	2	-12.6146	33.4473	1198	8	2018-05-08 09:32:50	2018-05-08 09:39:35	Maize	Field stack	Main	NA	NA	NA	NA	1.309	NA	49.578	NA	0.009	0.033	0.004	1.546	20.17	3213.48	NA	855.451	4.833	0.105	NA	2180.76	NA	5.861	1322.64	0.03362	0.409	NA	NA	0.094	14.334	886.297	0.444873	13879.5	0.151862	NA	0	0.5258	0.5258	0.791002
MWI0213	2	2	-12.5384	33.414	1258	8	2018-05-08 10:15:40	2018-05-08 10:23:53	Maize	Standing crop	Close pair	NA	NA	0.003	NA	NA	NA	51.993	NA	0.007	0.084	0.005	1.828	40.011	3855.19	NA	1225.01	4.865	0.569	NA	3361.2	NA	7.103	1706.9	0.09902	0.205	NA	NA	0.081	17.81	732.736	0.0923132	10085.4	0.300498	NA	0	0.6543	0.6543	1.91857
MWI0214	4	3	-14.9771	35.4536	561	5	2018-05-08 11:39:58	2018-05-08 11:50:10	Maize	Standing crop	Main	NA	NA	NA	NA	NA	NA	47.728	NA	NA	NA	NA	1.684	NA	3603.68	NA	1254.56	5.319	0.825	0.117	3077.78	NA	1.493	1672.58	0.09612	0.398	NA	NA	0.188	25.985	867.015	0.0652788	10231.9	0.169198	9.70183	0.0063	1.0187	1.025	7.88772
MWI0215	2	2	-12.5383	33.4156	1254	8	2018-05-08 10:33:55	2018-05-08 10:40:13	Maize	Standing crop	Close pair	NA	1.22	0.003	NA	0.854	NA	32.24	NA	0.013	0.077	0.011	1.153	24.536	3681.89	NA	970.148	4.347	0.179	0.1	2525.11	NA	7.513	1001.42	0.01555	0.153	NA	NA	0.077	15.236	871.537	0.61554	14085.8	0.238958	NA	0	0.3741	0.3741	0.630074
MWI0216	2	2	-12.5083	33.4903	1227	5	2018-05-08 11:44:10	2018-05-08 11:51:04	Maize	Standing crop	Main	NA	4.615	0.01	NA	NA	NA	46.477	NA	0.009	0.032	0.01	1.397	34.567	3230.43	NA	938.455	4.495	0.237	0.118	2369.79	NA	8.947	1395.31	0.04681	0.248	NA	NA	0.109	15.157	685.682	0.0848131	6754.32	0.0944597	NA	0	0.4756	0.4756	1.34482
MWI0217	4	3	-14.9657	35.4075	513	5	2018-05-08 12:18:14	2018-05-08 12:30:11	Maize	Standing crop	Main	NA	NA	NA	NA	NA	NA	26.741	NA	NA	NA	NA	1.689	NA	3673.16	NA	1181.44	4.627	0.491	0.414	2875.26	NA	4.943	1762.81	NA	0.216	NA	NA	0.195	26.312	1990.86	0.0482604	29630	0.478537	11.7153	0	3.5	3.5	17.9328
MWI0218	2	1	-12.4012	33.5358	1369	8	2018-05-08 12:22:17	2018-05-08 12:30:00	Maize	Field stack	Main	NA	1.352	NA	NA	0.599	NA	52.356	NA	0.011	NA	0.001	1.44	17.822	3027.08	NA	1017.14	4.881	NA	0.09	2359.48	NA	9.82	1246.28	0.02036	0.302	NA	NA	0.064	15.482	2181.19	0.0466005	47334	0.267531	NA	0	1.234	1.234	3.91099
MWI0219	1	2	-15.6968	34.7597	362	5	2018-05-07 15:00:20	2018-05-07 15:08:05	Maize	Store	Main	NA	19.093	0.006	NA	1.448	NA	94.629	1.157	0.026	0.35	NA	3.476	54.923	5549.52	NA	1710.47	9.546	1.047	0.273	4194.5	0.027	1.819	2345.35	0.03969	1.08	NA	NA	0.294	30.489	723.378	0.0337731	14807.2	0.592244	NA	0.0015	0.9219	0.9234	3.39046
MWI0220	1	2	-15.6544	34.8376	621	5	2018-05-07 16:27:39	2018-05-07 16:35:13	Sorghum	Store	Main	NA	29.02	0.007	NA	2.617	NA	311.378	0.611	0.031	0.752	0.004	4.6	71.023	5335.46	NA	1961.48	17.553	0.384	1.112	3750.38	0.024	6.53	2115.17	0.11898	2.624	NA	NA	0.298	24.424	1039.53	0.169641	17213.3	0.226717	NA	0	0.5289	0.5289	4.76291
MWI0221	1	2	-15.7177	34.8265	606	5	2018-05-08 09:49:15	2018-05-08 09:58:49	Maize	Store	Main	NA	9.805	0.004	NA	NA	NA	57.463	0.206	0.011	0.149	0.025	2.262	26.509	4491	NA	1385.65	6.07	0.384	0.277	3105.82	NA	6.34	2362.83	0.07173	0.46	NA	NA	0.229	26.656	1052.19	0.0549296	17222.3	0.393657	NA	0	0.9662	0.9662	5.78885
MWI0222	1	2	-15.7917	34.8224	504	5	2018-05-08 11:09:09	2018-05-08 11:23:02	Maize	Store	Main	NA	16.317	0.008	NA	1.019	NA	84.463	0.238	0.023	0.566	0.001	3.409	80.135	5563.78	NA	1486.76	7.413	0.896	0.383	3798.84	0.396	3.12	2313.79	0.02941	1.155	NA	NA	0.273	30.157	1144.6	0.0298258	21433.2	0.189484	NA	0	1.493	1.493	9.25493
MWI0223	1	2	-15.758	34.9009	681	5	2018-05-08 13:00:22	2018-05-08 13:47:06	Maize	Store	Close pair	NA	11.942	0.01	NA	NA	NA	62.497	0.335	0.011	0.121	0.001	2.339	23.459	3863.65	NA	1233.65	4.562	0.701	0.319	2650.61	NA	2.996	1823.36	0.01298	0.452	NA	NA	0.213	23.678	1619.53	0.0309745	26572.6	0.084528	NA	0	0.9606	0.9606	3.93309
MWI0224	3	2	-9.47157	33.0051	1556	5	2018-05-08 14:06:06	2018-05-08 14:13:06	Maize	Standing crop	Main	NA	2.297	NA	NA	NA	NA	52.037	NA	0.004	0.05	NA	1.636	4.71	3677.68	NA	1429.31	6.085	1.236	0.133	2993.01	NA	3.582	1772.27	0.00547	0.281	NA	NA	0.145	21.729	1245.41	0.0197688	22479.1	0.549066	4.15977	0	1.741	1.741	8.40525
MWI0225	3	2	-9.6595	33.2651	1290	5	2018-05-08 08:20:52	2018-05-08 08:36:26	Maize	Standing crop	Main	NA	NA	0.004	NA	1.051	NA	63.448	NA	0.011	0.07	0.001	2.627	23.842	5324.79	NA	1497.19	7.307	0.495	0.186	4066.6	NA	11.359	2121.97	0.00935	0.391	NA	NA	0.15	28.491	2154.17	1.3399	37371.9	1.14106	NA	0	1.774	1.774	2.40134
MWI0226	3	2	-9.39273	33.0086	1334	5	2018-05-08 12:18:59	2018-05-08 12:27:54	Rice	Standing crop	Main	NA	12.388	0.006	NA	NA	NA	103.981	NA	0.07	0.791	NA	2.545	31.645	2842.2	NA	1109.05	24.928	0.558	0.845	2750.13	0.047	2.414	1795.78	0.02065	0.399	NA	NA	0.189	27.244	1244.23	NA	30508.9	0.613473	NA	0	1.54	1.54	5.16009
MWI0227	3	2	-9.445	33.0722	1299	5	2018-05-08 11:37:01	2018-05-08 11:47:13	Maize	Standing crop	Main	NA	1.191	NA	NA	NA	NA	57.891	NA	0.016	0.113	0.001	1.33	65.465	3871.44	NA	922.526	5.598	0.332	0.151	2433.24	NA	6.81	1704.2	NA	0.267	NA	NA	0.16	16.653	776.959	NA	10676.1	0.380445	NA	0	0.6441	0.6441	1.54072
MWI0228	3	2	-9.50527	33.1188	1314	5	2018-05-08 11:01:11	2018-05-08 11:09:25	Maize	Standing crop	Main	NA	6.066	NA	NA	NA	NA	60.86	NA	0.014	0.449	0.001	1.806	29.882	3689.24	NA	1146.33	5.364	1.041	0.296	2731.1	NA	4.971	1689.32	0.00726	0.565	NA	NA	0.177	22.242	649.933	NA	7945.58	0.321321	NA	0	0.5103	0.5103	1.58856
MWI0229	7	5	-13.9174	34.3486	652	5	2018-05-08 10:36:39	2018-05-08 10:43:47	Maize	Standing crop	Main	NA	5.617	NA	NA	0.488	NA	71.003	NA	NA	NA	NA	1.46	21.199	4643.88	NA	1557.99	8.2	0.113	NA	3068.83	NA	5.968	2296.63	NA	0.701	NA	NA	0.297	21.372	1361.97	0.0140511	26102.3	0.26411	NA	0	1.384	1.384	9.77578
MWI0230	7	5	-13.872	34.3223	612	5	2018-05-08 11:21:20	2018-05-08 11:31:59	Maize	Field stack	Main	NA	4.606	NA	NA	0.5	NA	54.862	NA	0.021	NA	0.013	2.174	22.986	3932.43	NA	1457.74	7.363	0.194	0.405	2841.02	NA	6.796	2234.21	0.01168	0.596	NA	NA	0.289	29.44	1740.3	0.139662	38631.7	0.336001	NA	0	1.298	1.298	8.49832
MWI0231	2	1	-13.1343	33.7373	1049	9	2018-05-09 10:39:52	2018-05-09 10:45:09	Maize	Standing crop	Main	NA	1.678	NA	NA	0.68	NA	59.799	NA	0.015	NA	0.001	2.043	10.672	3789.36	NA	1263.71	6.899	NA	0.113	3312.35	NA	2.588	1436.93	0.01765	0.628	NA	NA	0.058	22.366	1125.65	0.131657	21428	0.2357	NA	0	0.9385	0.9385	6.21046
MWI0232	3	2	-9.51664	33.2024	1273	5	2018-05-09 10:30:39	2018-05-09 10:41:44	Maize	Standing crop	Main	NA	3.047	NA	NA	NA	NA	48.014	NA	0.024	0.035	NA	1.754	13.663	3848.03	NA	1131.95	4.298	1.01	0.247	2344.58	NA	1.786	1720.87	NA	0.298	NA	NA	0.2	22.429	1816.92	0.0195792	48387.8	0.252403	7.24245	0	1.294	1.294	8.81903
MWI0233	2	1	-13.1223	33.6747	1112	9	2018-05-09 11:20:12	2018-05-09 11:28:28	Maize	Standing crop	Main	NA	2.613	NA	NA	0.557	NA	49.913	NA	0.007	NA	NA	1.529	NA	3595.04	NA	900.134	3.866	NA	0.195	2525.71	NA	1.266	1001.93	0.02483	0.38	NA	NA	0.06	19.367	981.454	0.0335523	20420	0.262611	NA	0	0.8423	0.8423	4.57281
MWI0234	7	5	-13.8872	34.4618	500	5	2018-05-09 14:34:24	2018-05-09 14:42:52	Maize	Field stack	Main	NA	3.622	NA	NA	0.458	NA	62.306	NA	NA	NA	NA	1.224	19.924	4198.29	NA	1330.63	5.698	0.176	NA	3032.01	NA	4.41	2562.49	NA	0.428	NA	NA	0.349	24.488	856.931	0.0171319	14896.1	0.115488	NA	0	1.211	1.211	8.16297
MWI0235	1	2	-15.728	35.169	991	5	2018-05-11 09:20:38	2018-05-11 09:28:51	Maize	Store	Main	NA	4.309	NA	NA	0.761	NA	42.01	0.349	0.024	0.232	NA	1.896	20.014	4639.05	NA	1407.92	5.602	0.051	0.214	3606.08	NA	3.172	2331.44	0.01059	0.332	NA	NA	0.217	24.933	1045.12	1.14498	15140.8	0.208341	NA	0	0.4811	0.4811	1.08384
MWI0236	2	1	-12.8134	33.5125	1027	6	2018-05-11 13:11:37	2018-05-11 13:17:39	Maize	Field stack	Main	NA	3.245	NA	NA	0.396	NA	52.076	NA	0.005	0.251	NA	1.782	10.49	4328.38	NA	1112.3	4.399	NA	0.143	3072.46	NA	2.615	1398.31	0.03118	0.433	NA	NA	0.072	23.229	719.897	0.731425	11714.6	0.196992	NA	0	0.3499	0.3499	0.897687
MWI0237	2	1	-12.8819	33.5086	1020	8	2018-05-11 15:26:06	2018-05-11 15:32:47	Maize	Standing crop	Main	NA	5.901	NA	NA	0.481	NA	50.773	NA	0.009	0.074	NA	1.896	10.118	2907.57	NA	1008.45	4.671	NA	0.174	2259.39	NA	2.448	1234.17	0.07887	0.47	NA	NA	0.078	22.186	1525.73	0.036492	14889.6	0.406356	NA	0	0.4759	0.4759	3.15143
MWI0238	4	3	-14.9626	35.7149	617	5	2018-05-10 09:30:10	2018-05-10 09:43:32	Maize	Standing crop	Main	NA	NA	NA	NA	0.592	NA	58.528	NA	NA	NA	NA	1.936	NA	3860.05	NA	1431.35	6.325	1.131	NA	3459.51	0.035	5.508	1924.46	NA	0.783	NA	NA	0.211	25.619	425.032	0.11982	2684.52	0.0412406	15.3385	0	0.7226	0.7226	2.45196
MWI0239	4	3	-14.955	35.8548	623	7	2018-05-10 10:52:51	2018-05-10 11:17:52	Maize	Store	Main	NA	NA	NA	NA	1.203	NA	50.123	NA	0.07	0.456	0.011	2.304	371.331	3877	NA	1400.43	7.519	0.635	0.583	3032.54	NA	19.801	1846.91	0.10676	0.934	NA	NA	0.291	22.52	1022.35	0.143619	22781.9	0.135979	53.0984	0	1.561	1.561	9.39493
MWI0240	4	3	-14.9134	35.6112	652	7	2018-05-11 11:35:59	2018-05-11 11:45:55	Maize	Store	Main	NA	NA	NA	NA	2.121	NA	50.818	NA	0.045	NA	0.002	1.33	NA	3965.71	NA	1197.95	5.261	0.45	0.371	2850.18	NA	12.823	1666.79	0.02305	1.255	NA	NA	0.19	22.954	793.485	0.38451	11822.9	0.102153	65.8686	0	0.4899	0.4899	1.59699
MWI0241	4	3	-14.8904	35.6432	647	5	2018-05-11 12:49:37	2018-05-11 13:00:34	Maize	Standing crop	Main	NA	44.925	NA	NA	1.444	NA	65.701	NA	0.037	0.531	0.086	2.031	NA	3758.2	NA	1263.11	5.986	0.414	0.458	2838.45	0.011	19.387	2105.38	0.01835	1.244	0.007	NA	0.259	24.475	1160.27	4.51044	19681.9	0.297184	37.2299	0	0.8239	0.8239	2.56621
MWI0242	4	3	-14.7797	35.5101	701	8	2018-05-12 09:21:01	2018-05-12 09:32:13	Maize	Store	Main	NA	NA	NA	NA	NA	NA	45.983	NA	NA	NA	NA	1.821	NA	4204.77	NA	1328.97	5.041	0.845	0.163	2951.19	NA	2.836	1859.06	NA	0.395	NA	NA	0.202	27.27	1459.17	0.0508277	30406.8	0.376713	4.76706	0.0441	1.8119	1.856	12.3915
MWI0243	2	1	-12.9722	33.7234	1144	5	2018-05-12 11:40:47	2018-05-12 11:47:19	Maize	Standing crop	Main	NA	4.481	NA	NA	0.911	NA	47.869	NA	0.011	0.346	0.001	1.419	12.795	4750.99	NA	1513.49	5.637	NA	0.434	3557.1	NA	3.404	1874.51	0.02268	0.557	NA	NA	0.254	25.02	852.511	0.0631108	14948.7	0.846667	NA	0	0.5765	0.5765	1.92002
MWI0244	8	6	-16.4666	34.696	239	5	2018-05-12 15:44:47	2018-05-12 16:18:00	Maize	Store	Close pair	NA	4.736	0.008	NA	0.258	NA	50.641	NA	0.009	0.04	0.002	1.931	21.978	4767.67	NA	1323.1	5.433	0.555	0.077	3374.18	NA	2.963	2176.05	0.20446	0.295	NA	NA	0.295	27.666	2676.47	0.0258084	46627.1	0.39819	15.6594	0.01	1.171	1.181	21.8189
MWI0245	4	3	-14.7704	35.8032	634	5	2018-05-14 13:05:21	2018-05-14 13:12:58	Maize	Standing crop	Main	NA	18.35	NA	NA	0.605	NA	53.376	NA	0.012	0.209	NA	2.362	NA	4157.94	NA	1389.32	6.621	0.547	0.128	3291.68	NA	5.564	1976.65	0.04653	0.508	NA	NA	0.242	26.826	579.777	0.0439045	7194.79	0.138095	38.8879	0.0027	0.5497	0.5524	5.66248
MWI0246	3	2	-13.6929	33.7123	1263	5	2018-05-14 14:20:40	2018-05-14 14:39:56	Maize	Field stack	Main	NA	1.386	NA	NA	NA	NA	63.415	NA	0.01	0.19	0.011	1.475	2.514	3981.43	NA	1312.98	4.304	0.531	0.726	2868.77	NA	7.944	1680.42	0.3583	0.269	NA	NA	0.183	26.244	1196.58	0.0312208	26521.4	0.608973	11.6341	0.0262	1.5598	1.586	13.4888
MWI0247	5	4	-11.089	34.034	1583	6	2018-05-07 17:22:12	2018-05-07 17:30:15	Maize	Standing crop	Main	NA	6.628	NA	NA	0.673	NA	65.491	NA	NA	NA	NA	1.305	NA	3716.74	NA	1038.69	4.873	0.499	0.07	2170.02	NA	6.178	2134.02	NA	0.382	NA	NA	0.208	15.401	1888.4	0.0958325	30876	0.549387	10.7061	0	1.656	1.656	3.42151
MWI0248	2	1	-12.9017	33.9449	1084	6	2018-05-14 15:00:10	2018-05-14 20:33:09	Maize	Standing crop	Close pair	NA	2.365	NA	NA	0.268	NA	63.664	NA	0.017	0.408	NA	1.986	21.573	4768.7	NA	1272.91	5.201	NA	0.35	3836.1	NA	1.358	1264.76	0.13601	0.311	NA	NA	0.072	26.298	4223.71	0.044164	71485.4	0.884148	NA	0	0.8714	0.8714	8.56916
MWI0249	1	2	-15.8006	35.1279	1027	5	2018-05-15 09:45:44	2018-05-15 09:56:15	Maize	Store	Main	NA	8.038	0.007	NA	1.294	NA	61.201	0.417	0.055	0.285	0.001	1.936	22.734	4095.55	NA	1208.79	6.084	NA	0.368	2918.01	NA	7.526	2284.97	0.0058	0.655	NA	NA	0.229	19.407	933.349	1.36427	13266.8	0.178461	NA	0	0.572	0.572	2.02001
MWI0250	1	2	-15.7335	35.28	784	5	2018-05-15 12:26:38	2018-05-15 12:35:23	Maize	Store	Main	NA	40.797	NA	NA	1.779	NA	71.446	10.759	0.05	1.278	NA	1.894	68.292	4784.76	NA	1330.25	6.031	0.356	1.053	3373.74	NA	2.576	2287.86	0.04756	1.127	NA	NA	0.356	24.904	1260.99	0.0459787	23210.9	0.684211	NA	0	1.583	1.583	8.74436
MWI0251	1	2	-15.7147	35.2586	830	5	2018-05-15 13:00:20	2018-05-15 13:10:13	Maize	Store	Main	NA	6.248	NA	NA	0.632	NA	48.908	1.688	0.019	0.39	0.01	2.246	68.347	4019.34	NA	1332.09	5.458	0.223	0.424	3005.65	NA	7.613	2324.11	0.01077	0.497	NA	NA	0.244	25.301	923.08	0.246293	18879.6	0.174348	NA	0	1.582	1.582	9.22301
MWI0252	8	6	-15.712	35.8059	654	5	2018-05-15 09:51:38	2018-05-15 09:59:07	Maize	Store	Main	NA	NA	NA	NA	1.484	NA	110.626	NA	0.005	NA	NA	1.621	19.589	5520.69	NA	1821.95	8.17	0.38	0.167	4470.92	NA	4.67	2151.48	0.03007	2.353	NA	NA	0.273	27.543	2507.04	0.0371554	33921.7	3.04287	NA	0	1.044	1.044	5.09336
MWI0253	5	4	-14.6759	35.8003	651	5	2018-05-16 12:31:17	2018-05-16 12:43:43	Maize	Store	Main	NA	170.969	0.014	NA	4.274	NA	86.384	0.582	0.068	0.914	NA	2.26	79.845	4035.95	NA	1287.29	8.381	0.658	0.631	2900.4	0.048	6.305	1892.29	0.04798	1.743	NA	NA	0.376	26.93	751.8	0.167744	14199.2	0.423585	42.4157	0	0.936	0.936	2.79154
MWI0254	3	2	-13.8641	33.6715	1111	5	2018-05-17 09:33:45	2018-05-17 09:45:17	Maize	Field stack	Main	NA	2.07	NA	NA	NA	NA	77.192	NA	0.015	NA	NA	1.552	12.978	3030.43	NA	1062.9	4.816	1.095	0.071	2247.88	NA	3.151	1713.08	0.04593	0.402	NA	NA	0.18	21.782	2760.97	0.0199579	40326.4	0.231494	8.95745	0	1.786	1.786	12.8717
MWI0255	3	2	-13.8789	33.6313	1098	5	2018-05-17 10:11:46	2018-05-17 10:23:56	Maize	Store	Main	0.001	1.277	NA	NA	NA	NA	53.337	NA	0.017	0.208	0.006	1.464	13.423	3046.75	NA	923.071	4.495	0.073	0.157	1889.8	NA	5.966	1651.56	0.04218	0.433	NA	NA	0.172	20.432	1164.91	NA	9633.73	0.0641702	NA	0	0.4348	0.4348	1.54019
MWI0256	7	5	-14.5563	35.0432	860	5	2018-05-17 17:18:06	2018-05-17 17:24:18	Maize	Store	Main	NA	3.509	NA	NA	0.259	NA	67.113	NA	NA	NA	NA	1.475	NA	4420.18	NA	1282.61	4.044	0.521	NA	3273.24	NA	3.728	1962.85	0.02319	0.385	NA	NA	0.365	25.348	1435.99	0.0292819	25698.7	0.512249	NA	0	1.123	1.123	6.43936
MWI0257	1	1	-15.4055	34.8715	432	5	2018-05-18 16:04:02	2018-05-18 16:09:02	Maize	Store	Main	NA	8.255	NA	NA	1.529	NA	93.257	NA	0.018	0.331	0.001	4.505	34.653	6004.66	NA	1591.48	8.014	NA	0.388	4546.58	0.079	1.505	1332.44	0.01389	1.407	NA	NA	0.114	22.097	683.489	0.0311229	18619.6	0.278949	NA	0.0033	2.0947	2.098	8.88848
MWI0258	7	5	-14.6927	35.0779	845	5	2018-05-18 14:56:22	2018-05-18 15:03:01	Maize	Store	Main	NA	4.303	NA	NA	0.167	NA	69.989	NA	NA	NA	NA	2.886	27.589	3779.07	NA	1182.8	5.377	2.009	NA	2751.22	NA	1.679	1797.28	NA	0.304	NA	NA	0.36	24.31	1334.7	0.0479072	16915.2	0.305225	3.60669	0	1.91	1.91	8.6641
MWI0259	6	4	-11.6447	33.7425	1672	5	2018-05-15 13:00:10	2018-05-15 13:08:27	Maize	Standing crop	Close pair	NA	NA	NA	NA	0.593	NA	44.105	NA	0.01	0.416	0.006	1.751	NA	2744.36	NA	1030.31	5.417	0.048	0.229	1818.47	NA	14.388	1838.5	NA	0.263	NA	NA	0.254	12.08	2710.53	2.71141	40987.3	0.386115	14.3292	0	1.303	1.303	0.867802
MWI0260	6	4	-11.6533	33.7407	1696	5	2018-05-15 12:46:24	2018-05-15 12:52:01	Maize	Standing crop	Main	NA	6.977	NA	NA	0.957	NA	49.056	NA	0.014	0.423	0.004	2.538	19.6	3667.58	NA	1246.11	6.062	0.804	0.228	2546.01	NA	12.688	1820.66	0.02228	0.282	NA	NA	0.252	16.772	2693.9	0.0498691	40998.2	0.375772	5.54442	0	1.197	1.197	2.55855
MWI0261	6	4	-11.5831	33.7999	1615	5	2018-05-15 14:03:45	2018-05-15 14:10:32	Maize	Standing crop	Main	NA	NA	NA	NA	0.278	NA	34.782	NA	0.015	0.345	0.003	1.12	NA	2896.15	NA	811.76	3.524	NA	0.379	1620.35	NA	13.665	1509.05	NA	0.154	NA	NA	0.251	10.203	1304.47	3.02836	20103.5	0.574313	9.95729	0	0.6336	0.6336	0.507127
MWI0262	6	4	-11.5189	33.745	1270	6	2018-05-12 15:38:08	2018-05-12 15:48:32	Maize	Field stack	Main	NA	NA	NA	NA	0.723	NA	42.752	NA	0.013	0.375	0.007	1.755	18.768	3881.05	NA	1292.97	5.009	0.468	0.231	2683.83	NA	4.194	1712.3	0.01704	0.247	NA	NA	0.238	18.656	955.878	0.0443236	12531.2	0.199416	5.82888	0	0.681	0.681	4.06835
MWI0263	6	4	-11.5886	33.7166	1371	5	2018-05-12 16:33:33	2018-05-12 16:38:46	Maize	Standing crop	Main	NA	NA	NA	NA	0.637	NA	49.836	NA	0.016	0.606	0.002	1.702	NA	3172.14	NA	1097.36	6.209	0.124	0.378	2096.28	NA	7.98	1618.61	NA	0.27	NA	NA	0.256	16.599	966.454	2.18317	10883.9	0.213825	16.4532	0	0.5624	0.5624	0.768369
MWI0264	6	4	-11.4226	33.6798	1251	5	2018-05-12 09:49:39	2018-05-12 09:54:26	Maize	Standing crop	Main	NA	NA	NA	NA	0.442	NA	48.042	NA	0.026	0.061	NA	1.898	15.195	4902.73	NA	1606.4	4.931	0.384	0.409	3824.12	NA	1.638	1354.49	NA	0.269	NA	NA	0.252	23.974	707.92	0.0634236	9242.49	0.195285	11.766	0	0.5941	0.5941	2.02936
MWI0265	1	1	-15.3995	34.7559	407	5	2018-05-19 12:59:35	2018-05-19 13:07:45	Maize	Store	Main	NA	6.718	NA	NA	0.214	NA	65.488	NA	0.025	1.322	0.003	2.129	25.527	4741.27	NA	1480.95	6.689	1.304	0.773	3829.22	NA	1.111	1421.57	0.06218	0.315	NA	NA	0.095	22.457	800.302	0.0325278	16755.9	1.27896	4.33407	0.7398	1.8212	2.561	15.2375
MWI0266	2	2	-13.6321	33.8779	1392	7	2018-05-22 09:39:47	2018-05-22 09:46:02	Maize	Standing crop	Main	NA	3.953	NA	NA	NA	NA	57.139	NA	0.022	NA	NA	1.612	21.573	3347.26	NA	1058.71	5.409	0.083	0.223	2034.92	NA	2.373	1773.76	0.02391	0.268	NA	NA	0.088	22.348	1633.17	0.0940321	33541.7	0.113465	15.3792	0	1.032	1.032	4.35229
MWI0267	3	3	-14.0722	33.6112	1087	5	2018-05-22 09:34:26	2018-05-22 09:58:49	Maize	Store	Main	NA	NA	NA	NA	NA	NA	73.772	NA	0.02	NA	0.012	1.478	NA	3657.87	NA	1075.42	5.252	0.301	0.116	2080.99	NA	11.027	1954.92	NA	0.509	NA	NA	0.186	20.228	1595.87	0.058709	10955.3	0.161677	17.7193	0	1.267	1.267	6.99682
MWI0268	8	6	-15.6714	35.5098	677	5	2018-05-22 11:35:45	2018-05-22 11:40:47	Sorghum	Standing crop	Main	NA	6.187	NA	NA	0.243	NA	84.155	NA	0.019	0.047	0.007	2.205	28.957	3681.9	NA	1653.25	18.573	0.5	0.885	3248.54	NA	7.263	2363.28	0.01369	0.384	NA	NA	0.263	18.695	733.783	0.0180238	11105.6	0.334498	NA	0	0.65	0.65	5.46846
MWI0269	6	4	-11.7818	33.3708	1154	5	2018-05-17 14:15:45	2018-05-17 14:20:59	Maize	Store	Main	NA	9.741	NA	NA	1.635	NA	45.798	NA	0.011	0.119	0.006	1.921	19.176	4172.51	NA	1257.5	7.089	0.064	0.164	2678.41	NA	10.938	1740.58	NA	0.664	NA	NA	0.266	17.399	897.516	0.195978	8713.57	0.253194	10.0084	0	0.6797	0.6797	1.02329
MWI0270	4	3	-14.279	34.0694	1218	5	2018-05-19 13:22:21	2018-05-19 13:30:46	Maize	Field stack	Close pair	NA	NA	NA	NA	0.724	NA	56.691	NA	NA	0.606	0.006	1.901	NA	4015.81	NA	1190.29	8.509	NA	0.278	2710.77	0.013	10.581	1635.21	NA	0.775	NA	NA	0.226	22.249	2653.9	0.346174	40759.8	0.514045	46.5097	0	2.547	2.547	9.3189
MWI0271	6	4	-12.0304	33.5086	1366	5	2018-05-19 12:59:16	2018-05-19 13:03:36	Maize	Standing crop	Main	NA	NA	NA	NA	0.382	NA	43.563	NA	0.021	0.161	0.008	1.136	NA	2475.67	NA	912.804	6.663	0.095	0.115	1987.1	NA	9.358	1753.7	NA	0.129	NA	NA	0.25	10.191	1113.12	7.41063	12954.7	0.302393	4.13182	0	0.3384	0.3384	0.170422
MWI0272	8	6	-16.1078	35.5447	612	5	2018-05-25 09:09:35	2018-05-25 09:17:04	Maize	Store	Main	NA	36.182	0.016	NA	1.064	NA	75.189	NA	0.034	0.749	0.012	1.757	36.219	3734.12	0.043	1181.87	6.932	0.072	0.734	2931.44	NA	19.039	2412.37	0.01259	0.432	NA	NA	0.284	23.166	2859.26	0.0413839	28950.3	0.28388	9.75612	0	1.62	1.62	6.70441
MWI0273	1	1	-15.3511	34.6494	873	4	2018-05-24 15:56:12	2018-05-24 16:00:33	Maize	Store	Close pair	NA	20.965	NA	NA	0.267	NA	46.015	NA	0.035	0.361	NA	1.471	34.045	3766.49	NA	1041.43	4.425	1.026	0.254	2740.95	NA	1.606	1107.46	0.01065	0.312	NA	NA	0.13	19.34	967.123	0.0753203	24598.7	0.633095	NA	0	1.083	1.083	3.10563
MWI0274	1	1	-15.3521	34.7314	881	5	2018-05-25 10:25:21	2018-05-25 10:34:33	Maize	Store	Close pair	NA	16.934	NA	NA	0.255	NA	59.394	0.022	0.022	0.352	NA	1.711	31.661	4001.39	NA	1280.75	5.085	1.075	0.293	3120.97	0.034	1.201	1160.64	0.01544	0.466	NA	NA	0.12	21.77	856.255	0.0348864	20253.4	0.379794	NA	0	1.188	1.188	3.42868
MWI0275	1	1	-15.3527	34.7347	889	5	2018-05-25 10:50:33	2018-05-25 10:57:23	Maize	Store	Close pair	NA	45.812	NA	NA	0.657	NA	70.043	NA	0.052	2.029	0.003	2.523	57.077	3885.08	NA	1275.74	5.932	1.034	1.21	3015.07	NA	1.8	1270.39	0.03652	0.827	NA	NA	0.175	28.125	851.462	0.0334591	17533.3	0.250089	NA	0	0.4947	0.4947	0.884093
MWI0276	7	5	-14.0178	35.1758	492	5	2018-05-25 12:03:25	2018-05-25 12:08:45	Maize	Store	Main	NA	6.031	NA	NA	0.244	NA	45.286	NA	NA	NA	NA	0.745	21.212	4601.28	NA	1472.1	5.515	0.83	NA	3424.22	NA	2.203	2194.59	0.03958	0.268	NA	NA	0.339	25.485	1204.38	0.0118879	16879.1	0.12516	NA	0.0034	1.2226	1.226	9.58582
MWI0277	3	2	-13.7294	33.8389	1264	6	2018-05-26 09:12:27	2018-05-26 09:18:00	Maize	Store	Close pair	0.002	13.767	0.012	NA	NA	NA	53.871	NA	0.016	0.587	0.009	2.071	14.753	3350.6	NA	925.711	4.194	0.349	0.314	1861.28	NA	7.076	1216.5	0.02591	0.568	NA	NA	0.133	18.273	1442.85	0.0829984	25669.4	0.641486	15.8332	0	1.603	1.603	3.97021
MWI0278	3	2	-13.7422	34.0255	1269	8	2018-05-26 13:41:31	2018-05-26 13:48:11	Maize	Store	Main	0.002	5.346	0.01	NA	NA	NA	55.825	NA	0.009	NA	0.099	2.054	30.348	3181.14	NA	1088.67	5.272	0.401	0.043	1905.14	NA	18.291	1226.31	0.01304	0.417	NA	NA	0.121	20.092	1091.36	0.0531721	16104	2.08492	10.34	0	2.304	2.304	6.74383
MWI0279	7	5	-13.6975	34.907	502	5	2018-05-26 09:55:52	2018-05-26 10:01:27	Rice	Standing crop	Main	NA	9.755	0.015	NA	0.898	NA	88.151	NA	0.082	NA	0.06	NA	NA	2853.96	NA	1264	32.331	0.804	NA	3041.96	NA	21.36	1980.51	0.02044	0.346	NA	NA	0.328	26.735	1547.68	17.9375	21997.2	0.000718902	NA	0	1.269	1.269	3.89386
MWI0280	3	2	-13.7127	33.9461	1224	5	2018-05-26 13:01:28	2018-05-26 13:07:29	Maize	Store	Main	0.002	3.25	NA	NA	NA	NA	59.404	NA	0.009	0.465	0.034	1.815	12.589	3153.84	NA	826.684	4.418	0.123	0.316	1785.79	NA	13.933	1223.09	0.01599	0.448	NA	NA	0.116	14.589	1810.44	0.108788	36843.6	0.327629	17.8747	0	1.716	1.716	4.83137
MWI0281	1	1	-15.4078	34.5951	975	5	2018-05-26 14:22:53	2018-05-26 14:28:08	Maize	Store	Main	NA	70.08	NA	NA	0.354	NA	53.877	NA	0.042	1.425	0.002	2.03	78.895	4026.93	NA	1218.73	6.316	0.864	0.718	2934.45	NA	1.635	1396.51	0.02757	0.292	NA	NA	0.204	22.295	1750.65	0.0746422	47537	0.738494	NA	0	2.125	2.125	6.09201
MWI0282	3	2	-13.6809	33.7791	1308	8	2018-05-26 14:56:23	2018-05-26 15:10:33	Maize	Field stack	Main	0.001	2.119	0.003	NA	NA	NA	42.304	NA	0.027	0.413	0.015	1.929	7.93	2923.63	NA	946.884	5.117	0.144	0.261	1698.54	NA	12.467	1336.51	0.0231	0.316	NA	NA	0.113	14.947	1706.99	0.913981	30678.7	1.51781	16.8808	0	1.257	1.257	2.70135
MWI0283	6	5	-12.6796	33.8146	1068	5	2018-05-25 14:22:40	2018-05-25 14:31:31	Maize	Field stack	Main	NA	NA	NA	NA	0.62	NA	64.075	NA	0.018	NA	NA	2.082	NA	4376.95	NA	1428.46	9.151	0.243	NA	3712.18	NA	6.747	1662.71	0.03017	0.475	NA	NA	0.227	33.023	1725.43	0.157366	24482.4	0.2594	14.7329	0	0.851	0.851	3.49412
MWI0284	6	5	-12.6322	33.8098	1147	5	2018-05-25 13:31:11	2018-05-25 13:36:59	Maize	Standing crop	Main	NA	NA	NA	NA	0.703	NA	48.298	NA	NA	NA	NA	1.337	NA	3463	NA	947.016	4.361	0.091	NA	2391.28	NA	2.125	1802.7	0.03811	0.379	NA	NA	0.251	17.086	1677.05	0.0570927	22037	0.525183	9.12069	0	0.8923	0.8923	2.64908
MWI0285	6	5	-12.5604	33.7952	1127	5	2018-05-25 12:41:07	2018-05-25 12:47:10	Maize	Standing crop	Main	NA	NA	NA	NA	0.199	NA	38.462	NA	NA	NA	NA	1.261	NA	3212.51	NA	956.884	4.435	0.551	NA	2444.69	NA	0.624	1576	0.01653	0.129	NA	NA	0.252	15.357	1501.51	0.0443634	29526	0.172461	10.5401	0	1.15	1.15	3.89938
MWI0286	6	5	-12.6098	33.7401	1153	5	2018-05-25 11:59:46	2018-05-25 12:05:48	Maize	Standing crop	Main	NA	NA	NA	NA	0.149	NA	41.535	NA	NA	NA	NA	1.394	NA	2963.51	NA	926.265	4.398	0.28	NA	2163.23	NA	3.128	1724.08	0.02256	0.14	NA	NA	0.243	18.212	2146.54	0.0359127	36082.9	0.589205	10.3264	0	1.453	1.453	5.38251
MWI0287	6	5	-12.6767	33.7233	1041	5	2018-05-25 11:06:06	2018-05-25 11:12:13	Maize	Standing crop	Close pair	NA	NA	NA	NA	0.766	NA	51.309	NA	NA	NA	NA	1.105	NA	3983.21	NA	1114	4.384	0.386	NA	2715.15	NA	1.121	1858.38	0.04606	0.624	NA	NA	0.235	18.36	1099.2	0.0373871	16346.6	0.262655	7.40453	0.0472	0.8253	0.8725	5.69031
MWI0288	6	5	-12.685	33.7299	959	6	2018-05-25 10:47:23	2018-05-25 10:52:52	Maize	Standing crop	Main	NA	NA	NA	NA	0.452	NA	52.774	NA	NA	NA	NA	1.268	NA	3464.85	NA	1064.79	4.45	0.606	NA	1871.68	NA	2.104	1740.64	0.02002	0.388	NA	NA	0.234	19.192	987.665	0.0367117	17928.9	0.445429	8.8217	0.0093	1.1897	1.199	9.12753
MWI0289	6	5	-12.6311	33.6671	1059	5	2018-05-25 10:00:02	2018-05-25 10:06:21	Maize	Standing crop	Main	NA	NA	NA	NA	1.155	NA	55.001	NA	NA	NA	NA	1.423	41.364	3681.73	NA	1006.67	5.697	0.103	NA	2401.01	NA	2.06	1788.41	0.02761	0.686	NA	NA	0.239	19.159	1114.85	0.168211	16152.9	0.173773	13.2928	0	0.3952	0.3952	0.938387
MWI0290	6	5	-12.6907	33.624	1122	5	2018-05-25 09:23:45	2018-05-25 09:28:51	Maize	Field stack	Main	NA	1.246	NA	NA	0.601	NA	53.042	NA	NA	NA	NA	1.725	NA	3901.73	NA	1071.25	4.768	0.497	NA	2508.93	NA	2.397	1688.35	0.05752	0.347	NA	NA	0.227	19.629	801.776	0.0651204	8713.3	0.243013	9.83011	0	0.6584	0.6584	2.1508
MWI0291	6	5	-12.5421	33.6729	1149	5	2018-05-25 08:26:44	2018-05-25 08:32:18	Maize	Field stack	Main	NA	1.167	NA	NA	0.268	NA	36.714	NA	NA	NA	NA	1.152	NA	3889.87	NA	1388.13	4.932	0.242	NA	3145.39	NA	1.096	2169.66	0.01128	0.23	NA	NA	0.239	21.214	1247.11	0.0386702	18625.3	0.305345	15.1996	0	0.9308	0.9308	6.00121
MWI0292	6	5	-12.5934	33.597	1144	6	2018-05-25 07:53:36	2018-05-25 07:58:19	Maize	Field stack	Main	NA	1.315	NA	NA	0.624	NA	55.329	NA	NA	NA	NA	1.538	NA	3629.12	NA	864.292	3.888	0.271	NA	2278.74	NA	2.023	1548.77	0.02279	0.46	NA	NA	0.24	17.208	1428.74	0.388906	22292	0.128745	9.45256	0	0.5564	0.5564	0.910376
MWI0293	7	5	-14.3767	35.0928	543	5	2018-05-28 09:07:40	2018-05-28 09:25:31	Sorghum	Standing crop	Main	NA	7.018	NA	NA	1.726	NA	237.269	NA	NA	NA	NA	2.327	25.06	4197.34	NA	1637.39	16.575	1.329	0.679	2557.87	NA	1.621	2049.11	0.00393	2.25	NA	NA	0.341	21.219	1807.45	0.0181011	34439.9	0.4495	7.69526	0.0053	0.9477	0.953	8.62847
MWI0294	7	5	-14.3326	35.0334	642	5	2018-05-28 11:20:00	2018-05-28 11:24:56	Maize	Store	Main	NA	4.453	NA	NA	0.138	NA	41.033	NA	0.016	NA	NA	1.152	NA	3428.3	NA	1084.1	3.986	0.641	NA	2415.69	NA	4.193	2071.24	0.05592	0.115	NA	NA	0.304	16.538	1258.52	0.00992157	20868.6	0.533333	NA	0.0067	1.7063	1.713	17.3557
MWI0295	6	5	-13.1754	33.8022	1088	5	2018-05-28 16:13:27	2018-05-28 17:31:17	Maize	Standing crop	Main	NA	NA	NA	NA	0.259	NA	43.49	NA	NA	NA	NA	1.71	NA	3560.88	NA	1006.96	4.493	0.481	NA	2341.27	NA	3.099	1512.71	0.00959	0.326	NA	NA	0.242	18.178	1651.85	0.0126815	28081.6	0.382637	8.64386	0.0051	1.4859	1.491	9.42341
MWI0296	8	6	-15.9892	35.3952	728	5	2018-05-29 09:21:41	2018-05-29 09:26:38	Maize	Store	Main	NA	19.149	0.008	NA	1.071	NA	67.828	NA	0.019	0.148	NA	1.928	26.883	4031.02	NA	1253.57	6.198	0.341	0.179	2969.6	NA	5.366	1826.03	0.05169	0.587	NA	NA	0.271	25.855	2279.38	0.0319085	41484.1	0.706575	34.7776	0	1.603	1.603	7.63345
MWI0297	3	2	-13.3406	33.9263	1369	9	2018-05-29 09:41:46	2018-05-29 09:48:41	Maize	Field stack	Close pair	0.001	2.505	0.005	NA	NA	NA	42.654	NA	0.012	0.817	NA	0.978	17.97	4263.22	NA	1393.43	5.431	0.495	0.394	3218.29	NA	1.139	1670.57	NA	0.123	NA	NA	0.132	17.789	1208.65	0.0508615	19355.9	0.426482	2.0435	0	0.8949	0.8949	6.81036
MWI0298	5	4	-15.149	35.0737	522	8	2018-05-22 09:44:56	2018-05-22 09:55:18	Maize	Store	Main	NA	NA	NA	NA	0.365	NA	61.207	0.768	0.024	0.126	NA	1.978	18.984	4054.34	NA	1011.66	4.753	0.087	0.307	2341.84	NA	3.151	1970.12	NA	0.593	NA	NA	0.268	21.01	897.567	0.0788112	19025.6	0.404898	17.4412	0	1.022	1.022	4.03804
MWI0299	8	6	-15.9669	35.415	715	5	2018-05-29 09:49:05	2018-05-29 09:53:53	Maize	Store	Close pair	NA	8.2	NA	NA	1.568	NA	55.786	NA	0.015	NA	NA	1.832	21.648	3855.85	NA	1213.63	5.89	0.26	0.105	2900.17	NA	7.825	1869.07	0.01871	0.985	NA	NA	0.262	25.408	1260.19	0.0323052	19338.5	0.437498	17.0115	0.01	1.008	1.018	6.17579
MWI0300	5	4	-15.1379	35.1326	490	5	2018-05-22 13:09:03	2018-05-22 13:28:34	Maize	Store	Main	NA	4.985	NA	NA	0.601	NA	75.415	0.557	0.026	0.205	NA	1.812	18.871	4896.27	NA	1352.47	4.974	0.361	0.336	3333.14	NA	3.666	2090.26	NA	0.643	NA	NA	0.262	26.615	1317.31	0.0288107	20902.8	0.313706	14.9348	0.0535	0.9411	0.9946	12.7546
MWI0301	8	6	-15.9653	35.4171	706	5	2018-05-29 10:09:36	2018-05-29 10:13:21	Maize	Store	Close pair	NA	125.084	NA	NA	2.057	NA	168.771	NA	0.04	0.312	NA	2.357	532.664	3602.14	NA	1145.48	5.937	0.213	0.118	2726.13	NA	8.313	1928.28	0.01794	1.363	NA	0.004	1.468	19.638	1006.98	0.0574323	7853.81	0.140443	NA	0	0.3741	0.3741	0.68743
MWI0302	5	4	-15.2541	35.0668	476	8	2018-05-22 11:33:11	2018-05-22 11:42:15	Sorghum	Store	Main	NA	8.132	NA	NA	0.418	NA	113.473	0.653	0.017	0.141	NA	2.953	31.708	5571.91	NA	1984.61	11.195	0.445	0.535	4390.97	NA	3.325	1829.47	0.03866	1.686	NA	NA	0.284	22.929	1149.5	0.0431422	26051	0.605562	11.6582	0	0.8697	0.8697	9.30614
MWI0303	5	4	-15.2026	35.0866	486	5	2018-05-22 10:28:31	2018-05-22 10:38:53	Maize	Store	Main	NA	7.11	NA	NA	0.319	NA	78.361	0.569	0.013	0.419	NA	1.733	19.037	3545.43	NA	971.523	4.83	0.41	0.248	2511.14	NA	1.428	1856.68	0.06292	0.588	NA	NA	0.286	21.025	1316.73	0.0530855	36137.8	0.976382	13.1132	0	1.051	1.051	10.2154
MWI0304	3	2	-13.3476	33.9252	1391	5	2018-05-29 10:02:31	2018-05-29 10:07:55	Maize	Field stack	Main	0.001	3.164	0.003	NA	NA	NA	39.015	NA	0.004	0.174	NA	1.717	17.662	4267	NA	1106.05	6.096	0.194	0.098	2692.22	NA	1.502	1247.07	0.00485	0.226	NA	NA	0.128	21.704	972.276	0.464504	13138.5	0.455183	3.90564	0	0.8319	0.8319	1.65854
MWI0305	5	4	-15.1231	34.9867	558	5	2018-05-23 10:15:39	2018-05-23 10:24:39	Maize	Store	Main	NA	59.502	NA	NA	1.067	NA	107.714	NA	0.077	2.459	0.013	2.711	86.795	4660.66	NA	1492.6	7.466	0.807	1.494	3223.09	0.254	6.291	2362.15	0.05545	0.66	NA	NA	0.429	30.309	1016.12	0.0423079	24148.8	0.523466	25.5944	0	0.8901	0.8901	13.1362
MWI0306	5	4	-15.0607	34.9832	574	5	2018-05-23 11:17:02	2018-05-23 11:25:56	Maize	Store	Main	NA	114.711	0.016	NA	0.823	NA	57.816	NA	0.126	1.728	NA	2.019	145.66	4117.21	NA	1182.82	9.291	0.097	0.911	2919.66	NA	3.543	2048.46	NA	0.655	NA	NA	0.568	22.321	1140.93	0.0685926	23307	0.704782	21.566	0	1.031	1.031	6.19268
MWI0307	5	4	-15.0639	34.9151	616	7	2018-05-23 11:55:50	2018-05-23 12:06:51	Maize	Store	Main	NA	97.589	NA	NA	0.591	NA	158.586	NA	0.032	0.666	0.004	2.111	45.082	4229.23	NA	1295.91	6.73	0.523	0.439	3016.27	NA	3.207	2137.06	NA	0.628	NA	NA	0.321	30.301	2455.07	0.0308845	66158.7	0.534055	22.8303	0.0043	1.5647	1.569	22.3797
MWI0308	3	2	-13.3557	33.9194	1362	9	2018-05-29 10:41:48	2018-05-29 10:46:50	Maize	Store	Main	NA	3.755	NA	NA	NA	0.042	51.123	NA	0.049	NA	0.003	1.734	22.042	3873.58	NA	1203.87	6.544	0.476	NA	3041.25	NA	2.502	1566.48	0.00632	0.125	NA	NA	0.135	24.807	3000.17	0.0182507	70462.9	1.34727	5.10465	0	1.223	1.223	11.9287
MWI0309	6	5	-13.3339	33.8354	1220	5	2018-05-29 16:01:51	2018-05-29 16:08:08	Maize	Store	Main	NA	2.373	NA	NA	0.268	NA	46.205	NA	NA	NA	NA	0.967	NA	4286.07	NA	1343.05	5.807	0.305	NA	3210.89	NA	4.623	1849.47	0.04246	0.281	NA	NA	0.234	22.309	1071.33	0.0491381	12810.7	0.315217	6.03855	0	0.489	0.489	1.46028
MWI0310	5	4	-14.9935	34.997	574	8	2018-05-29 14:42:47	2018-05-29 14:49:45	Maize	Standing crop	Main	NA	NA	NA	NA	0.431	NA	55.438	NA	0.008	0.243	NA	1.708	16.294	3860.52	NA	1385.9	5.2	0.382	0.176	3032.03	NA	0.59	2461.69	0.03108	0.522	NA	NA	0.243	24.067	1413.73	0.0199423	25251.6	0.596996	17.2243	0.0066	2.0464	2.053	14.287
MWI0311	5	4	-14.9918	34.9546	621	5	2018-05-29 13:58:18	2018-05-29 14:05:29	Maize	Standing crop	Main	NA	6.161	NA	NA	0.53	NA	58.606	NA	0.027	0.079	NA	3.148	24.137	4108.44	NA	1364.88	6.701	0.158	0.248	3215.63	NA	2.307	2256.09	NA	0.385	NA	NA	0.252	28.813	1743.74	0.0322255	50963.8	0.614104	45.7119	0	2.036	2.036	13.1601
MWI0313	8	6	-15.9467	35.34	677	5	2018-05-30 11:20:29	2018-05-30 11:24:36	Sorghum	Standing crop	Main	NA	15.996	NA	NA	1.169	NA	119.763	0.029	0.042	0.187	NA	1.661	30.235	4127.06	NA	1853.24	14.452	0.39	0.366	3116.37	NA	1.496	1801.62	0.00836	1.181	NA	NA	0.282	13.112	1342.35	0.0572987	27136.3	0.255664	23.6037	0	1.33	1.33	6.77432
MWI0314	3	2	-13.5048	34.0428	1003	5	2018-05-31 16:20:17	2018-06-01 18:35:03	Maize	Field stack	Main	0.001	6.331	NA	NA	NA	NA	43.776	NA	0.01	0.323	0.003	1.483	NA	3228.93	NA	914.591	3.707	0.214	0.378	2349.18	NA	7.85	1609.6	0.08482	0.353	NA	NA	0.117	17.875	3521.59	0.041677	48649.5	0.556701	38.7144	0	3.03	3.03	9.71717
MWI0315	4	3	-14.17	34.2847	1431	5	2018-05-25 09:54:51	2018-05-25 10:20:09	Maize	Standing crop	Main	NA	NA	NA	NA	NA	NA	44.574	NA	0.014	0.611	NA	1.936	NA	3846.08	NA	1448.24	8.697	NA	0.28	3367.97	NA	1.895	1962.65	NA	0.344	NA	NA	0.232	23.191	1291.81	0.200203	18814.5	0.277654	12.9499	0	0.4986	0.4986	1.52263
MWI0316	4	3	-13.8064	34.1432	886	7	2018-05-30 10:47:34	2018-05-30 10:55:24	Maize	Field stack	Main	NA	5.921	NA	NA	NA	NA	38.002	NA	NA	0.068	0.001	1.589	NA	3591.43	NA	1070.84	4.81	0.354	0.142	2646.46	NA	3.559	1489.14	0.02044	0.206	NA	NA	0.241	19.016	1751.94	0.044204	38292.9	0.453384	16.4114	0	2.074	2.074	12.0208
MWI0317	4	3	-14.0616	33.9206	1064	5	2018-05-29 16:06:21	2018-05-29 16:12:44	Maize	Standing crop	Close pair	NA	24.824	NA	NA	0.759	NA	87.01	NA	0.016	0.425	0.003	2.31	NA	4435.96	NA	1271.99	7.65	0.325	0.244	2777.51	NA	5.075	1533.77	0.05291	0.782	NA	NA	0.274	24.3	1933.26	0.22266	38474.8	0.510442	30.1164	0	1.16	1.16	4.19198
MWI0318	4	3	-13.9816	33.951	1053	6	2018-06-01 14:23:53	2018-06-01 14:55:44	Maize	Standing crop	Main	NA	NA	NA	NA	0.653	NA	66.148	NA	NA	NA	NA	1.95	NA	3101.93	NA	1004.73	4.372	0.408	NA	2192.14	0.016	1.889	1659.76	0.05334	0.559	NA	NA	0.226	19.346	1503.86	0.0607279	31181.5	0.315269	15.5917	0.0106	1.4224	1.433	10.5555
MWI0319	4	3	-14.0097	33.9789	1143	5	2018-06-01 13:18:11	2018-06-01 13:29:43	Maize	Field stack	Main	NA	NA	NA	NA	NA	NA	32.751	NA	NA	NA	0.002	1.225	NA	3766.47	NA	1096.82	3.594	0.322	0.207	2152.51	NA	6.618	1480.14	0.06544	0.177	NA	NA	0.231	19.533	1878.79	0.103673	44345.5	0.827858	14.3741	0	1.531	1.531	10.8217
MWI0320	4	3	-13.8902	33.9993	1089	5	2018-06-02 12:49:53	2018-06-02 13:10:13	Maize	Field stack	Main	NA	NA	NA	NA	0.875	NA	62.238	NA	NA	NA	NA	2.024	NA	2568.04	NA	1009.64	4.847	0.242	NA	1939.08	NA	2.342	1713.74	0.03902	1.649	NA	NA	0.222	19.216	1293.28	0.11275	30403.3	0.445167	25.851	0	1.19	1.19	4.02915
MWI0321	4	3	-14.0465	33.8434	1064	5	2018-06-01 17:25:30	2018-06-01 17:30:33	Maize	Standing crop	Main	NA	NA	NA	NA	0.754	NA	65.139	NA	0.013	NA	0.002	3.079	NA	3750.6	NA	1100.24	5.371	0.182	NA	2211.82	NA	5.233	1659.66	NA	0.699	NA	NA	0.204	19.995	1338.67	1.29891	29509.3	0.256039	38.7745	0	2.13	2.13	3.2561
MWI0322	4	3	-13.988	33.8652	1069	7	2018-06-01 16:20:33	2018-06-01 16:25:54	Maize	Standing crop	Main	NA	2.515	NA	NA	NA	NA	38.401	NA	NA	NA	0.002	1.981	NA	3108.63	NA	1006.85	4.055	0.182	NA	2037.08	0.3	5.634	1847.78	NA	0.534	NA	NA	0.225	21.27	1643.72	0.164762	33351.9	0.697499	21.9994	0	1.702	1.702	4.54521
MWI0323	4	3	-13.9084	33.9427	1008	6	2018-06-02 14:09:47	2018-06-02 14:14:59	Maize	Store	Close pair	NA	NA	NA	NA	NA	NA	68.903	NA	NA	NA	0.02	1.775	NA	3379.03	NA	961.261	4.204	0.537	0.121	1802.46	NA	7.1	1560.64	0.08269	0.499	NA	NA	0.21	18.345	1381.19	0.0659925	20957	0.302318	11.6311	0.0066	1.4484	1.455	6.67089
MWI0325	4	3	-15.5789	35.339	802	7	2018-04-16 12:00:58	2018-04-16 12:15:09	Maize	Store	Main	NA	39.046	NA	NA	1.169	NA	55.665	NA	0.045	0.22	0.001	1.992	NA	4257.82	NA	1352.61	6.421	0.319	0.434	3317.12	0.018	7.345	1804.35	0.05129	0.829	NA	NA	0.298	24.803	1475	0.0584823	24807.7	0.212551	89.6911	0	1.364	1.364	8.81581
MWI0326	5	4	-10.7903	34.0202	1249	17	2018-04-16 10:47:11	2018-04-16 11:01:56	Maize	Standing crop	Main	NA	4.843	0.017	NA	0.402	NA	68.074	NA	NA	NA	NA	2.337	NA	5547.04	NA	1128.03	5.355	0.094	0.163	2431.41	0.02	5.126	1990.26	NA	0.478	NA	NA	0.259	20.155	1731.43	0.204053	36516	19.0612	NA	0	1.6	1.6	3.48347
MWI0327	7	5	-16.8979	35.1891	465	5	2018-04-16 16:56:55	2018-04-16 17:02:27	Maize	Store	Main	NA	12.994	NA	NA	NA	NA	59.22	NA	NA	NA	NA	2.161	31.57	6054.1	NA	1660.01	6.802	1.165	NA	4075.78	NA	4.744	2503.22	0.79428	0.23	NA	NA	0.302	25.039	924.033	0.0312534	14015.8	0.40833	NA	0	1.856	1.856	10.3967
MWI0328	4	3	-15.5678	35.2421	934	5	2018-04-17 13:24:23	2018-04-17 13:40:40	Maize	Store	Close pair	NA	7.388	NA	NA	0.804	NA	51.876	NA	0.015	NA	NA	2.117	NA	3820.26	NA	1132.25	6.76	0.208	0.171	2453.96	NA	7.547	1647.63	NA	0.477	NA	NA	0.227	22.486	1356.97	0.266193	21678.9	0.36916	24.9216	0	0.8921	0.8921	2.26914
MWI0329	5	4	-10.6806	34.0945	1228	8	2018-04-16 18:07:07	2018-04-16 18:16:22	Maize	Standing crop	Main	NA	5.88	NA	NA	1.239	NA	27.747	NA	0.041	0.257	NA	2.52	16.096	4501.94	NA	1381.19	5.364	0.173	0.476	2755.22	NA	1.909	1529.23	NA	0.334	NA	NA	0.261	24.824	1974.09	15.1386	35353	2.22981	NA	0	1.488	1.488	1.21789
MWI0330	5	4	-10.8737	34.0533	981	8	2018-04-17 16:14:41	2018-04-17 16:24:06	Maize	Standing crop	Close pair	NA	4.525	NA	NA	1.045	NA	58.681	NA	NA	0.129	NA	1.961	NA	3973.55	NA	811.814	4.384	0.148	0.262	1523.62	NA	1.584	2118.8	NA	0.869	NA	NA	0.245	15.843	1269.87	0.0413323	21292.3	0.156114	NA	0	1.138	1.138	4.95188
MWI0331	5	4	-10.8759	34.0172	1025	7	2018-04-17 17:19:25	2018-04-17 17:24:53	Maize	Standing crop	Main	NA	4.531	0.016	NA	0.619	NA	40.165	NA	0.038	0.529	NA	1.68	52.768	4645.39	NA	1558.31	7.884	0.972	0.403	3758.56	NA	1.294	2361.7	NA	0.265	NA	NA	0.245	26.912	778.756	0.0230006	19873.5	1.41799	13.0737	0.0088	1.2202	1.229	7.98644
MWI0332	6	5	-12.2919	33.9913	514	5	2018-04-16 17:24:41	2018-04-17 11:10:10	Maize	Standing crop	Main	NA	1.279	NA	NA	0.145	NA	62.812	NA	NA	NA	NA	1.779	NA	4170.21	NA	1008.55	4.442	0.171	NA	2693.67	NA	3.195	1569.53	NA	0.362	NA	NA	0.247	18.295	892.963	0.0266099	25464.9	0.486083	4.57383	0	0.8914	0.8914	7.72331
MWI0333	4	3	-15.5269	35.3633	759	5	2018-04-18 12:28:30	2018-04-18 12:35:38	Maize	Store	Main	NA	NA	NA	NA	0.845	NA	42.685	NA	0.019	NA	NA	1.48	NA	3343.52	NA	1126.29	5.084	0.207	0.212	2716.24	NA	4.671	1919.43	NA	0.672	NA	NA	0.204	21.664	996.199	0.0385761	16253.4	0.306039	26.5536	0	0.7778	0.7778	6.63602
MWI0334	1	1	-14.836	34.7091	954	5	2018-04-18 13:48:04	2018-04-18 14:00:05	Maize	Standing crop	Main	NA	4.486	NA	NA	0.919	NA	44.551	NA	0.023	0.101	NA	1.763	23.075	3321.6	NA	818.737	4.868	NA	0.199	1947.86	0.059	1.524	1076.08	0.0099	0.745	NA	NA	0.059	18.354	1068.21	0.855934	26055.2	0.566963	NA	0	0.5161	0.5161	1.49331
MWI0335	5	4	-11.0041	33.987	1157	8	2018-04-18 14:14:22	2018-04-18 14:22:35	Maize	Standing crop	Main	NA	NA	NA	NA	0.708	NA	72.933	NA	0.006	0.203	NA	0.752	27.764	4444.57	NA	1457.82	7.247	0.608	0.062	2831.2	NA	1.199	2147.87	0.01623	1.523	NA	NA	0.226	23.76	1165.48	0.0272346	24757.3	0.279137	7.84431	0	0.6702	0.6702	4.36573
MWI0336	7	5	-16.7526	35.261	63	4	2018-04-19 08:08:03	2018-04-19 08:13:27	Pearl millet	Standing crop	Main	NA	8.537	NA	NA	0.317	NA	197.788	NA	0.24	NA	NA	4.786	77.774	5688.71	NA	1837.78	12.894	1.825	2.676	3816.84	NA	0.777	2343.57	0.71675	1.296	NA	NA	0.297	52.888	910.596	0.00713066	15003.2	0.502013	NA	0.0014	0.5424	0.5438	7.04166
MWI0337	7	5	-16.8098	35.2875	50	5	2018-04-19 08:46:41	2018-04-19 08:52:24	Pearl millet	Store	Main	NA	81.836	0.017	NA	0.73	NA	218.92	NA	0.142	2.059	NA	3.899	195.211	6107.36	NA	1777.71	13.205	1.051	1.753	3922.28	NA	1.518	2479.66	0.62555	1.087	NA	NA	0.535	40.784	954.033	0.0111968	23909.7	0.641334	NA	0	1.607	1.607	11.1376
MWI0338	7	5	-16.8725	35.2513	100	5	2018-04-19 09:26:46	2018-04-19 09:33:53	Pearl millet	Standing crop	Main	NA	2.647	NA	NA	0.305	NA	237.454	NA	0.065	NA	NA	5.56	82.378	5452.04	NA	1349.01	16.715	0.632	3.318	3162.01	NA	8.135	2566.35	0.09723	1.106	NA	NA	0.284	41.907	919.61	0.175643	13917.7	0.476834	NA	0	0.7964	0.7964	4.52595
MWI0339	1	1	-13.4052	33.1006	1067	8	2018-04-18 10:23:37	2018-04-18 10:30:16	Maize	Standing crop	Main	NA	2.559	NA	NA	1.511	NA	46.114	NA	0.018	0.428	0.004	2.422	18.532	4014.97	NA	1089.14	5.175	NA	0.374	2884.51	NA	8.234	1040.92	0.03167	0.46	NA	NA	0.071	18.506	1370.58	0.121564	19216.6	0.206816	NA	0	0.6198	0.6198	1.63547
MWI0340	2	1	-13.3971	32.9685	1093	8	2018-04-18 11:31:30	2018-04-18 11:39:49	Maize	Standing crop	Close pair	NA	2.455	NA	NA	0.937	NA	49.4	NA	0.01	NA	NA	1.599	11.213	3477.03	NA	942.887	4.028	NA	NA	2582.78	NA	3.179	976.988	0.0483	0.388	NA	NA	0.079	17.208	1660.68	0.0469472	30314.5	0.21067	NA	0	0.8056	0.8056	2.42599
MWI0341	4	3	-15.4866	35.3142	846	5	2018-04-19 10:54:12	2018-04-19 11:05:27	Maize	Store	Main	NA	2.766	NA	NA	0.636	NA	57.228	NA	NA	0.077	NA	1.267	NA	3960	NA	1080.2	4.649	0.32	0.236	2645.94	NA	3.465	1548.5	NA	0.387	NA	NA	0.224	21.305	1890.27	0.0488027	43955.7	0.407649	28.2803	0	1.493	1.493	8.49839
MWI0342	6	5	-12.5217	34.117	491	5	2018-04-18 08:38:23	2018-04-18 08:46:27	Maize	Field stack	Main	NA	3.985	0.017	NA	0.192	NA	44.125	NA	0.016	NA	NA	1.024	29.202	3665.32	NA	1031.44	5.388	0.595	NA	2560.45	NA	2.003	1850.68	NA	0.234	NA	NA	0.237	19.928	984.123	0.127744	26874.4	0.901898	9.99825	0	0.6521	0.6521	5.02121
MWI0343	5	4	-10.9428	33.9511	1014	6	2018-04-19 10:24:15	2018-04-19 10:22:04	Maize	Standing crop	Main	NA	NA	NA	NA	0.847	NA	30.316	NA	0.028	0.149	0.002	1.186	16.251	4589.05	NA	1323.34	7.381	0.033	0.437	2506.05	NA	10.233	2040.19	NA	0.284	NA	NA	0.223	23.136	871.057	0.0445928	12668	0.156994	NA	0	0.4839	0.4839	0.765677
MWI0344	1	1	-14.8041	34.6303	1158	5	2018-04-18 14:44:07	2018-04-18 14:52:46	Maize	Standing crop	Main	NA	2.193	NA	NA	0.377	NA	52.197	NA	0.032	0.428	NA	1.446	44.776	4121.2	NA	1234.3	7.417	NA	0.283	3215.37	0.056	4.254	1613.41	0.01667	0.427	NA	NA	0.075	20.39	1295.38	1.20362	16849.4	0.0718676	NA	0	0.4743	0.4743	1.6388
MWI0345	4	3	-15.523	35.302	838	5	2018-04-19 11:35:54	2018-04-19 11:44:46	Maize	Standing crop	Main	NA	NA	NA	NA	NA	NA	56.593	NA	NA	NA	0.005	1.849	NA	3105.44	NA	1171.98	5.262	0.276	NA	2148.35	NA	8.934	1510.06	NA	0.436	NA	NA	0.2	20.767	2267.12	0.0581061	37889.1	0.515216	32.4254	0	2.053	2.053	12.3118
MWI0346	1	1	-14.8218	34.6413	1128	6	2018-04-19 08:59:16	2018-04-19 09:08:22	Maize	Standing crop	Main	NA	1.679	0.012	NA	0.158	NA	44.52	NA	0.01	NA	NA	1.781	29.368	3599.05	NA	1123.4	5.039	NA	0.115	2873.6	0.052	1.587	1592.79	0.02038	0.263	NA	NA	0.066	22.598	1685.21	0.0299308	40997.6	0.455529	NA	0	1.436	1.436	8.99367
MWI0347	1	1	-14.7866	34.6333	1105	6	2018-04-19 11:38:31	2018-04-19 11:44:05	Maize	Standing crop	Main	NA	1.916	NA	NA	1.111	NA	55.053	NA	0.014	NA	NA	1.648	16.577	3642.8	NA	1065.95	5.169	NA	0.163	2467.62	NA	0.961	1174.41	0.00548	0.893	NA	NA	0.046	22.45	1628.45	0.0438481	31491.6	0.267353	NA	0	1.519	1.519	6.65986
MWI0348	5	4	-10.9254	34.0238	1057	6	2018-04-19 12:18:06	2018-04-19 12:24:03	Maize	Standing crop	Main	NA	NA	NA	NA	NA	NA	44.527	NA	0.015	0.275	NA	1.223	16.782	3892.88	NA	1245.28	4.245	0.723	0.136	3081.25	NA	5.267	2255.99	0.02887	0.284	NA	NA	0.221	20.758	1236.04	0.0433576	16715	0.835073	5.44237	0	0.8421	0.8421	5.47506
MWI0349	4	3	-15.445	35.2391	1078	5	2018-04-19 12:33:22	2018-04-19 12:42:22	Maize	Standing crop	Main	NA	NA	NA	NA	NA	NA	36.244	NA	0.009	NA	NA	1.605	NA	3306.93	NA	1031.39	4.807	NA	NA	2328.36	NA	6.188	1656.79	0.01937	0.211	NA	NA	0.223	18.559	1582.46	0.14827	23259.1	0.288456	14.545	0	0.6559	0.6559	1.71375
MWI0350	3	2	-10.1083	33.888	753	5	2018-04-19 11:00:18	2018-04-19 11:10:01	Maize	Standing crop	Close pair	NA	NA	NA	NA	NA	NA	52.468	NA	0.018	NA	NA	1.749	NA	4131.68	NA	1229.53	5.421	0.502	0.201	3087.58	NA	6.151	1211.88	0.04833	0.126	NA	NA	0.143	25.862	615.053	0.0326935	7695.04	0.184257	6.55788	0.0074	0.3977	0.4051	4.01119
MWI0351	3	2	-10.1063	33.8826	778	5	2018-04-19 11:25:43	2018-04-19 11:44:15	Maize	Standing crop	Close pair	NA	2.271	NA	NA	NA	NA	60.176	NA	0.019	0.589	NA	1.373	NA	4171.6	NA	1304.66	4.738	0.909	0.409	3298.2	NA	5.646	1552.73	0.24688	0.136	NA	NA	0.142	25.715	761.438	0.0612665	8314.04	0.233985	5.11874	0	0.7328	0.7328	4.75898
MWI0352	3	2	-10.048	33.8817	631	5	2018-04-19 10:24:17	2018-04-19 10:34:38	Maize	Standing crop	Main	NA	1.706	NA	NA	NA	NA	49.615	NA	0.006	0.209	NA	1.703	NA	3527.7	NA	963.693	3.538	0.562	0.268	2709.2	NA	1.34	1318.61	0.0357	0.186	NA	NA	0.14	15.668	472.618	0.0189667	8012.54	0.196774	23.969	0.027	0.4149	0.4419	5.78913
MWI0353	3	2	-9.95663	33.9341	460	5	2018-04-19 12:58:54	2018-04-19 13:07:57	Maize	Field stack	Main	NA	NA	NA	NA	NA	NA	54.138	0.137	0.008	0.48	NA	1.551	4.765	4030	NA	1076.04	7.859	0.537	0.3	2923.1	NA	0.861	2004.83	0.00616	0.256	NA	NA	0.132	21.291	1022.46	0.0171663	34959.5	0.647799	13.4952	0	1.461	1.461	15.0809
MWI0354	3	2	-9.95318	33.8946	511	5	2018-04-19 14:54:38	2018-04-19 15:01:36	Maize	Store	Main	NA	NA	0.023	NA	0.95	NA	111.825	NA	0.015	0.484	NA	1.982	20.393	5068.22	NA	1332.61	7.512	0.489	0.427	3534.21	NA	6.246	1681.35	0.03308	0.352	NA	NA	0.144	29.1	552.174	0.0386416	5825.28	0.0620807	9.62045	0	0.4137	0.4137	3.06797
MWI0355	5	4	-11.0738	34.0056	1411	7	2018-04-19 13:29:21	2018-04-19 13:34:09	Maize	Standing crop	Main	NA	NA	NA	NA	0.625	NA	90.086	NA	0.006	0.319	NA	2.688	30.036	5135.1	NA	1179.26	6.416	1.744	0.133	2793.68	NA	3.841	2169.7	NA	0.515	NA	NA	0.248	25.459	744.437	0.0248782	13283.8	1.27803	NA	0	0.643	0.643	2.3522
MWI0356	3	2	-9.93886	33.8791	486	5	2018-04-19 15:24:48	2018-04-19 15:34:19	Maize	Standing crop	Main	NA	1.346	NA	NA	0.783	NA	61.757	NA	0.02	0.042	0.003	1.478	15.076	4395.14	NA	1321.71	6.743	0.311	0.242	3325.33	NA	5.759	1707.1	0.00677	0.365	NA	NA	0.237	24.011	511.267	0.0402468	6640.82	0.0782106	11.3094	0	0.3353	0.3353	2.16623
MWI0357	5	4	-11.0432	33.929	1041	8	2018-04-19 14:34:08	2018-04-19 14:41:00	Maize	Standing crop	Main	NA	NA	0.014	NA	1.065	NA	72.946	NA	0.062	0.163	0.005	3.854	19.142	5310.88	NA	1329.02	14.13	0.082	0.218	3060.82	NA	14.797	1842.02	NA	0.543	NA	NA	0.217	26.913	962.212	0.164133	11327.7	0.201769	NA	0	0.4747	0.4747	0.527588
MWI0358	5	4	-11.0155	33.8604	1077	7	2018-04-19 15:25:06	2018-04-19 15:29:54	Maize	Standing crop	Main	NA	NA	NA	NA	0.79	NA	84.719	NA	0.032	0.196	NA	3.081	18.016	5961.21	NA	1602.42	6.044	0.65	0.256	4037.4	NA	7.567	2371.89	NA	0.57	NA	NA	0.223	28.401	1221.11	0.0276518	23662.2	0.164581	7.27284	0.0081	0.7576	0.7657	6.07695
MWI0359	5	4	-11.0157	33.8526	1069	6	2018-04-19 16:02:40	2018-04-19 16:07:18	Maize	Standing crop	Main	NA	NA	0.014	NA	0.72	NA	68.617	NA	0.072	0.095	NA	2.164	18.128	4309.28	NA	1424.28	6.79	0.404	0.654	2993.23	NA	5.896	1875.63	NA	0.468	NA	NA	0.223	25.057	1017.5	0.0519835	23503.6	0.325861	NA	0	0.587	0.587	2.30246
MWI0360	4	3	-15.3891	35.1867	610	5	2018-04-19 14:18:57	2018-04-19 14:26:37	Maize	Standing crop	Main	NA	NA	NA	NA	NA	NA	55.071	NA	NA	NA	NA	1.731	NA	4468.32	NA	1380.53	4.83	0.489	0.119	3533.83	NA	1.532	1770.48	0.04434	0.427	NA	NA	0.21	21.969	1215.66	0.038281	19095.5	0.220487	23.7714	0	1.126	1.126	10.9001
MWI0361	4	3	-15.4132	35.2898	969	5	2018-04-19 15:59:51	2018-04-19 16:10:14	Maize	Store	Close pair	NA	3.075	NA	NA	NA	NA	33.199	NA	NA	NA	NA	1.879	NA	3797.01	NA	1212.1	4.338	0.275	0.125	2945.89	NA	8.092	1581.88	0.03301	0.174	NA	NA	0.223	22.574	3312.16	0.0436394	45850.7	0.207597	11.6001	0	0.9232	0.9232	4.32473
MWI0362	4	3	-15.414	35.2894	959	5	2018-04-19 16:12:35	2018-04-19 16:20:25	Maize	Standing crop	Close pair	NA	4.503	NA	NA	NA	NA	62.304	0.063	0.02	NA	0.001	1.702	NA	3386	NA	1259.51	6.124	0.13	0.243	2465.36	0.019	8.937	1733.67	0.0186	0.208	NA	NA	0.218	23.759	2611.19	2.02136	42730.6	0.230817	20.6076	0	1.317	1.317	2.70673
MWI0363	3	2	-9.93311	33.9164	473	5	2018-04-19 16:03:24	2018-04-19 16:13:59	Maize	Standing crop	Main	NA	1.221	NA	NA	NA	NA	69.848	NA	0.002	NA	NA	1.197	NA	3982.58	NA	958.518	4.62	0.503	0.128	2695.15	NA	0.778	1633.93	0.25776	0.23	NA	NA	0.127	15.236	981.064	0.0194735	31079.3	0.307758	10.7787	0	1.026	1.026	11.1654
MWI0364	5	4	-11.0209	33.8523	1071	9	2018-04-19 16:41:07	2018-04-19 16:44:55	Maize	Standing crop	Main	NA	NA	0.015	NA	0.504	NA	58.198	NA	0.015	0.236	NA	2.807	16.824	4289.9	NA	1099.52	5.924	0.083	0.314	2451.65	NA	3.535	2314.29	NA	0.48	NA	NA	0.214	21.734	891.875	0.0521745	13609.4	0.211228	NA	0	0.4764	0.4764	1.15569
MWI0365	5	4	-11.0228	33.85	1055	9	2018-04-19 17:32:21	2018-04-19 17:40:13	Maize	Standing crop	Main	NA	NA	NA	NA	0.153	NA	40.786	NA	0.011	NA	NA	1.117	16.473	3580.12	NA	1247.44	6.974	0.256	NA	2493.03	NA	1.789	2151.17	NA	0.258	NA	NA	0.216	19.018	1037.66	0.233182	17523.2	0.108504	NA	0	0.5579	0.5579	2.68721
MWI0366	1	1	-16.3401	35.2113	440	5	2018-04-19 11:23:51	2018-04-19 11:34:59	Maize	Store	Main	NA	10.124	NA	NA	0.365	NA	53.27	NA	0.016	NA	NA	2.163	22.249	4125.74	NA	1120.69	4.94	NA	0.141	2947.26	NA	1.313	1520.77	0.08104	0.407	NA	NA	0.131	22.979	1491.3	0.0633178	47457.6	0.358671	NA	0	1.317	1.317	8.58889
MWI0367	1	1	-16.3471	35.2549	297	5	2018-04-19 08:35:43	2018-04-19 10:05:28	Maize	Store	Main	NA	48.974	NA	NA	0.637	NA	102.405	NA	0.029	0.146	0.001	2.981	70.781	5709.83	NA	1547.07	7.831	0.866	0.205	3884.73	NA	1.569	1718.23	0.12058	0.931	NA	NA	0.207	34.967	1405.01	0.0330245	38100.2	0.232312	NA	0	1.188	1.188	8.25312
MWI0368	7	5	-16.8016	35.2492	111	5	2018-04-19 10:08:22	2018-04-19 10:15:58	Pearl millet	Store	Main	NA	19.739	0.01	NA	0.373	NA	212.914	NA	0.154	NA	0.016	3.664	76.076	5228.01	NA	1479.47	9.72	2.342	0.712	2809.07	NA	4.6	2366.18	0.06864	0.516	NA	NA	0.394	25.024	1299.81	0.0173886	19584	0.880312	NA	0.0131	1.1289	1.142	14.7921
MWI0369	7	5	-16.7291	35.1978	124	5	2018-04-19 10:56:43	2018-04-19 11:03:33	Pearl millet	Store	Main	NA	9.844	0.009	NA	0.112	NA	220.89	NA	0.147	NA	0.014	3.456	54.903	5646.7	NA	1583.59	10.383	2.328	1.15	3314.95	NA	3.924	2584.82	0.15625	0.403	NA	NA	0.28	24.242	989.158	0.00877958	15988.9	0.992025	NA	0.0039	0.7363	0.7402	12.1578
MWI0370	7	5	-16.6869	35.2212	50	4	2018-04-19 11:36:54	2018-04-19 11:43:19	Pearl millet	Store	Main	NA	87.381	0.026	NA	1.114	NA	274.201	NA	0.617	1.989	NA	3.587	226.027	5415.33	NA	1714.6	20.794	1.956	5.326	3598.22	NA	2.617	2554.05	0.15789	1.951	NA	NA	0.613	18.031	896.34	0.00782178	15915	1.02336	NA	0	0.8253	0.8253	8.35634
MWI0371	1	1	-16.0135	35.3108	658	4	2018-04-18 16:17:03	2018-04-18 16:25:27	Maize	Store	Main	NA	NA	NA	NA	0.994	NA	52.35	NA	0.035	NA	NA	1.754	23.928	4228.37	NA	1030.61	4.09	NA	0.157	3032.53	NA	3.624	1463.81	0.00124	0.836	NA	NA	0.105	21.084	2843.74	0.365017	37577.7	0.395297	NA	0	2.097	2.097	5.89583
MWI0372	7	5	-16.6785	35.1665	103	5	2018-04-20 08:19:46	2018-04-20 08:25:03	Sorghum	Store	Main	NA	9.798	NA	NA	0.218	NA	149.16	NA	0.028	NA	0.012	3.15	36.987	4784.82	NA	2024.42	14.672	1.19	1.409	3677.7	NA	3.756	2366.09	0.07817	0.99	NA	NA	0.305	21.667	923.415	0.00856075	14871.7	1.34707	NA	0	0.7575	0.7575	8.37564
MWI0373	5	4	-10.9718	33.745	0	3200	2018-04-20 08:49:51	2018-04-20 08:54:10	Maize	Standing crop	Main	NA	NA	0.015	NA	0.106	NA	34.243	NA	0.012	0.386	NA	1.344	25.498	4422.9	NA	1449.24	4.363	0.142	0.176	3318.45	NA	1.818	2205.06	NA	0.191	NA	NA	0.213	20.906	804.446	0.0198177	14475.8	0.0810097	NA	0	0.7729	0.7729	4.8565
MWI0374	4	3	-15.4165	35.3006	959	5	2018-04-20 08:49:20	2018-04-20 08:59:42	Maize	Standing crop	Main	NA	NA	NA	NA	0.718	NA	37.546	NA	NA	NA	NA	1.711	NA	4551.09	NA	1354.74	5.834	1.021	NA	3472.29	NA	4.185	1734	0.07953	0.216	NA	NA	0.196	28.262	1536.11	0.0718845	18234.9	0.383847	18.5312	0	1.09	1.09	3.52231
MWI0375	3	2	-9.94992	33.9113	469	5	2018-04-20 08:55:13	2018-04-20 09:04:04	Maize	Store	Close pair	NA	0.985	NA	NA	NA	NA	67.157	NA	0.011	0.355	NA	1.721	2.359	4117.9	NA	1209.87	4.734	2.205	0.329	3221.17	NA	1.634	1509.64	0.26144	0.194	NA	NA	0.14	23.254	888.277	0.0249356	14575.2	0.135708	14.0149	0.0262	1.2668	1.293	11.2005
MWI0376	6	5	-12.4757	34.0715	491	5	2018-04-18 10:10:45	2018-04-18 10:15:54	Maize	Standing crop	Main	NA	NA	NA	NA	2.151	NA	91.796	NA	NA	NA	NA	1.775	NA	5160.23	NA	1432.03	7.074	0.646	NA	3820.81	NA	10.221	1777.58	0.28681	0.716	NA	NA	0.246	25.563	720.84	0.0224641	6864.71	0.194315	27.0597	0	0.4339	0.4339	1.67392
MWI0377	6	5	-12.4279	34.0776	495	5	2018-04-18 11:17:54	2018-04-18 11:22:58	Maize	Standing crop	Main	NA	NA	NA	NA	0.505	NA	51.97	NA	NA	NA	0.013	1.203	NA	4476.59	NA	1113.83	5.889	0.093	NA	2979.55	NA	22.52	1691.86	0.02942	0.545	NA	NA	0.235	14.021	1049.9	0.350251	9256.17	0.131944	7.39088	0	0.496	0.496	0.631701
MWI0378	6	5	-12.4104	34.0013	601	5	2018-04-18 14:03:22	2018-04-18 14:07:48	Maize	Standing crop	Main	NA	2.583	NA	NA	0.745	NA	54.537	NA	NA	NA	NA	3.189	NA	3505.66	NA	830.798	3.892	2.622	NA	1869.52	NA	11.37	2412.88	0.01395	0.34	NA	NA	0.2	22.43	738.397	0.0870746	6967.05	0.409462	8.2447	0	0.4299	0.4299	0.876622
MWI0379	3	2	-9.92754	33.9371	467	5	2018-04-20 10:48:00	2018-04-20 10:58:12	Maize	Standing crop	Close pair	NA	3.1	NA	NA	NA	NA	64.779	NA	0.007	0.449	NA	2.306	13.701	5382.22	NA	1649.72	7.798	0.581	0.264	4548.01	NA	1.285	1971.48	0.07611	0.267	NA	NA	0.136	25.833	1027.24	0.0292863	37339.8	0.43626	9.09462	0.008	1.222	1.23	11.574
MWI0380	5	4	-10.8963	33.758	1104	5	2018-04-20 11:17:38	2018-04-20 11:21:51	Maize	Standing crop	Main	NA	NA	0.014	NA	0.339	NA	72.544	NA	0.009	0.564	NA	1.954	21.566	4504.9	NA	1346.56	5.225	0.385	0.285	3231.43	NA	5.151	1979.23	NA	0.503	NA	NA	0.229	23.314	786.397	0.0586982	12799.1	0.143218	NA	0	0.6296	0.6296	2.33691
MWI0381	2	1	-13.3963	32.9664	1092	8	2018-04-18 11:51:56	2018-04-18 12:01:07	Maize	Standing crop	Close pair	NA	1.964	NA	NA	1.206	NA	55.372	NA	0.008	NA	NA	1.985	NA	5397.98	NA	1229.18	4.645	0.935	0.029	3782.38	NA	4.909	998.234	0.19759	0.387	NA	NA	0.066	20.272	1493.25	0.047957	27756.8	0.192587	NA	0	0.5954	0.5954	1.923
MWI0382	2	1	-13.4373	33.0429	1050	5	2018-04-18 13:03:29	2018-04-18 13:09:50	Maize	Standing crop	Main	NA	NA	NA	NA	0.409	NA	48.155	NA	0.004	NA	0.001	1.774	NA	3686.05	NA	1134.47	3.779	NA	0.046	3118.45	NA	1.996	1252.57	0.01573	0.275	NA	NA	0.071	22.923	666.387	0.0404383	7178.37	0.0625036	NA	0.0017	1.3723	1.374	6.12273
MWI0383	3	2	-9.92152	33.9293	468	5	2018-04-20 11:57:55	2018-04-20 12:04:32	Maize	Standing crop	Main	NA	NA	NA	NA	NA	NA	48.606	NA	0.011	0.406	NA	1.36	6.662	4243.68	NA	1226.25	5.827	0.118	0.332	3007.27	NA	1.23	1560.18	0.00338	0.197	NA	NA	0.131	20.418	1184.93	0.0149442	33614.6	0.351985	13.8072	0	0.9216	0.9216	12.1701
MWI0384	3	2	-9.91798	33.8799	478	5	2018-04-20 14:52:38	2018-04-20 15:12:48	Maize	Standing crop	Main	NA	5.621	NA	NA	NA	NA	61.493	NA	0.004	0.042	NA	1.585	8.109	4330.82	NA	1127.4	5.417	0.336	0.249	2971.87	NA	0.851	1729.47	0.00905	0.308	NA	NA	0.151	22.447	1565.54	0.015933	53610.6	0.646184	17.0778	0	1.93	1.93	18.3064
MWI0385	7	5	-16.763	35.0992	233	5	2018-04-20 10:46:04	2018-04-20 10:52:05	Sorghum	Standing crop	Main	NA	8.242	0.01	NA	0.798	NA	408.407	NA	0.02	NA	NA	5.262	35.885	7083.45	NA	2743.9	22.975	1.223	0.943	4563.56	NA	4.536	2475.06	0.03249	3.561	NA	NA	0.327	35.026	871.338	0.00739598	13902.4	1.28697	NA	0	1.071	1.071	8.198
MWI0386	7	5	-16.7863	35.0939	215	4	2018-04-20 11:43:14	2018-04-20 11:48:10	Sorghum	Standing crop	Main	NA	3.497	0.011	NA	0.227	NA	127.993	NA	0.023	NA	NA	3.366	37.928	4115.87	NA	2237.34	16.536	1.115	0.407	3623.15	NA	1.261	2418.08	0.00789	1.396	NA	NA	0.288	28.837	1142.83	0.00534957	26038.9	1.43922	NA	0	2.568	2.568	14.612
MWI0387	7	5	-16.7645	35.0255	153	5	2018-04-20 13:20:09	2018-04-20 13:25:45	Sorghum	Store	Main	NA	5.126	NA	NA	0.246	NA	106.026	NA	NA	NA	NA	2.854	25.808	4245.52	NA	1999.34	14.077	2.192	NA	3582.12	NA	0.595	2389.88	0.0188	0.873	NA	NA	0.304	24.114	883.501	0.0260806	14782.4	0.442218	8.20193	0.044	0.978	1.022	9.98609
MWI0388	1	1	-15.9389	35.086	1155	4	2018-04-20 09:28:09	2018-04-20 09:39:27	Maize	Standing crop	Main	NA	1.816	NA	NA	0.454	NA	33.373	NA	0.013	NA	0.002	1.675	19.705	4091.47	NA	1415.32	5.413	NA	0.196	3630.87	NA	10.985	1700.39	0.02583	0.403	NA	NA	0.106	20.832	3212.1	1.10721	38122	0.483364	NA	0	1.191	1.191	1.77186
MWI0389	1	1	-15.9177	35.1201	1021	5	2018-04-20 10:14:57	2018-04-20 11:48:45	Maize	Store	Close pair	NA	9.507	NA	NA	0.58	NA	43.879	NA	0.031	0.071	0.001	1.321	25.759	3409.36	NA	1181.45	5.101	NA	0.283	2906.57	NA	4.953	1314.78	0.009	0.596	NA	NA	0.125	19.99	1758.07	0.204601	30162	0.459247	NA	0	1.371	1.371	4.56351
MWI0390	1	1	-15.9153	35.1229	1026	5	2018-04-20 10:38:52	2018-04-20 10:55:34	Maize	Standing crop	Close pair	NA	2.352	NA	NA	0.646	NA	53.376	NA	0.016	NA	NA	1.498	14.528	3843.51	NA	969.836	5.06	NA	0.19	2987.71	NA	1.293	1258.99	0.0458	0.792	NA	NA	0.104	17.846	1606.16	0.0865001	24282.8	0.475137	NA	0	0.906	0.906	4.41705
MWI0391	1	1	-15.8927	35.1505	931	5	2018-04-20 11:23:39	2018-04-20 11:31:23	Maize	Standing crop	Main	NA	NA	NA	NA	0.508	NA	44.342	NA	0.006	NA	0.001	1.481	13.376	3477.92	NA	1055.3	3.922	NA	0.19	2769.71	NA	5.044	1551.02	0.01069	0.504	NA	NA	0.1	21.069	572.258	0.311155	5894.22	0.167856	NA	0	0.298	0.298	0.892783
MWI0392	1	1	-15.8581	35.1923	839	5	2018-04-20 13:16:52	2018-04-20 13:30:04	Maize	Store	Main	NA	45.6	NA	NA	3.03	NA	78.322	NA	0.026	0.5	NA	1.422	45.973	4156.28	NA	1110.43	5.926	NA	0.279	3128.33	NA	3.201	1238.14	0.01101	1.679	NA	NA	0.186	20.25	759.628	0.482177	8960.81	0.0781029	NA	0	0.3837	0.3837	0.811044
MWI0393	1	1	-15.875	35.0993	1046	3	2018-04-20 16:00:35	2018-04-20 16:12:55	Maize	Standing crop	Main	NA	2.847	NA	NA	0.382	NA	26.941	NA	0.008	NA	NA	1.026	15.029	3308.43	NA	1006.4	4.164	NA	0.131	2673.77	NA	2.734	1293.89	0.00635	0.3	NA	NA	0.1	16.122	3463.95	0.357937	27642.9	0.167952	NA	0	3.334	3.334	5.56745
MWI0394	5	4	-10.9233	33.6656	1215	8	2018-04-20 12:20:32	2018-04-20 12:26:10	Maize	Standing crop	Main	NA	NA	NA	NA	0.442	NA	50.731	NA	0.006	0.187	NA	1.374	NA	3631.75	NA	1043.73	3.75	0.331	0.133	2455.97	NA	2.872	2206.95	NA	0.306	NA	NA	0.229	17.131	939.541	0.0154724	21978.2	0.179058	NA	0	1.237	1.237	5.29838
MWI0395	5	4	-10.9475	33.5842	1258	5	2018-04-20 13:51:38	2018-04-20 13:56:43	Maize	Standing crop	Main	NA	NA	0.017	NA	0.249	NA	49.068	NA	0.076	6.083	NA	2.082	52.856	3463.77	NA	926.386	4.772	0.228	2.748	1878.34	NA	4.103	1955.84	NA	0.231	NA	NA	0.247	18.905	931.332	0.0263306	14895.5	0.0481044	NA	0	0.5603	0.5603	1.92817
MWI0396	5	4	-11.039	33.6022	1178	5	2018-04-20 14:58:19	2018-04-20 15:05:46	Maize	Field stack	Main	NA	NA	0.016	NA	NA	NA	50.325	NA	0.018	NA	NA	1.421	NA	4168.43	NA	1056.77	5.281	0.344	NA	2683.55	NA	4.919	2193.94	NA	0.081	NA	NA	0.23	21.572	647.59	0.052596	13816.8	0.123557	NA	0	0.4103	0.4103	0.656111
MWI0397	5	4	-10.9982	33.68	1134	5	2018-04-20 15:53:28	2018-04-20 15:56:33	Maize	Standing crop	Main	NA	NA	NA	NA	0.279	NA	41.96	NA	0.01	NA	NA	1.924	NA	4001.06	NA	998.155	5.635	0.038	0.352	2500.96	NA	4.136	2346.61	NA	0.125	NA	NA	0.24	25.195	745.976	0.0184553	11663.9	0.0270481	NA	0	0.349	0.349	0.784102
MWI0398	5	4	-10.995	33.6786	1141	8	2018-04-20 16:17:21	2018-04-20 16:21:37	Maize	Standing crop	Close pair	NA	NA	NA	NA	0.511	NA	53.477	NA	0.01	NA	NA	4.741	15.315	4530.86	NA	1221.82	5.982	0.52	0.058	3071.93	NA	3.063	2188.1	NA	0.181	NA	NA	0.213	24.948	1065.29	0.0280571	19941.3	0.115994	3.31973	0	0.712	0.712	5.16328
MWI0399	5	4	-11.0665	33.6996	1130	5	2018-04-20 17:31:27	2018-04-20 17:36:55	Sorghum	Store	Main	NA	88.79	0.015	NA	0.348	NA	94.682	NA	0.07	1.359	0.006	3.707	113.578	3781.22	NA	1673.26	14.903	0.652	0.766	2868.18	0.068	4.971	2084.07	0.01414	0.291	NA	0.003	0.445	20.456	1022.31	0.0258601	22543	0.0153968	2.01642	0.0087	0.6986	0.7073	5.52991
MWI0400	6	5	-12.8331	34.2494	472	5	2018-04-19 11:19:25	2018-04-20 21:40:25	Maize	Standing crop	Main	NA	30.379	NA	NA	1.288	NA	70.743	NA	0.063	NA	0.036	2.415	36.249	5017.75	0.049	1390.53	10.147	0.213	NA	3401.3	NA	36.253	1935.07	0.01238	0.888	NA	NA	0.298	24.868	1013.08	0.0463964	10795.5	0.116978	11.4884	0	0.7626	0.7626	2.79866
MWI0401	6	5	-12.785	34.2201	464	5	2018-04-19 12:18:41	2018-04-20 21:44:14	Rice	Standing crop	Main	NA	17.498	0.044	NA	0.522	NA	88.351	NA	0.075	3.976	0.013	1.857	38.206	3394.88	NA	1537.21	20.899	0.202	1.744	3423.71	NA	34.922	1822.99	0.00709	0.382	NA	NA	0.275	25.156	1937.48	0.0262612	50690.9	0.613148	17.6976	0	1.179	1.179	8.72255
MWI0402	4	3	-15.4084	35.2741	975	7	2018-04-20 14:10:00	2018-04-20 14:15:21	Maize	Standing crop	Main	NA	NA	NA	NA	0.913	NA	46.574	NA	0.016	NA	NA	1.995	NA	2825.24	NA	864.434	4.833	0.162	NA	1630.53	NA	2.882	1471.48	0.03709	0.321	NA	NA	0.219	18.424	2527.32	0.0630843	52613.5	0.346612	12.2521	0	0.9886	0.9886	2.17584
MWI0403	6	5	-12.8559	34.188	560	5	2018-04-19 13:14:28	2018-04-20 21:43:49	Maize	Standing crop	Main	NA	2.119	NA	NA	0.203	NA	35.16	NA	0.034	NA	NA	1.177	NA	3895.18	NA	1173.85	5.426	0.489	NA	2722.11	NA	5.466	1721.01	0.01074	0.167	NA	NA	0.236	23.443	1209.58	0.0733415	29161	0.665027	6.84333	0	0.9946	0.9946	4.10593
MWI0405	6	5	-13.1238	34.3232	472	5	2018-04-20 10:20:17	2018-04-20 21:43:15	Maize	Standing crop	Main	NA	NA	NA	NA	0.616	NA	69.51	NA	0.021	NA	0.022	2.129	19.011	4954.32	NA	1253.9	5.548	0.527	NA	3433.46	NA	3.592	2064.34	0.0038	0.518	NA	NA	0.235	28.77	1458.24	0.0511397	28415.1	0.466658	18.3778	0	1.647	1.647	7.04182
MWI0406	6	5	-13.1219	34.241	505	5	2018-04-20 11:30:59	2018-04-20 11:39:46	Maize	Standing crop	Close pair	NA	1.437	NA	NA	0.541	NA	81.171	NA	0.016	NA	0.01	2.572	NA	4723.2	NA	1296.74	7.795	1.016	NA	3299.54	NA	10.35	1860.28	0.01248	0.552	NA	NA	0.228	31.811	902.43	0.0359204	9120.08	0.0203165	5.70593	0	0.7087	0.7087	3.77925
MWI0407	6	5	-13.0705	34.3002	507	5	2018-04-20 13:27:52	2018-04-20 13:32:26	Maize	Standing crop	Main	NA	NA	NA	NA	0.5	NA	53.197	NA	NA	NA	0.014	1.194	NA	3153.53	NA	877.705	4.238	0.242	NA	2244.19	NA	7.504	1819.72	0.06072	0.546	NA	NA	0.228	14.909	872.017	0.0286861	9646.38	0.0950955	9.22567	0	0.7184	0.7184	5.1728
MWI0408	7	5	-16.5321	35.0255	64	5	2018-04-21 07:47:54	2018-04-21 07:55:55	Pearl millet	Store	Main	NA	95.026	0.013	NA	1.003	NA	224.183	NA	0.255	NA	NA	5.371	180.119	5971.09	NA	1758.79	15.073	0.836	1.816	3872.66	NA	2.854	2382.62	0.51592	0.978	NA	NA	0.669	51.74	1962.13	0.00504534	37439.8	1.08996	NA	0	1.405	1.405	20.6529
MWI0409	6	5	-13.0063	34.3022	489	5	2018-04-20 14:20:59	2018-04-20 14:25:49	Maize	Standing crop	Main	NA	NA	NA	NA	0.122	NA	61.118	NA	NA	NA	0.01	1.921	NA	4387.01	NA	1143.11	5.173	2.21	0.768	2920.34	NA	9.278	1855.72	0.00417	0.383	NA	NA	0.266	25.792	1177.77	0.0147076	30953.1	0.465868	5.79404	0	1.056	1.056	16.4054
MWI0410	7	5	-16.5923	35.0402	81	5	2018-04-21 08:25:37	2018-04-21 08:33:26	Sorghum	Store	Main	NA	11.486	0.011	NA	0.473	NA	109.963	NA	0.027	NA	NA	2.416	31.156	4767.05	NA	1586.7	12.855	0.889	0.835	3217.58	NA	5.094	2035.55	0.08287	0.382	NA	NA	0.33	16.747	939.378	0.0218922	18419.2	1.88928	17.0043	0.5765	1.7795	2.356	19.5928
MWI0411	6	5	-12.9415	34.2854	496	5	2018-04-20 15:08:31	2018-04-20 21:44:57	Maize	Standing crop	Main	NA	NA	NA	NA	0.135	NA	54.935	NA	NA	NA	0.014	1.685	NA	5739.9	NA	1556.62	7.182	2.204	0.882	3953.89	NA	12.512	1627.28	0.00693	0.398	NA	NA	0.225	33.746	1610.4	0.0430751	25482.3	0.404669	6.81211	0.0281	1.4299	1.458	11.1004
MWI0412	4	3	-15.3932	35.3389	857	5	2018-04-21 08:47:39	2018-04-21 08:57:04	Maize	Standing crop	Main	NA	NA	NA	NA	0.751	NA	43.48	NA	0.036	NA	NA	2.782	NA	3403.57	NA	1351.97	7.13	0.147	0.205	2916.69	NA	7.215	1645.59	0.01884	0.387	NA	NA	0.206	26.579	2021.56	1.93854	39643.6	0.471575	26.3043	0	0.98	0.98	2.11478
MWI0413	6	5	-12.9217	34.2765	501	5	2018-04-20 16:34:42	2018-04-20 16:40:31	Maize	Field stack	Main	NA	9.441	0.009	NA	0.434	NA	57.166	NA	NA	NA	0.029	1.498	27.861	4324.12	NA	1318.12	6.066	0.276	NA	3096.53	NA	11.147	2041.87	0.02156	0.539	NA	NA	0.229	22.376	946.618	4.41629	24210.9	0.303489	14.902	0	0.4661	0.4661	2.26837
MWI0414	6	5	-13.0289	34.2641	496	5	2018-04-21 07:28:40	2018-04-21 07:37:20	Maize	Field stack	Main	NA	26.588	NA	NA	0.131	NA	58.145	NA	NA	NA	0.011	1.257	NA	3863.36	NA	1119.07	5.541	0.859	NA	2479.31	NA	11.99	1807.72	0.04429	0.427	NA	NA	0.269	18.092	1691.58	8.6468	21539.6	0.100102	2.05152	0	0.7974	0.7974	0.347576
MWI0415	6	5	-13.0568	34.2254	538	5	2018-04-21 08:08:47	2018-04-21 08:13:54	Maize	Standing crop	Main	NA	NA	NA	NA	0.301	NA	58.898	NA	NA	NA	0.053	1.43	NA	4275.26	NA	1164.49	7.06	0.333	NA	3022.69	NA	18.443	1540.96	0.08711	0.495	NA	NA	0.224	12.049	1430.24	0.40227	17078.4	0.106032	3.70694	0	0.6244	0.6244	1.71693
MWI0416	4	3	-15.3965	35.3553	817	5	2018-04-21 09:11:20	2018-04-21 09:23:05	Maize	Standing crop	Main	NA	NA	NA	NA	NA	NA	55.572	NA	0.029	NA	NA	1.698	NA	3411.45	NA	1016.28	6.509	0.137	0.136	2810.69	NA	3.407	1472.79	NA	0.315	NA	NA	0.212	18.473	1036.66	0.133996	18288.7	0.290408	16.6996	0	0.6013	0.6013	3.27144
MWI0417	7	5	-16.5612	35.1079	45	5	2018-04-21 09:25:10	2018-04-21 09:32:13	Pearl millet	Store	Main	NA	9.145	0.01	NA	0.964	NA	170.673	NA	0.054	NA	NA	5.167	81.04	5748.47	NA	1709.55	11.165	0.66	1.273	3796.83	NA	4.037	2186.99	0.59753	1.668	NA	NA	0.309	65.313	702.775	0.00868794	12324.7	0.916089	NA	0.0019	0.5364	0.5383	5.82175
MWI0418	4	3	-15.3714	35.3689	818	8	2018-04-21 09:55:05	2018-04-21 10:03:22	Maize	Store	Main	NA	NA	NA	NA	NA	NA	46.574	NA	0.012	0.386	NA	1.579	NA	3133.66	NA	988.644	4.628	0.17	0.32	2164.97	NA	4.202	1587.15	NA	0.292	NA	NA	0.183	18.799	2033.81	0.299534	38915.6	0.41384	17.0433	0	1.677	1.677	6.74419
MWI0419	3	2	-9.88446	33.914	468	5	2018-04-21 09:27:08	2018-04-21 09:41:53	Rice	Standing crop	Main	0.002	11.981	0.017	NA	1.352	NA	75.782	NA	0.094	1.719	NA	6.046	12.172	2273.92	NA	1132.07	23.509	1.828	1.502	2539.08	0.026	3.458	1470.42	0.21701	0.337	NA	NA	0.165	21.073	1297.27	0.0841189	27569.6	0.536603	30.4429	0	0.7402	0.7402	7.09215
MWI0420	1	1	-14.7726	34.7616	1030	5	2018-04-19 13:39:18	2018-04-19 13:46:08	Maize	Store	Main	NA	4.618	0.016	NA	1.221	NA	80.406	NA	0.012	0.079	0.001	2.092	40.198	6918.54	NA	1707.97	7.451	NA	0.304	5368.17	NA	3.718	1487.44	0.01476	1.161	NA	NA	0.093	36.983	1169.56	0.0999367	19178.2	0.796875	NA	0	0.7095	0.7095	4.85564
MWI0421	1	1	-14.7724	34.7246	993	9	2018-04-19 14:58:59	2018-04-19 15:05:00	Maize	Standing crop	Close pair	NA	2.611	NA	NA	0.337	NA	52.202	NA	0.017	0.084	NA	2.158	26.085	4189.28	NA	1391.62	5.772	NA	0.227	3491.05	NA	4.421	1391.34	0.01544	0.495	NA	NA	0.058	25.505	909.367	0.169929	18519.2	0.516907	NA	0	0.4422	0.4422	2.90126
MWI0422	1	1	-14.8528	34.6914	0	3200	2018-04-19 15:34:55	2018-04-19 15:54:45	Maize	Standing crop	Close pair	NA	3.265	NA	NA	0.186	NA	59.597	NA	0.018	0.481	0.001	2.144	31.429	3760.64	NA	1107.13	5.329	NA	0.452	2975.28	NA	5.857	1557.94	0.24576	0.209	NA	NA	0.078	27.283	1520.93	0.0321745	36689.5	0.537058	NA	0	1.39	1.39	10.4578
MWI0423	4	3	-15.3636	35.3758	818	5	2018-04-21 10:32:13	2018-04-21 10:35:39	Maize	Store	Main	NA	7.038	NA	NA	NA	NA	42.716	NA	0.028	NA	NA	1.774	NA	3576.95	NA	1197.16	6.553	0.341	0.116	2556.35	NA	5.572	1812.56	NA	0.339	NA	NA	0.191	21.556	2101.37	0.152881	32063.9	0.480227	22.7385	0	1.208	1.208	5.23211
MWI0424	7	5	-16.6372	35.1333	79	5	2018-04-21 10:19:29	2018-04-21 10:45:42	Pearl millet	Store	Main	NA	30.156	NA	NA	0.384	NA	203.738	NA	0.12	NA	NA	4.449	91.757	5758.37	NA	1666.15	12.471	0.788	1.597	3583.35	NA	6.3	2526.36	0.23937	1.127	NA	NA	0.378	39.052	812.714	0.00704299	13997.6	1.03437	NA	0.0021	0.5601	0.5622	7.62392
MWI0425	1	1	-15.969	35.1206	1127	5	2018-04-21 09:14:12	2018-04-21 09:34:00	Maize	Standing crop	Close pair	NA	5.135	NA	NA	0.857	NA	33.823	NA	0.05	0.122	NA	1.45	25.243	2682.62	NA	858.104	4.648	NA	0.864	2036.11	NA	3.556	1351.73	0.01819	0.623	NA	NA	0.108	15.057	2552.3	1.58629	48932.3	0.581178	NA	0	1.868	1.868	3.5453
MWI0426	6	5	-12.933	34.2958	462	5	2018-04-21 11:38:53	2018-04-21 11:46:29	Maize	Standing crop	Main	NA	NA	NA	NA	0.13	NA	53.597	NA	NA	NA	NA	1.452	NA	4658.37	NA	914.409	3.959	0.977	NA	2804.85	NA	3.982	1933.14	NA	0.338	NA	NA	0.238	15.931	926.793	0.0563068	15970.3	0.376906	7.75975	0	0.8691	0.8691	5.03974
MWI0427	1	1	-14.9555	34.7907	860	7	2018-04-20 11:09:41	2018-04-20 11:20:38	Maize	Standing crop	Close pair	NA	2.182	NA	NA	0.652	NA	64.424	NA	0.013	NA	NA	1.32	25.913	4712.53	NA	1286.22	7.775	NA	0.201	3634.06	NA	1.571	1427.31	0.00853	0.971	NA	NA	0.046	26.691	1204.75	0.0612886	22580.5	0.932185	NA	0	0.8864	0.8864	6.36668
MWI0428	1	1	-14.9563	34.7912	866	9	2018-04-20 11:39:27	2018-04-20 11:51:16	Maize	Standing crop	Main	NA	1.656	NA	NA	0.509	NA	55.093	NA	0.011	0.215	NA	1.735	22.648	4393.92	NA	1248.88	4.843	NA	0.188	3668.29	NA	1.783	1346.98	0.05559	0.606	NA	NA	0.064	26.912	1162.1	0.0358214	30873.7	1.50153	NA	0	1.066	1.066	6.79214
MWI0429	3	2	-9.82959	33.8816	468	5	2018-04-21 10:40:43	2018-04-21 10:50:05	Rice	Store	Main	NA	24.026	0.004	NA	2.212	NA	124.162	NA	0.113	3.22	0.001	3.006	77.584	2977.21	NA	1317.55	47.182	0.641	2.61	2959.32	0.037	2.39	1653.37	0.06304	0.533	NA	NA	0.286	28.052	878.191	0.369579	17950.6	0.155134	18.5791	0	0.3867	0.3867	1.59522
MWI0430	3	2	-9.8313	33.8382	476	5	2018-04-21 11:30:09	2018-04-21 11:38:38	Rice	Standing crop	Main	0.001	20.027	NA	NA	1.367	NA	80.622	NA	0.033	0.727	0.003	6.258	12.737	1702.07	NA	762.215	18.141	0.515	2.814	1507.1	0.038	6.587	1865.89	0.16228	0.54	NA	0.001	0.179	28.275	1278.76	0.0465208	38020.1	0.215968	24.3146	0	0.4274	0.4274	7.01977
MWI0431	4	3	-15.379	35.4042	763	5	2018-04-21 13:53:42	2018-04-21 14:05:02	Maize	Store	Main	NA	9.46	NA	NA	0.897	NA	49.561	NA	0.013	0.07	NA	2.02	NA	3907.27	NA	1269.02	5.727	0.454	0.22	3027.04	0.011	5.991	1580.6	0.0664	0.418	NA	NA	0.225	24.671	1012.57	0.391019	12428.6	0.184338	22.0614	0	0.6272	0.6272	2.12573
MWI0432	3	2	-9.8015	33.8814	466	5	2018-04-21 14:04:39	2018-04-21 14:22:24	Rice	Standing crop	Main	0.002	10.968	NA	NA	0.832	NA	62.545	NA	0.027	0.62	NA	4.027	NA	2328.64	NA	1124.01	20.499	1.434	1.003	2423.24	NA	3.977	1652.83	0.06698	0.278	NA	NA	0.175	21.113	2350.22	0.173077	64043.2	0.411806	33.8702	0	1.775	1.775	9.73158
MWI0433	7	5	-16.6618	35.0768	125	5	2018-04-21 11:47:32	2018-04-21 11:53:35	Sorghum	Store	Close pair	NA	6.875	0.012	NA	0.189	NA	112.788	NA	NA	NA	0.01	5.805	40.024	5686.86	NA	2603.18	16.061	2.058	1.069	4874.62	NA	6.837	2305.35	0.12511	0.598	NA	NA	0.279	35.164	1018.25	0.00819722	21692.3	3.32943	NA	0	1.327	1.327	12.0226
MWI0434	7	5	-16.6608	35.0794	129	5	2018-04-21 12:01:02	2018-04-21 12:07:45	Sorghum	Store	Close pair	NA	25.361	0.013	NA	0.442	NA	114.06	NA	0.03	NA	0.018	3.424	52.241	4230.75	NA	1674.64	12.742	0.946	0.951	3200.7	NA	6.078	2378.17	0.04156	0.714	NA	NA	0.357	20.9	1190.7	0.0354649	24245.3	3.3851	5.97865	0.0192	1.5188	1.538	15.9879
MWI0435	7	5	-16.5874	34.9786	109	5	2018-04-21 13:26:02	2018-04-21 13:32:30	Pearl millet	Store	Main	NA	4.803	0.013	NA	0.695	NA	205.281	NA	0.235	NA	NA	4.451	57.253	4726.26	NA	1401.08	10.868	1.631	1.51	2701.57	NA	5.048	2486.93	0.73114	0.761	NA	NA	0.289	36.7	4535.65	0.0236005	64734.1	0.26192	8.25624	0.0127	1.3233	1.336	34.0102
MWI0436	2	1	-13.4955	32.8792	1103	8	2018-04-18 15:15:56	2018-04-18 15:22:29	Maize	Field stack	Main	NA	3.641	NA	NA	1.248	NA	62.932	NA	0.02	NA	0.002	2.102	16.439	3898.1	NA	1076.97	5.877	NA	0.104	2640.19	NA	4.805	1243.5	0.01664	0.475	NA	NA	0.069	21.887	1148.44	0.0273683	18663.6	0.115346	9.8063	0.0047	0.9416	0.9463	6.04563
MWI0437	5	4	-10.9005	33.5581	1390	8	2018-04-21 07:54:08	2018-04-21 08:02:57	Maize	Standing crop	Main	NA	NA	NA	NA	0.578	NA	57.421	NA	NA	NA	NA	1.711	18.598	3780.09	NA	1069.38	4.352	0.391	NA	1897.57	NA	2.177	1780.31	NA	0.387	NA	NA	0.24	14.905	1318.28	0.0456675	27305.8	0.060462	NA	0	0.5395	0.5395	1.03312
MWI0438	5	4	-10.8439	33.5863	1599	5	2018-04-21 08:52:46	2018-04-21 08:56:05	Maize	Standing crop	Main	NA	NA	NA	NA	0.505	NA	65.597	NA	NA	NA	NA	1.668	27.165	4974.38	NA	1039.91	6.126	0.151	NA	2039.77	NA	4.868	1813.95	NA	0.322	NA	NA	0.241	13.53	1136.79	0.051983	29298.4	0.295881	NA	0	0.736	0.736	1.5427
MWI0439	5	4	-10.7846	33.5405	1236	7	2018-04-21 10:33:59	2018-04-21 10:39:21	Maize	Standing crop	Main	NA	NA	NA	NA	0.477	NA	37.303	NA	NA	NA	NA	2.254	NA	5823.27	NA	1748.07	5.847	0.26	NA	4130.48	NA	4.89	1847.48	NA	0.315	NA	NA	0.228	26.447	775.874	0.0246934	14395.7	0.118583	NA	0	0.5289	0.5289	0.713894
MWI0440	5	4	-10.826	33.4887	1185	7	2018-04-21 11:32:01	2018-04-21 11:37:22	Maize	Standing crop	Main	NA	NA	NA	NA	0.607	NA	43.858	NA	0.019	NA	NA	1.314	17.281	4054.9	NA	943.358	2.638	0.246	0.08	2548.62	NA	3.887	1728.78	NA	0.366	NA	NA	0.23	17.76	921.298	0.0216466	18352.8	0.1016	NA	0	1.138	1.138	4.05919
MWI0441	5	4	-10.8688	33.4719	1166	7	2018-04-21 12:11:32	2018-04-21 12:17:12	Maize	Standing crop	Main	NA	NA	NA	NA	1.06	NA	38.433	NA	0.007	NA	NA	1.362	28.287	4165.15	NA	1318.91	4.447	0.291	0.145	3137.01	NA	6.316	2154.15	NA	0.369	NA	NA	0.236	23.936	623.953	0.0296546	7472.21	0.104343	NA	0	0.4802	0.4802	1.07468
MWI0442	5	4	-10.9719	33.552	1250	8	2018-04-21 14:34:30	2018-04-21 14:39:17	Maize	Standing crop	Main	NA	4.611	NA	NA	0.43	NA	64.885	NA	0.006	NA	NA	2.335	21.815	4608.67	NA	1496.94	5.395	0.973	NA	2785.71	NA	2.477	1908.73	0.01435	0.409	NA	NA	0.222	32.314	950.296	0.0181515	21665.4	0.233682	NA	0	0.7444	0.7444	2.4393
MWI0443	5	4	-11.0265	33.8511	1058	6	2018-04-21 16:42:23	2018-04-21 16:47:29	Maize	Standing crop	Main	NA	NA	NA	NA	0.12	NA	57.108	NA	0.008	0.543	NA	1.904	18.158	4852.41	NA	1290.24	5.233	0.701	0.269	3333.07	NA	1.806	2249.71	NA	0.306	NA	NA	0.232	29.043	1129.81	0.0319155	23549.8	0.309484	4.40014	0.0066	1.0924	1.099	7.04248
MWI0444	5	4	-11.0244	33.8576	1048	6	2018-04-21 17:06:49	2018-04-21 17:12:30	Maize	Standing crop	Main	NA	NA	NA	NA	0.099	NA	53.247	NA	NA	NA	NA	2.061	20.476	4401	NA	1357.49	4.424	0.905	NA	3086.23	NA	2.585	2257.51	NA	0.202	NA	NA	0.228	22.032	915.951	0.048647	19526.6	0.471189	10.8691	0	0.8152	0.8152	4.53316
MWI0445	1	1	-15.9696	35.1292	1098	5	2018-04-21 09:54:27	2018-04-21 10:02:50	Maize	Standing crop	Close pair	NA	2.772	NA	NA	0.813	NA	52.571	NA	0.053	0.195	0.002	1.522	31.042	3943.58	NA	1316.8	6.682	NA	0.696	3286.37	NA	18.407	1520.51	0.02872	0.722	NA	NA	0.106	22.409	1414.36	2.32717	18245.7	0.370115	NA	0	0.9305	0.9305	1.19641
MWI0446	1	1	-15.9442	35.1646	907	5	2018-04-21 10:40:25	2018-04-21 10:53:14	Maize	Field stack	Main	NA	2.838	NA	NA	0.929	NA	44.547	NA	0.015	NA	NA	2.937	15.275	3559.24	NA	949.677	5.155	NA	0.098	2666.29	NA	2.065	1180.24	0.01021	0.835	NA	NA	0.095	23.893	998.794	0.0962498	16165.1	0.161082	NA	0	1.013	1.013	4.08493
MWI0447	1	1	-15.9345	35.2026	847	5	2018-04-21 11:41:11	2018-04-21 11:50:58	Maize	Store	Main	NA	11.192	NA	NA	0.244	NA	42.095	NA	0.02	0.28	0.002	0.935	35.099	2447.5	NA	691.357	3.397	NA	0.27	1822.32	NA	6.946	1020.07	0.02123	0.327	NA	NA	0.149	14	1200.89	1.379	20122.4	0.22527	NA	0	0.8497	0.8497	2.54646
MWI0448	1	1	-15.9191	35.203	841	5	2018-04-21 12:29:28	2018-04-21 12:38:05	Maize	Store	Main	NA	87.996	NA	NA	1.52	NA	80.026	NA	0.073	0.765	0.001	2.107	111.696	3949.44	NA	1235.48	7.168	NA	0.454	3087.36	NA	3.475	1400.34	0.04938	0.882	NA	NA	0.339	26.682	1752.44	0.0388399	35130.5	0.368667	NA	0	2.375	2.375	9.95966
MWI0449	1	1	-16.1103	35.0815	866	5	2018-04-21 15:41:04	2018-04-21 15:54:40	Maize	Store	Main	NA	2.106	NA	NA	0.458	NA	34.467	NA	0.011	NA	NA	1.659	23.122	2859.05	NA	885.249	4.139	NA	0.063	2063.68	NA	3.368	1326.97	0.01114	0.25	NA	NA	0.109	15.538	1540.87	0.0348094	34377.3	0.153399	NA	0	2.658	2.658	12.4643
MWI0450	1	1	-16.1264	35.1262	785	5	2018-04-21 17:11:45	2018-04-21 17:21:28	Maize	Store	Main	NA	20.268	0.011	NA	0.683	NA	48.01	0.024	0.043	0.1	0.001	2.171	75.451	3878.72	NA	1264.45	8.625	NA	0.916	3036.35	NA	4.609	1411.32	0.01905	0.285	NA	NA	0.185	23.628	1548.55	0.107545	26106	0.112632	NA	0	0.9751	0.9751	2.49464
MWI0451	2	1	-13.5037	33.0413	1055	8	2018-04-18 17:16:12	2018-04-18 17:22:20	Maize	Standing crop	Main	NA	1.296	NA	NA	2.979	NA	45.12	NA	0.013	0.174	NA	1.354	19.767	3396.95	NA	1012.07	4.831	0.833	0.09	2766.86	NA	1.815	880.375	0.01237	1.019	NA	NA	0.077	19.79	1601.07	0.0418216	36551.3	0.148203	74.6777	0	0.9963	0.9963	3.94081
MWI0452	2	1	-13.557	32.9268	1110	5	2018-04-19 09:43:23	2018-04-19 09:48:44	Maize	Standing crop	Main	NA	NA	NA	NA	0.906	NA	55.621	NA	0.01	NA	0.001	2.306	NA	3351.88	NA	897.847	4.593	NA	0.044	2221.07	NA	5.374	1002.33	0.01947	0.303	NA	NA	0.103	16.582	1027.64	0.0376886	15994.1	0.24259	NA	0	0.6314	0.6314	2.67426
MWI0453	2	1	-13.5683	33.001	1077	6	2018-04-19 10:49:36	2018-04-19 10:55:29	Maize	Standing crop	Main	NA	NA	NA	NA	0.965	NA	63.818	NA	0.013	0.161	0.007	1.469	NA	3202.96	NA	914.389	4.487	NA	0.088	2203.64	0.066	7.524	957.891	0.02388	0.432	NA	NA	0.076	17.826	1429.36	0.196154	29888.4	0.319434	NA	0	0.8791	0.8791	2.22531
MWI0454	2	1	-13.5721	32.8641	1144	6	2018-04-19 12:25:47	2018-04-19 12:30:38	Maize	Field stack	Main	NA	NA	NA	NA	1.192	NA	55.157	NA	0.011	NA	0.006	1.853	20.219	3544.05	NA	1045.79	6.051	NA	0.141	2924.88	NA	5.951	1339.56	0.05354	0.461	NA	NA	0.074	21.977	794.882	1.00743	10169.4	0.247903	NA	0	0.514	0.514	0.618428
MWI0455	2	1	-13.5954	32.7524	1237	8	2018-04-19 15:18:57	2018-04-19 15:25:47	Maize	Standing crop	Main	NA	4.308	NA	NA	0.537	NA	61.131	NA	0.007	NA	0.001	2.173	19.33	4605.36	NA	1363.92	6.449	NA	NA	3552.35	NA	7.552	1197.12	0.17942	0.46	NA	NA	0.085	23.759	2519.21	0.615412	28330.9	0.762272	NA	0	1.114	1.114	2.37801
MWI0456	2	1	-13.6347	32.9144	1130	5	2018-04-19 17:31:14	2018-04-19 17:35:57	Maize	Standing crop	Close pair	NA	2.543	NA	NA	0.65	NA	62.185	NA	0.006	NA	0.002	1.566	NA	3895.19	NA	835.032	3.919	NA	NA	2338.07	NA	5.474	976.407	0.08007	0.33	NA	NA	0.082	14.8	854.099	0.0519763	13109.2	0.109206	NA	0	0.6053	0.6053	1.72869
MWI0457	2	1	-13.6354	32.9152	1120	7	2018-04-19 17:40:36	2018-04-19 17:45:51	Maize	Standing crop	Close pair	NA	NA	NA	NA	0.583	NA	46.837	NA	0.013	NA	0.004	1.871	20.213	5840.02	NA	1708.28	7.525	NA	0.044	4940.37	NA	9.674	1359.03	0.058	0.21	NA	NA	0.08	21.378	1046.5	0.105018	17853.3	0.1656	NA	0	1.222	1.222	3.99417
MWI0458	2	1	-13.7405	33.2427	1055	7	2018-04-20 10:18:35	2018-04-20 10:24:31	Maize	Standing crop	Main	NA	2.06	NA	NA	1.811	NA	68.55	NA	0.027	1.478	0.005	2.033	13.175	3167.69	NA	843.848	6.055	NA	0.628	2253.3	NA	7.871	1006.53	0.01654	0.561	NA	NA	0.086	14.602	1369.1	0.145141	20023.4	0.343111	NA	0	0.7111	0.7111	1.63235
MWI0459	2	1	-13.748	33.2893	0	4103	2018-04-20 11:30:49	2018-04-20 11:37:38	Maize	Standing crop	Close pair	NA	1.469	NA	NA	0.32	NA	54.834	NA	0.009	0.173	0.001	1.221	16.95	3334.15	NA	990.294	4.029	NA	0.11	2679.01	NA	3.643	1235.13	0.0639	0.349	NA	NA	0.086	17.084	1122.9	0.0395861	21646.8	0.630441	NA	0	1.025	1.025	5.6117
MWI0460	2	1	-13.8186	33.2254	1043	9	2018-04-20 11:51:18	2018-04-20 11:56:36	Maize	Standing crop	Close pair	NA	1.584	NA	NA	1.273	NA	65.365	NA	0.026	NA	0.001	1.934	NA	2750.81	NA	625.467	4.75	NA	0.034	1930.21	NA	3.892	1031.36	0.09767	0.695	NA	NA	0.065	11.867	809.085	0.0402631	11430.4	0.147342	NA	0	0.4063	0.4063	1.53002
MWI0461	2	1	-13.8474	33.1445	1068	7	2018-04-20 13:06:29	2018-04-20 13:12:36	Maize	Store	Main	NA	3.64	NA	NA	0.48	NA	57.076	NA	0.013	NA	0.003	1.884	11.414	3860.34	NA	1060.02	5.318	NA	0.042	2979.55	NA	7.627	1434.36	0.04264	0.329	NA	NA	0.099	19.691	1078.08	0.0761799	16709.6	0.411947	NA	0	0.9984	0.9984	3.26576
MWI0462	2	1	-13.7934	33.1499	1097	7	2018-04-20 14:13:22	2018-04-20 14:18:11	Maize	Standing crop	Main	NA	1.354	NA	NA	0.521	NA	43.36	NA	0.012	NA	0.02	1.939	10.805	3189.23	NA	1065.24	4.456	NA	NA	2284.78	NA	7.87	1015.54	0.01727	0.365	NA	NA	0.077	20.117	1953.46	0.186499	33189	0.422807	NA	0	1.181	1.181	3.03586
MWI0463	2	1	-13.9051	33.1272	1068	9	2018-04-20 15:22:32	2018-04-20 15:27:04	Maize	Standing crop	Main	NA	15.574	NA	NA	0.758	NA	54.72	NA	0.01	0.066	0.003	1.639	17.978	4020.21	NA	987.81	4.404	NA	NA	2793.61	NA	7.513	1159.95	0.02661	0.4	NA	NA	0.103	20.746	938.288	0.127611	15978.8	0.147786	NA	0	0.5203	0.5203	1.19709
MWI0464	2	1	-13.8811	33.0797	1097	6	2018-04-20 15:59:18	2018-04-20 16:05:21	Maize	Standing crop	Main	NA	1.87	NA	NA	0.31	NA	39.105	NA	0.008	NA	0.007	1.038	NA	2998.39	NA	670.09	3.133	NA	NA	2149.38	NA	6.957	1048.1	0.01441	0.147	NA	NA	0.086	12.119	1211.26	0.196675	12814	0.103249	NA	0	0.4501	0.4501	1.39862
MWI0465	2	1	-13.8133	33.0048	1121	7	2018-04-21 08:10:47	2018-04-21 08:17:20	Maize	Field stack	Main	NA	2.255	NA	NA	0.406	NA	62.796	NA	0.007	NA	0.008	1.585	NA	3148.12	NA	909.252	5.147	NA	NA	2208.86	NA	7.84	1258.49	0.0167	0.321	NA	NA	0.076	15.869	2244.61	0.316303	30669.4	1.07798	NA	0	1.071	1.071	1.27737
MWI0466	2	1	-13.8333	33.045	1120	7	2018-04-21 08:35:20	2018-04-21 08:43:02	Maize	Standing crop	Main	NA	6.523	NA	NA	0.366	NA	61.87	NA	0.007	0.149	NA	1.282	10.097	3719.08	NA	794.397	3.304	1.097	NA	2212.55	NA	4.841	1069.88	0.01178	0.257	NA	NA	0.086	16.22	1913.41	0.00255056	34487.9	0.589202	1.11865	0.0037	1.2033	1.207	5.89437
MWI0467	2	1	-13.793	33.0701	1099	6	2018-04-21 09:10:12	2018-04-21 09:16:04	Maize	Field stack	Main	NA	NA	NA	NA	0.459	NA	64.674	NA	0.02	NA	0.016	1.972	12.122	2915.1	NA	934.835	5.925	NA	0.059	2280.04	NA	7.961	1366.56	0.00998	0.409	NA	NA	0.106	18.102	1490.65	0.173055	20203.1	0.132705	NA	0	1.01	1.01	3.51692
MWI0468	2	1	-13.7747	32.9744	1127	9	2018-04-21 10:01:33	2018-04-21 10:06:11	Maize	Standing crop	Main	NA	4.849	NA	NA	0.55	NA	40.829	NA	0.005	NA	0.005	1.295	NA	3289.82	NA	748.539	3.765	NA	NA	1894.46	NA	5.205	1379.81	0.02191	0.22	NA	NA	0.08	14.364	2758.88	0.884528	46789.7	0.594854	12.9402	0	0.9487	0.9487	1.42857
MWI0469	2	1	-13.8095	32.9544	1130	5	2018-04-21 10:33:25	2018-04-21 10:42:10	Maize	Standing crop	Main	NA	3.441	NA	NA	0.257	NA	37.002	NA	0.061	NA	NA	1.454	11.966	4639	NA	1224.82	4.428	0.908	NA	3562.84	NA	1.403	1435.83	0.01598	0.176	NA	NA	0.102	21.124	2313.34	0.0226551	47716.6	1.51143	19.1065	0.0376	2.3214	2.359	12.0281
MWI0470	2	1	-13.6332	32.9851	1072	5	2018-04-21 11:47:07	2018-04-21 11:55:57	Maize	Field stack	Main	NA	1.291	NA	NA	0.686	NA	63.439	NA	0.162	NA	0.002	1.293	15.756	3414.68	NA	919.852	4.428	NA	NA	2629.72	NA	5.958	1517.87	0.0197	0.369	NA	NA	0.094	19.345	1353.32	0.141613	29207.8	0.170776	NA	0	0.8908	0.8908	2.95716
MWI0471	3	2	-9.78669	33.8745	470	5	2018-04-21 14:54:21	2018-04-21 15:25:05	Rice	Standing crop	Main	NA	9.92	0.006	NA	0.684	NA	81.627	NA	0.059	2.001	0.001	5.546	9.697	2767.13	NA	1383.98	17.998	0.403	2.008	3150.7	NA	4.977	1592.92	0.03667	0.354	NA	NA	0.159	26.184	1245.26	0.23587	35753	0.188562	22.0066	0	0.4322	0.4322	3.05894
MWI0472	3	2	-9.80166	33.8415	475	5	2018-04-21 15:46:45	2018-04-21 15:54:12	Rice	Store	Main	NA	24.869	NA	NA	NA	NA	75.407	NA	0.025	0.373	0.001	3.586	11.659	2472.71	NA	1148.36	22.7	0.552	0.494	2685.74	0.025	1.633	1764.17	0.03413	0.298	NA	NA	0.192	24.923	2102.79	0.145781	58803.8	0.329652	32.6117	0	3.125	3.125	9.7113
MWI0473	3	2	-9.76072	33.8768	467	5	2018-04-23 09:08:04	2018-04-23 09:15:16	Maize	Store	Main	NA	3.23	NA	NA	0.779	NA	73.378	NA	0.01	0.75	NA	1.445	8.684	4156.79	NA	1121.66	6.071	NA	0.486	2780.76	NA	2.547	1667.82	0.00334	0.584	NA	NA	0.143	18.615	1534.54	0.0991894	37945.1	0.817721	28.3546	0	1.217	1.217	5.06672
MWI0474	7	5	-13.1834	34.3265	468	5	2018-04-23 09:43:46	2018-04-23 09:48:15	Maize	Standing crop	Main	NA	1.113	0.016	NA	0.19	NA	90.189	NA	NA	NA	NA	1.302	20.411	4301.57	NA	1028.24	4.568	0.236	NA	2994.37	NA	7.327	1636.87	0.00369	0.514	NA	NA	0.294	20.484	2095.09	0.213797	8960.74	0.1157	4.1119	0	1.412	1.412	1.76598
MWI0475	3	2	-9.74611	33.858	481	5	2018-04-23 09:47:48	2018-04-23 10:01:08	Maize	Standing crop	Close pair	NA	57.604	NA	NA	0.691	NA	65.754	NA	0.021	0.639	0.003	1.478	39.994	4262.42	NA	1096.18	4.763	0.457	0.274	2864.65	NA	9.771	1790.23	0.01546	0.364	NA	0.001	0.241	16.387	5508.61	0.300359	31644.7	0.324547	9.84917	0	2.038	2.038	2.90736
MWI0476	4	3	-15.6705	35.5064	676	6	2018-04-23 09:56:41	2018-04-23 10:07:24	Sorghum	Standing crop	Main	NA	3.527	NA	NA	0.664	NA	123.301	NA	NA	0.123	NA	2.29	NA	5141.57	NA	1552.05	13.16	0.328	0.393	3613.97	NA	2.915	1777.66	NA	1.41	NA	NA	0.223	14.104	938.146	0.0358332	15977.4	0.610822	28.9082	0	0.5756	0.5756	7.48463
MWI0477	4	3	-15.6247	35.5108	664	5	2018-04-23 10:37:03	2018-04-23 10:45:58	Maize	Standing crop	Main	NA	NA	NA	NA	1.247	NA	56.609	NA	0.034	NA	0.001	2.63	NA	3653.18	NA	1239.86	6.567	0.117	0.24	2979.11	NA	9.799	1987.71	NA	1.054	NA	NA	0.212	26.762	710.214	0.0548573	13763.7	0.30442	56.8436	0	0.9736	0.9736	6.35479
MWI0478	4	3	-15.571	35.4966	659	7	2018-04-23 11:09:18	2018-04-23 11:15:59	Maize	Store	Main	NA	NA	NA	NA	1.999	NA	50.445	NA	0.046	0.403	0.009	1.799	NA	3633.91	NA	1261.6	6.098	0.163	0.496	3046.5	NA	9.525	1947.86	NA	0.826	NA	NA	0.22	21.266	593.654	0.153671	11469.2	0.167998	88.4362	0	0.7914	0.7914	6.89124
MWI0479	3	2	-9.75159	33.8148	507	5	2018-04-23 11:17:30	2018-04-23 11:24:03	Maize	Store	Main	NA	15.336	NA	NA	0.889	NA	79.74	NA	0.018	0.464	0.002	2.307	32.914	4418.82	NA	1219.12	5.967	0.58	0.519	3357.14	NA	2.55	1641.61	1.85182	0.561	NA	NA	0.179	25.717	859.098	0.0267881	13836.9	1.36645	13.3975	0	0.6833	0.6833	4.42417
MWI0480	3	2	-9.71575	33.8352	532	5	2018-04-23 12:13:39	2018-04-23 12:24:38	Rice	Store	Main	NA	33.662	0.014	NA	2.448	NA	95.991	NA	0.085	1.63	0.002	3.306	28.325	2404.4	NA	1302.24	25.846	1.107	1.379	2807.99	0.03	17.899	1195.73	0.06405	0.573	NA	NA	0.232	23.066	1630.01	22.4534	38298.9	0.40994	69.0136	0	0.9649	0.9649	2.96277
MWI0481	5	4	-11.9622	34.0929	0	5000	2018-04-23 11:02:10	2018-04-23 11:10:10	Maize	Standing crop	Main	NA	NA	NA	NA	0.342	NA	53.072	NA	NA	NA	0.003	1.717	18.402	4985.77	NA	1300.66	6.464	0.107	NA	3558.99	NA	16.068	2213.6	NA	0.219	NA	NA	0.232	21.798	1408.09	0.0758023	18697.4	0.22771	NA	0	0.6079	0.6079	1.10399
MWI0482	5	4	-12.1985	34.0032	482	5	2018-04-23 11:48:48	2018-04-23 11:55:30	Maize	Standing crop	Main	NA	NA	NA	NA	0.378	NA	97.453	NA	NA	NA	0.011	3.244	18.956	5958.9	NA	1527.8	7.737	0.526	0.277	3636.94	NA	9.929	2465.69	0.0255	0.433	NA	NA	0.227	28.99	2107.24	0.034404	58056.8	0.41817	NA	0	1.86	1.86	12.5181
MWI0483	5	4	-12.2246	33.9691	491	5	2018-04-23 13:03:49	2018-04-23 13:10:37	Maize	Standing crop	Main	NA	NA	NA	NA	0.139	NA	72.663	NA	NA	NA	NA	1.245	NA	4583.47	NA	1108.83	4.847	0.602	NA	2700.14	NA	2.222	1895.33	NA	0.422	NA	NA	0.239	21.463	1468.46	0.0340156	30810	0.138757	NA	0	1.502	1.502	9.41925
MWI0484	2	1	-13.7233	33.1539	1075	9	2018-04-23 09:27:26	2018-04-23 09:34:27	Maize	Field stack	Main	NA	32.145	NA	NA	1.282	NA	62.293	NA	0.021	NA	0.001	1.509	25.599	3825.59	NA	1020.51	4.707	NA	0.109	2803.83	NA	2.682	1244.08	0.05136	0.645	NA	NA	0.154	20.464	1739.29	0.0560885	27580.4	0.571281	NA	0	0.8774	0.8774	3.12025
MWI0485	2	1	-13.66	33.2299	1044	8	2018-04-23 12:16:33	2018-04-23 12:24:29	Maize	Standing crop	Main	NA	4.281	NA	NA	0.575	NA	61.669	NA	0.008	0.099	0.004	1.471	12.143	3803.28	NA	1028.75	6.214	NA	0.057	2916.25	NA	7.855	1149.46	0.05583	0.321	NA	NA	0.097	12.651	766.024	0.028823	9145.3	0.0867995	NA	0	0.4223	0.4223	2.70234
MWI0486	7	5	-13.209	34.2084	552	5	2018-04-23 11:28:11	2018-04-23 11:32:46	Maize	Field stack	Main	NA	2.499	0.01	NA	0.195	NA	58.539	NA	NA	NA	NA	1.173	NA	3789.38	NA	1119.26	4.198	0.863	NA	2737.8	NA	0.92	1949.48	NA	0.356	NA	NA	0.313	18.938	1131.86	0.0256151	36691	0.442535	12.8587	0.0141	1.7189	1.733	14.2095
MWI0487	3	2	-9.72173	33.8996	462	5	2018-04-23 16:46:34	2018-04-23 17:11:09	Rice	Standing crop	Main	NA	9.094	0.006	NA	0.806	NA	93.9	NA	0.014	0.197	0.003	3.488	NA	1575.31	NA	767.38	15.152	0.407	0.165	1504.09	0.034	8.838	1631.01	0.01566	0.659	NA	NA	0.17	23.166	7072.56	1.40989	16318.9	0.215178	13.6244	0	2.088	2.088	0.841901
MWI0488	7	5	-13.2007	34.1274	607	5	2018-04-23 13:01:53	2018-04-23 13:06:32	Maize	Field stack	Main	NA	3.256	0.009	NA	0.205	NA	60.887	NA	NA	NA	NA	1.215	NA	3585.44	NA	1036.78	4.559	0.61	NA	2672.26	NA	2.848	1696.87	0.01336	0.348	NA	NA	0.297	18.046	992.703	0.0468302	14870.4	0.228588	5.96083	0	0.5991	0.5991	4.35018
MWI0489	7	5	-13.1664	34.1851	543	5	2018-04-23 14:43:34	2018-04-23 14:50:32	Maize	Standing crop	Main	NA	1.127	0.009	NA	0.346	NA	53.523	NA	0.026	NA	NA	1.265	NA	3347.02	NA	915.781	4.719	0.361	NA	2309.25	NA	6.077	1631.22	NA	0.307	NA	NA	0.338	18.814	975.417	0.0334867	20779.3	0.17633	14.9371	0	0.8134	0.8134	4.29687
MWI0490	7	5	-13.1718	34.2666	477	5	2018-04-23 16:35:35	2018-04-23 16:41:30	Maize	Field stack	Main	NA	3.766	0.009	NA	1	NA	72.499	NA	NA	NA	NA	1.59	19.326	5809.11	NA	1706.6	9.329	0.168	NA	3942.56	NA	17.488	1852.86	0.00385	0.761	NA	NA	0.326	32.175	1525.01	0.392965	25803	0.317232	31.611	0	0.7423	0.7423	1.81467
MWI0491	2	1	-13.6278	33.3109	1042	8	2018-04-23 13:03:03	2018-04-23 13:09:23	Maize	Field stack	Main	NA	2.596	NA	NA	0.928	NA	80.753	NA	0.01	NA	0.001	1.271	NA	3535.23	NA	992.282	4.894	NA	0.063	2671.48	NA	6.188	1466.73	0.0748	0.557	NA	NA	0.092	17.58	752.329	0.291409	10707.2	0.0569863	NA	0	0.6042	0.6042	1.4797
MWI0492	2	1	-13.6438	33.1711	1081	9	2018-04-23 14:25:43	2018-04-23 14:31:57	Maize	Field stack	Main	NA	2.569	NA	NA	0.428	NA	52.604	NA	0.004	NA	0.001	1.756	13.749	3215.19	NA	902.744	3.588	NA	NA	2624.3	NA	4.516	1361.37	0.2164	0.302	NA	NA	0.098	15.658	735.868	0.0592929	11522.1	0.0878817	NA	0	0.556	0.556	2.05496
MWI0493	2	1	-13.6672	33.1106	1088	8	2018-04-23 15:56:36	2018-04-23 16:01:50	Maize	Field stack	Close pair	NA	2.119	NA	NA	0.307	NA	53.834	NA	0.079	NA	0.133	1.745	13.502	3209.39	NA	1006.71	6.271	NA	0.05	1822.9	NA	25.413	1419.4	0.00458	0.323	NA	NA	0.092	24.302	2188.06	0.50282	35523.5	0.448395	NA	0	1.553	1.553	2.49364
MWI0494	2	1	-13.6681	33.111	1081	8	2018-04-23 16:07:07	2018-04-23 16:12:38	Maize	Standing crop	Close pair	NA	4.346	NA	NA	0.651	NA	39.301	NA	0.025	NA	0.033	2.005	NA	2841.53	NA	945.369	4.88	NA	NA	1819.93	0.054	14.548	1348.44	0.00298	0.324	NA	NA	0.104	20.723	2159.16	0.195556	39282.5	0.642927	NA	0	1.704	1.704	2.83484
MWI0495	2	1	-13.6813	33.0444	1119	9	2018-04-23 17:05:22	2018-04-23 17:12:04	Maize	Standing crop	Main	NA	5.399	NA	NA	0.432	NA	49.529	NA	0.009	0.107	0.028	2.022	NA	3419.9	NA	814.835	4.408	NA	NA	2027.24	NA	9.93	1230.75	0.01445	0.474	NA	NA	0.103	16.644	2609.56	0.106986	46932	1.64637	NA	0	2.073	2.073	4.25179
MWI0496	1	1	-16.2752	35.2654	515	5	2018-04-23 08:44:38	2018-04-23 08:54:03	Maize	Standing crop	Main	NA	8.332	NA	NA	0.273	NA	62.175	0.014	0.018	0.216	NA	2.733	28.258	3609.51	NA	935.175	5.387	NA	0.224	2193.57	NA	1.711	1425.96	0.05453	0.227	NA	NA	0.116	26.656	1599.21	0.0283271	43250	0.158811	NA	0	1.345	1.345	7.66482
MWI0497	7	5	-16.7665	35.2045	145	5	2018-04-23 13:49:48	2018-04-23 13:54:42	Pearl millet	Standing crop	Main	NA	5.277	NA	NA	0.294	NA	168.317	NA	0.275	NA	NA	4.347	60.339	5305.12	NA	1634.49	12.927	0.732	2.729	3378.28	NA	2.088	2651.48	0.19164	1.568	NA	NA	0.292	25.33	1302.19	0.00457284	22950.2	0.551793	NA	0	0.8526	0.8526	9.4749
MWI0498	1	1	-16.267	35.1951	719	5	2018-04-23 10:17:55	2018-04-23 10:26:10	Maize	Store	Main	NA	10.661	NA	NA	0.574	NA	59.795	NA	0.074	0.124	0.004	2.572	27.668	3281.16	NA	1008.3	6.604	NA	0.404	2233.44	NA	5.781	1203.46	0.02866	0.264	NA	NA	0.113	23.897	2741.72	0.837945	48703.5	0.166592	NA	0	2.58	2.58	5.97863
MWI0499	1	1	-16.2686	35.1383	843	3	2018-04-23 13:37:34	2018-04-23 13:46:07	Maize	Store	Main	NA	38.155	NA	NA	0.733	NA	57.684	NA	0.058	0.437	0.003	2.055	43.375	3802.98	NA	1260.09	6.373	NA	0.388	2745.46	NA	4.92	1444.05	0.0308	0.462	NA	NA	0.156	25.186	2378.1	1.44671	54810.2	0.399671	NA	0	1.363	1.363	2.39384
MWI0500	1	1	-16.228	35.0846	889	5	2018-04-23 15:03:48	2018-04-23 15:15:33	Maize	Store	Main	NA	4.5	NA	NA	0.23	NA	58.937	NA	0.006	NA	0.018	2.422	20.088	3659.01	NA	1109.01	4.082	NA	0.13	2392.12	NA	7.118	1124.89	0.00685	0.314	NA	NA	0.1	18.45	1908.2	0.11539	36655.8	0.209993	NA	0	1.15	1.15	2.81353
MWI0501	4	3	-15.5272	35.4884	675	5	2018-04-23 12:02:19	2018-04-23 12:12:02	Maize	Store	Main	NA	93.038	NA	NA	2.008	NA	62.416	NA	0.08	0.67	0.002	2.844	80.15	3690.6	NA	1364.05	8.108	0.211	0.723	3106.4	0.031	10.065	1690.88	NA	1.114	NA	NA	0.345	32.445	587.185	0.0551213	5915.72	0.0383347	44.4992	0	0.5	0.5	2.10273
MWI0502	4	3	-15.2557	35.4238	692	5	2018-04-24 08:49:54	2018-04-24 09:02:36	Maize	Standing crop	Main	NA	5.985	NA	NA	1.418	NA	56.307	NA	0.014	0.088	0.002	2.012	NA	3704.25	NA	1054.37	6.838	0.383	0.168	2743.42	NA	12.231	1328.26	NA	0.547	NA	NA	0.195	22.574	640.949	3.39142	2894.3	NA	9.8848	0	0.275	0.275	0.571764
MWI0503	1	1	-16.2312	35.1381	902	4	2018-04-23 14:14:49	2018-04-23 14:23:57	Maize	Store	Main	NA	27.896	NA	NA	0.509	NA	48.78	NA	0.031	0.256	0.001	1.968	37.668	3709.13	NA	1196.45	6.72	NA	0.253	2950.73	NA	7.406	1488.63	0.05632	0.211	NA	NA	0.167	22.3	2935.86	0.150905	48505.1	0.296394	NA	0	2.42	2.42	6.47529
MWI0504	5	4	-12.0226	34.0094	724	6	2018-04-23 18:07:42	2018-04-23 18:13:28	Maize	Standing crop	Main	NA	NA	NA	NA	0.155	NA	39.545	NA	NA	NA	0.019	1.562	28.381	3418.82	NA	870.201	4.084	0.478	NA	1883.33	NA	16.818	1958.13	NA	0.216	NA	NA	0.215	21.462	1169.8	0.269317	18993.4	0.0846267	3.87371	0	0.9047	0.9047	1.71941
MWI0505	7	5	-16.421	35.1594	54	5	2018-04-24 10:44:37	2018-04-24 10:50:35	Maize	Store	Close pair	NA	23.357	NA	NA	0.192	NA	65.82	NA	0.023	NA	NA	2.984	43.762	5289.11	NA	1429.75	9.168	0.302	NA	3367.17	NA	8.665	2453.05	0.14756	0.292	NA	NA	0.334	30.483	1443.06	0.00396895	29507.1	1.12274	NA	0.0053	1.7607	1.766	14.0249
MWI0506	7	5	-16.4476	35.1859	64	5	2018-04-24 11:44:59	2018-04-24 11:52:59	Pearl millet	Store	Main	NA	84.125	0.015	NA	0.749	NA	197.981	NA	0.187	1.236	NA	4.859	209.307	5827.19	NA	1675.2	15.144	1.009	1.862	3881.35	NA	2.113	2535.37	0.62886	0.918	NA	NA	0.61	41.414	1903.23	0.0057304	40554.2	1.04656	NA	0	3.244	3.244	23.3176
MWI0507	5	4	-12.006	34.029	555	5	2018-04-23 18:31:29	2018-04-23 18:38:02	Maize	Standing crop	Close pair	NA	5.769	NA	NA	0.394	NA	32.507	NA	NA	NA	0.009	2.112	NA	4332.61	NA	1221.35	5.735	1.347	NA	2309.96	NA	14.864	1768.8	NA	0.298	NA	NA	0.219	20.748	1072.56	0.0515468	18871.4	0.0990477	NA	0	1.164	1.164	1.40278
MWI0508	5	4	-11.9914	34.0451	477	6	2018-04-24 08:24:55	2018-04-24 08:29:42	Maize	Standing crop	Main	NA	NA	NA	NA	0.609	NA	40.309	NA	0.013	NA	0.004	1.146	103.726	3929.93	NA	967.806	4.73	0.14	0.131	2424.89	NA	11.491	1769.31	NA	0.27	NA	NA	0.261	18.331	860.831	0.763092	14001	0.142136	NA	0	0.3972	0.3972	1.05849
MWI0509	5	4	-11.9123	34.1718	461	5	2018-04-24 09:32:01	2018-04-24 09:38:38	Rice	Standing crop	Main	NA	7.258	NA	NA	3.339	NA	68.457	NA	0.009	NA	0.187	0.384	NA	1949.93	NA	988.673	12.11	0.714	NA	2186.59	NA	51.344	1915.49	NA	0.307	NA	NA	0.252	19.468	617.547	4.84066	2868.99	0.021642	NA	0	1.157	1.157	0.41632
MWI0511	7	5	-16.4683	35.2376	96	5	2018-04-24 12:53:39	2018-04-24 12:59:12	Maize	Standing crop	Main	NA	11.263	NA	NA	0.206	NA	79.935	NA	NA	NA	NA	1.94	35.333	6673.23	NA	2171.51	12.469	2.403	NA	4333.29	NA	1.855	2223.38	0.02569	0.205	NA	NA	0.28	43.959	1011.74	0.00711252	20770.6	1.15882	NA	0	1.596	1.596	12.9709
MWI0512	7	5	-13.3172	34.2168	532	5	2018-04-24 11:21:25	2018-04-24 11:27:50	Maize	Standing crop	Main	NA	3.166	NA	NA	0.321	NA	87.699	NA	NA	NA	NA	2.056	18.649	4380.61	NA	1114.59	5.967	0.467	NA	2956.37	NA	1.932	2372.56	0.11452	0.504	NA	NA	0.36	22.554	1929.79	0.0501003	29436.6	0.292542	7.04871	0	1.091	1.091	10.5375
MWI0513	7	5	-13.3382	34.123	660	5	2018-04-24 15:33:36	2018-04-24 15:38:34	Maize	Standing crop	Main	NA	6.983	NA	NA	0.599	NA	70.096	NA	0.025	NA	NA	2.3	22.767	4236	NA	1084.38	5.839	0.358	NA	2639.72	NA	4.742	1768.6	0.00921	0.443	NA	NA	0.368	21.292	2413.89	0.0123836	43192.2	1.18389	22.7834	0	0.9197	0.9197	6.91997
MWI0514	2	1	-13.7033	32.9881	1124	7	2018-04-24 09:28:19	2018-04-24 09:34:32	Maize	Standing crop	Main	NA	NA	NA	NA	0.355	NA	54.122	NA	0.007	NA	0.008	1.889	NA	3970.7	NA	1114.36	4.257	1.089	0.048	2987.16	NA	8.099	1235.14	0.04721	0.234	NA	NA	0.08	21.169	1053.19	0.0978161	18534	0.260496	NA	0	0.5276	0.5276	1.39067
MWI0515	5	4	-11.9078	34.0978	521	5	2018-04-24 11:03:21	2018-04-24 11:10:48	Maize	Standing crop	Main	NA	5.08	NA	NA	0.24	NA	31.911	NA	NA	NA	0.004	2.042	NA	4041.02	NA	1297.72	8.837	0.071	0.363	2510.71	NA	14.15	2204.59	NA	0.224	NA	NA	0.202	27.91	2123.02	0.160018	43714.9	0.510407	NA	0	1.875	1.875	4.20176
MWI0516	2	1	-13.7343	33.0638	1092	5	2018-04-24 16:13:51	2018-04-24 16:19:28	Maize	Standing crop	Main	NA	1.369	NA	NA	0.87	NA	73.295	NA	0.008	NA	0.06	1.639	NA	3493.69	NA	960.655	5.428	NA	0.047	2308.02	NA	19.879	1316.47	0.03503	0.382	NA	NA	0.089	19.77	1315.37	0.231944	23990	0.266258	NA	0	0.716	0.716	1.9366
MWI0517	7	5	-16.3875	35.1973	242	5	2018-04-24 17:03:06	2018-04-24 17:08:17	Pearl millet	Store	Main	NA	4.968	0.011	NA	1.279	NA	200.08	NA	NA	NA	0.01	4.3	29.436	5052.53	NA	2003.75	16.005	1.435	0.805	3264.27	NA	3.218	2293.3	0.05209	1.709	NA	NA	0.281	26.626	1776.76	0.0111176	38717.6	0.790975	NA	0	1.082	1.082	16.8535
MWI0518	2	1	-13.6839	32.9205	1169	9	2018-04-24 11:04:15	2018-04-24 11:10:55	Maize	Standing crop	Main	NA	1.448	NA	NA	1.089	NA	59.737	NA	0.007	NA	0.007	1.772	NA	4823.55	NA	1183.21	5.036	NA	NA	3581.48	NA	6.457	1286.67	0.04289	0.539	NA	NA	0.075	20.398	1031.15	0.0503804	14805.2	0.115552	NA	0	0.5235	0.5235	1.3478
MWI0519	2	1	-13.7409	32.9576	1150	8	2018-04-24 14:40:44	2018-04-24 14:45:44	Maize	Standing crop	Main	NA	5.027	NA	NA	0.572	NA	50.041	NA	0.02	NA	0.014	1.372	16.022	3968.2	NA	1042.79	4.709	0.977	0.084	2808.95	NA	9.199	1107.93	0.00559	0.505	NA	NA	0.093	20.101	946.956	0.0323023	14803	0.21277	NA	0	0.7281	0.7281	2.38826
MWI0520	2	1	-13.7643	33.041	1068	8	2018-04-24 15:36:17	2018-04-24 15:42:48	Maize	Store	Main	NA	3.291	NA	NA	0.51	NA	61.322	NA	0.018	NA	0.006	1.561	13.405	4336.37	NA	1114.15	4.23	0.936	0.156	2699.36	NA	4.747	1529.39	0.02945	0.321	NA	NA	0.094	23.58	1499.38	0.0482061	26371.3	0.951611	NA	0	0.8736	0.8736	2.94912
MWI0521	1	1	-16.1857	35.1282	815	4	2018-04-24 09:31:24	2018-04-24 09:39:53	Maize	Store	Close pair	NA	11.415	NA	NA	0.742	NA	63.071	NA	0.041	0.86	0.001	12.296	27.549	4053.73	NA	1262.45	6.587	25.903	0.554	2948.02	NA	4.687	4257.36	0.03316	0.507	NA	NA	0.155	35.214	1055.32	0.578537	14508.8	0.067241	NA	0	0.6726	0.6726	1.32596
MWI0522	1	1	-16.1652	35.0707	776	3	2018-04-23 17:33:44	2018-04-23 17:40:23	Maize	Store	Main	NA	8.115	NA	NA	0.328	NA	46.896	NA	0.128	NA	0.002	2.078	27.594	3492.69	NA	1058.18	7.489	NA	0.421	2488.61	NA	4.511	1588.14	0.0089	0.437	NA	NA	0.11	24.862	2126.34	0.455133	45953.6	0.248266	NA	0	1.71	1.71	5.4164
MWI0523	1	1	-16.2158	35.2411	687	5	2018-04-24 15:57:42	2018-04-24 16:03:00	Maize	Store	Main	NA	7.731	NA	NA	0.416	NA	53.278	NA	0.023	NA	0.001	2.122	26.178	3168.17	NA	978.81	4.579	NA	0.224	1848.31	NA	3.325	1359.86	0.04667	0.244	NA	NA	0.106	23.577	1606.19	0.252875	32660.1	0.195151	NA	0	1.217	1.217	3.07793
MWI0524	1	1	-16.1988	35.2833	428	5	2018-04-24 16:50:18	2018-04-24 16:58:28	Maize	Store	Main	NA	14.375	NA	NA	0.286	NA	57.689	NA	0.019	0.078	NA	1.894	29.475	4245.64	NA	1297.95	5.417	0.892	0.216	3358.63	NA	1.264	1330.49	0.02553	0.376	NA	NA	0.103	25.896	1741.05	0.0395325	31062.5	0.165312	NA	0	1.775	1.775	7.21315
MWI0525	7	5	-13.3701	34.1835	613	5	2018-04-24 17:46:24	2018-04-24 20:49:06	Maize	Standing crop	Main	NA	4	NA	NA	0.65	NA	60.789	NA	0.017	NA	NA	2.908	26.979	6010.84	NA	1521.29	7.921	1.694	0.535	4102.39	NA	2.24	1525.42	0.02039	0.461	NA	NA	0.357	30.197	1117.69	0.388859	12141.6	0.379296	22.6816	0	0.7728	0.7728	1.7289
MWI0526	5	4	-11.7903	34.1366	545	4	2018-04-24 13:07:39	2018-04-24 13:12:32	Maize	Standing crop	Main	NA	4.837	NA	NA	0.288	NA	43.662	NA	NA	NA	NA	1.824	NA	4024.11	NA	1062.36	6.027	0.195	NA	2380.95	NA	8.821	1998.84	0.01783	0.295	NA	NA	0.224	19.545	1570.26	8.55192	28436	0.226923	2.56856	0	1.442	1.442	0.647445
MWI0527	7	5	-13.2594	34.1821	567	5	2018-04-25 09:24:33	2018-04-25 09:30:42	Maize	Standing crop	Close pair	NA	3.27	0.011	NA	0.54	NA	80.628	NA	NA	NA	NA	2.81	19.956	5561.14	NA	1460.12	6.874	1.484	NA	3744.76	NA	2.145	1663.64	0.00505	0.605	NA	NA	0.363	25.658	1731.54	0.0183939	42007.1	0.381097	10.1198	0	1.588	1.588	5.99795
MWI0528	4	3	-15.2223	35.4483	684	5	2018-04-24 09:34:58	2018-04-24 09:42:17	Maize	Standing crop	Main	NA	3.283	NA	NA	0.837	NA	45.237	NA	0.022	0.228	NA	1.955	NA	3372.64	NA	1165.24	7.008	0.26	0.328	2706.81	NA	8.658	1626.12	NA	0.471	NA	NA	0.224	22.494	1103.71	0.0757317	12829.4	0.267662	12.5612	0	0.5544	0.5544	2.35025
MWI0529	4	3	-15.2307	35.3712	756	8	2018-04-24 13:54:01	2018-04-24 14:07:02	Maize	Store	Main	NA	6.261	NA	NA	NA	NA	48.881	NA	0.012	0.211	NA	1.903	NA	4026.11	NA	1211.79	5.878	0.557	0.195	2875.59	NA	8.243	1554.13	NA	0.287	NA	NA	0.211	26.481	1159.46	0.30597	15208	0.464857	11.4296	0	0.7173	0.7173	1.90988
MWI0530	4	3	-15.2164	35.3646	752	7	2018-04-24 14:28:46	2018-04-24 14:38:50	Maize	Store	Main	NA	NA	NA	NA	0.865	NA	48.999	NA	0.016	NA	NA	1.525	NA	3229.27	NA	1034.73	5.481	0.259	0.332	2464.39	NA	12.171	1794.37	NA	0.334	NA	NA	0.225	22.799	1165.12	0.189732	14581.2	0.523106	13.7727	0	0.6751	0.6751	2.84722
MWI0531	4	3	-15.3798	35.5764	604	5	2018-04-25 09:41:43	2018-04-25 09:57:41	Maize	Standing crop	Close pair	NA	NA	NA	NA	0.813	NA	45.677	NA	0.016	0.295	NA	1.573	NA	4104.25	NA	1286	4.814	0.805	0.234	3211.57	NA	5.604	1820.85	NA	0.713	NA	NA	0.21	24.277	648.186	0.133367	4182.02	0.00426927	22.621	0	0.4134	0.4134	2.07629
MWI0532	5	4	-11.7788	34.1965	471	6	2018-04-24 14:30:00	2018-04-24 14:34:26	Maize	Store	Main	NA	9.621	NA	NA	1.084	NA	45.805	NA	NA	NA	0.002	2.104	18.793	4649.16	NA	1203.88	7.213	NA	NA	3023.25	NA	15.296	1870.81	0.02837	0.338	NA	NA	0.237	20.572	987.283	0.0501707	15223.5	0.0254135	2.96493	0	0.7392	0.7392	1.9465
MWI0533	5	4	-11.7616	34.2141	493	5	2018-04-24 15:23:06	2018-04-24 15:30:11	Maize	Standing crop	Main	NA	NA	NA	NA	0.136	NA	55.831	NA	0.01	NA	0.028	1.548	NA	4046.61	NA	980.717	6.775	NA	NA	2355.57	NA	30.536	1751.67	NA	0.187	NA	NA	0.213	18.984	888.56	0.101284	10755.7	0.130021	NA	0	0.6522	0.6522	0.827255
MWI0534	1	1	-14.949	34.8759	729	5	2018-04-20 13:52:13	2018-04-20 13:59:05	Maize	Standing crop	Main	NA	5.73	NA	NA	0.228	NA	41.255	NA	0.013	NA	NA	1.966	22.88	3174.56	NA	1022.17	4.122	NA	0.151	2232.33	NA	2.139	1280.75	0.0065	0.361	NA	NA	0.046	24.736	1472.33	0.0622065	44562.6	1.78472	NA	0	1.192	1.192	6.38851
MWI0535	5	4	-11.7313	34.2341	550	5	2018-04-24 15:49:52	2018-04-24 15:56:28	Maize	Store	Main	NA	NA	NA	NA	NA	NA	47.821	NA	0.006	NA	0.007	1.609	24.178	3352.4	NA	1015.45	4.72	0.193	0.075	2095.62	NA	10.57	1909.51	NA	0.137	NA	NA	0.214	25.573	2140.67	0.0823438	37649.8	0.241429	3.23104	0	1.107	1.107	2.29783
MWI0536	1	1	-14.7945	34.9076	682	9	2018-04-21 12:25:01	2018-04-21 12:30:50	Maize	Standing crop	Close pair	NA	2.449	NA	NA	4.324	NA	64.942	NA	0.08	NA	0.004	2.512	16.949	3553.38	NA	808.003	4.459	NA	0.632	2168.74	NA	7.925	1310.33	0.00443	1.039	NA	NA	0.073	18.826	691.356	0.0998008	12815.6	NA	NA	0	0.9431	0.9431	3.386
MWI0537	1	1	-14.7949	34.9057	682	13	2018-04-21 12:46:21	2018-04-21 12:50:39	Maize	Standing crop	Close pair	NA	NA	NA	NA	0.528	NA	58.328	NA	0.008	0.129	NA	2.73	19.778	3705.72	NA	1073.27	3.79	1.091	0.131	2935.5	NA	1.983	1258.59	0.05294	0.466	NA	NA	0.052	23.341	1880.17	0.0302307	44960.2	0.370038	22.952	0.0218	2.0652	2.087	12.9241
MWI0538	1	1	-14.7788	34.8264	689	6	2018-04-21 13:43:57	2018-04-21 13:51:08	Maize	Standing crop	Close pair	NA	1.745	NA	NA	0.573	NA	60.715	NA	0.007	NA	NA	1.713	22.324	3832.9	NA	1208.82	4.936	NA	0.227	3235.2	NA	1.389	1566.01	0.19185	0.778	NA	NA	0.076	24.302	1037.62	0.0361022	14814.2	0.435678	NA	0.0023	0.8234	0.8257	4.80669
MWI0539	1	1	-14.7782	34.8257	689	8	2018-04-21 14:07:30	2018-04-21 14:11:21	Maize	Standing crop	Close pair	NA	1.573	NA	NA	0.753	NA	80.17	NA	0.007	NA	NA	1.73	29.222	4619.8	NA	1289.29	6.97	NA	0.261	3564.46	NA	2.318	1382.43	0.2615	0.996	NA	NA	0.082	22.781	988.738	0.0318351	14739.1	0.478434	NA	0	0.8769	0.8769	4.99919
MWI0540	1	1	-14.7311	34.8021	634	9	2018-04-21 14:26:30	2018-04-21 14:44:17	Maize	Standing crop	Close pair	NA	1.621	NA	NA	0.608	NA	104.781	NA	0.006	NA	NA	2.846	30.275	4615.07	NA	1078.29	7.141	NA	0.183	3154.68	NA	1.792	1732.92	0.04533	0.928	NA	NA	0.1	22.873	798.231	0.0469801	10486.4	0.246029	NA	0	0.835	0.835	4.78053
MWI0541	5	4	-11.711	34.2873	500	6	2018-04-25 09:53:47	2018-04-25 10:00:30	Maize	Store	Main	NA	35.906	NA	NA	0.429	NA	65.57	NA	0.008	NA	0.003	2.324	28.482	4265.47	NA	1268.18	6.858	0.033	NA	2638.6	NA	13.684	2002.66	NA	0.439	NA	NA	0.241	24.075	1362.31	2.40309	26644.7	0.21202	NA	0	0.7991	0.7991	0.773292
MWI0542	1	1	-14.7301	34.7996	679	8	2018-04-21 14:53:54	2018-04-21 14:58:33	Maize	Store	Close pair	NA	2.342	NA	NA	1.254	NA	72.679	NA	0.006	NA	NA	2.334	23.15	4569.66	0.122	1540.74	6.112	NA	0.228	4212.05	1.168	0.964	1534.65	0.03343	0.842	NA	NA	0.08	30.775	918.482	0.0598833	13726.8	0.366249	NA	0	0.9637	0.9637	5.50703
MWI0543	1	1	-14.6902	34.7865	626	9	2018-04-21 15:36:00	2018-04-21 15:40:30	Maize	Standing crop	Main	NA	3.042	NA	NA	0.878	NA	71.826	NA	0.03	2.24	0.002	1.434	52.742	4260.97	0.093	1258.95	6.901	NA	1.137	3421.02	1.045	4.361	1776.36	0.01354	0.74	NA	NA	0.102	27.44	655.069	0.0344914	11754.9	0.242179	NA	0	0.8826	0.8826	5.46002
MWI0544	1	1	-14.8108	34.9315	679	11	2018-04-23 09:32:02	2018-04-23 09:37:26	Maize	Standing crop	Close pair	NA	1.556	NA	NA	1.898	NA	74.37	NA	0.007	NA	NA	2.042	16.045	4695.57	NA	1325.82	5.562	0.972	0.125	3729.45	0.223	1.773	1548	0.07967	0.854	NA	NA	0.081	30.542	726.864	0.0407553	9458.25	0.0226148	NA	0.0031	0.6809	0.684	3.40395
MWI0545	1	1	-14.8108	34.9323	694	9	2018-04-23 09:44:19	2018-04-23 09:50:41	Maize	Store	Close pair	NA	2.187	NA	NA	1.635	NA	72.16	NA	0.015	NA	NA	2.159	43.608	3739.79	0.169	941.112	5.121	NA	0.365	2867.59	1.529	2.038	1264.68	0.03707	1.137	NA	NA	0.097	28.812	951.934	0.0317344	10899.9	0.184266	NA	0	0.67	0.67	5.17221
MWI0547	1	1	-14.7546	34.8521	657	11	2018-04-23 12:40:52	2018-04-23 12:50:28	Maize	Field stack	Main	NA	3.155	NA	NA	0.277	NA	52.168	NA	0.006	NA	NA	1.225	20.639	3128.61	NA	979.177	4.261	NA	0.053	2530.42	NA	1.034	1513.3	0.00984	0.46	NA	NA	0.088	14.443	1256.91	0.0483953	34047.3	0.765901	NA	0.0068	1.9462	1.953	12.6326
MWI0548	1	1	-15.253	34.8078	512	5	2018-04-24 11:30:03	2018-04-24 11:35:09	Maize	Standing crop	Close pair	NA	9.346	0.011	NA	1.296	NA	80.079	NA	0.017	0.512	NA	2.767	28.064	5215.25	NA	1475.76	6.423	1.062	0.314	3886.5	NA	0.682	1680.94	0.00505	1.147	NA	NA	0.101	30.622	707.266	0.0498615	16142.6	NA	NA	0	0.8785	0.8785	3.64535
MWI0549	1	1	-15.2527	34.8065	496	13	2018-04-24 11:51:26	2018-04-24 11:57:14	Maize	Standing crop	Close pair	NA	6.265	NA	NA	1.689	NA	95.979	NA	0.008	0.082	NA	2.158	21.74	3782.83	NA	1051.25	5.487	NA	0.125	3001.91	NA	0.896	1290.77	0.12974	1.373	NA	NA	0.087	21.715	612.264	0.0357902	16243.5	0.0843113	NA	0	0.8847	0.8847	5.15074
MWI0550	7	5	-13.2618	34.1244	595	5	2018-04-25 10:55:58	2018-04-25 11:04:53	Maize	Standing crop	Main	NA	4.129	0.013	NA	1.388	NA	83.68	NA	NA	NA	NA	2.061	NA	3126.56	NA	747.626	7.099	0.052	NA	1958.54	NA	7.303	1838.84	0.0445	0.636	NA	NA	0.365	16.91	1419.51	0.994222	16699.9	0.503967	20.9363	0	0.5933	0.5933	1.59622
MWI0551	5	4	-11.7038	34.2689	498	5	2018-04-24 16:30:36	2018-04-24 16:36:10	Maize	Standing crop	Main	NA	NA	NA	NA	0.189	NA	37.586	NA	NA	NA	0.002	1.295	NA	4451.77	NA	1163.26	5.012	0.186	NA	2415.88	NA	7.604	1567.78	NA	0.086	NA	NA	0.219	20.753	1562.11	0.146582	37448.7	0.348132	5.86922	0	1.344	1.344	3.35732
MWI0552	5	4	-11.6496	34.2199	484	6	2018-04-25 11:02:11	2018-04-25 11:08:41	Rice	Field stack	Main	NA	177.052	NA	NA	1.859	NA	65.228	NA	0.055	0.207	0.013	0.628	103.555	2059.01	NA	1018.61	17.761	1.899	0.102	2393.76	0.022	16.593	1781.5	0.02266	0.289	NA	NA	0.383	22.149	5009.75	2.03544	73863.7	0.375154	NA	0	8.588	8.588	6.88349
MWI0553	4	3	-15.3762	35.5792	614	5	2018-04-25 10:10:07	2018-04-25 10:19:23	Maize	Standing crop	Close pair	NA	NA	NA	NA	NA	NA	33.016	NA	0.012	0.634	NA	1.748	NA	3992.98	NA	1228.14	5.909	0.923	0.288	3093.04	NA	6.182	1825.83	NA	0.574	NA	NA	0.214	22.077	490.751	3.51762	3006.63	NA	16.2242	0	0.5346	0.5346	0.905334
MWI0554	5	4	-11.6542	34.1582	564	6	2018-04-25 12:05:44	2018-04-25 12:12:20	Maize	Standing crop	Main	NA	NA	NA	NA	0.414	NA	58.51	NA	NA	NA	NA	2.761	NA	4148.09	NA	868.878	3.787	0.2	NA	1991.05	NA	4.842	1704.94	NA	0.28	NA	NA	0.235	20.104	2625.76	0.0560722	41393	0.149041	NA	0	1.502	1.502	2.30692
MWI0555	7	5	-13.391	34.275	494	5	2018-04-25 14:05:55	2018-04-25 14:11:21	Maize	Field stack	Main	NA	2.944	NA	NA	0.878	NA	61.732	NA	NA	NA	NA	1.483	NA	3223.78	NA	751.305	5.007	0.207	NA	1970.55	NA	2.032	1846.31	0.03149	0.665	NA	NA	0.305	18.523	1285.46	0.0507289	20330.1	0.322528	29.2859	0	0.9576	0.9576	3.98031
MWI0556	5	4	-11.6848	34.0894	603	5	2018-04-25 14:08:26	2018-04-25 14:13:33	Maize	Store	Main	NA	8.933	NA	NA	0.722	NA	54.322	0.919	NA	NA	0.002	3.223	20.488	4993.28	NA	1170.14	6.397	NA	NA	2974.07	NA	18.95	1787.13	0.02705	0.233	NA	NA	0.238	21.74	2557.88	4.06388	53980.7	0.232743	6.96196	0	1.104	1.104	0.752691
MWI0557	5	4	-11.6496	34.0764	624	5	2018-04-25 15:24:15	2018-04-25 15:30:04	Maize	Standing crop	Main	NA	5.199	NA	NA	0.382	NA	54.808	NA	NA	NA	0.009	2.273	19.841	4354.57	NA	1079.13	7.91	NA	NA	1769.02	NA	26.2	2337.99	NA	0.334	NA	NA	0.225	17.517	1798.64	1.3547	31283.1	0.273129	6.57078	0	1.065	1.065	1.07084
MWI0558	5	4	-11.6073	34.2946	508	5	2018-04-25 17:19:01	2018-04-25 17:24:37	Maize	Standing crop	Main	NA	5.082	NA	NA	0.342	NA	71.708	2.26	NA	NA	0.019	1.767	NA	5470.02	NA	1278.84	3.892	0.445	NA	3180.1	NA	13.12	2194.71	NA	0.249	NA	NA	0.217	27.219	1765.19	0.0422913	32503.5	0.253154	8.0071	0.0389	2.1081	2.147	10.7182
MWI0559	5	4	-11.6165	34.3017	499	5	2018-04-25 17:41:12	2018-04-25 17:45:36	Maize	Standing crop	Main	NA	NA	NA	NA	0.347	NA	63.875	NA	0.014	NA	0.098	2.687	NA	4711.13	NA	1150.64	4.739	0.178	NA	2923.71	NA	18.854	1872.88	NA	0.239	NA	NA	0.226	26.764	1568.14	13.9425	46047.6	0.339391	11.588	0	1.368	1.368	4.0451
MWI0560	3	2	-9.6906	33.8494	469	5	2018-04-25 14:43:37	2018-04-25 14:52:50	Rice	Standing crop	Main	NA	3.447	NA	NA	NA	NA	94.132	NA	0.046	3.215	0.006	2.928	6.609	2676.98	NA	1291.06	27.956	0.179	2.518	2850.72	NA	19.125	1439.99	0.0224	0.427	NA	NA	0.174	25.329	1523.95	1.3428	48406	0.602226	51.4961	0	1.956	1.956	10.4478
MWI0561	3	2	-9.66486	33.8174	484	5	2018-04-25 15:08:27	2018-04-25 15:18:10	Rice	Store	Main	NA	422.507	0.013	NA	2.908	NA	110.258	NA	0.225	3.635	0.015	4.368	375.798	2391.75	NA	1197.9	16.676	0.552	2.535	2555.73	0.092	1.703	1428.43	0.01627	0.73	0.002	0.009	1.069	21.22	2289.63	0.110329	27862.2	0.311456	14.5867	0	0.9028	0.9028	4.01278
MWI0562	3	2	-9.61261	33.7057	505	5	2018-04-25 17:32:00	2018-04-25 17:40:34	Maize	Standing crop	Main	NA	3.627	NA	NA	NA	NA	53.441	NA	0.003	0.399	0.001	1.607	NA	4834.33	NA	1042.2	4.804	0.437	0.201	2950.97	NA	8.552	1526.5	0.01056	0.349	NA	NA	0.153	21.143	6951.51	0.0464939	68305.2	1.67753	9.05927	0	2.059	2.059	7.44913
MWI0563	3	2	-9.5936	33.723	508	5	2018-04-25 17:58:10	2018-04-25 18:07:32	Maize	Store	Main	NA	20.924	NA	NA	NA	NA	62.672	NA	0.006	0.239	NA	1.943	11.382	4496.24	NA	1113.68	6.438	0.735	0.216	3036.99	NA	2.098	1728.45	0.08989	0.427	NA	0.001	0.15	18.659	5093.29	0.602818	91107.5	1.44455	20.0435	0	1.473	1.473	2.59554
MWI0564	7	5	-16.3622	35.1449	392	5	2018-04-25 12:24:10	2018-04-25 12:32:50	Maize	Store	Main	NA	8.091	0.009	NA	0.229	NA	54.993	NA	0.044	NA	NA	1.861	21.95	4482.49	NA	1422.14	5.707	0.827	NA	3041.1	NA	2.709	1945.1	0.03727	0.217	NA	NA	0.304	24.13	1765.99	0.0062461	42850	0.685107	NA	0	1.117	1.117	13.7353
MWI0565	7	5	-16.3267	35.0916	89	4	2018-04-25 15:18:58	2018-04-25 15:26:47	Pearl millet	Standing crop	Main	NA	5.451	NA	NA	0.124	NA	166.149	NA	0.074	NA	NA	4.255	71.955	5344.38	NA	1702.1	10.903	1.227	0.995	3787.28	NA	5.486	2498.88	0.73341	0.401	NA	NA	0.286	37.279	1047.71	0.00713884	18489.8	2.33825	NA	0	0.9434	0.9434	8.31789
MWI0566	7	5	-16.2887	35.0617	81	5	2018-04-25 16:01:48	2018-04-25 16:06:16	Maize	Store	Main	NA	5.692	NA	NA	NA	NA	56.94	NA	0.017	NA	NA	1.668	NA	4335.62	NA	1172.11	5.394	0.64	NA	2802.83	NA	4.245	2150.25	0.01556	0.226	NA	NA	0.274	22.445	1136.21	0.00436775	23166	1.82545	NA	0	1.077	1.077	9.78563
MWI0567	2	1	-13.5543	33.0717	1051	8	2018-04-25 10:06:31	2018-04-25 10:13:07	Maize	Standing crop	Main	NA	NA	NA	NA	0.55	NA	44.276	NA	0.023	NA	0.005	1.74	19.131	4240.36	NA	1224.77	5.115	NA	0.167	3369.68	NA	10.105	1105.52	0.00696	0.34	NA	NA	0.086	23.655	740.255	0.288026	10071.8	0.0348516	NA	0	0.6146	0.6146	1.20891
MWI0568	2	1	-13.5069	33.1108	1049	8	2018-04-25 10:52:57	2018-04-25 10:59:56	Maize	Standing crop	Main	NA	3.061	NA	NA	0.677	NA	53.729	NA	0.011	NA	0.002	1.549	11.905	4227.32	NA	1118.88	4.504	NA	NA	3129.61	NA	4.417	1363.05	0.19203	0.459	NA	NA	0.104	22.063	791.851	0.0356182	8683.55	0.112181	NA	0.0002	0.7567	0.7569	3.92033
MWI0569	2	1	-13.5182	33.2008	1093	7	2018-04-25 11:30:55	2018-04-25 11:37:26	Maize	Standing crop	Main	NA	2.047	NA	NA	1.176	NA	58.157	NA	0.02	NA	0.001	1.22	11.892	3607.11	NA	1167.12	5.793	1.044	0.151	3108.63	NA	4.021	1108.32	0.01184	0.428	NA	NA	0.113	21.716	999.609	0.225109	17759.1	0.183524	NA	0	0.7415	0.7415	1.43866
MWI0570	2	1	-13.569	33.205	1085	8	2018-04-25 12:12:17	2018-04-25 12:18:52	Maize	Standing crop	Main	NA	2.038	NA	NA	0.65	NA	65.577	NA	0.024	NA	0.05	2.167	13.478	4192.9	NA	1381.86	8.858	NA	0.336	3828.99	NA	13.61	1522.34	0.00952	0.394	NA	NA	0.094	23.19	1023.28	0.26648	6424.85	0.0633335	NA	0	0.3792	0.3792	0.899054
MWI0571	2	1	-13.5988	33.2653	1062	7	2018-04-25 13:03:50	2018-04-25 13:13:01	Maize	Standing crop	Main	NA	141.382	NA	NA	1.828	NA	68.424	NA	0.056	1.013	0.011	1.868	79.417	3377.43	NA	1014.09	7.962	NA	0.49	2505.35	NA	3.862	1490.45	0.02552	1.064	NA	NA	0.239	19.278	1331.27	0.0970091	15150.5	0.154983	NA	0	0.7603	0.7603	1.85042
MWI0572	1	1	-16.1232	35.2772	654	5	2018-04-25 13:31:04	2018-04-25 13:40:13	Maize	Store	Main	NA	27.347	NA	NA	0.757	NA	54.688	NA	0.038	0.412	NA	2.024	50.669	4036.69	NA	1301.23	6.723	NA	0.384	3266.57	NA	3.333	1366.86	0.01333	0.617	NA	NA	0.156	25.21	1665.52	0.0650468	28908.7	0.294822	NA	0	1.222	1.222	4.95863
MWI0573	1	1	-16.1485	35.237	598	5	2018-04-25 16:12:44	2018-04-25 16:21:53	Maize	Store	Main	NA	18.093	0.015	NA	0.321	NA	48.495	NA	0.028	0.343	0.005	1.982	35.949	3541.2	NA	1117.64	4.964	NA	0.439	2734.56	NA	6.054	1137.84	0.02659	0.222	NA	NA	0.138	24.395	1558.32	0.0638688	35811.5	0.212802	NA	0	1.707	1.707	6.76297
MWI0574	1	1	-16.123	35.3236	553	5	2018-04-25 14:28:31	2018-04-25 14:37:11	Maize	Store	Main	NA	7.861	NA	NA	0.429	NA	44.423	NA	0.016	0.257	NA	1.866	21.216	3632.84	NA	1099.45	7.073	NA	0.241	2899.71	NA	0.701	1511.15	NA	0.346	NA	NA	0.113	21.792	761.213	0.134426	12538.3	0.0467621	NA	0	0.6414	0.6414	3.02271
MWI0575	1	1	-16.0368	35.3032	673	5	2018-04-25 09:45:16	2018-04-25 09:57:40	Maize	Store	Main	NA	16.423	NA	NA	0.752	NA	51.708	0.017	0.025	0.471	NA	2.018	48.301	3604.89	NA	1149.58	5.525	NA	0.384	2933.44	0.13	2.574	1138.31	0.06048	0.548	NA	NA	0.149	24.082	1032.99	0.524736	18245.9	0.109107	NA	0	0.7561	0.7561	2.6719
MWI0576	1	1	-15.9905	35.2436	740	5	2018-04-25 11:13:27	2018-04-25 11:19:44	Maize	Store	Main	NA	26.3	0.019	NA	0.802	NA	45.759	NA	0.055	1.081	NA	1.591	43.609	2597.82	NA	780.682	4.691	NA	0.676	1710.48	NA	2.118	1421.22	0.01515	0.552	NA	NA	0.149	15.75	1036.26	1.00376	20094.5	0.20667	NA	0	0.7186	0.7186	1.5093
MWI0577	2	1	-13.577	33.1427	1086	6	2018-04-26 09:11:21	2018-04-26 09:21:05	Maize	Standing crop	Main	NA	5.632	NA	NA	0.91	NA	69.924	NA	0.074	NA	0.006	1.242	22.771	3635.92	NA	708.894	5.245	20.337	0.087	2205.47	NA	10.626	1148.87	0.00276	0.453	NA	NA	0.102	12.537	992.952	2.39428	8283.14	0.0409506	NA	0	0.4277	0.4277	0.46808
MWI0578	7	5	-13.3466	34.2576	504	5	2018-04-26 10:44:24	2018-04-26 10:50:53	Maize	Standing crop	Main	NA	37.95	NA	NA	0.518	NA	54.595	NA	0.031	NA	NA	1.864	54.417	4220.71	NA	1243.28	5.946	0.164	NA	2892.65	NA	5.365	2216.78	0.12717	0.508	NA	NA	0.373	24.695	1434.69	0.0178218	30145	0.209586	8.26778	0	1.232	1.232	5.86956
MWI0579	4	3	-15.4238	35.5328	631	7	2018-04-25 11:04:30	2018-04-25 11:16:00	Maize	Store	Main	NA	8.895	NA	NA	1.417	NA	45.588	NA	0.135	NA	NA	1.883	NA	3055.21	NA	892.05	5.803	0.39	0.245	2345.01	NA	6.549	1507.03	NA	0.836	NA	NA	0.207	19.33	707.745	2.73944	8280.83	0.121946	24.3865	0	0.3762	0.3762	1.00705
MWI0580	7	5	-16.2374	35.0371	74	5	2018-04-25 16:46:29	2018-04-25 16:51:27	Maize	Store	Main	NA	5.118	NA	NA	0.271	NA	54.516	NA	NA	NA	NA	1.478	NA	3446.24	NA	1003.9	4.847	0.62	NA	2365.65	NA	0.79	2567.14	0.58192	0.223	NA	NA	0.284	20.021	1015.28	0.0156442	16041.3	0.219193	NA	0	0.7079	0.7079	5.6613
MWI0581	7	5	-16.2494	35.0206	43	5	2018-04-26 07:50:58	2018-04-26 07:57:45	Rice	Standing crop	Close pair	NA	4.363	NA	NA	0.265	NA	90.724	NA	0.055	NA	NA	4.872	NA	2951.2	NA	1573.54	12.372	0.67	1.437	2974.03	NA	5.125	2180.54	0.02995	0.972	NA	NA	0.287	12.417	1574.64	0.0455475	29459.8	0.274694	5.34159	0.0423	1.3277	1.37	5.78151
MWI0582	3	2	-9.97507	33.8145	535	5	2018-04-26 08:50:55	2018-04-26 08:58:52	Maize	Store	Main	NA	NA	NA	NA	NA	NA	53.98	NA	0.005	0.261	NA	1.767	NA	3922.21	NA	1324.08	4.587	1.695	0.159	3236.49	NA	0.229	1928.24	0.01592	0.364	NA	NA	0.153	21.354	1279.65	0.0217026	20829.2	0.854022	2.64522	0.1024	0.9206	1.023	20.447
MWI0583	7	5	-13.4386	34.1476	668	5	2018-04-26 13:18:15	2018-04-26 13:29:16	Maize	Standing crop	Main	NA	5.583	NA	NA	1.048	NA	78.803	NA	NA	NA	NA	2.624	25.18	4970.01	NA	1393.3	8.78	0.219	NA	3137.97	NA	4.21	1865.71	NA	1.459	NA	NA	0.311	21.733	1292.29	0.194495	28941.8	0.185366	4.3887	0.0605	1.3385	1.399	9.38054
MWI0584	5	4	-11.6138	34.3016	507	5	2018-04-25 18:00:05	2018-04-25 18:05:34	Maize	Store	Main	NA	NA	NA	NA	0.266	NA	66.087	NA	NA	NA	0.013	1.95	NA	5336.89	NA	1330.62	6.218	0.377	NA	3442.69	NA	7.685	2191.13	NA	0.218	NA	NA	0.232	26.798	1637.93	0.0514212	33285.4	0.626492	5.97715	0	1.123	1.123	5.95728
MWI0585	5	4	-11.72	33.9659	1031	6	2018-04-26 10:25:59	2018-04-26 10:30:03	Maize	Standing crop	Main	NA	4.705	NA	NA	0.198	NA	49.167	NA	0.008	NA	0.002	1.616	NA	3518.78	NA	1147.54	4.437	0.362	NA	2405.49	NA	27.563	1376.01	0.05174	0.221	NA	NA	0.234	19.653	2979.28	0.187463	46313.4	0.270676	11.7718	0	1.343	1.343	3.40252
MWI0586	5	4	-11.7047	33.8847	1326	5	2018-04-26 11:31:25	2018-04-26 11:35:52	Maize	Standing crop	Main	NA	NA	NA	NA	0.078	NA	48.292	NA	NA	NA	NA	2.229	NA	4146.6	NA	1240.41	5.516	0.551	NA	2713.45	NA	10.458	2029.27	0.02663	0.153	NA	NA	0.227	21.915	3048.67	0.0313503	65702.7	0.366232	4.08358	0.0179	1.7891	1.807	7.53508
MWI0587	5	4	-11.6598	33.7972	1658	5	2018-04-26 12:58:35	2018-04-26 13:03:22	Maize	Standing crop	Main	NA	5.281	NA	NA	0.528	NA	68.109	NA	NA	NA	0.004	2.597	18.952	4882.2	NA	1778.49	7.605	0.481	NA	3351.95	NA	12.36	2300.74	NA	0.542	NA	NA	0.226	26.351	4289.36	0.0588945	53807.4	0.347336	8.14832	0	2.891	2.891	8.81637
MWI0588	7	5	-13.4052	34.1883	590	5	2018-04-26 14:17:54	2018-04-26 14:21:10	Maize	Standing crop	Main	NA	1.919	NA	NA	0.344	0.051	48.838	NA	0.043	NA	NA	1.164	19.988	4747.78	NA	1572.48	5.846	0.447	NA	3585.59	0.176	0.676	2371.4	NA	0.4	NA	NA	0.35	23.304	1165.32	0.0143715	29349.9	0.115386	8.3537	0.0088	3.0362	3.045	11.0284
MWI0589	3	2	-9.99537	33.8098	545	5	2018-04-26 11:39:11	2018-04-26 11:45:17	Maize	Field stack	Close pair	NA	3.91	0.003	NA	NA	NA	57.937	NA	0.005	0.221	0.001	1.994	NA	2655.01	NA	530.168	2.874	1.554	0.165	1255.68	NA	0.466	1791.31	0.00331	0.224	NA	NA	0.163	14.11	742.154	1.05036	17390.8	1.09917	9.30514	0.0164	0.8254	0.8418	12.541
MWI0590	1	1	-16.1628	35.0089	218	5	2018-04-26 11:15:08	2018-04-26 11:28:04	Sorghum	Standing crop	Main	NA	12.884	NA	NA	3.326	NA	286.562	NA	0.065	2.642	0.001	3.442	42.889	4686.77	NA	1564.2	21.468	1.412	1.387	2937.55	NA	1.719	1136.74	0.14689	3.28	NA	NA	0.14	17.491	1053.48	0.0373762	27325.8	0.204447	NA	0	0.7984	0.7984	3.12118
MWI0591	1	1	-16.102	34.9731	268	5	2018-04-26 13:35:39	2018-04-26 13:42:55	Sorghum	Standing crop	Main	NA	14.222	NA	NA	6.519	NA	335.799	NA	0.069	3.617	0.029	4.331	47.914	5214.84	NA	1475.01	14.761	NA	2.078	2451.23	NA	8.742	1081.16	0.08381	4.414	NA	NA	0.125	21.588	1367.88	0.0341419	36894.1	0.18192	NA	0	0.876	0.876	9.704
MWI0592	5	4	-11.5584	33.969	1255	5	2018-04-26 14:32:58	2018-04-26 14:40:54	Maize	Standing crop	Main	NA	NA	NA	NA	0.238	NA	41.223	NA	NA	NA	0.006	1.332	14.813	2571.77	NA	848.238	3.943	0.144	NA	1446.16	NA	10.108	1852.64	0.03057	0.207	NA	NA	0.209	12.484	4364.74	2.36026	59900.6	0.208952	11.6743	0	1.937	1.937	1.60956
MWI0593	5	4	-11.6834	33.984	1065	7	2018-04-26 17:19:22	2018-04-26 17:23:23	Maize	Standing crop	Main	NA	6.39	NA	NA	0.321	NA	49.845	NA	0.008	NA	0.005	1.894	15.46	5014.92	NA	1245.46	5.573	NA	NA	3176.46	0.029	37.118	1933.14	0.03005	0.237	NA	NA	0.234	20.946	3226.39	0.137292	48485.1	0.190425	NA	0	1.386	1.386	2.8912
MWI0594	5	4	-11.7045	34.0484	646	5	2018-04-26 17:23:56	2018-04-26 17:28:15	Maize	Standing crop	Main	NA	7.839	NA	NA	0.788	NA	47.429	NA	NA	NA	NA	1.642	NA	3644.37	NA	998.415	5.746	0.468	NA	2250.27	NA	9.161	2122.33	NA	0.366	NA	NA	0.223	20.712	1872.09	0.070619	30937.3	0.128476	9.70773	0	1.129	1.129	2.59991
MWI0595	1	1	-16.0991	35.0407	1106	5	2018-04-26 17:41:18	2018-04-26 17:45:24	Maize	Store	Main	NA	5.556	NA	NA	0.809	NA	49.619	0.036	0.067	0.259	0.003	2.216	19.881	3941.8	NA	1293.1	6.293	NA	0.303	3008.11	NA	5.545	1382.84	0.01805	0.503	NA	NA	0.095	17.493	6877.47	11.8675	88709.9	0.403485	NA	0	3.221	3.221	2.82076
MWI0596	2	1	-13.9749	33.0642	1099	8	2018-04-26 14:18:57	2018-04-26 14:24:04	Maize	Standing crop	Main	NA	5.818	NA	NA	0.756	NA	59.723	NA	0.01	0.12	0.036	2.498	20.081	3854.3	NA	1099.31	5.444	NA	0.084	2756.09	NA	12.413	1191.19	0.0147	0.416	NA	NA	0.101	19.965	1175.04	0.2496	16944.8	0.699162	NA	0	0.8422	0.8422	2.04086
MWI0597	7	5	-16.2488	35.0214	46	5	2018-04-26 07:39:34	2018-04-26 07:46:46	Rice	Standing crop	Close pair	NA	6.444	NA	NA	0.194	NA	67.465	NA	NA	NA	NA	4.167	NA	3130.27	NA	1365.49	6.596	0.782	1.984	2959.62	NA	4.488	2492.77	0.03239	0.524	NA	NA	0.298	28.256	1361.96	0.00965011	27624.7	0.263914	NA	0.0034	1.1816	1.185	6.75735
MWI0598	7	5	-16.1767	34.965	66	5	2018-04-26 10:18:19	2018-04-26 10:24:31	Rice	Standing crop	Main	NA	7.424	0.03	NA	0.718	NA	95.438	NA	0.104	NA	NA	1.261	NA	3000.14	NA	1523.18	18.172	1.184	NA	3131.76	NA	1.039	2475.3	0.0207	0.782	NA	NA	0.298	20.858	2376.73	0.0447811	37037.8	0.756854	16.5632	0.0296	1.5384	1.568	7.90349
MWI0599	7	5	-16.1036	34.905	77	5	2018-04-26 11:55:34	2018-04-26 12:00:52	Sorghum	Standing crop	Main	NA	11.438	NA	NA	1.263	NA	203.825	NA	0.027	NA	NA	4.493	41.668	4863.15	NA	2280.86	19.493	1.555	0.718	3680.95	NA	0.559	2281.49	0.50535	1.731	NA	NA	0.296	36.956	1360.23	0.00886458	26413	0.325137	NA	0.005	0.9026	0.9076	8.37376
MWI0600	2	1	-13.625	33.0605	1098	9	2018-04-26 10:07:14	2018-04-26 10:12:57	Maize	Standing crop	Main	NA	12.018	NA	NA	0.763	NA	73.093	NA	0.013	NA	0.013	1.832	17.015	3927.4	NA	1052.52	5.156	NA	0.035	2468.47	NA	15.38	1764.33	0.01067	0.569	NA	NA	0.113	19.984	2792.45	1.47368	33534.4	0.317575	NA	0	1.152	1.152	1.2943
MWI0601	2	1	-13.9774	33.2243	1091	7	2018-04-26 12:03:56	2018-04-26 12:11:38	Maize	Standing crop	Main	NA	5.069	NA	NA	1.359	NA	55.419	NA	0.01	NA	0.015	1.818	12.958	4000.85	NA	1122.84	4.871	NA	0.112	2992.44	NA	9.014	1327.13	0.04908	0.464	NA	NA	0.102	24.54	1455.48	0.353459	30808.8	0.524255	NA	0	0.6971	0.6971	1.43093
MWI0602	2	1	-14.0031	33.0119	1124	8	2018-04-26 16:08:15	2018-04-26 16:18:49	Maize	Standing crop	Main	NA	2.868	NA	NA	0.619	NA	44.24	NA	0.007	NA	0.014	1.089	17.235	3657.55	NA	1073.18	5.729	NA	0.023	2726.15	NA	7.942	1258.6	0.0201	0.315	NA	NA	0.078	16.45	1085.45	0.279907	14758	0.203896	NA	0	0.4311	0.4311	0.843331
MWI0603	2	1	-13.9171	33.1751	1074	7	2018-04-27 08:41:57	2018-04-27 08:48:20	Maize	Standing crop	Close pair	NA	5.027	NA	NA	0.383	NA	60.337	NA	0.01	NA	0.372	1.678	17.707	3267.52	NA	976.168	5.02	NA	NA	2193.2	NA	28.298	1536.03	0.00547	0.37	NA	NA	0.071	19.114	3835.86	0.81211	56652.7	1.56874	NA	0	2.353	2.353	4.4739
MWI0604	7	5	-16.0041	34.8717	459	5	2018-04-27 08:39:20	2018-04-27 08:45:45	Maize	Store	Main	NA	32.086	0.01	NA	0.571	NA	64.195	NA	0.024	NA	NA	2.471	43.608	4990.07	NA	1413.06	6.147	0.527	NA	3144.89	NA	1.874	2268.31	0.04227	0.408	NA	NA	0.338	28.288	2941.96	0.0559827	48638.6	0.303556	21.4661	0	4.797	4.797	23.117
MWI0605	7	5	-16.0355	34.8332	59	5	2018-04-27 09:19:32	2018-04-27 09:26:08	Rice	Standing crop	Main	NA	5.705	0.011	NA	0.635	NA	79.437	NA	0.071	NA	NA	3.125	NA	2501.47	NA	1291.35	20.027	1.44	NA	2569.13	NA	0.719	2050.6	0.04003	0.833	NA	NA	0.288	19.443	2880.69	0.013001	55042.5	0.849433	NA	0.1522	3.5868	3.739	14.0434
MWI0606	2	1	-13.9172	33.182	1089	8	2018-04-27 09:00:10	2018-04-27 09:05:28	Maize	Standing crop	Close pair	NA	4.204	NA	NA	0.611	NA	59.766	NA	0.012	NA	0.148	1.951	16	3344	NA	758.303	4.366	NA	NA	1907.15	NA	25.95	1485.52	0.00572	0.386	0.001	NA	0.098	17.722	1828.51	2.12352	30674.5	1.4929	NA	0	1.509	1.509	1.86759
MWI0607	1	1	-16.0508	35.0559	1140	5	2018-04-27 09:41:45	2018-04-27 09:55:03	Maize	Store	Main	NA	8.446	NA	NA	0.936	NA	40.176	NA	0.052	0.243	0.001	1.718	19.077	3459.75	NA	1091.3	5.423	NA	0.243	2683.91	NA	10.096	1382.16	0.0167	0.562	NA	NA	0.099	17.09	4064.88	6.52888	61956	0.515378	NA	0	1.41	1.41	1.97383
MWI0608	1	1	-15.16	34.7483	966	6	2018-04-24 15:00:56	2018-04-24 15:11:56	Maize	Standing crop	Close pair	NA	1.592	NA	NA	0.249	NA	45.844	NA	0.005	NA	0.001	1.473	12.891	3569.79	NA	1109.85	4.969	1.481	0.262	2468.4	NA	1.356	1325.32	0.01407	0.304	NA	NA	0.069	26.056	1025.26	0.0387156	17047.8	0.0296318	NA	0	0.7997	0.7997	3.72969
MWI0609	1	1	-15.081	34.8554	627	7	2018-04-25 10:33:36	2018-04-25 10:43:40	Maize	Store	Close pair	NA	10.231	NA	NA	0.303	NA	55.315	NA	0.015	0.072	NA	1.64	24.916	4889	NA	1221.34	5.128	0.968	0.263	3511.73	NA	4.106	1319.28	0.01566	0.322	NA	NA	0.102	27.892	549.239	0.0463544	11589.9	0.240192	NA	0	0.6053	0.6053	3.96601
MWI0610	1	1	-15.0826	34.8549	625	12	2018-04-25 10:51:56	2018-04-25 10:59:10	Maize	Standing crop	Close pair	NA	35.437	0.011	NA	0.419	NA	55.369	NA	0.041	0.232	0.005	1.605	73.306	3293.06	NA	1035.29	5.288	NA	0.371	2561.01	NA	2.159	1506.88	0.0216	0.335	NA	NA	0.191	23.294	847.68	0.0316211	18161.1	1.23244	NA	0	0.674	0.674	5.16404
MWI0611	7	5	-16.0517	34.7996	83	5	2018-04-27 10:05:41	2018-04-27 10:12:55	Pearl millet	Store	Main	NA	93.428	NA	NA	1.322	NA	193.488	NA	0.14	NA	NA	5.414	184.661	5255.28	NA	1671.06	15.76	0.917	2.492	3639.38	NA	1.636	2642.35	0.21484	1.53	NA	NA	0.539	47.538	753.384	0.0307839	9290.38	0.340487	7.40559	0	0.3317	0.3317	3.69217
MWI0612	3	3	-15.0117	34.8916	677	5	2018-04-25 15:58:57	2018-04-25 17:33:11	Maize	Standing crop	Close pair	NA	NA	NA	NA	NA	NA	49.557	NA	0.009	NA	NA	2.013	NA	3524.03	NA	1304.17	4.499	NA	0.193	2803.3	NA	2.622	1844.79	0.02035	0.569	NA	NA	0.179	22.677	1023.68	0.0880613	18728.4	0.251557	14.7594	0	0.5541	0.5541	2.57285
MWI0613	3	2	-9.90355	33.7022	854	5	2018-04-27 10:40:36	2018-04-27 10:54:18	Maize	Standing crop	Main	NA	NA	NA	NA	NA	NA	54.264	NA	0.009	0.192	0.007	2.378	NA	4252.4	NA	1023.32	4.553	0.256	0.281	2587.29	NA	7.525	1631.14	0.00527	0.395	NA	NA	0.16	17.494	1203.23	NA	29704.3	0.262737	NA	0	1.438	1.438	7.31167
MWI0614	3	3	-15.0053	34.8338	717	11	2018-04-26 09:21:06	2018-04-26 09:29:37	Maize	Standing crop	Main	NA	NA	NA	NA	NA	NA	60.581	NA	0.016	0.094	NA	1.732	76.018	3620.06	NA	1044.35	5.546	0.557	0.248	2514.86	NA	2.853	1776.57	NA	0.917	NA	NA	0.181	19.162	1042.99	0.0397253	18886.4	0.488294	18.0029	0	0.7562	0.7562	6.80609
MWI0615	3	2	-9.93847	33.6655	954	5	2018-04-27 11:18:48	2018-04-27 11:29:41	Maize	Store	Main	NA	2.975	NA	NA	NA	NA	56.616	NA	0.007	0.3	0.001	2.08	8.41	4627.79	NA	1062.63	4.792	0.618	0.302	2799.58	NA	1.822	1706.52	0.00409	0.278	NA	NA	0.143	16.896	1949.77	0.0307599	42489.8	0.239552	5.81247	0.0653	1.8947	1.96	16.5501
MWI0616	3	3	-15.0206	34.7681	842	4	2018-04-26 10:51:21	2018-04-26 10:59:44	Maize	Standing crop	Close pair	NA	91.248	NA	NA	0.606	NA	97.216	NA	0.032	0.338	0.013	2.891	88.613	3795.9	NA	1048.38	6.175	0.214	0.319	2393.67	0.011	2.653	2095.76	NA	0.888	NA	NA	0.325	22.645	1475.75	0.0436161	29233.2	0.613171	15.2225	0.0361	0.8961	0.9322	18.4321
MWI0617	3	3	-15.0576	34.7099	1039	6	2018-04-26 11:47:53	2018-04-26 12:01:10	Maize	Standing crop	Close pair	NA	5.767	NA	NA	NA	NA	66.307	NA	0.023	0.106	0.028	1.815	90.051	4406.26	NA	1365.6	6.164	0.168	0.236	3345.22	0.039	2.148	1751.4	NA	0.891	NA	NA	0.226	22.582	1223.29	0.266716	24332.1	0.552969	30.7806	0	0.5559	0.5559	8.1509
MWI0618	3	3	-15.0553	34.7105	1034	7	2018-04-26 12:14:50	2018-04-26 12:22:49	Maize	Standing crop	Close pair	NA	3.644	NA	NA	NA	0.045	93.127	NA	0.028	1.528	0.02	1.902	NA	3708.04	NA	1149.94	5.001	0.237	0.822	2695.9	0.04	2.992	2114.28	NA	0.691	NA	NA	0.181	24.174	1549.26	0.130425	23758.3	0.331857	17.1568	0	0.664	0.664	2.7074
MWI0619	3	3	-14.9606	34.7152	912	5	2018-04-26 13:32:54	2018-04-26 13:40:50	Maize	Standing crop	Main	0.002	5.781	NA	NA	NA	NA	67.018	NA	0.01	0.163	0.002	2.466	NA	3998.01	NA	1185.64	4.464	1.022	0.168	2569.78	NA	3.056	1563.91	0.0232	0.443	NA	NA	0.185	31.328	2942.05	0.0542515	64934.9	1.57397	23.717	0	2.063	2.063	10.3596
MWI0620	3	3	-15.1348	34.8058	610	7	2018-04-26 15:57:16	2018-04-26 16:15:36	Maize	Standing crop	Close pair	NA	NA	NA	NA	NA	NA	50.11	NA	0.015	0.163	NA	1.835	85.103	3821.93	NA	1143.61	4.903	0.822	0.201	2913.51	NA	1.742	1660	NA	0.333	NA	NA	0.198	24.535	964.575	0.07064	11742.7	0.0939757	9.12576	0	0.7332	0.7332	3.98829
MWI0621	4	3	-15.4419	35.5712	622	5	2018-04-25 11:59:08	2018-04-25 12:14:32	Rice	Standing crop	Main	NA	NA	NA	NA	1.075	NA	46.826	NA	0.022	0.255	NA	1.946	NA	3414.39	NA	956.428	6.226	0.239	0.311	2610.63	0.019	7.371	1967.8	NA	0.535	NA	NA	0.217	22.014	2850.92	0.168179	65301.8	0.642955	61.0766	0	3.05	3.05	16.3554
MWI0622	1	1	-15.9887	35.0804	1198	5	2018-04-27 11:04:02	2018-04-27 11:16:58	Maize	Field stack	Main	NA	NA	NA	NA	0.19	NA	45.766	NA	0.011	0.211	NA	1.894	25.844	3873.09	NA	1268.04	3.849	NA	0.173	3197.52	NA	4.431	1522.32	0.03108	0.315	NA	NA	0.086	24.634	2875.62	0.102391	64883	0.631778	NA	0	2.291	2.291	6.8334
MWI0623	1	1	-15.9465	35.0327	1042	5	2018-04-27 12:53:04	2018-04-27 13:01:22	Maize	Standing crop	Main	NA	1.292	NA	NA	0.572	NA	56.325	NA	0.019	0.123	0.001	1.473	15.194	3643.6	NA	1167.35	6.477	NA	0.31	2965.43	NA	2.51	1413.39	0.01362	0.617	NA	NA	0.082	20.079	1795.59	0.86188	25196.5	0.215526	NA	0	0.5472	0.5472	1.81947
MWI0624	7	5	-13.5294	34.1884	614	5	2018-04-27 13:48:27	2018-04-27 13:52:40	Maize	Standing crop	Main	NA	2.738	NA	NA	0.639	NA	60.686	NA	NA	NA	NA	1.124	20.424	4338.46	NA	1220.07	5.201	0.584	NA	3250.73	NA	1.958	2124.47	NA	0.978	NA	NA	0.32	20.489	1101.35	0.0167143	26726	0.106097	NA	0.0018	0.838	0.8398	8.15906
MWI0625	1	1	-15.9479	34.9799	784	5	2018-04-27 13:50:28	2018-04-27 13:58:42	Maize	Store	Main	NA	5.771	NA	NA	0.584	NA	61.332	NA	0.015	0.101	0.002	2.029	24.935	4682.06	NA	1274.53	5.179	NA	0.24	3562.57	NA	4.503	1314.25	0.00897	0.602	NA	NA	0.089	23.301	1925.54	0.339422	30225.2	0.656277	NA	0	0.9693	0.9693	7.33032
MWI0626	7	5	-13.5736	34.1295	725	5	2018-04-27 15:04:28	2018-04-27 15:09:55	Maize	Standing crop	Main	NA	3.96	NA	NA	0.496	NA	48.741	NA	0.018	NA	NA	1.647	NA	4283.91	NA	1283.99	6.417	0.161	NA	2916.52	NA	1.805	2200.96	0.00998	0.762	NA	NA	0.302	24.021	972.78	0.039672	13347.2	0.066771	NA	0	0.3543	0.3543	3.99595
MWI0627	3	2	-9.90222	33.5768	1098	5	2018-04-27 12:44:47	2018-04-27 12:50:09	Maize	Standing crop	Main	NA	NA	NA	NA	NA	NA	55.185	NA	0.025	0.266	0.003	2.516	3.306	3652.01	NA	865.144	4.618	0.344	0.291	1821.85	NA	3.686	1554.58	0.00641	0.288	NA	NA	0.158	19.044	1370.63	NA	34245	0.46286	NA	0	1.05	1.05	5.2645
MWI0628	3	2	-9.9915	33.8085	550	5	2018-04-26 12:04:26	2018-04-26 12:15:34	Maize	Standing crop	Close pair	NA	8.46	NA	NA	0.605	NA	75.661	NA	0.007	0.272	0.003	1.877	3.938	3897.16	NA	1071.31	3.684	1.64	0.214	2514.52	NA	1.73	1639.06	0.04302	0.436	NA	NA	0.152	17.912	892.789	0.0184906	25559.3	1.44648	19.5582	0	1.482	1.482	19.3845
MWI0629	3	2	-9.94283	33.7756	511	5	2018-04-27 10:02:43	2018-04-27 10:15:38	Maize	Standing crop	Main	NA	3.54	NA	NA	NA	NA	62.027	NA	0.012	0.583	NA	1.719	5.155	4490.98	NA	1013.25	4.07	0.537	0.292	2784.46	NA	0.638	1495.86	NA	0.323	NA	NA	0.171	15.727	1080.74	0.0302716	30360.6	0.8387	13.3715	0	1.97	1.97	15.7962
MWI0630	2	1	-13.9098	33.211	1092	6	2018-04-27 09:37:14	2018-04-27 09:46:12	Maize	Standing crop	Main	NA	3.527	NA	NA	1.009	NA	51.629	NA	0.011	NA	0.018	1.236	10.743	3168.99	NA	937.581	4.844	NA	0.265	2353.54	NA	12.213	1275.08	0.05143	0.412	NA	NA	0.086	19.535	777.345	0.186519	7307.98	0.0757064	NA	0	0.4099	0.4099	1.01727
MWI0631	2	1	-13.948	33.2725	1113	7	2018-04-27 10:24:30	2018-04-27 10:31:20	Maize	Standing crop	Main	NA	2.376	NA	NA	0.624	NA	52.728	NA	0.006	NA	0.033	1.444	11.32	3160.29	NA	660.16	3.882	NA	NA	1598.19	NA	13.3	989.771	0.02128	0.291	NA	NA	0.079	16.297	1548.06	0.395437	35598.5	0.423265	NA	0	1.038	1.038	2.51158
MWI0632	2	1	-13.9344	33.288	1102	6	2018-04-27 10:56:01	2018-04-27 11:03:54	Maize	Field stack	Close pair	NA	2.927	NA	NA	0.804	NA	70.804	NA	0.008	NA	0.052	2.044	10.802	3956.03	NA	1141.66	5.445	NA	0.214	2633.36	NA	16.529	1895.62	0.09724	0.515	NA	NA	0.245	20.764	1503.07	0.109128	22288.4	0.255184	NA	0	0.6982	0.6982	1.96636
MWI0633	2	1	-13.9349	33.2869	1097	6	2018-04-27 11:19:20	2018-04-27 11:24:22	Maize	Field stack	Close pair	NA	2.893	NA	NA	0.67	NA	52.475	NA	0.011	NA	0.07	1.45	13.134	3970.74	NA	1002.43	5.822	NA	0.109	2955.6	NA	17.5	1541.47	0.16437	0.418	NA	NA	0.068	18.379	1402.67	0.676459	19794.9	0.18306	NA	0	0.632	0.632	1.36607
MWI0634	2	1	-13.9709	33.3071	1108	5	2018-04-27 12:05:51	2018-04-27 12:14:43	Maize	Field stack	Main	NA	2.69	NA	NA	0.498	NA	54.784	NA	0.015	NA	0.038	1.792	16.365	3908.52	NA	1201.35	5.517	NA	NA	3106.04	NA	18.687	1570.78	0.0085	0.412	NA	NA	0.077	25.001	3088.51	0.962303	47488.8	0.868847	NA	0	1.824	1.824	3.18013
MWI0635	2	1	-14.1335	33.3191	1192	5	2018-04-27 13:38:28	2018-04-27 14:11:54	Maize	Store	Main	NA	2.9	NA	NA	0.156	NA	41.1	NA	0.006	NA	0.001	1.126	24.485	3423.24	NA	1017.99	3.511	NA	NA	2936.03	NA	3.423	1468.1	0.1158	0.119	NA	NA	0.089	16.991	917.454	0.452446	13249	0.939877	NA	0	0.4751	0.4751	0.797793
MWI0636	7	5	-16.0993	34.7645	87	5	2018-04-28 07:56:42	2018-04-28 08:04:20	Sorghum	Store	Close pair	NA	6.315	0.01	NA	0.247	NA	120.58	NA	NA	NA	NA	2.834	23.587	5852.14	NA	1906.63	7.745	1.264	0.647	3865.47	NA	2.999	2397.12	0.0224	0.984	NA	NA	0.276	20.573	1458.22	0.0235441	27097.8	1.13569	9.11093	0	1.043	1.043	10.1682
MWI0637	7	5	-16.0927	34.7635	97	5	2018-04-28 08:16:35	2018-04-28 08:22:35	Sorghum	Standing crop	Close pair	NA	6.169	0.013	NA	0.29	NA	134.409	NA	NA	NA	NA	4.07	35.837	4425.33	NA	2137.82	17.462	0.61	1.697	3764.86	NA	7.819	2493.15	0.06495	0.803	NA	NA	0.29	31.708	856.767	0.67127	15968.3	1.03016	NA	0	0.7129	0.7129	7.28971
MWI0638	1	1	-15.1128	34.7121	1159	5	2018-04-25 12:55:45	2018-04-25 13:01:33	Maize	Standing crop	Close pair	NA	NA	NA	NA	0.45	NA	47.156	NA	0.011	NA	NA	1.157	11.032	3294.84	NA	961.486	4.607	NA	0.074	2554.07	NA	0.74	1172.49	0.02053	0.513	NA	NA	0.106	18.134	1340.96	0.172855	20420.2	0.321945	NA	0	0.9914	0.9914	3.07429
MWI0639	1	1	-15.113	34.7122	1156	10	2018-04-25 13:05:27	2018-04-25 13:17:31	Maize	Standing crop	Close pair	NA	2.757	NA	NA	0.454	NA	51.115	NA	0.012	NA	NA	1.509	13.823	4873.85	NA	1295.67	5.76	NA	0.128	3516.47	NA	0.813	1189.55	0.04915	0.418	NA	NA	0.105	25.325	1095.67	0.0717848	19054.5	0.120861	NA	0	0.8221	0.8221	3.50898
MWI0640	5	4	-11.6031	34.2902	540	5	2018-04-28 09:13:53	2018-04-28 09:20:34	Maize	Standing crop	Main	NA	5.08	NA	NA	0.725	NA	95.406	NA	NA	NA	NA	2.625	17.854	6181.41	NA	1358.56	7.445	0.58	NA	3712.75	NA	2.576	2192.82	NA	0.408	NA	NA	0.239	28.565	1479.72	0.0380532	44997.8	0.171589	8.92814	0	1.486	1.486	8.28047
MWI0641	5	4	-11.603	34.2835	546	6	2018-04-28 09:34:44	2018-04-28 09:38:28	Maize	Standing crop	Close pair	NA	NA	NA	NA	0.273	NA	61.95	NA	0.011	NA	0.023	1.54	14.988	4383.66	NA	1314.53	4.688	0.343	NA	2925.06	NA	13.166	1891.6	NA	0.193	NA	NA	0.219	22.703	2544.7	0.407287	45228.3	0.146823	7.96243	0	0.9104	0.9104	2.11312
MWI0642	5	4	-11.5792	34.2362	546	6	2018-04-28 11:27:19	2018-04-28 11:33:00	Maize	Standing crop	Main	NA	NA	NA	NA	0.878	NA	57.863	NA	0.014	NA	NA	3.255	NA	4385	NA	1089.94	6.512	0.425	NA	3022.85	NA	1.538	1764.88	NA	0.367	NA	NA	0.22	23.376	1423.67	0.0349615	41367.7	0.302536	NA	0	1.13	1.13	7.29949
MWI0643	5	4	-11.6111	34.2521	515	4	2018-04-28 11:58:03	2018-04-28 12:03:12	Maize	Store	Main	NA	NA	NA	NA	0.578	NA	36.253	NA	0.007	NA	0.011	1.364	18.115	4098.25	NA	1093.96	7.393	NA	NA	2506.78	NA	25.718	1948.29	0.02399	0.142	NA	NA	0.227	17.098	1942.99	0.0605901	44332	0.215859	0.620867	0	1.104	1.104	6.02932
MWI0644	7	5	-16.0389	34.7178	147	5	2018-04-28 11:27:01	2018-04-28 11:34:45	Sorghum	Standing crop	Main	NA	5.04	NA	NA	0.325	NA	136.831	NA	0.017	NA	NA	4.332	31.889	4559.69	NA	2223.81	13.231	1.076	0.997	4034.18	NA	2.368	2754.09	0.66378	0.818	NA	NA	0.258	25.697	963.191	0.276508	16162.3	1.1727	NA	0	0.6629	0.6629	7.65673
MWI0645	1	1	-16.0038	35.0285	1108	5	2018-04-28 08:18:29	2018-04-28 08:25:36	Maize	Store	Main	NA	20.002	NA	NA	0.634	NA	46.53	NA	0.028	0.131	0.001	1.894	24.926	3511.55	NA	976.856	5.354	NA	0.208	2212.82	NA	4.648	1217.36	0.01777	0.431	NA	NA	0.121	18.303	3789.04	1.59426	56770.9	0.300098	NA	0	1.014	1.014	2.2616
MWI0646	1	1	-16.0473	34.9598	631	5	2018-04-28 09:59:17	2018-04-28 10:10:35	Maize	Store	Close pair	NA	17.735	NA	NA	0.34	NA	58.346	NA	0.017	0.091	0.003	1.822	33.468	3186.44	NA	912.056	5.175	NA	0.108	2264.19	NA	5.391	1254.95	0.0205	0.363	NA	NA	0.114	18.338	2903.44	0.0784725	56883.6	0.47963	NA	0	1.151	1.151	5.04895
MWI0647	1	1	-16.0543	34.9603	634	5	2018-04-28 10:38:03	2018-04-28 10:47:57	Maize	Store	Close pair	NA	18.693	NA	NA	0.652	NA	47.217	NA	0.042	0.14	NA	2.147	37.497	4098.33	NA	1205.31	7.199	NA	0.227	3169.2	NA	3.127	1074.97	0.03011	0.287	NA	NA	0.174	26.921	3411.17	0.227904	61223.7	0.205907	NA	0	1.55	1.55	4.25443
MWI0648	1	1	-15.8383	35.077	1119	5	2018-04-28 13:57:28	2018-04-28 14:08:05	Maize	Store	Main	NA	1.534	0.011	NA	0.397	NA	36.098	NA	0.033	0.122	0.002	1.23	11.988	2997.32	NA	904.645	3.837	NA	0.186	2233.22	NA	5.708	1364.59	0.01069	0.297	NA	NA	0.095	16.185	1501.13	0.96317	21829.3	0.147018	NA	0	0.8647	0.8647	2.71111
MWI0649	3	3	-14.6029	34.7198	615	5	2018-04-27 11:41:22	2018-04-27 11:46:17	Maize	Standing crop	Close pair	NA	NA	NA	NA	NA	NA	69.786	NA	NA	NA	0.005	1.6	NA	4836.8	NA	1230.38	5.294	0.225	0.314	3214.79	NA	8.162	2102.01	0.07292	0.359	NA	NA	0.171	16.73	1166.56	0.0454009	15201.2	0.4937	10.9987	0	0.6427	0.6427	6.13726
MWI0650	3	3	-14.6401	34.792	594	6	2018-04-27 12:14:44	2018-04-27 12:26:15	Maize	Field stack	Close pair	NA	NA	NA	NA	NA	NA	67.107	NA	NA	0.547	NA	2.393	NA	4334.28	NA	1581.77	6.923	0.449	0.311	3798.42	NA	1.245	2337.08	0.03062	0.556	NA	NA	0.193	29.444	991.067	0.0360317	15503.5	0.334897	6.60687	0	0.8872	0.8872	7.72816
MWI0651	3	3	-14.6403	34.7913	597	7	2018-04-27 12:27:03	2018-04-27 12:33:49	Maize	Field stack	Close pair	NA	17.759	NA	NA	NA	NA	61.346	NA	0.015	0.47	0.001	2.375	NA	3562.98	NA	1141.97	6.404	0.35	0.311	2604.43	NA	5.22	1923.54	NA	0.606	NA	NA	0.208	23.576	951.059	0.0390507	14035.2	0.37436	6.96101	0	0.7644	0.7644	6.16537
MWI0652	3	3	-14.676	34.8668	693	5	2018-04-27 14:34:19	2018-04-27 14:41:12	Maize	Standing crop	Close pair	NA	12.34	NA	NA	0.603	NA	66.646	NA	0.017	0.523	0.002	3.053	NA	4361.92	NA	1394.18	8.425	0.411	0.383	3175.71	NA	6.531	1977.52	NA	0.743	NA	NA	0.176	24.927	1081.41	0.0514358	15215.7	0.148655	11.833	0	0.5452	0.5452	5.1074
MWI0653	3	3	-14.7272	34.8486	662	6	2018-04-27 15:51:50	2018-04-27 15:57:39	Maize	Standing crop	Main	NA	7.325	NA	NA	NA	NA	60.878	NA	0.032	0.159	0.001	2.061	NA	3326.41	NA	909.121	5.23	0.218	0.336	2097.33	NA	4.534	2009.5	NA	0.521	NA	NA	0.232	17.165	1007.83	0.0382258	14558.5	0.268882	16.7846	0	0.5789	0.5789	5.83368
MWI0654	1	1	-15.8385	35.0968	1070	5	2018-04-28 16:14:06	2018-04-28 16:27:15	Maize	Store	Main	NA	11.972	NA	NA	0.376	NA	45.635	NA	0.021	0.396	NA	1.696	21.077	4067.54	NA	1118.26	4.874	NA	0.217	2894.27	NA	2.023	1127.98	0.01398	0.339	NA	NA	0.113	20.962	2277.36	0.0516059	41868	0.513543	NA	0	1.48	1.48	7.29774
MWI0655	5	4	-11.4987	34.1432	740	4	2018-04-28 14:14:35	2018-04-28 14:21:16	Maize	Standing crop	Main	NA	17.865	NA	NA	NA	NA	73.699	NA	NA	NA	0.013	1.985	21.619	4516.21	NA	1226.21	5.469	1.002	NA	2929.1	NA	17.129	2174.25	0.01452	0.163	NA	NA	0.215	23.469	2595.81	0.322029	45104.8	0.152169	NA	0	0.8285	0.8285	0.559876
MWI0656	4	3	-15.4418	35.5899	620	5	2018-04-25 13:31:36	2018-04-25 13:45:42	Maize	Standing crop	Main	NA	11.741	NA	NA	0.765	NA	44	NA	0.012	0.237	0.001	6.713	NA	4256.69	NA	1399.48	5.16	0.254	0.451	3497.21	NA	15.109	1697.68	0.01884	0.504	NA	NA	0.234	26.825	2609.61	0.0560086	47562	0.485799	39.8331	0	2.82	2.82	13.1737
MWI0657	4	3	-15.3952	35.4464	704	5	2018-04-25 15:16:09	2018-04-25 15:20:21	Maize	Standing crop	Main	NA	2.635	NA	NA	0.894	NA	52.962	NA	0.009	0.062	NA	1.388	NA	4057.48	NA	1219.15	5.078	0.619	0.129	3131.38	NA	5.997	1802.52	0.10229	0.497	NA	NA	0.205	23.37	785.428	0.1052	6710.39	0.121552	28.7434	0	0.4833	0.4833	1.67625
MWI0658	4	3	-15.4011	35.4935	667	5	2018-04-26 10:09:15	2018-04-26 10:16:05	Maize	Standing crop	Main	NA	NA	NA	NA	1.075	NA	46.826	NA	0.022	0.255	NA	1.946	NA	3414.39	NA	956.428	6.226	0.239	0.311	2610.63	0.019	7.371	1578.29	NA	0.535	NA	NA	0.217	22.014	714.571	2.47469	6033.84	0.0796937	26.0701	0	0.2873	0.2873	0.617106
MWI0659	2	1	-13.0187	33.4629	1053	8	2018-04-30 10:52:20	2018-04-30 10:58:06	Maize	Store	Main	NA	19.579	NA	NA	1.166	NA	58.405	NA	0.009	0.134	0.001	1.499	21.979	4115.34	NA	1157.97	5.141	NA	0.066	3235.64	NA	1.808	1478.65	0.03052	0.877	NA	NA	0.107	19.862	679.785	0.0278107	10222.5	0.068061	NA	0	0.577	0.577	3.71798
MWI0660	2	1	-13.0268	33.4678	1045	6	2018-04-30 11:22:21	2018-04-30 11:29:37	Maize	Store	Main	NA	4.832	NA	NA	0.287	NA	51.898	NA	0.023	NA	NA	1.79	24.092	3873.43	NA	1179.33	5.464	NA	NA	2973.92	NA	1.715	1366.44	0.00588	0.497	NA	NA	0.096	25.395	1091.29	0.0395049	22080.9	0.179242	11.3515	0.037	1.316	1.353	7.29075
MWI0661	2	1	-13.0311	33.481	1019	8	2018-04-30 11:41:58	2018-04-30 11:47:32	Maize	Standing crop	Main	NA	3.397	NA	NA	1.408	NA	45.006	NA	0.08	NA	0.006	1.605	16.355	3080.97	NA	954.499	8.009	NA	0.292	2315.02	NA	4.703	1375.76	0.01609	0.498	NA	NA	0.079	17.884	799.895	0.72336	11446.6	0.246505	NA	0	0.4589	0.4589	0.93039
MWI0662	7	5	-13.5923	34.1886	632	5	2018-04-28 11:23:27	2018-04-28 11:31:58	Maize	Standing crop	Main	NA	2.736	NA	NA	0.161	NA	39.143	NA	NA	NA	NA	1.474	NA	3072.26	NA	757.732	3.039	0.258	NA	1640.14	NA	2.066	1989.88	0.01726	0.213	NA	NA	0.284	14.884	1138.18	0.0253982	19022	0.141386	NA	0	0.9405	0.9405	6.40235
MWI0663	7	5	-13.5696	34.2403	568	5	2018-04-28 12:24:32	2018-04-28 12:30:12	Maize	Field stack	Main	NA	3.036	NA	NA	0.615	NA	47.842	NA	0.028	NA	0.046	1.719	26.371	4414.68	NA	1244.43	3.523	0.472	NA	3270.69	NA	2.072	2000.65	0.02266	0.814	NA	NA	0.289	22.46	1140.27	0.0145609	20988.6	0.0904149	NA	0	0.6052	0.6052	5.667
MWI0664	7	5	-13.5014	34.3341	477	5	2018-04-30 10:34:50	2018-04-30 10:42:55	Rice	Standing crop	Main	NA	13.225	0.024	NA	1.482	NA	88.89	NA	0.089	NA	NA	3.076	33.478	3350.99	NA	1477.99	25.563	1.809	NA	3458.04	NA	22.891	1994.87	0.0522	0.606	NA	NA	0.386	41.156	1168.28	0.706218	19890.7	0.280343	NA	0	1.237	1.237	2.45668
MWI0665	7	5	-13.5539	34.3041	510	5	2018-04-30 11:47:40	2018-04-30 11:57:45	Maize	Field stack	Main	NA	1.922	0.011	NA	1.205	NA	71.251	NA	NA	NA	NA	1.604	NA	5454.88	NA	1564.96	5.352	0.485	NA	4224.22	NA	1.41	1972.89	0.06512	0.594	NA	NA	0.353	25.342	1309.22	0.02566	24954.6	0.299647	NA	0	2.086	2.086	13.5561
MWI0666	1	1	-15.4604	34.9381	508	5	2018-04-30 11:08:31	2018-04-30 11:18:14	Sorghum	Standing crop	Main	NA	18.13	NA	NA	4.798	NA	303.515	NA	0.024	0.672	0.017	4.54	44.201	4481.98	NA	1746.55	14.328	NA	1.958	3520.68	NA	13.37	1284.76	0.04337	4.842	NA	NA	0.13	20.229	854.383	0.0249786	10269.7	1.40902	NA	0	0.4379	0.4379	3.61265
MWI0667	1	1	-15.4126	34.9188	494	5	2018-04-30 12:00:04	2018-04-30 12:09:36	Sorghum	Standing crop	Main	NA	5.904	NA	NA	6.864	NA	265.223	NA	0.032	2.033	0.022	4.783	33.539	3751	NA	1463.95	10.743	NA	1.925	2877.95	NA	8.394	1261.39	0.03461	5.859	NA	NA	0.097	21.779	592.866	0.0348262	8580.27	1.77201	NA	0	0.6121	0.6121	3.94461
MWI0668	2	1	-13.0398	33.4897	1032	8	2018-04-30 12:07:43	2018-04-30 12:17:04	Maize	Standing crop	Main	NA	2.582	NA	NA	0.138	NA	50.134	NA	0.033	NA	0.003	2.026	23.13	4669.91	NA	1243.79	5.113	NA	0.12	3500.89	NA	5.293	1496.67	0.00932	0.209	NA	NA	0.091	29.272	1558	0.0345669	36485.1	0.584338	7.81436	0.0137	1.3473	1.361	7.57889
MWI0669	2	1	-13.0473	33.4948	1049	7	2018-04-30 12:31:48	2018-04-30 12:38:36	Maize	Field stack	Main	NA	2.809	NA	NA	0.509	NA	55.875	NA	0.039	NA	0.058	2.653	24.096	4079.45	NA	1333.99	6.408	NA	0.158	3058.23	NA	9.627	1355	0.01213	0.432	NA	NA	0.093	28.113	2558.15	0.030761	36465.3	0.874943	8.83036	0	0.998	0.998	5.73473
MWI0670	2	1	-13.0409	33.4965	1037	9	2018-04-30 12:52:03	2018-04-30 12:58:38	Maize	Standing crop	Main	NA	2.792	NA	NA	0.702	NA	56.494	NA	0.099	NA	0.051	1.771	17.759	4098.27	NA	1358.23	9.738	NA	0.303	2825.5	NA	17.884	1647.31	0.01269	0.495	NA	NA	0.092	23.34	2021.45	1.27945	47732.8	1.76168	NA	0	1.116	1.116	4.64758
MWI0671	4	3	-15.4463	35.3636	783	5	2018-04-26 11:01:30	2018-04-26 11:11:44	Maize	Standing crop	Close pair	NA	10.558	NA	NA	1.114	NA	58.865	NA	0.013	NA	NA	2.718	NA	3932.38	NA	1328.72	6.135	0.483	0.157	2784.53	NA	3.618	1865.16	0.02046	0.741	NA	NA	0.217	32.644	1717.97	0.476295	56085.1	0.382432	39.2267	0	0.8918	0.8918	5.35256
MWI0672	7	5	-13.6126	34.2881	537	5	2018-04-30 13:00:53	2018-04-30 13:11:00	Maize	Standing crop	Main	NA	3.357	0.013	NA	0.581	NA	61.921	NA	0.018	NA	NA	1.38	NA	5339.1	NA	1230.02	3.87	0.756	NA	2733.46	NA	4.899	1738.15	0.00473	0.415	NA	NA	0.374	24.977	1664.92	0.0289578	25758.5	0.354463	5.8839	0.0063	1.9047	1.911	9.53872
MWI0673	2	1	-13.0562	33.48	1054	8	2018-04-30 13:25:59	2018-04-30 13:37:07	Maize	Standing crop	Close pair	NA	4.214	NA	NA	0.674	NA	54.138	NA	0.01	NA	NA	1.798	24.548	3609.93	NA	998.608	5.308	NA	0.051	2556.88	NA	1.727	1558.23	0.01159	0.701	NA	NA	0.08	20.63	1331.84	0.0389212	17488.7	0.156421	NA	0	0.8812	0.8812	3.70273
MWI0674	2	1	-13.0556	33.479	1051	7	2018-04-30 13:44:27	2018-04-30 13:52:00	Maize	Standing crop	Close pair	NA	1.374	NA	NA	0.298	NA	61.13	NA	0.024	NA	0.005	2.316	14.793	2759.48	NA	850.952	4.437	NA	NA	2300.51	NA	5.972	1477.62	0.00477	0.445	NA	NA	0.096	16.008	2373.31	0.147447	35066.2	0.516197	18.8533	0	1.036	1.036	4.85605
MWI0675	4	3	-15.4746	35.4332	715	6	2018-04-26 11:52:23	2018-04-26 12:06:26	Maize	Store	Main	NA	NA	NA	NA	0.751	NA	48.167	NA	0.016	NA	NA	1.233	NA	3490.44	NA	1114.33	5.297	0.296	0.196	2762.78	NA	7.212	1732.45	0.01853	0.452	NA	NA	0.217	19.69	739.982	1.18263	7247.33	0.184076	42.7675	0	0.3621	0.3621	1.2079
MWI0677	4	3	-15.428	35.4029	756	5	2018-04-27 09:26:20	2018-04-27 09:36:46	Maize	Standing crop	Main	NA	NA	NA	NA	1.167	NA	53.009	NA	0.012	0.131	0.003	1.369	NA	3661.86	NA	1414.16	5.11	0.42	0.143	3287.46	NA	9.458	1754.85	0.01913	0.539	NA	NA	0.199	25.373	1008.62	0.0577419	11338.6	0.242731	42.7312	0	0.6177	0.6177	2.47295
MWI0678	4	3	-15.5323	35.5458	648	5	2018-04-27 10:14:43	2018-04-27 10:26:58	Maize	Standing crop	Main	NA	68.129	NA	NA	2.876	NA	64.709	NA	0.048	0.899	NA	2.028	72.595	3766.27	NA	1394.68	7.379	0.189	0.938	3172.12	0.021	8.711	1903.73	NA	1.327	NA	NA	0.324	28.303	771.168	0.734872	11102	0.185723	60.7215	0	0.5693	0.5693	2.54349
MWI0679	4	3	-15.5159	35.5959	625	5	2018-04-27 10:52:13	2018-04-27 11:03:18	Rice	Standing crop	Close pair	NA	114.471	NA	NA	2.115	NA	73.057	NA	0.056	1.101	NA	2.294	122.567	4485.35	NA	1341.73	7.755	0.218	0.728	3422.91	0.163	5.81	1805	0.02422	1.134	NA	NA	0.433	25.427	1469.36	0.206376	33069.5	0.513872	61.199	0	1.03	1.03	10.5959
MWI0680	4	3	-15.4422	35.3657	793	5	2018-04-26 11:21:19	2018-04-26 11:32:42	Maize	Standing crop	Close pair	NA	5.175	NA	NA	NA	NA	24.088	NA	0.055	0.219	NA	1.553	NA	3359.1	NA	1184.24	5.747	NA	0.283	2752.41	NA	5.796	1668.02	NA	0.254	NA	NA	0.229	24.239	962.092	0.617568	10983.7	0.272234	28.5718	0	0.5185	0.5185	1.48655
MWI0681	4	3	-15.5195	35.5932	629	5	2018-04-27 11:11:25	2018-04-27 11:22:40	Maize	Store	Close pair	NA	23.424	NA	NA	0.637	NA	52.162	NA	0.03	0.138	NA	1.908	NA	3814.96	NA	1208.75	5.962	0.536	0.298	2863.31	NA	5.51	1713.1	0.03145	0.439	NA	NA	0.281	26.937	886.201	0.0513842	16685.7	0.308152	39.5039	0	0.818	0.818	5.9951
MWI0682	7	5	-15.8721	34.8473	414	5	2018-04-30 10:41:28	2018-04-30 10:48:22	Maize	Store	Main	NA	12.827	0.009	NA	0.791	NA	63.388	NA	0.022	NA	NA	2.187	33.26	5815.09	NA	1755.45	5.191	0.321	0.413	4391.46	NA	4.012	2349.64	0.07338	1.062	NA	NA	0.272	29.048	1186.21	0.0283309	20746.8	1.15563	NA	0	1.762	1.762	7.9479
MWI0683	4	3	-15.3401	35.4013	775	5	2018-04-27 13:25:14	2018-04-27 13:33:46	Maize	Standing crop	Main	NA	15.797	NA	NA	1.082	0.033	60.7	NA	0.031	0.156	NA	2.038	NA	3435.37	NA	1173.71	5.655	0.304	0.939	2801.57	NA	3.921	1491.82	NA	0.716	NA	NA	0.252	27.852	1383.8	0.0505285	19666.9	0.355041	12.6622	0	1.065	1.065	4.57536
MWI0684	4	3	-15.3212	35.4573	677	5	2018-04-27 13:51:11	2018-04-27 14:07:03	Maize	Standing crop	Main	NA	NA	NA	NA	NA	NA	76.866	NA	0.014	0.177	NA	4.332	NA	2721.91	NA	1475.52	15.469	0.352	2.846	3200.79	0.011	9.251	1638.16	0.05502	0.69	NA	NA	0.213	26.602	1037.59	0.0879412	16837	0.384454	28.9723	0	0.7521	0.7521	3.29782
MWI0685	4	3	-15.3307	35.5032	615	5	2018-04-30 10:52:46	2018-04-30 11:08:03	Maize	Store	Main	NA	4.843	NA	NA	0.534	NA	41.573	NA	0.008	0.105	NA	1.694	NA	2685.54	NA	856.586	4.361	0.471	0.245	2089.42	NA	7.756	1672.71	NA	0.416	NA	NA	0.214	20.435	699.747	0.0558173	10522.7	0.225422	46.3949	0	0.7324	0.7324	4.04493
MWI0686	4	3	-15.2859	35.4714	640	8	2018-04-30 13:47:01	2018-04-30 13:59:18	Maize	Standing crop	Main	NA	NA	NA	NA	0.656	0.049	33.391	NA	0.071	0.064	NA	1.639	NA	3421.5	NA	1098.74	8.289	0.226	0.146	2841.99	NA	6.132	2011.45	0.02953	0.375	NA	NA	0.206	22.95	903.559	7.50189	7310.41	0.0507043	10.0677	0	0.2773	0.2773	0.468288
MWI0687	7	5	-15.9218	34.8284	494	5	2018-04-30 11:51:10	2018-04-30 11:57:40	Maize	Store	Main	NA	8.041	0.01	NA	0.396	NA	64.042	NA	NA	NA	0.058	3.097	22.756	4861.58	NA	1242.47	4.572	0.813	0.479	2976.04	NA	8.348	2210.12	0.01535	0.51	NA	NA	0.295	25.539	1440.81	0.0271646	21962.7	0.15295	NA	0	1.774	1.774	11.1484
MWI0688	7	5	-15.8309	34.7593	248	5	2018-04-30 13:28:10	2018-04-30 13:32:53	Maize	Store	Main	NA	6.87	0.009	NA	0.737	NA	104.484	NA	NA	NA	NA	4.382	23.626	4684.84	NA	1313.23	7.896	0.497	0.433	2797.11	NA	3.494	2261.93	0.02338	1	NA	NA	0.289	20.954	824.916	1.2218	15016.7	0.367185	NA	0	1.251	1.251	7.81937
MWI0689	7	5	-15.9448	34.7468	113	5	2018-04-30 14:36:09	2018-04-30 14:40:49	Sorghum	Standing crop	Main	NA	8.659	NA	NA	0.598	NA	119.396	NA	NA	NA	0.018	3.793	37.714	3999.01	NA	2040.18	15.376	0.284	1.374	3324.65	NA	3.191	2292.94	0.04884	1.17	NA	NA	0.315	29.331	1260.29	0.445445	19453.8	0.232632	NA	0	0.7434	0.7434	7.95341
MWI0690	1	1	-15.3817	34.9726	466	5	2018-04-30 13:27:14	2018-04-30 13:38:50	Maize	Store	Main	NA	2.22	NA	NA	0.662	NA	64.465	NA	0.01	0.282	0.004	1.859	25.291	4339.65	NA	1094.19	5.276	NA	0.36	2995.28	NA	7.497	1481.73	0.01794	0.833	NA	NA	0.101	24.257	2194.3	0.0275308	46251	0.341622	30.4937	0.2802	0.9538	1.234	30.4063
MWI0691	1	1	-15.4077	35.0177	486	5	2018-04-30 14:19:16	2018-04-30 14:25:19	Maize	Store	Main	NA	8.496	NA	NA	0.67	NA	56.152	NA	0.012	0.333	NA	1.614	27.842	3334.49	NA	958.976	4.4	NA	0.209	2558.11	NA	2.271	1451.62	0.00295	0.631	NA	NA	0.093	20.171	741.211	0.0277111	13862.2	0.446984	NA	0	0.8477	0.8477	5.94219
MWI0692	1	1	-15.4686	34.9982	522	5	2018-04-30 15:07:43	2018-04-30 15:17:21	Sorghum	Standing crop	Main	NA	11.89	NA	NA	8.527	NA	424.219	NA	0.053	0.845	0.017	5.023	35.075	5689.61	NA	1781.67	14.174	NA	0.732	3416.9	NA	10.025	1209.7	0.45209	4.407	NA	NA	0.106	26.694	563.207	0.0228649	13003.3	0.117873	NA	0	0.56	0.56	5.02392
MWI0693	4	3	-15.2296	35.51	622	8	2018-04-30 15:05:00	2018-04-30 15:13:01	Maize	Standing crop	Main	NA	NA	NA	NA	0.821	NA	51.229	NA	NA	NA	0.003	1.973	NA	3806.24	NA	1016.13	4.649	0.651	0.156	2619.05	NA	7.168	1431.82	NA	0.458	NA	NA	0.205	19.809	1071.92	0.371982	18066.7	0.797443	33.0887	0	0.9504	0.9504	3.65737
MWI0694	1	1	-15.5327	35.0245	583	5	2018-04-30 15:56:27	2018-04-30 16:03:33	Maize	Standing crop	Main	NA	485.549	0.164	NA	11.341	NA	177.526	NA	0.348	5.332	0.01	2.373	657.232	3657.88	NA	1210.19	15.84	NA	2.693	2662.74	0.162	5.504	1151.15	0.02525	2.401	0.002	0.005	1.472	16.383	1041.99	0.0391244	17335.5	0.698136	NA	0	1.202	1.202	7.87934
MWI0695	4	3	-15.2158	35.4976	629	5	2018-04-30 16:23:27	2018-04-30 16:33:13	Rice	Standing crop	Main	NA	NA	0.03	NA	0.64	NA	82.568	NA	0.019	0.139	0.014	2.691	NA	2773.35	NA	1516.92	24.048	1.02	0.164	3436.22	0.016	37.692	1914.39	0.03411	0.364	NA	NA	0.195	24.653	1685.87	1.56826	32774.3	1.22365	49.8522	0	1.443	1.443	5.15746
MWI0696	7	5	-13.6323	34.2247	618	5	2018-04-30 15:15:07	2018-04-30 15:30:25	Maize	Store	Main	NA	12.101	NA	NA	0.63	NA	81.115	NA	NA	NA	NA	2.362	28.964	3958.44	NA	1192.12	7.715	0.537	NA	2685.21	NA	1.245	1894.27	0.01549	0.69	NA	NA	0.397	21.298	1258.56	0.00947659	30794.2	0.169524	NA	0	0.9215	0.9215	16.458
MWI0697	3	2	-10.1679	33.7521	904	5	2018-04-28 11:28:47	2018-04-28 11:34:07	Maize	Standing crop	Main	NA	15.499	0.008	NA	NA	NA	62.179	NA	0.015	0.512	NA	2.119	12.96	4498.24	NA	1279.79	4.156	1.603	0.464	3299.53	NA	1.388	1464.35	0.0516	0.221	NA	0.001	0.18	25.096	586.309	NA	11418.4	0.633502	NA	0	0.6595	0.6595	9.79325
MWI0698	3	2	-10.1466	33.7079	1219	5	2018-04-28 13:09:32	2018-04-28 13:14:37	Maize	Standing crop	Main	NA	1.919	0.005	NA	NA	NA	41.063	NA	0.09	6.83	NA	1.77	24.449	3497.73	NA	1094.39	5.452	0.062	3.252	2489.19	NA	4.198	1541.82	0.00407	0.234	NA	NA	0.183	13.522	745.573	NA	6645.82	0.264805	NA	0	0.443	0.443	0.422998
MWI0699	3	2	-10.2316	33.6611	1321	5	2018-04-28 14:07:40	2018-04-28 14:15:10	Maize	Standing crop	Main	NA	1.416	NA	NA	NA	NA	54.314	NA	0.01	0.212	NA	1.689	3.421	3740.06	NA	1341.78	4.805	0.167	0.165	3143.63	NA	3.005	1623.42	0.03522	0.312	NA	NA	0.157	19.951	1253.51	0.105674	25649.7	0.513051	6.47213	0.174	1.795	1.969	10.6313
MWI0700	3	2	-10.4708	33.6667	1446	5	2018-04-30 11:16:10	2018-04-30 11:22:36	Maize	Standing crop	Main	NA	NA	NA	NA	NA	NA	53.346	NA	0.027	0.311	0.001	1.323	NA	3653.16	NA	1231.36	5.295	NA	0.414	2631.66	NA	9.675	1862.75	0.00486	0.325	NA	NA	0.146	19.333	1795.11	0.0695638	30466.8	0.471869	NA	0	1.306	1.306	1.65069
MWI0701	3	2	-10.3621	33.5745	1373	5	2018-04-30 12:42:55	2018-04-30 12:51:28	Maize	Standing crop	Main	NA	1.091	NA	NA	0.741	NA	47.29	NA	0.012	0.311	NA	1.685	NA	3218.82	NA	1074.06	5.295	0.174	0.255	2212.13	NA	2.926	1500.25	0.03453	0.579	NA	NA	0.135	17.577	1273.25	0.0478179	24147.4	0.442486	NA	0	0.7025	0.7025	1.66435
MWI0702	3	2	-10.3141	33.7107	1355	5	2018-04-30 15:21:44	2018-04-30 15:27:55	Maize	Standing crop	Main	NA	NA	NA	NA	0.956	NA	27.251	NA	0.005	0.148	NA	1.465	NA	3060.63	NA	748.088	3.822	0.334	0.165	1784.11	NA	2.466	1242.75	0.00906	0.467	NA	NA	0.162	16.939	702.197	NA	7943.55	0.547276	NA	0	0.7059	0.7059	1.04455
MWI0703	3	2	-10.2524	33.6132	1343	5	2018-04-28 09:46:24	2018-04-28 09:55:59	Maize	Standing crop	Main	NA	NA	NA	NA	NA	NA	66.618	NA	0.005	0.195	NA	1.322	NA	4150.65	NA	1271.4	4.178	0.633	0.166	3107.77	NA	3.216	1382.67	0.00374	0.315	NA	NA	0.149	18.572	1280.58	0.0389532	27733.4	0.190926	7.59172	0.003	1.117	1.12	8.44028
MWI0704	5	4	-11.2302	34.2195	452	6	2018-04-30 12:21:28	2018-04-30 12:29:43	Maize	Standing crop	Main	NA	NA	NA	NA	NA	NA	53.693	NA	NA	NA	0.004	2.216	NA	5039.27	NA	1187.53	5.37	0.767	NA	3228.05	NA	2.116	1970.8	0.02837	0.16	NA	NA	0.239	31.803	739.328	0.042148	12017.9	0.0593455	NA	0	0.8563	0.8563	7.10227
MWI0705	1	1	-15.6109	34.9934	656	5	2018-05-01 09:56:45	2018-05-01 10:05:14	Sorghum	Standing crop	Main	NA	22.327	NA	NA	1.208	NA	315.28	NA	0.047	2.902	0.001	6.04	45.18	4364.43	NA	1772.03	14.032	1.154	1.548	2717.55	NA	2.173	977.97	0.02045	2.582	NA	NA	0.169	22.935	1579.06	0.0289429	35286.2	0.104294	NA	0	1.343	1.343	8.68289
MWI0706	2	1	-12.9635	33.3834	998	9	2018-05-01 09:30:39	2018-05-01 09:37:56	Maize	Standing crop	Main	NA	1.874	NA	NA	0.86	NA	50.315	NA	0.01	NA	0.001	1.581	12.156	3945.02	NA	1078.82	5.102	NA	0.296	3031.41	NA	2.336	1401.29	0.00911	0.531	NA	NA	0.086	26.893	896.508	0.0317031	12337.8	0.386709	NA	0	0.591	0.591	3.09233
MWI0707	4	3	-15.148	35.5263	630	8	2018-05-01 10:10:21	2018-05-01 10:21:42	Maize	Store	Main	NA	6.797	NA	NA	0.805	NA	56.082	NA	NA	0.065	NA	0.65	NA	4398.8	NA	1312.28	5.22	0.689	NA	3278.28	NA	5.049	1644.95	0.01834	0.643	NA	NA	0.211	23.127	1893.85	0.124873	22773.2	0.932521	29.9881	0	1.097	1.097	3.08052
MWI0708	1	1	-15.5324	34.9681	548	4	2018-05-01 11:14:10	2018-05-01 11:21:47	Sorghum	Standing crop	Main	NA	18.851	NA	NA	5.022	NA	396.087	NA	0.076	3.658	0.022	4.94	59.011	4658.38	NA	1706.28	17.284	1.523	2.428	2857.33	NA	4.43	1178.3	0.07898	5.825	NA	NA	0.213	21.678	1029.31	0.0295171	15045.6	0.158155	NA	0	0.5574	0.5574	3.73767
MWI0709	7	5	-13.5402	34.3823	466	5	2018-05-01 10:06:28	2018-05-01 10:12:13	Maize	Field stack	Main	NA	2.568	NA	NA	0.474	NA	70.433	NA	NA	NA	NA	1.152	NA	5042.79	NA	1174.66	4.641	0.264	NA	3357.18	NA	2.895	1911.46	0.03987	0.497	NA	NA	0.372	18.5	921.463	0.0252328	13169	0.278348	NA	0	1.05	1.05	5.47383
MWI0710	7	5	-13.5796	34.3471	488	5	2018-05-01 11:03:33	2018-05-01 11:14:43	Maize	Standing crop	Main	NA	7.669	0.01	NA	1.09	NA	45.161	NA	0.103	NA	0.013	1.799	25.334	4090.66	NA	1319.13	7.289	NA	0.945	2873.39	NA	16.774	2301.4	0.00834	0.611	NA	NA	0.323	24.738	792.523	3.43771	10510.3	0.187723	NA	0	0.5119	0.5119	0.915396
MWI0711	2	1	-12.9113	33.4038	968	7	2018-05-01 10:34:32	2018-05-01 10:41:09	Maize	Standing crop	Main	NA	3.88	NA	NA	0.433	NA	48.745	0.015	0.015	NA	0.002	1.827	17.481	3296.76	NA	986.129	6.802	NA	0.16	2181.09	NA	4.067	1508.1	0.01244	0.296	NA	NA	0.089	24.989	1413.27	0.0455143	26415.8	0.367731	NA	0	1.096	1.096	4.1734
MWI0712	4	3	-15.1848	35.476	634	5	2018-05-01 11:12:46	2018-05-01 11:23:51	Rice	Standing crop	Main	NA	65.299	0.025	NA	1.811	NA	77.683	NA	0.083	0.746	NA	1.667	87.659	3021.82	NA	1434.55	24.833	0.995	0.341	3267.16	0.052	6.131	1701.21	0.0946	0.71	NA	0.002	0.375	21.046	3307.57	1.88601	55792.1	1.24504	101.786	0	2.125	2.125	5.68272
MWI0713	7	5	-13.6456	34.3497	511	5	2018-05-01 12:03:10	2018-05-01 12:09:19	Maize	Field stack	Main	NA	3.032	0.01	NA	0.287	NA	40.879	NA	0.063	NA	NA	1.336	NA	3982.66	NA	1180.74	4.017	0.326	NA	2600.61	NA	6.294	2109.21	NA	0.243	NA	NA	0.314	20.924	1548.08	0.0563047	40118.9	0.429799	11.8321	0	1.529	1.529	12.7937
MWI0714	4	3	-15.1805	35.3929	747	7	2018-05-01 12:16:17	2018-05-01 12:23:46	Maize	Standing crop	Close pair	NA	75.336	NA	NA	0.981	NA	42.201	NA	0.016	0.313	NA	2.839	83.84	4449.28	NA	1473.53	7.025	1.09	0.124	3654.27	0.012	4.373	1973.48	NA	0.401	NA	NA	0.26	31.454	3426.17	0.0298095	44979.7	0.75097	23.4208	0	1.634	1.634	5.85286
MWI0715	3	2	-10.1874	33.5523	1455	5	2018-05-01 08:58:44	2018-05-01 09:07:54	Maize	Standing crop	Main	0.001	NA	NA	NA	0.601	NA	35.377	NA	0.013	0.262	NA	1.97	NA	3269.88	NA	1052.35	6.231	0.376	0.26	2435.33	NA	3.936	1663.88	0.02007	0.312	NA	NA	0.146	19.989	806.124	0.254521	12633.7	0.537677	NA	0	0.5872	0.5872	0.683161
MWI0716	3	2	-10.0394	33.4822	1536	5	2018-05-01 10:14:02	2018-05-01 10:35:09	Maize	Store	Main	0.003	12.753	NA	NA	NA	NA	55.235	NA	0.02	0.362	NA	2.246	11.704	3356.59	NA	1079.51	4.041	0.195	0.62	2043.93	NA	2.07	1935.32	0.00743	0.417	NA	NA	0.173	21.614	912.838	NA	16313.2	0.201649	NA	0	0.9784	0.9784	4.37635
MWI0717	3	2	-10.0341	33.5276	1407	5	2018-05-01 11:02:09	2018-05-01 11:19:15	Maize	Standing crop	Main	0.001	NA	0.003	NA	1.104	NA	37.452	NA	0.014	0.19	NA	2.037	NA	3371.07	NA	918.944	5.062	0.14	0.254	1456.39	NA	3.127	1258.85	0.00605	0.553	NA	NA	0.162	14.36	1212.01	0.0414283	23043.5	0.300178	NA	0	0.9805	0.9805	1.35872
MWI0718	5	4	-11.1317	34.1961	1002	4	2018-04-30 15:51:31	2018-04-30 16:04:04	Maize	Standing crop	Main	0.004	NA	NA	NA	0.496	NA	36.825	NA	0.01	NA	0.002	2.926	NA	4246.29	NA	1284.97	8.185	0.094	0.066	2952.13	NA	24.009	1963.41	0.20408	0.195	NA	NA	0.208	22.467	1525.23	0.180744	24215.3	0.50578	NA	0	0.612	0.612	0.749588
MWI0719	5	4	-11.1514	34.1411	1408	5	2018-04-30 17:15:00	2018-04-30 17:20:15	Maize	Standing crop	Main	NA	5.541	NA	NA	0.152	NA	55.531	NA	NA	NA	0.019	1.629	24.281	4572.43	NA	1438.35	5.792	0.13	NA	3194.4	NA	20.878	2058.84	0.02524	0.26	NA	NA	0.215	14.849	2999.51	0.636151	35785.1	0.376285	3.86237	0	2.165	2.165	2.96207
MWI0720	5	4	-11.3098	34.0385	1367	5	2018-05-01 08:11:09	2018-05-01 08:23:27	Maize	Standing crop	Main	NA	NA	NA	NA	0.838	NA	40.344	NA	0.009	0.1	0.005	2.273	24.666	3949.61	NA	1448.69	7.972	0.108	NA	2707.16	NA	9.364	2181.73	NA	0.224	NA	NA	0.22	20.097	1421.23	0.122196	28537	0.0639084	NA	0	0.676	0.676	0.393559
MWI0721	5	4	-11.2482	34.1018	1346	6	2018-05-01 09:11:24	2018-05-01 09:20:15	Maize	Standing crop	Main	NA	NA	NA	NA	0.674	NA	37.654	NA	0.007	NA	0.007	1.688	NA	4321.16	NA	1303.47	5.445	0.19	0.058	2981.09	NA	7.973	2151.28	0.01687	0.226	NA	NA	0.246	18.061	1989.75	0.0435401	28894.2	0.396571	NA	0	1.718	1.718	2.14561
MWI0722	5	4	-11.2055	34.1363	1425	5	2018-05-01 10:46:38	2018-05-01 10:55:51	Maize	Standing crop	Main	NA	NA	NA	NA	0.433	NA	47.599	NA	NA	NA	0.002	1.413	NA	4336.05	NA	1360.1	6.443	0.229	NA	3214.71	NA	6.97	1708.34	NA	0.135	NA	NA	0.224	18.733	2710.09	0.240185	49310.8	0.374119	13.6982	0	2.167	2.167	3.36727
MWI0723	4	3	-15.1816	35.3897	739	9	2018-05-01 12:56:44	2018-05-01 13:09:07	Maize	Store	Close pair	NA	251.045	NA	NA	1.499	NA	51.342	NA	0.083	0.589	0.002	1.937	226.637	4166.29	NA	1296.18	10.957	0.401	0.321	2946.1	0.058	7.236	1773.99	NA	0.504	NA	0.002	0.451	23.78	2221.64	0.0387059	25918.8	0.391303	11.6265	0	0.9269	0.9269	9.90636
MWI0724	1	1	-15.5239	34.8355	376	5	2018-05-01 13:11:27	2018-05-01 13:26:58	Maize	Store	Main	NA	27.221	NA	NA	0.837	NA	74.707	NA	0.027	0.496	0.004	1.816	54.8	4096.95	NA	1129.12	5.291	NA	0.383	2940.33	NA	3.448	1462.46	0.01847	0.643	NA	NA	0.199	19.942	727.952	0.0414342	15159.9	0.600707	NA	0	0.7615	0.7615	4.94925
MWI0725	5	4	-11.4421	34.0297	1293	5	2018-05-01 12:57:10	2018-05-01 13:05:56	Maize	Standing crop	Main	NA	NA	NA	NA	0.09	NA	80.105	NA	NA	NA	0.014	1.54	18.881	4182.81	NA	1249.52	10.337	0.242	NA	2688.12	NA	15.418	2014.56	NA	0.215	NA	NA	0.234	30.124	2649.86	0.0349447	47848.7	0.573142	1.54107	0	1.904	1.904	5.45787
MWI0726	5	4	-11.4421	34.0173	1233	6	2018-05-01 13:29:42	2018-05-01 13:36:52	Maize	Standing crop	Main	NA	5.383	NA	NA	0.172	NA	76.227	NA	NA	NA	0.003	1.131	NA	4740.79	NA	1178.38	3.528	0.535	NA	2660.5	NA	6.919	2015.95	NA	0.194	NA	NA	0.224	16.483	1381.46	0.0613957	17779.5	0.103188	2.98314	0.012	2.028	2.04	7.95318
MWI0727	5	4	-11.4301	34.0101	1241	5	2018-05-01 14:05:05	2018-05-01 14:15:41	Maize	Store	Main	NA	NA	NA	NA	0.268	NA	90.852	NA	0.065	NA	0.008	2.101	18.544	4553.62	NA	1173.55	7.907	0.135	NA	2639.12	NA	9.814	2358.12	NA	0.241	NA	NA	0.233	24.853	3189.03	0.830138	61445.6	0.688958	8.39232	0	2.493	2.493	2.52287
MWI0728	1	1	-15.5452	34.903	517	5	2018-05-01 14:43:23	2018-05-01 14:51:57	Sorghum	Standing crop	Close pair	NA	20.381	NA	NA	3.602	NA	282.92	NA	0.032	1.145	0.007	3.937	50.411	3815.24	NA	1671	13.121	3.137	1.855	3196.53	0.113	3.343	1612.3	0.01824	4.558	NA	NA	0.164	26.42	767.827	0.0237154	13808.1	1.46107	NA	0	0.6036	0.6036	5.35418
MWI0729	4	3	-15.1839	35.333	750	6	2018-05-01 14:12:20	2018-05-01 14:23:09	Maize	Standing crop	Main	NA	NA	NA	NA	NA	NA	39.252	NA	0.013	NA	NA	1.295	NA	3079.06	NA	872.853	3.881	0.67	0.114	2091.26	NA	5.023	1443.25	NA	0.239	NA	NA	0.195	19.272	1538.6	0.0346501	23176	1.67481	22.0607	0	1.693	1.693	9.94076
MWI0730	4	3	-15.2972	35.3511	945	7	2018-05-01 15:19:44	2018-05-01 15:33:08	Maize	Standing crop	Main	NA	NA	NA	NA	NA	NA	38.535	NA	NA	0.376	NA	0.883	NA	4047.37	NA	1188.46	6.53	0.283	0.142	2940.23	NA	5.927	1767.26	NA	0.247	NA	NA	0.215	23.257	3254.94	0.528748	47222.9	1.23852	25.12	0	1.262	1.262	3.03324
MWI0731	5	4	-11.444	34.005	1244	5	2018-05-01 14:36:48	2018-05-01 14:44:20	Maize	Standing crop	Main	NA	NA	NA	NA	0.169	NA	63.614	NA	NA	NA	0.01	1.306	NA	4759.49	NA	1178.46	4.099	0.546	NA	2804.27	0.03	5.976	1947.05	NA	0.185	NA	NA	0.225	20.629	2233.91	0.0520763	44495.4	0.319932	1.1661	0	2.04	2.04	8.04485
MWI0732	5	4	-11.4559	34.0094	1249	5	2018-05-01 15:07:50	2018-05-01 15:15:24	Maize	Standing crop	Main	NA	NA	NA	NA	0.112	NA	84.419	NA	NA	NA	0.005	1.237	NA	4315.56	NA	1222.42	3.717	0.329	NA	2730.46	NA	8.024	2070.93	NA	0.194	NA	NA	0.207	18.462	2376.22	0.0644605	24109	0.188184	2.20178	0.0553	2.8437	2.899	10.9891
MWI0733	5	4	-11.4602	34.0037	1270	7	2018-05-01 15:30:57	2018-05-01 15:38:59	Maize	Standing crop	Main	NA	NA	NA	NA	0.162	NA	56.725	NA	NA	NA	0.012	1.854	15.558	5278.66	NA	1469.74	5.931	0.36	0.06	3550.1	NA	12.719	2175.74	NA	0.199	NA	NA	0.219	25.215	1542.25	0.0656448	26163.9	0.0750784	1.40015	0	0.6892	0.6892	3.61011
MWI0734	5	4	-11.4665	34.0318	1287	4	2018-05-01 16:16:06	2018-05-01 16:22:50	Maize	Standing crop	Main	NA	NA	NA	NA	NA	NA	50.254	NA	NA	NA	0.01	1.977	48.563	3532.96	NA	956.023	3.717	0.223	NA	2070.43	NA	10.084	1768.56	NA	0.101	NA	NA	0.237	18.151	3231.29	0.171385	56389.7	0.543989	3.53428	0	2.084	2.084	4.37513
MWI0735	5	4	-11.4121	33.985	1280	5	2018-05-01 17:01:35	2018-05-01 17:08:17	Maize	Standing crop	Main	NA	4.942	NA	NA	0.286	NA	51.087	NA	0.099	0.075	0.024	1.844	16.139	4167	NA	1132.22	7.874	0.397	0.088	2522.72	NA	15.567	2003.63	NA	0.127	NA	NA	0.223	20.56	2690.79	0.418279	53635.8	0.265032	NA	0	0.8885	0.8885	0.370632
MWI0736	7	5	-13.6435	34.1538	761	5	2018-05-01 14:23:41	2018-05-01 14:28:36	Maize	Field stack	Main	NA	7.418	NA	NA	0.444	NA	51.659	NA	NA	NA	0.012	1.703	19.89	3366.31	NA	1098.01	4.92	0.736	NA	2070.98	NA	6.974	2150.57	0.03998	0.429	NA	NA	0.306	21.469	2327.73	0.0506127	49526.8	0.442211	18.9497	0	2.986	2.986	13.8675
MWI0737	2	1	-13.0781	33.3945	1092	9	2018-05-01 13:06:59	2018-05-01 13:14:48	Maize	Standing crop	Main	NA	NA	NA	NA	0.941	NA	55.609	NA	0.006	NA	NA	1.569	10.124	4128.29	NA	952.051	3.856	NA	0.088	2704.69	NA	1.975	1275.53	0.02266	0.606	NA	NA	0.087	17.569	832.675	0.08166	11846.8	0.329282	NA	0	0.5348	0.5348	1.82306
MWI0738	2	1	-13.0861	33.306	1041	8	2018-05-01 13:57:05	2018-05-01 14:05:10	Maize	Standing crop	Close pair	NA	1.565	NA	NA	1.515	NA	60.85	NA	0.004	0.087	NA	1.661	11.791	3782.77	NA	1050.94	4.363	NA	0.16	2915.29	NA	2.817	1222.67	0.15141	0.624	NA	NA	0.092	19.721	673.753	0.065241	9292.84	0.106536	NA	0	0.6279	0.6279	2.34654
MWI0739	2	1	-13.0874	33.3054	1048	7	2018-05-01 14:19:04	2018-05-01 14:23:46	Maize	Standing crop	Close pair	NA	1.519	NA	NA	1.982	NA	60.286	NA	0.007	NA	0.005	1.128	13.746	3541.7	NA	1075.79	6.17	NA	NA	2834.59	NA	2.337	1318.23	0.07488	1.155	NA	NA	0.085	15.048	628.335	0.0905556	7197.23	0.0890653	NA	0	0.446	0.446	1.34079
MWI0740	7	5	-15.9106	34.3838	250	5	2018-05-01 09:15:39	2018-05-01 09:21:31	Sorghum	Standing crop	Main	NA	9.882	NA	NA	1.269	NA	196.962	NA	NA	NA	NA	4.561	34.137	4972.11	NA	2509.84	20.004	1.187	0.915	4274.09	NA	1.322	2389.95	2.34411	2.102	NA	NA	0.307	29.092	699.388	0.0176677	10694.9	3.05001	NA	0	0.6282	0.6282	5.20832
MWI0741	8	6	-15.8362	34.3928	474	5	2018-05-01 10:10:10	2018-05-01 10:15:11	Maize	Standing crop	Main	NA	8.46	0.012	NA	0.177	NA	73.732	NA	0.02	0.066	NA	1.303	31.535	3875.14	NA	1043.95	5.78	0.796	0.136	2555.69	NA	0.777	1597.74	0.00837	0.347	NA	NA	0.203	16.989	1386.1	0.0243196	25418.6	3.03487	7.29504	0.1179	1.5491	1.667	14.4693
MWI0742	8	6	-15.7952	34.3842	526	5	2018-05-01 11:08:36	2018-05-01 11:13:31	Maize	Store	Main	NA	45.575	NA	NA	0.429	NA	94.297	NA	0.039	0.248	0.015	2.197	64.003	5069.82	NA	1810.48	8.58	1.085	0.369	4252.56	NA	6.081	1504.36	0.25837	0.589	NA	NA	0.29	30.663	1255.67	1.94198	21710.4	1.11568	NA	0.0164	1.4436	1.46	10.676
MWI0743	8	6	-15.8311	34.3475	445	5	2018-05-01 12:15:15	2018-05-01 12:20:00	Pearl millet	Store	Main	NA	9.41	0.011	NA	0.414	NA	240.273	0.04	0.027	NA	NA	3.354	99.079	6610.97	NA	1781.46	18.765	2.379	0.285	4387.61	NA	1.752	2213.82	0.04693	1.291	NA	NA	0.191	64.564	1192.34	0.234401	18708.5	1.66198	NA	0	2.53	2.53	9.35003
MWI0744	7	5	-15.869	34.4369	344	5	2018-05-01 13:19:10	2018-05-01 13:25:22	Maize	Store	Main	NA	4.604	NA	NA	0.116	NA	74.226	NA	0.016	NA	NA	2.321	24.183	6183.52	NA	2135.26	8.986	2.319	NA	4835.48	NA	3.28	2423.55	0.04935	0.299	NA	NA	0.271	33.201	902.858	0.043177	15353.4	1.57006	1.89312	0.0118	2.1872	2.199	12.7227
MWI0745	1	1	-15.5431	34.9075	517	5	2018-05-01 15:11:45	2018-05-01 15:22:25	Sorghum	Standing crop	Close pair	NA	9.247	NA	NA	5.119	NA	214.814	0.017	0.026	0.956	0.002	10.171	35.788	4217.73	NA	1597.59	12.16	70.17	1.486	3384.27	NA	2.402	3602.79	0.04463	4.459	NA	NA	0.12	20.809	748.89	0.0272124	15409.8	1.6248	NA	0	0.6306	0.6306	5.16268
MWI0746	1	1	-15.5904	34.8646	500	5	2018-05-01 16:28:55	2018-05-01 16:34:19	Maize	Store	Main	NA	9.099	NA	NA	0.693	NA	57.307	NA	0.018	0.551	0.001	2.615	30.106	3890.77	NA	1297.16	6.796	2.934	0.297	3106.3	NA	1.674	1614.22	0.06372	0.523	NA	NA	0.108	24.843	787.23	0.0369146	17391.8	0.0690338	NA	0.0034	1.0866	1.09	8.34597
MWI0747	2	1	-13.1645	33.2716	1066	7	2018-05-01 15:47:02	2018-05-01 15:53:12	Maize	Standing crop	Main	NA	2.549	NA	NA	1.127	NA	63.88	NA	0.009	NA	0.009	3.905	18.954	4186.61	NA	1202.47	6.144	NA	0.316	3400.76	NA	5.471	1373.2	0.03416	0.798	NA	NA	0.097	22.427	667.141	0.111224	8022.89	0.0507526	NA	0	0.5268	0.5268	1.57342
MWI0748	2	2	-13.1137	33.4171	1081	9	2018-05-01 18:04:48	2018-05-01 18:11:54	Maize	Standing crop	Main	NA	1.826	NA	NA	1.579	NA	58.413	NA	0.007	0.261	0.009	2.477	21.116	3203	NA	937.558	6.654	0.101	0.196	2033.41	0.03	3.396	1809.81	0.01123	1.155	NA	NA	0.097	16.687	876.319	0.0867518	18082.4	0.134993	NA	0	0.9509	0.9509	3.79737
MWI0749	1	1	-15.4612	35.0607	530	3	2018-05-02 10:12:39	2018-05-02 10:17:40	Sorghum	Standing crop	Main	NA	16.142	NA	NA	6.453	NA	302.283	NA	0.028	1.274	0.004	3.453	41.525	4316.38	NA	1738.11	10.254	2.443	1.037	2984.31	NA	7.891	966.547	0.02734	4.646	NA	NA	0.129	21.694	651.961	0.0678025	11646.7	0.59066	NA	0	0.616	0.616	3.78139
MWI0750	4	3	-15.3059	35.3025	1337	8	2018-05-02 08:54:42	2018-05-02 09:02:32	Maize	Standing crop	Main	NA	NA	NA	NA	0.904	0.051	44.037	NA	NA	0.284	NA	1.33	NA	3806.88	NA	1325.17	7.506	NA	0.124	2631.24	NA	4.66	2121.08	0.02915	0.421	NA	NA	0.21	26.497	4405.56	6.36915	89912.6	1.48845	24.2562	0	1.537	1.537	1.0866
MWI0751	7	5	-13.6085	34.4033	462	5	2018-05-02 10:20:56	2018-05-02 10:28:35	Maize	Standing crop	Close pair	NA	3.114	NA	NA	0.151	NA	39.59	NA	NA	NA	0.023	1.03	19.816	3648.26	NA	1147.85	4.261	0.136	NA	2655.47	NA	13.51	2225.72	0.01225	0.322	NA	NA	0.297	21.566	1106.77	0.0143305	19898.9	0.30762	NA	0	1.144	1.144	8.38234
MWI0752	5	4	-11.4007	33.974	1297	5	2018-05-01 17:24:25	2018-05-01 17:32:30	Maize	Standing crop	Main	NA	NA	NA	NA	0.402	NA	39.515	NA	0.009	NA	0.006	1.523	NA	3419.66	NA	794.259	3.778	0.491	NA	1926.82	NA	8.72	2241.63	0.01916	0.14	NA	NA	0.23	14.575	2379.04	0.0710485	31498	0.180916	6.08491	0.042	0.997	1.039	4.73134
MWI0753	4	3	-15.1696	35.4197	740	6	2018-05-02 10:36:53	2018-05-02 10:58:50	Maize	Standing crop	Main	NA	34.564	NA	NA	NA	NA	44.464	NA	0.026	0.149	NA	2.202	NA	3984.71	NA	1219.95	5.85	0.548	0.206	2887.63	0.015	2.745	1513.32	NA	0.39	NA	NA	0.248	24.308	2569.57	0.0632943	42813.3	0.783178	12.1394	0	1.25	1.25	4.17001
MWI0754	7	5	-13.7089	34.3406	537	5	2018-05-02 11:49:53	2018-05-02 11:54:54	Sorghum	Store	Main	NA	24.157	NA	NA	1.619	NA	219.539	NA	0.025	NA	0.026	4.341	44.113	5270.48	NA	1847.86	17.823	0.336	0.564	3064.24	NA	14.714	2231.31	0.0101	1.531	NA	NA	0.341	21.487	2281.14	0.0561559	40307.5	0.390922	NA	0	2.531	2.531	13.7883
MWI0755	1	1	-15.5204	35.1107	808	5	2018-05-02 12:15:01	2018-05-02 12:21:13	Maize	Standing crop	Main	NA	NA	NA	NA	0.785	NA	56.178	NA	0.013	0.27	NA	1.407	15.991	3263.57	NA	1036.32	4.345	1.931	0.166	2681.98	NA	5.423	894.1	0.03706	0.728	NA	NA	0.091	20.298	774.269	0.877176	10609.5	0.358011	NA	0	0.4196	0.4196	1.19605
MWI0756	7	5	-13.6902	34.3834	503	5	2018-05-02 12:32:33	2018-05-02 12:37:48	Maize	Standing crop	Main	NA	2.059	NA	NA	1.213	NA	58.069	NA	0.018	NA	NA	1.55	NA	3791.31	NA	1179.12	5.616	0.306	0.467	2391.53	NA	7.542	2369.83	0.03256	0.672	NA	NA	0.284	23.316	935.453	0.0475472	15082.1	0.307023	NA	0	1.332	1.332	6.20834
MWI0757	5	4	-11.2781	33.8768	1080	5	2018-05-02 11:23:34	2018-05-02 11:28:54	Maize	Standing crop	Main	NA	NA	NA	NA	1.606	NA	66.621	NA	0.009	NA	0.003	1.738	15.845	3871.69	NA	1206.01	6.769	0.184	0.37	2130.17	NA	4.476	2305.09	0.01578	0.876	NA	NA	0.218	19.875	1173.13	0.740108	11674.1	0.120911	NA	0	0.3844	0.3844	0.904224
MWI0758	4	3	-15.3821	35.2022	633	5	2018-05-02 13:44:59	2018-05-02 14:00:28	Maize	Standing crop	Close pair	NA	3.092	NA	NA	0.83	NA	65.295	NA	NA	NA	NA	2.003	NA	4336.71	NA	1325.77	5.216	0.69	NA	3332.42	NA	4.429	1675.89	0.01854	0.647	NA	NA	0.21	21.414	1559.83	0.0547549	23912.9	0.286102	46.5362	0.0055	1.1455	1.151	17.0908
MWI0759	4	3	-15.3161	35.1739	573	5	2018-05-02 14:25:20	2018-05-02 14:38:50	Maize	Store	Main	NA	NA	NA	NA	NA	NA	47.717	NA	0.011	0.266	0.001	2.061	NA	3710.25	NA	1294.57	5.425	0.261	0.343	3050.83	NA	3.326	2019.06	NA	0.321	NA	NA	0.22	25.15	1512.52	0.069775	31787.3	0.614585	15.9121	0	1.051	1.051	7.47539
MWI0760	1	1	-15.6439	35.0606	792	5	2018-05-02 14:36:37	2018-05-02 14:44:27	Maize	Store	Close pair	NA	31.665	NA	NA	0.603	NA	62.289	NA	0.038	0.752	0.02	2.27	47.769	3682.89	NA	1182.73	6.438	1.609	0.498	2964.03	NA	6.977	1621.07	0.01958	0.487	0.001	NA	0.179	23.063	1505.28	0.0557977	33759.6	0.142395	NA	0	1.076	1.076	6.82657
MWI0761	1	1	-15.6395	35.0625	794	5	2018-05-02 14:57:56	2018-05-02 15:04:10	Maize	Store	Close pair	NA	7.13	NA	NA	0.623	NA	58.508	NA	0.014	0.282	0.003	2.523	17.351	3220.88	NA	1011.02	5.169	1.913	0.307	2599.73	NA	6.472	1413.88	0.0211	0.619	NA	NA	0.087	22.694	1474.67	0.0234164	44342.6	0.183923	NA	0	0.8797	0.8797	6.8167
MWI0762	5	4	-11.338	33.82	1116	5	2018-05-02 12:25:39	2018-05-02 12:30:27	Maize	Standing crop	Main	NA	NA	NA	NA	0.268	NA	65.842	NA	0.008	NA	NA	1.284	NA	4625.83	NA	1346.32	5.026	0.956	0.137	3615.24	NA	1.291	1959.1	0.09782	0.303	NA	NA	0.214	25.203	1134.13	0.0381807	20499.8	0.260526	8.2085	0.0052	0.6179	0.6231	7.1859
MWI0763	5	4	-11.3843	33.7512	1233	5	2018-05-02 13:37:14	2018-05-02 13:43:47	Maize	Standing crop	Main	NA	NA	NA	NA	0.421	NA	49.472	NA	0.023	0.102	NA	1.47	NA	2888.78	NA	1134.97	5.786	0.132	0.239	1965.31	NA	1.916	1738.44	NA	0.328	NA	NA	0.231	21.525	1155.43	1.10276	21685	0.0827207	7.00024	0	0.5967	0.5967	1.76384
MWI0764	5	4	-11.3585	33.8745	1192	7	2018-05-02 14:18:14	2018-05-02 14:24:56	Maize	Standing crop	Main	NA	NA	NA	NA	0.532	NA	46.561	NA	0.006	NA	NA	1.811	NA	3671.91	NA	1152.83	4.541	0.704	NA	2898.26	NA	4.995	2186.81	0.01904	0.211	NA	NA	0.221	16.821	2535.62	0.044618	35870.8	0.273664	7.74689	0.0069	0.7851	0.792	6.90513
MWI0765	4	3	-15.3907	35.165	606	6	2018-05-02 15:13:06	2018-05-02 15:26:30	Sorghum	Standing crop	Main	NA	NA	NA	NA	0.881	NA	121.34	NA	0.01	0.26	NA	3.113	NA	4025.95	NA	1689.52	11.278	0.425	0.705	3466.48	NA	4.609	1998.95	0.02109	1.136	NA	NA	0.205	23.093	1245.08	0.0622887	19785.8	0.707196	30.4586	0	1.103	1.103	8.20408
MWI0766	7	5	-13.6669	34.4208	483	5	2018-05-02 13:19:47	2018-05-02 13:28:46	Maize	Standing crop	Main	NA	2.014	NA	NA	0.718	NA	57.429	NA	0.028	NA	0.011	1.652	24.602	3998	NA	1213.61	4.762	0.236	NA	2717.02	NA	11.158	2121.1	0.00463	0.627	NA	NA	0.293	23.267	1646.4	0.0311785	36747.6	0.629825	23.7018	0	1.495	1.495	9.1681
MWI0767	7	5	-13.6028	34.4795	457	5	2018-05-02 14:35:15	2018-05-02 14:41:55	Rice	Field stack	Main	NA	90.487	0.014	NA	0.972	NA	90.387	NA	0.044	NA	0.018	3.685	72.177	2295.92	0.032	1323.92	12.597	0.274	0.65	2566.98	NA	15.49	2149.62	NA	0.707	NA	NA	0.436	20.774	2579.5	0.0238416	50321.8	0.419785	8.22659	0.0054	3.8756	3.881	25.9448
MWI0768	7	5	-13.6569	34.4924	475	5	2018-05-02 16:19:03	2018-05-02 16:26:03	Maize	Standing crop	Main	NA	2.751	0.01	NA	0.611	NA	61.229	NA	0.032	NA	NA	2.553	NA	4045.7	NA	1305.09	8.553	0.305	NA	2844.01	NA	8.751	2341.56	0.12641	0.635	NA	NA	0.295	18.587	959.353	1.83238	11300.3	0.190586	NA	0	0.6922	0.6922	1.89645
MWI0769	5	4	-11.3521	33.8709	1186	5	2018-05-02 14:33:31	2018-05-02 14:40:03	Maize	Standing crop	Close pair	NA	NA	NA	NA	0.32	NA	51.928	NA	0.013	NA	0.003	1.366	NA	3050.72	NA	1044.79	7.405	0.078	NA	2098.51	0.046	6.607	2285.67	NA	0.234	NA	NA	0.235	16.21	1172.74	3.25518	15388.9	0.0560091	6.95844	0	0.389	0.389	0.849557
MWI0770	5	4	-11.4235	33.9131	1231	5	2018-05-02 15:38:04	2018-05-02 15:44:56	Maize	Standing crop	Main	NA	NA	NA	NA	0.829	NA	50.303	NA	NA	0.103	NA	1.669	NA	3935.49	NA	1156.92	6.114	0.094	0.073	2471.01	NA	2.4	1894.58	NA	0.328	NA	NA	0.223	15.326	1392.17	0.427211	32560.4	0.305295	16.2398	0	0.9486	0.9486	1.51908
MWI0771	5	4	-11.3536	33.9376	1255	5	2018-05-02 17:24:19	2018-05-02 17:30:26	Maize	Standing crop	Main	NA	NA	NA	NA	0.655	NA	46.221	NA	0.006	0.19	NA	1.428	NA	4017.69	NA	1412.76	5.719	0.388	0.077	2778.14	NA	6.474	2211.91	NA	0.195	NA	NA	0.218	18.584	1095.1	0.419303	20884.8	0.0584794	8.49252	0	0.5948	0.5948	0.639379
MWI0772	1	1	-15.6705	35.0856	934	5	2018-05-02 15:29:41	2018-05-02 15:39:14	Maize	Standing crop	Main	NA	NA	NA	NA	0.209	NA	60.056	NA	0.013	0.225	0.006	2.724	14.726	3226.48	NA	969.052	5.655	1.563	0.204	2363.24	NA	5.714	1489.88	0.00612	0.313	NA	NA	0.071	20.979	1328.31	0.0968087	20717.1	0.349165	NA	0	1.192	1.192	5.4464
MWI0773	8	6	-16.0237	34.5311	174	5	2018-05-02 09:12:50	2018-05-02 09:41:16	Sorghum	Store	Close pair	NA	39.149	0.015	NA	0.616	NA	121.912	NA	0.036	0.466	0.01	2.527	74.341	4740.31	0.022	1664.2	12.317	0.689	0.681	3650.32	NA	3.679	1592.23	0.06803	0.947	NA	0.001	0.304	16.131	808.241	0.131871	12634.8	0.94621	NA	0	0.7267	0.7267	4.20265
MWI0774	8	6	-16.0783	34.5803	145	5	2018-05-02 10:14:33	2018-05-02 10:24:09	Sorghum	Store	Main	NA	5.677	NA	NA	0.461	NA	126.451	NA	0.015	0.142	NA	3.905	33.15	3584.39	NA	2034.95	13.557	0.999	1.19	3551.14	NA	4.517	2020	0.05506	1.304	NA	NA	0.214	28.158	1333.61	0.0131043	25938.4	1.46181	NA	0	1.115	1.115	9.1624
MWI0775	8	6	-16.0159	34.4794	173	5	2018-05-02 15:05:32	2018-05-02 15:10:58	Maize	Store	Main	NA	8.741	0.013	NA	0.953	NA	70.19	NA	0.032	0.054	NA	1.76	20.826	3852.87	NA	1020.03	5.718	0.497	0.223	2579.65	NA	2.881	1815.72	0.04738	0.638	NA	NA	0.228	19.495	884.151	0.00553991	16310.1	1.284	NA	0.0022	0.4181	0.4203	7.20719
MWI0776	8	6	-16.1187	34.6009	130	5	2018-05-02 16:42:45	2018-05-02 16:50:12	Maize	Store	Main	NA	4.869	NA	NA	0.424	NA	82.403	NA	0.025	0.026	0.002	1.979	33.201	5382.99	NA	1562.72	7.903	0.466	0.267	3931.66	NA	1.415	2214.32	0.0584	0.491	0.001	NA	0.237	29.792	1377.85	0.00828428	31442.4	1.96465	NA	0	2.048	2.048	13.7427
MWI0777	4	3	-15.1815	35.262	634	5	2018-05-03 08:59:10	2018-05-03 09:10:33	Maize	Standing crop	Main	NA	12.757	NA	NA	0.883	NA	62.073	NA	0.009	0.663	NA	1.349	NA	4244.77	NA	1140.26	7.153	0.899	0.316	2643.23	0.011	3.924	1715.92	NA	0.624	NA	NA	0.239	23.335	941.368	0.782832	12553.6	1.0277	19.2775	0	0.5487	0.5487	2.60838
MWI0778	3	2	-10.0551	33.3988	1533	5	2018-05-02 11:30:22	2018-05-02 11:38:45	Maize	Standing crop	Main	NA	NA	0.003	NA	NA	NA	42.972	NA	0.005	0.22	NA	1.393	NA	3031.77	NA	852.682	4.699	0.063	0.352	1522.53	NA	3.022	1350.68	0.0167	0.306	NA	NA	0.15	11.89	1026.96	NA	14821.8	0.154404	NA	0	0.5206	0.5206	0.9683
MWI0779	7	5	-13.6782	34.2854	580	5	2018-05-03 09:41:53	2018-05-03 09:49:07	Maize	Field stack	Close pair	NA	1.255	NA	NA	0.342	NA	61.646	NA	NA	NA	NA	1.692	NA	4493.95	NA	1247.29	4.953	0.316	NA	2856.35	NA	6.2	2099.86	0.01426	0.29	NA	NA	0.357	27.281	1709.14	0.02145	38554.4	0.702672	13.4788	0	2.147	2.147	11.9331
MWI0780	1	1	-15.7705	35.0285	1081	5	2018-05-03 09:54:17	2018-05-03 09:59:30	Maize	Store	Main	NA	7.056	NA	NA	0.361	NA	56.238	NA	0.012	0.413	NA	1.504	18.885	4051.19	NA	1196.72	5.059	1.718	0.217	3147.49	NA	1.382	1546.54	0.01451	0.465	NA	NA	0.1	20.791	1043.05	0.0591192	17712	0.254501	NA	0	0.7303	0.7303	3.0565
MWI0781	2	2	-12.7325	33.3908	1095	9	2018-05-03 09:18:43	2018-05-03 09:24:01	Maize	Standing crop	Main	NA	1.111	NA	NA	0.921	NA	67.461	NA	0.006	NA	NA	1.274	18.13	3614.04	NA	897.872	6.224	0.414	NA	2679.05	NA	1.52	1189.57	0.05745	0.385	NA	NA	0.09	16.144	846.396	0.0650573	13056.9	0.264873	NA	0	0.5696	0.5696	2.66307
MWI0782	7	5	-13.6768	34.2883	573	5	2018-05-03 10:01:48	2018-05-03 10:10:48	Maize	Standing crop	Close pair	NA	1.266	NA	NA	0.258	NA	50.535	NA	NA	NA	0.026	1.665	NA	3241.77	NA	980.834	5.651	0.104	NA	2013.16	NA	17.897	2112.75	0.00401	0.249	NA	NA	0.35	20.835	1947.73	0.53349	50909.4	0.463213	NA	0	1.671	1.671	8.92295
MWI0783	2	2	-12.8007	33.4392	1031	9	2018-05-03 10:13:18	2018-05-03 10:19:18	Maize	Standing crop	Main	NA	1.21	NA	NA	0.599	NA	53.155	NA	0.003	NA	NA	1.205	19.612	3351.87	NA	975.521	4.275	0.463	NA	2764.74	NA	1.439	1397	0.02815	0.532	NA	NA	0.076	19.68	719.965	0.0532172	11975.2	0.319145	NA	0	0.5884	0.5884	3.61052
MWI0784	1	1	-15.7648	35.0404	1131	5	2018-05-03 10:15:55	2018-05-03 10:20:57	Maize	Store	Main	NA	4.002	NA	NA	0.485	NA	52.65	NA	0.008	0.485	0.002	1.196	20.026	3980.92	NA	1013.74	5.398	1.721	0.282	2785.88	NA	4.825	1161.88	0.02495	0.601	NA	NA	0.094	17.716	871.937	0.0273634	13925.4	0.501674	3.32459	0	0.863	0.863	4.0294
MWI0785	7	5	-13.6853	34.2233	649	5	2018-05-03 10:57:52	2018-05-03 11:02:54	Maize	Standing crop	Main	NA	3.655	NA	NA	0.342	NA	50.264	NA	NA	NA	NA	1.374	NA	3747.55	NA	1249.36	5.247	0.277	NA	2583.24	NA	4.262	1998.91	0.06347	0.391	NA	NA	0.303	20.196	1289.53	0.0172712	22512.6	0.0887068	NA	0	0.6316	0.6316	7.90977
MWI0786	4	3	-15.2642	35.2169	575	5	2018-05-03 10:23:52	2018-05-03 10:36:52	Maize	Standing crop	Main	NA	NA	NA	NA	0.664	NA	34.991	NA	0.015	0.29	NA	2.075	NA	3480.19	NA	918.409	4.77	0.719	0.164	1957.64	NA	5.852	1680.14	NA	0.355	NA	NA	0.218	20.163	1137.23	0.153894	17607.8	0.417761	26.8104	0	1.493	1.493	7.0497
MWI0787	4	3	-15.2489	35.2582	677	5	2018-05-03 09:44:02	2018-05-03 10:00:21	Maize	Standing crop	Main	NA	NA	NA	NA	NA	NA	37.851	NA	NA	0.245	NA	1.393	NA	3524.76	NA	1100.93	3.513	6.381	0.107	2589.3	NA	1.465	1588.62	NA	0.048	NA	NA	0.211	23.025	961.926	0.0624434	7247.43	2.08101	1.87029	0	1.137	1.137	9.49582
MWI0788	1	1	-15.7727	35.0542	1200	5	2018-05-03 11:17:29	2018-05-03 11:22:32	Maize	Store	Main	NA	83.296	0.02	NA	1.325	NA	98.887	NA	0.057	2.292	NA	2.007	114.342	3839.69	NA	1212.68	6.518	1.551	1.098	3069.34	0.068	2.705	1432.41	0.02494	0.862	NA	NA	0.312	18.834	1403.39	0.327547	18315.6	0.732932	NA	0.0096	0.9819	0.9915	2.3566
MWI0789	8	6	-16.0773	34.5406	149	5	2018-05-02 17:41:36	2018-05-02 17:45:32	Sorghum	Store	Main	NA	16.156	0.008	NA	0.642	NA	111.545	NA	0.022	0.213	0.015	2.559	38.439	4662.17	NA	2065.03	15.975	0.988	0.624	4047.21	NA	4.342	1774.94	0.19188	1.253	0.001	0.001	0.252	25.63	864.195	0.00843607	16349.7	1.15923	NA	0	0.6315	0.6315	6.91664
MWI0790	2	2	-12.8079	33.3661	1063	9	2018-05-03 11:36:38	2018-05-03 11:45:54	Maize	Field stack	Main	NA	NA	NA	NA	NA	NA	36.146	NA	0.008	NA	NA	1.889	21.728	4271.83	NA	1085.86	5.219	1.123	0.066	3281.66	NA	1.365	1521.64	0.01351	0.268	NA	NA	0.082	22.83	435.871	0.0708875	3518.62	0.0891414	NA	0.0023	0.5942	0.5965	2.61074
MWI0791	1	1	-15.7903	35.065	1180	5	2018-05-03 11:49:33	2018-05-03 11:59:23	Maize	Store	Main	NA	5.262	NA	NA	0.517	NA	59.742	0.036	0.095	0.436	NA	2.069	24.22	4357.76	NA	1307.58	9.882	1.673	0.607	3201.84	NA	5.146	1317.78	0.0115	0.434	NA	NA	0.1	27.561	796.294	0.545536	11097.6	0.345516	NA	0	0.6371	0.6371	1.56278
MWI0792	1	1	-15.7613	35.0716	1094	5	2018-05-03 12:25:57	2018-05-03 12:32:38	Maize	Store	Main	NA	5.156	NA	NA	0.74	NA	50.159	NA	0.1	4.183	NA	2.463	43.224	3872.26	NA	1245.45	8.664	1.531	2.309	3081.38	NA	3.81	1229.79	0.01061	0.464	NA	NA	0.111	19.617	1512.35	0.0874466	22366.4	0.600205	NA	0	0.6896	0.6896	4.38788
MWI0793	2	2	-12.7019	33.3318	1100	8	2018-05-02 11:16:31	2018-05-03 12:55:59	Maize	Field stack	Main	NA	1.67	0.003	NA	NA	NA	61.733	NA	0.006	NA	0.003	1.669	18.099	3371.24	NA	749.073	4.142	0.101	1.546	2473.04	NA	3.721	1587.82	0.02146	0.337	NA	NA	0.086	16.181	842.996	0.77	10332.9	0.2682	NA	0	0.4824	0.4824	0.993817
MWI0794	2	2	-12.6471	33.3144	1167	7	2018-05-02 12:15:06	2018-05-03 12:57:47	Maize	Standing crop	Close pair	NA	2.378	NA	NA	0.681	NA	66.53	NA	0.009	0.198	0.002	2.437	24.534	5745.73	NA	1491.27	5.958	1.531	0.39	4383.69	NA	2.341	1308.06	0.03721	0.329	NA	NA	0.081	29.695	772.052	0.0636867	11895.2	0.176046	NA	0	1.278	1.278	3.21453
MWI0795	2	2	-12.8525	33.3078	1035	8	2018-05-03 13:03:59	2018-05-03 13:09:41	Maize	Standing crop	Main	NA	3.259	NA	NA	1.24	NA	55.895	NA	0.02	NA	NA	1.471	17.679	3623.47	NA	978.974	4.241	0.656	0.15	2577.45	NA	1.902	1276.21	0.09202	0.518	NA	NA	0.085	22.674	599.868	0.0480283	9016.98	0.174567	NA	0	0.3067	0.3067	2.81391
MWI0796	2	2	-12.6455	33.3111	1169	8	2018-05-02 12:32:14	2018-05-03 13:13:25	Maize	Standing crop	Close pair	NA	1.1	NA	NA	1.122	NA	54.151	NA	0.008	0.053	NA	1.965	19.245	3092.13	NA	1073.79	6.428	0.282	0.138	2417.08	NA	1.66	1220.56	0.03233	0.658	NA	NA	0.081	19.712	671.085	0.0947138	9935.28	0.389892	NA	0	0.3622	0.3622	1.12012
MWI0797	2	2	-12.5911	33.363	1212	6	2018-05-02 13:35:27	2018-05-03 13:15:06	Maize	Standing crop	Main	NA	NA	0.004	NA	0.819	NA	48.666	NA	0.012	0.278	0.011	1.786	19.163	3975.37	NA	1056.37	4.811	0.196	0.162	2973.63	NA	5.351	1170.4	0.05218	0.256	NA	0.002	0.079	18.522	816.957	0.126829	13245	0.223389	NA	0	0.5235	0.5235	1.29997
MWI0798	2	2	-12.5603	33.2988	1200	7	2018-05-02 15:09:55	2018-05-03 13:16:31	Maize	Field stack	Main	NA	1.219	NA	NA	NA	NA	61.63	NA	NA	NA	0.003	1.396	21.513	4208.27	NA	1253.12	3.981	0.932	NA	3607.82	NA	3.314	1417.23	0.00835	0.198	NA	NA	0.088	23.45	558.335	0.073025	6950.64	0.0558059	NA	0	0.8271	0.8271	3.57648
MWI0799	7	5	-13.7419	34.3998	501	5	2018-05-03 13:15:54	2018-05-03 13:22:20	Maize	Field stack	Main	NA	2.14	NA	NA	0.83	NA	63.163	NA	0.028	NA	NA	1.255	NA	3209.59	NA	1078.16	6.503	0.147	NA	2273.65	NA	4.443	2174.68	0.03696	0.909	NA	NA	0.315	19.387	1189.31	0.0271325	13466.3	0.209195	NA	0	0.7191	0.7191	4.72363
MWI0800	3	2	-9.9751	33.3903	1534	5	2018-05-02 12:23:13	2018-05-02 12:38:08	Maize	Standing crop	Main	NA	5.721	NA	NA	NA	NA	57.291	NA	0.052	0.859	NA	1.414	36.968	3745.82	NA	1383.2	7.025	0.471	0.513	2922.76	0.053	6.219	1834.09	0.00682	0.147	NA	NA	0.18	20.305	915.638	NA	12121.9	0.218475	NA	0	0.5939	0.5939	3.51813
MWI0801	3	2	-9.89296	33.412	1373	5	2018-05-02 13:22:35	2018-05-02 13:30:44	Maize	Standing crop	Main	NA	NA	NA	NA	NA	NA	51.055	NA	0.011	0.271	NA	1.871	35.403	4182.88	NA	1038.36	5.108	0.229	0.173	2560.62	NA	2.603	1573.11	0.01003	0.217	NA	NA	0.177	20.377	1146.82	NA	17302	0.180752	NA	0	0.5278	0.5278	2.86254
MWI0802	3	2	-9.78145	33.3228	1265	5	2018-05-02 14:58:47	2018-05-02 15:08:45	Maize	Standing crop	Main	NA	12.545	NA	NA	0.604	NA	45.117	NA	0.015	0.34	NA	2.599	51.067	3700.4	NA	1166.08	5.395	0.733	0.289	2424.54	0.022	5.273	1484.51	0.02124	0.332	NA	NA	0.16	28.667	996.94	NA	13868.1	0.107134	NA	0	0.9476	0.9476	1.94632
MWI0803	3	2	-9.76619	33.3379	1267	5	2018-05-03 09:23:04	2018-05-03 09:37:30	Maize	Standing crop	Main	NA	NA	NA	NA	NA	NA	32.095	NA	0.004	0.169	NA	1.353	NA	2486.88	NA	726.591	2.359	0.593	0.14	1496.83	NA	2.624	1376.19	0.02682	0.233	NA	NA	0.178	18.35	1066.13	NA	15204.4	0.0834875	NA	0	0.52	0.52	3.51906
MWI0804	3	2	-9.71307	33.341	1231	5	2018-05-03 10:14:52	2018-05-03 10:26:21	Maize	Standing crop	Main	NA	NA	0.019	NA	NA	NA	47.051	NA	0.279	27.69	NA	3.929	146.294	3307.47	NA	1033.6	9.055	0.582	12.481	2002.91	NA	5.201	1470.74	0.01736	0.313	NA	NA	0.305	20.505	1071.31	NA	14379.8	0.267798	NA	0	1.323	1.323	0.872516
MWI0805	8	6	-16.2853	34.8826	51	5	2018-05-03 15:15:33	2018-05-03 15:20:39	Rice	Standing crop	Main	NA	33.701	0.025	NA	1.481	NA	109.011	0.012	0.052	1.422	0.003	2.81	41.866	2877.12	0.033	1173.39	17.812	0.832	1.038	2749.66	NA	0.413	1416.38	0.21336	0.678	0.001	0.001	0.346	17.13	1247.03	0.00595023	29330.9	1.53441	NA	0.0209	1.2181	1.239	17.8132
MWI0806	4	3	-15.3049	35.2283	639	5	2018-05-03 11:12:55	2018-05-03 11:23:08	Maize	Standing crop	Main	NA	NA	NA	NA	NA	NA	45.521	NA	NA	NA	NA	1.227	NA	3740.74	NA	985.783	3.569	0.74	NA	2681.87	NA	1.553	1639.8	0.16498	0.127	NA	NA	0.184	20.658	1165.01	0.0297028	10440.5	0.589127	3.11795	0	0.804	0.804	7.67809
MWI0807	4	3	-15.2096	35.2149	597	5	2018-05-03 14:11:39	2018-05-03 14:27:29	Maize	Standing crop	Close pair	NA	NA	NA	NA	NA	NA	56.537	NA	NA	NA	NA	1.823	NA	3739.91	NA	1080.2	3.946	0.886	NA	2844.07	NA	2.192	1642.62	NA	0.314	NA	NA	0.218	20.285	1421.23	0.0462464	27001.9	0.625743	9.15284	0	1.986	1.986	16.0275
MWI0808	4	3	-15.2087	35.2192	606	5	2018-05-03 14:46:41	2018-05-03 14:55:50	Maize	Standing crop	Close pair	NA	NA	NA	NA	0.69	NA	75.879	NA	0.01	0.317	0.024	2.437	NA	4447.9	NA	1214.27	7.313	0.404	0.48	2921.63	0.02	13.887	1599.43	NA	0.74	NA	NA	0.205	22.254	1067.13	0.053044	19532.4	0.519058	16.91	0	1.034	1.034	7.89854
MWI0809	3	2	-9.8065	33.3653	1265	5	2018-05-02 14:22:00	2018-05-02 14:32:56	Maize	Standing crop	Main	NA	NA	NA	NA	NA	NA	50.68	NA	0.015	0.38	NA	2.462	13.457	3649.34	NA	1340.55	4.393	0.88	0.267	3060.37	NA	2.23	1882.32	0.02363	0.343	NA	NA	0.156	22.679	1333.13	0.0395743	24694.3	0.0938493	6.13096	0.016	0.4803	0.4963	7.07706
MWI0810	3	2	-9.71151	33.3918	1244	5	2018-05-03 10:43:18	2018-05-03 10:59:45	Maize	Field stack	Main	NA	15.885	NA	NA	NA	NA	42.464	NA	0.018	0.69	0.001	1.393	20.919	3233.04	NA	971.404	4.022	0.107	0.441	2237.06	NA	1.991	1985.15	NA	0.227	NA	NA	0.165	19.858	1562.65	NA	18302.3	0.337204	NA	0	0.6428	0.6428	1.84939
MWI0811	3	2	-9.76784	33.4353	1321	5	2018-05-03 11:37:04	2018-05-03 11:50:29	Maize	Standing crop	Main	0.001	4.674	NA	NA	NA	NA	30.984	NA	0.013	0.274	NA	1.581	19.281	3607.97	NA	862.558	4.464	0.418	0.284	1651.49	NA	3.933	1550	0.01237	0.224	NA	NA	0.182	19.236	787.13	0.238006	10644.2	0.258042	NA	0	0.6688	0.6688	0.590712
MWI0812	3	2	-9.85865	33.4808	1212	5	2018-05-03 13:29:53	2018-05-03 13:37:43	Maize	Standing crop	Close pair	NA	3.225	NA	NA	NA	NA	43.709	NA	0.008	0.289	NA	1.119	28.711	3524.9	NA	1128.91	4.7	0.302	0.291	2207.84	NA	1.601	1536.38	0.00622	0.398	NA	NA	0.17	23.056	1242.56	NA	26309.1	0.201151	NA	0	0.7441	0.7441	3.2419
MWI0813	3	2	-9.85289	33.4758	1217	5	2018-05-03 13:58:13	2018-05-03 14:05:07	Maize	Standing crop	Close pair	NA	1.509	NA	NA	NA	NA	49.058	NA	0.009	0.134	NA	1.707	NA	3554.66	NA	1068.97	3.57	0.531	0.139	2424.71	NA	2.628	1534.12	0.03355	0.272	NA	NA	0.167	23.654	1301.02	0.0312992	26576	0.162792	10.4738	0	0.8881	0.8881	5.84034
MWI0814	3	2	-9.83909	33.4116	1306	5	2018-05-03 14:36:56	2018-05-03 14:48:38	Maize	Standing crop	Main	NA	1.146	NA	NA	NA	NA	41.931	NA	0.021	0.424	NA	1.474	8.502	3157.05	NA	963.155	5.571	0.388	0.35	1952.47	NA	2.722	1474.15	0.00955	0.253	NA	NA	0.172	18.97	873.581	NA	14128.9	0.12185	NA	0	0.7724	0.7724	2.51697
MWI0815	7	5	-13.6976	34.4668	483	5	2018-05-03 15:12:02	2018-05-03 15:18:29	Maize	Standing crop	Main	NA	2.011	0.009	NA	1.552	NA	67.481	NA	0.062	NA	NA	1.942	25.103	6443.3	NA	1879.49	8.174	0.455	0.535	4605.93	NA	6.366	2306.31	0.10624	1.16	NA	NA	0.291	33.111	1399.59	0.0322168	24552.4	0.554233	NA	0	1.52	1.52	7.05039
MWI0816	3	3	-14.417	34.7421	480	8	2018-04-30 15:45:23	2018-04-30 15:59:55	Maize	Standing crop	Main	NA	21.192	NA	NA	NA	NA	81.518	NA	0.046	0.765	NA	2.489	97.713	5613.51	NA	1668.71	7.123	0.306	0.844	4083.82	NA	3.8	2442.05	0.02667	0.774	NA	NA	0.223	29.427	1215.06	0.0696232	23012.4	0.368001	10.1525	0	1.655	1.655	9.4639
MWI0817	3	3	-14.4837	34.7218	519	4	2018-05-01 09:33:00	2018-05-01 09:39:55	Maize	Standing crop	Main	NA	9.375	NA	NA	NA	NA	63.199	NA	0.017	0.511	0.001	1.812	NA	4160.16	NA	1324.3	6.081	0.229	0.414	3211.36	NA	3.913	1998.82	NA	0.511	NA	NA	0.173	24.335	1186.3	0.0366999	25657.2	0.640821	24.2876	0	1.104	1.104	12.885
MWI0818	3	3	-14.553	34.7576	557	5	2018-05-01 11:18:23	2018-05-01 11:41:19	Maize	Standing crop	Main	NA	5.936	NA	NA	0.658	NA	69.428	NA	0.046	0.399	0.001	2.014	NA	3867.58	NA	1123.14	5.559	0.19	0.487	2650.59	0.009	3.285	1828.14	NA	0.712	NA	0.009	0.189	23.854	715.617	0.517126	11462	0.422602	12.3567	0	0.5423	0.5423	2.2943
MWI0819	4	3	-14.8677	34.5784	1405	9	2018-05-02 14:52:28	2018-05-02 14:58:16	Maize	Standing crop	Main	NA	4.537	0.029	NA	0.811	NA	66.76	NA	0.008	NA	0.003	1.527	NA	4196.54	NA	1295.36	4.375	0.163	0.119	3286.88	NA	7.345	1487.24	NA	0.796	0.001	NA	0.15	19.506	3669.24	0.717082	52398.7	0.699356	53.0265	0	2.349	2.349	9.42377
MWI0820	4	3	-14.7506	34.6108	1016	6	2018-05-02 15:58:55	2018-05-02 16:04:35	Maize	Field stack	Main	NA	3.587	0.031	NA	NA	NA	46.726	NA	0.012	0.153	NA	2.061	NA	4108.26	NA	1224.27	4.901	0.544	0.262	2937.56	0.082	2.366	1793.94	0.02708	0.245	NA	NA	0.158	20.062	1188.37	0.051684	21341.3	0.251891	13.9434	0	0.7976	0.7976	5.38875
MWI0821	4	3	-14.7271	34.5534	1328	5	2018-05-02 17:13:33	2018-05-02 17:18:25	Maize	Standing crop	Main	NA	5.271	0.029	NA	NA	0.029	65.841	NA	0.015	0.43	NA	1.803	NA	4288.02	NA	1187.35	5.112	0.259	0.234	2798.58	NA	1.731	1769.12	NA	0.312	0.001	NA	0.187	17.619	2101.53	0.0531338	51582.2	0.340907	11.257	0	1.222	1.222	6.27072
MWI0822	4	3	-15.055	34.6381	1498	8	2018-05-03 10:57:19	2018-05-03 11:06:50	Maize	Standing crop	Main	NA	3.807	0.027	NA	NA	0.029	50.25	NA	0.042	NA	0.002	2.121	NA	3310.09	NA	1157.17	6.496	NA	NA	2564.49	0.009	2.308	1890.98	NA	0.159	0.001	NA	0.166	23.706	1767.21	0.239938	23510	0.125828	4.35484	0	1.183	1.183	2.72291
MWI0823	2	2	-13.2148	33.5921	1057	7	2018-05-04 10:02:30	2018-05-04 10:09:25	Maize	Standing crop	Main	NA	2.992	NA	NA	0.677	NA	55.231	NA	0.015	NA	NA	1.773	18.413	3784.12	NA	1110.53	5.619	0.184	0.267	2714.58	NA	1.756	1373.42	0.0155	0.464	NA	NA	0.087	24.774	1117.38	0.0777687	18160.8	0.197007	NA	0	1.196	1.196	4.6464
MWI0824	4	3	-14.996	34.6206	1545	7	2018-05-03 11:43:01	2018-05-03 11:48:04	Maize	Standing crop	Main	NA	6.549	NA	NA	NA	NA	78.696	NA	0.014	0.421	NA	1.695	NA	5247.25	NA	1508.48	5.881	0.189	0.306	3667.71	NA	0.969	1726.91	NA	0.206	0.001	NA	0.174	26.498	1338.96	0.080178	22798.2	0.355308	3.43393	0	1.09	1.09	3.77299
MWI0825	4	3	-14.9333	34.5944	1428	6	2018-05-03 14:50:20	2018-05-03 14:54:57	Maize	Standing crop	Main	NA	6.218	NA	NA	NA	NA	81.608	0.064	0.015	0.317	NA	2.786	NA	4735.75	NA	1331.08	6.527	0.141	0.405	2741.24	NA	2.174	1684.29	NA	0.356	NA	NA	0.193	27.489	2242.61	0.0476668	39931.5	0.389708	8.80273	0	1.244	1.244	5.72157
MWI0826	4	3	-14.7355	34.682	1057	5	2018-05-04 10:14:13	2018-05-04 10:20:22	Maize	Field stack	Main	NA	NA	NA	NA	0.594	NA	50.599	NA	NA	NA	NA	2.131	NA	3768.29	NA	1297.95	5.55	NA	0.312	3218.45	NA	2.606	1950.47	NA	0.547	NA	NA	0.175	22.174	1307.92	0.301762	21756.5	0.149683	24.4692	0	0.6771	0.6771	3.22375
MWI0827	2	2	-13.1629	33.5383	1084	8	2018-05-04 10:53:27	2018-05-04 10:58:39	Maize	Standing crop	Main	NA	1.353	NA	NA	1.32	NA	52.576	NA	0.008	NA	NA	1.449	17.484	4739.59	NA	1091.03	4.452	0.915	0.182	3358.4	0.058	2.039	1136.73	0.03875	0.592	NA	NA	0.084	23.439	638.133	0.0476526	7270.63	0.0681761	NA	0	0.6064	0.6064	4.03781
MWI0828	4	3	-14.7212	34.6396	994	5	2018-05-04 10:57:14	2018-05-04 11:05:34	Maize	Field stack	Close pair	NA	NA	NA	NA	0.789	NA	46.099	NA	NA	NA	0.004	2.082	NA	4054.76	NA	1379.17	7.148	0.187	0.149	2984.4	NA	10.628	1933.77	NA	0.201	NA	NA	0.17	24.752	1388.36	0.150712	29140	0.506919	24.9038	0	0.9612	0.9612	4.52219
MWI0829	7	5	-13.7703	34.3803	506	5	2018-05-04 11:10:26	2018-05-04 11:15:04	Maize	Field stack	Close pair	NA	13.193	0.011	NA	0.364	NA	54.273	NA	NA	NA	NA	1.905	31.486	5098.76	NA	1578.39	6.722	0.915	NA	3488.64	NA	1.281	2356.59	1.17002	0.359	NA	NA	0.339	27.499	1783.12	0.00921262	34920.4	0.774632	NA	0.0032	2.8758	2.879	10.2676
MWI0830	7	5	-13.7708	34.3733	510	5	2018-05-04 11:42:52	2018-05-04 11:47:32	Maize	Field stack	Close pair	NA	2.88	NA	NA	0.239	NA	45.486	NA	NA	NA	NA	1.344	18.945	4194.63	NA	1371.13	6.466	0.835	NA	3089.17	NA	1.379	2210.02	0.68532	0.265	NA	NA	0.284	26.637	1388.29	0.0280683	27448.1	0.685842	7.64889	0.0053	1.9077	1.913	8.19089
MWI0831	1	1	-15.4927	34.899	464	5	2018-05-04 09:41:24	2018-05-04 09:51:56	Maize	Standing crop	Main	NA	2.496	NA	NA	1.908	NA	72.77	NA	0.022	0.258	0.009	2.664	22.172	4359.7	NA	1327.32	6.936	1.592	0.704	3559.12	NA	4.843	1456.57	0.0205	0.865	NA	NA	0.092	19.342	727.237	0.0261459	11670.9	0.622683	NA	0	0.6109	0.6109	6.21627
MWI0832	1	1	-15.5869	34.9374	616	5	2018-05-04 11:43:56	2018-05-04 11:50:45	Sorghum	Standing crop	Main	NA	22.901	0.012	NA	2.05	NA	275.251	NA	0.02	0.438	0.019	4.319	38.807	3984.65	NA	1311.37	14.672	1.772	0.572	2319.92	NA	5.171	1022.99	0.02381	3.418	NA	NA	0.155	20.938	1076.97	0.029869	19449.5	0.0595738	NA	0	0.5934	0.5934	3.94795
MWI0833	1	1	-15.6745	34.9171	730	5	2018-05-04 12:26:01	2018-05-04 12:35:27	Sorghum	Standing crop	Main	NA	82.849	NA	NA	5.325	NA	525.126	NA	0.083	3.5	0.05	5.93	99.059	3609.64	NA	1664.21	23.575	1.53	1.816	2221.48	NA	5.808	1401.5	0.09975	5.139	NA	NA	0.27	26.577	1717.53	0.227821	45489.4	0.110983	NA	0	0.9368	0.9368	2.70837
MWI0834	7	5	-13.8171	34.3171	597	5	2018-05-04 12:46:27	2018-05-04 12:52:40	Maize	Field stack	Main	NA	15.929	0.011	NA	1.007	0.083	72.949	NA	0.022	NA	NA	1.97	27.833	3103.72	NA	1061.37	5.726	0.547	NA	2123.63	NA	4.688	2464.41	0.065	0.833	NA	NA	0.334	24.616	1678.57	0.0562753	38800.4	0.838306	NA	0	1.976	1.976	7.07914
MWI0835	2	2	-13.2632	33.4437	1092	7	2018-05-04 12:42:34	2018-05-04 12:50:19	Maize	Field stack	Close pair	NA	NA	NA	NA	NA	NA	56.482	NA	0.007	0.039	0.01	1.144	21.605	3373.8	NA	1159.42	4.983	0.936	0.07	2705.99	NA	8.035	1360.04	0.12011	0.251	NA	NA	0.095	19.013	819.696	0.0541688	11047.6	0.0590253	NA	0	0.7068	0.7068	4.61804
MWI0836	2	2	-13.2633	33.4453	1090	8	2018-05-04 13:02:30	2018-05-04 13:08:55	Maize	Standing crop	Close pair	NA	1.041	0.004	NA	NA	NA	51.59	NA	0.003	NA	NA	0.93	18.515	3242.82	NA	987.512	3.96	2.037	NA	2509.06	NA	5.783	1624.12	0.1747	0.196	NA	NA	0.082	21.741	1053.38	0.0567984	14293.8	0.113809	3.72348	0.0427	1.2143	1.257	7.28682
MWI0837	4	3	-15.3783	35.0812	487	5	2018-05-04 10:55:42	2018-05-04 11:07:04	Sorghum	Standing crop	Close pair	NA	NA	NA	NA	0.642	NA	87.296	NA	NA	0.143	NA	3.703	NA	4068.88	NA	1756.08	9.035	0.784	0.818	3514.76	NA	1.429	2211.98	0.13419	2.07	NA	NA	0.223	22.775	990.414	0.0507316	23041.5	1.5371	58.4586	0	1.196	1.196	11.8414
MWI0838	4	3	-15.3748	35.0866	487	5	2018-05-04 11:16:56	2018-05-04 11:23:52	Sorghum	Standing crop	Close pair	NA	NA	NA	NA	0.592	NA	51.681	NA	NA	0.086	NA	2.152	NA	3485.27	NA	1625.92	10.843	0.659	1.017	3068.56	NA	1.572	1765.04	0.04805	1.144	NA	NA	0.207	21.881	1275.53	0.0350331	21544.1	1.36811	56.4903	0	1.796	1.796	14.7938
MWI0839	2	2	-13.2324	33.5111	1069	7	2018-05-04 13:32:24	2018-05-04 13:41:55	Maize	Standing crop	Main	NA	1.283	NA	NA	1.279	NA	67.283	NA	0.009	NA	NA	1.97	23.445	3321.12	NA	1133.42	4.589	0.865	0.199	2684.31	NA	1.565	1411.71	0.02312	0.783	NA	NA	0.092	25.337	755.87	0.0559647	13156.6	0.0928993	NA	0	0.5854	0.5854	2.75047
MWI0840	4	3	-15.3171	35.09	460	6	2018-05-04 12:06:27	2018-05-04 12:16:48	Maize	Store	Main	NA	20.902	NA	NA	NA	NA	68.48	NA	0.02	0.447	NA	2.447	NA	5295.16	NA	1503.3	6.911	0.503	0.311	3693.3	NA	6.267	2164.94	NA	0.761	NA	NA	0.242	30.64	798.632	0.0434743	11174.5	0.225863	34.864	0	0.6815	0.6815	6.30283
MWI0841	8	6	-16.1872	34.7386	90	5	2018-05-03 16:32:41	2018-05-03 16:37:45	Sorghum	Store	Main	NA	60.985	0.015	NA	1.019	NA	127.421	NA	0.035	0.375	0.006	2.508	55.647	5352.02	NA	1642.74	9.125	1.087	0.531	3758.47	NA	1.305	1692.12	0.50231	0.78	0.001	0.002	0.333	16.741	892.117	0.0169313	22405.8	1.95238	NA	0.0047	1.6553	1.66	13.007
MWI0842	8	6	-16.2247	34.6729	123	5	2018-05-04 10:07:01	2018-05-04 10:12:51	Rice	Standing crop	Main	NA	46.123	NA	NA	1.033	NA	122.572	NA	0.046	0.142	0.005	3.744	75.818	5124.19	0.034	2401.58	19.72	0.909	0.821	4679.57	NA	2.762	1997.66	1.01272	0.649	0.001	0.002	0.34	30.949	1146.59	0.0305984	26406.9	1.88111	29.0303	0	2.193	2.193	11.4817
MWI0843	8	6	-16.166	34.6751	123	5	2018-05-04 11:04:57	2018-05-04 11:12:20	Sorghum	Store	Main	NA	57.849	0.012	NA	1.067	NA	138.719	0.043	0.057	0.927	0.004	3.618	57.458	2905.84	NA	1210.1	18.729	1.01	1.57	2804.81	NA	1.611	1728.44	0.29756	1.008	0.001	0.002	0.343	24.81	847.157	0.0152083	14800	0.677451	28.7238	0	1.114	1.114	11.7584
MWI0844	2	2	-13.2848	33.5075	1082	7	2018-05-04 14:03:34	2018-05-04 14:07:21	Maize	Standing crop	Main	NA	NA	NA	NA	NA	NA	49.046	NA	0.011	NA	0.005	1.836	18.757	4049.53	NA	954.151	4.966	0.107	0.173	2817.9	NA	11.966	1603.53	0.02169	0.339	NA	NA	0.086	20.911	936.879	1.10367	13009.6	0.239403	NA	0	0.4488	0.4488	0.90069
MWI0845	1	1	-15.679	34.9971	782	5	2018-05-04 13:35:17	2018-05-04 14:09:51	Maize	Store	Main	NA	46.543	NA	NA	1.069	NA	64.508	NA	0.057	0.371	0.038	2.529	60.468	3682.82	NA	1309.52	6.331	1.671	0.465	3064.79	NA	5.539	1539.91	0.06498	0.664	NA	NA	0.209	24.262	1016.03	0.0222797	21117	0.115777	28.1471	0	1.13	1.13	5.49922
MWI0846	8	6	-16.408	34.8799	89	5	2018-05-04 14:16:28	2018-05-04 14:22:23	Pearl millet	Store	Main	NA	23.711	0.012	NA	0.454	NA	186.587	0.038	0.274	0.261	0.002	3.56	64.466	5858.59	NA	1520.61	11.263	1.021	1.307	3447.16	NA	2.243	1819.61	0.84387	0.574	0.001	0.001	0.287	27.67	1442.75	0.0232635	25486.6	0.383006	NA	0.06	1.081	1.141	21.8472
MWI0847	7	5	-13.7743	34.4226	501	5	2018-05-04 14:32:44	2018-05-04 14:38:33	Maize	Standing crop	Main	NA	8.407	NA	NA	0.367	NA	67.416	NA	NA	NA	NA	1.836	23.476	4616.9	NA	1482.7	6.036	0.84	NA	3495.88	NA	1.56	2167.93	0.14793	0.52	NA	NA	0.296	21.493	1250.38	0.0238563	22147.1	0.484886	NA	0	1.628	1.628	6.25066
MWI0848	7	5	-13.7802	34.4411	488	5	2018-05-04 15:23:22	2018-05-04 15:29:58	Maize	Standing crop	Main	NA	9.57	NA	NA	0.209	NA	58.157	NA	0.018	NA	NA	1.982	25.921	4878.25	NA	1335.78	5.738	0.414	NA	3162.2	NA	5.314	2355.45	0.03759	0.402	NA	NA	0.316	26.706	2399.02	0.0241234	74589.4	1.38393	14.3983	0	3.01	3.01	20.5876
MWI0849	4	3	-15.2838	35.1931	562	4	2018-05-04 14:25:48	2018-05-04 14:39:04	Maize	Store	Main	NA	83.87	NA	NA	0.9	NA	79.312	NA	0.052	1.947	0.002	1.841	79.37	3136.15	NA	1051.42	5.553	0.441	0.976	2254.16	NA	2.992	2090.22	NA	0.514	NA	NA	0.326	20.534	1270.94	0.0489437	21107.1	0.321004	12.8023	0.0037	1.0293	1.033	8.85255
MWI0850	3	2	-9.57229	33.3737	1235	5	2018-05-04 12:43:15	2018-05-04 12:57:46	Maize	Standing crop	Main	NA	NA	0.005	NA	NA	NA	70.216	NA	0.016	0.578	NA	2.241	7.66	5569.34	NA	1543.35	5.89	0.588	0.376	4492.95	NA	0.932	1853.38	NA	0.4	NA	NA	0.149	25.883	1902.64	0.0294984	46105.7	0.334701	9.36736	0	1.872	1.872	9.86792
MWI0851	3	2	-9.80778	33.4578	1284	5	2018-05-04 14:59:18	2018-05-04 15:10:51	Maize	Standing crop	Main	0.004	NA	NA	NA	NA	NA	43.97	NA	0.025	0.445	0.001	1.344	16.706	3564.71	NA	1086.92	5.117	0.282	0.371	2445.83	NA	4.234	1830.84	0.00658	0.319	NA	NA	0.234	24.173	998.387	NA	17369.8	0.179651	NA	0	0.5629	0.5629	1.27612
MWI0852	1	1	-15.7559	35.0075	928	5	2018-05-04 15:51:58	2018-05-04 15:57:17	Maize	Store	Main	NA	6.853	NA	NA	0.67	NA	52.524	NA	0.015	0.316	0.002	1.736	20.046	3987.66	NA	1192.96	5.221	1.758	0.266	2979.11	NA	3.291	1319.39	0.01221	0.497	NA	NA	0.096	22.442	1044.64	0.0582977	18081.1	0.523106	NA	0	0.6917	0.6917	3.42027
MWI0853	3	2	-9.65628	33.331	1240	5	2018-05-04 09:46:10	2018-05-04 10:00:21	Maize	Standing crop	Main	NA	1.663	NA	NA	NA	NA	30.782	NA	0.008	0.358	NA	1.548	5.251	4001.57	NA	1165.82	4.576	0.607	0.168	2997.85	NA	1.523	1693.77	0.00774	0.188	NA	NA	0.162	20.596	619.41	NA	11495.5	0.247928	NA	0	0.9361	0.9361	2.34672
MWI0854	3	2	-9.61725	33.3897	1144	5	2018-05-04 11:46:50	2018-05-04 12:00:22	Maize	Standing crop	Main	NA	NA	NA	NA	NA	NA	63.665	NA	0.031	0.409	NA	1.687	18.229	3572.15	NA	1287.75	8.122	0.561	0.257	2391	NA	5.119	1485.23	0.00324	0.4	NA	NA	0.14	18.606	1031.31	NA	20874.9	0.386405	NA	0	1.058	1.058	3.93835
MWI0855	1	1	-15.7738	35.0086	979	5	2018-05-04 16:32:39	2018-05-04 16:38:24	Maize	Store	Main	NA	40.274	NA	NA	1.028	NA	68.28	NA	0.045	0.392	NA	2.327	89.112	4366.44	NA	1186.64	8.028	1.611	0.25	3088.35	NA	2.469	1370.35	0.01241	0.748	NA	NA	0.282	24.094	949.583	0.0456529	16103.8	0.241739	NA	0	0.6004	0.6004	2.71541
MWI0856	8	6	-16.356	34.8477	82	5	2018-05-04 16:01:31	2018-05-04 16:06:48	Sorghum	Store	Main	NA	6.676	NA	NA	1.254	NA	180.128	0.006	0.035	0.7	NA	4.212	30.849	4090.07	0.044	1840.1	13.576	1.001	0.772	3693.41	NA	2.879	2322.46	0.54158	1.339	0.002	0.001	0.282	26.119	815.692	0.0156342	20799.1	0.564932	25.6763	0	1.543	1.543	19.8764
MWI0857	5	4	-11.0441	33.9257	1018	6	2018-05-03 08:45:52	2018-05-03 08:53:24	Maize	Field stack	Main	NA	NA	NA	NA	0.367	NA	54.557	NA	0.006	0.292	NA	4.477	20.145	5997.61	NA	1627.09	5.055	0.618	0.405	3411.51	NA	3.598	2257.77	NA	0.25	NA	NA	0.225	23.559	636.936	0.0613787	9026.36	0.301684	17.5369	0	0.5166	0.5166	2.18007
MWI0858	2	2	-13.2134	33.3818	1094	7	2018-05-05 08:38:42	2018-05-05 08:47:15	Maize	Standing crop	Main	NA	1.415	NA	NA	1.148	NA	72.195	NA	0.02	0.581	0.002	1.31	20.005	3610.91	NA	1219.39	5.804	0.918	0.625	2914.45	NA	4.32	1221.4	0.32607	1.04	NA	NA	0.099	19.728	518.783	0.079218	3877.68	0.0127827	NA	0	0.3165	0.3165	1.19649
MWI0859	7	5	-13.7897	34.4733	491	5	2018-05-05 09:01:35	2018-05-05 09:09:48	Maize	Standing crop	Main	NA	29.832	NA	NA	1.479	NA	77.612	NA	0.024	NA	NA	1.902	41.166	5167.4	NA	1460.03	6.458	0.275	NA	3615.77	NA	4.133	2405.8	0.08959	1.277	NA	NA	0.378	24.397	1815.84	0.0773488	43047.6	0.403216	NA	0	1.452	1.452	8.86516
MWI0860	3	2	-9.70461	33.2776	1258	5	2018-05-05 09:00:01	2018-05-05 09:09:41	Maize	Standing crop	Main	NA	NA	NA	NA	NA	NA	46.359	NA	0.006	0.505	NA	1.359	10.525	3556.99	NA	1374.82	4.903	1.966	0.309	3067.86	NA	5.4	1804.28	0.02408	0.121	NA	NA	0.155	25.439	1712.61	0.0508286	37505	0.776008	6.40283	0.0221	1.6129	1.635	9.08557
MWI0861	2	2	-13.2355	33.3119	1058	9	2018-05-05 09:24:29	2018-05-05 09:30:37	Maize	Field stack	Main	NA	0.957	NA	NA	0.715	NA	50.717	NA	0.005	NA	0.035	1.178	15.96	3330.96	NA	820.162	4.205	1.073	0.056	2049.28	NA	14.127	1191.6	0.03643	0.51	NA	NA	0.083	15.009	772.508	0.076728	10885.7	0.069598	NA	0	0.6994	0.6994	2.4743
MWI0862	3	2	-9.70582	33.2693	1266	5	2018-05-05 09:21:49	2018-05-05 09:31:10	Maize	Standing crop	Main	NA	1.839	NA	NA	NA	NA	56.793	NA	0.005	0.355	NA	1.901	7.607	3556.93	NA	1191.97	4.261	1.401	0.238	2513.85	NA	3.673	1959.85	0.03142	0.285	NA	NA	0.16	23.938	1176.85	0.070325	41641.1	0.860078	22.1505	0.0519	0.9272	0.9791	8.50222
MWI0863	7	5	-13.7812	34.5037	483	5	2018-05-05 09:35:27	2018-05-05 09:41:43	Maize	Standing crop	Main	NA	2.781	0.009	NA	0.925	NA	50.21	NA	NA	NA	NA	1.284	NA	3371.87	NA	1047.26	4.672	0.193	NA	2498.24	NA	2.482	2110.07	0.10273	0.835	NA	NA	0.293	17.211	1129.28	0.0202442	17288	0.337419	NA	0	0.9921	0.9921	4.63467
MWI0864	3	2	-9.70008	33.2856	1232	5	2018-05-05 09:44:04	2018-05-05 09:50:23	Maize	Standing crop	Close pair	NA	3.641	0.003	NA	0.658	NA	56.445	0.121	0.017	0.37	0.002	1.405	24.147	3129.63	NA	1020.63	7.258	0.606	0.262	2196.87	NA	7.943	1760.24	0.00938	0.224	NA	NA	0.163	21.285	520.448	NA	6483.76	0.180881	NA	0	0.4028	0.4028	1.02953
MWI0865	1	1	-15.7435	34.99	852	3	2018-05-05 10:07:56	2018-05-05 10:13:02	Maize	Store	Main	NA	13.694	NA	NA	0.895	NA	69.744	NA	0.019	0.348	NA	1.843	28.582	4191.62	NA	1275.66	6.369	1.446	0.391	3347.8	NA	2.952	1577.74	0.00857	0.961	NA	NA	0.104	23.43	1332.71	0.0241718	27977.9	0.524945	20.9985	0	0.8695	0.8695	6.44455
MWI0866	7	5	-13.7681	34.5546	469	5	2018-05-05 10:11:38	2018-05-05 10:15:48	Maize	Store	Main	NA	5.87	0.01	NA	0.798	NA	52.441	NA	0.026	NA	NA	1.481	20.618	3919.19	NA	1284.27	5.636	0.285	NA	3028.54	NA	9.402	2208.5	0.09232	0.835	NA	NA	0.309	20.635	1398.18	0.318464	29290.4	0.504866	NA	0	1.385	1.385	5.59401
MWI0867	3	2	-9.70145	33.2917	1231	5	2018-05-05 10:11:04	2018-05-05 10:20:31	Maize	Field stack	Close pair	NA	2.782	0.012	NA	0.863	NA	36.557	NA	0.028	0.886	NA	1.608	142.404	5527.94	NA	1411.18	10.099	0.444	0.445	3834.35	NA	10.025	1744.71	0.0059	0.221	NA	NA	0.213	24.988	773.636	0.171819	12067	0.307533	NA	0	0.7406	0.7406	1.06182
MWI0868	3	2	-9.69888	33.2736	1250	5	2018-05-05 10:36:50	2018-05-05 10:44:04	Maize	Standing crop	Main	NA	NA	NA	NA	NA	NA	65.814	NA	0.005	0.051	NA	1.418	7.514	4157.09	NA	1140.8	3.87	1.155	0.102	2946.03	NA	4.669	1602.19	NA	0.226	NA	NA	0.155	25.126	916.046	NA	9317.07	0.173274	NA	0	0.6697	0.6697	2.40497
MWI0869	7	5	-13.7538	34.5976	479	5	2018-05-05 10:52:23	2018-05-05 10:56:50	Maize	Standing crop	Main	NA	7.125	NA	NA	1.536	NA	97.508	NA	0.02	NA	NA	1.457	21.06	4399.85	NA	1438.38	8.073	0.264	NA	3547.18	NA	11.346	1980	0.11614	1.552	NA	NA	0.368	18.623	1156.37	1.23883	13839.5	0.0422262	NA	0	0.4089	0.4089	1.19331
MWI0870	4	3	-15.1314	35.2112	476	5	2018-05-05 10:42:49	2018-05-05 10:57:39	Maize	Standing crop	Main	NA	12.789	NA	NA	0.539	NA	55.477	0.077	0.015	0.707	NA	2.033	NA	4262.87	NA	1224.53	5.13	0.657	0.493	2919.07	NA	3.949	1836.42	0.02599	0.65	NA	NA	0.23	24.232	873.359	0.0768363	17757.1	0.560768	16.256	0	0.6471	0.6471	7.09
MWI0871	5	4	-11.0965	33.8589	1091	5	2018-05-03 09:39:46	2018-05-03 09:45:30	Maize	Standing crop	Main	NA	NA	NA	NA	0.197	NA	46.42	NA	NA	NA	NA	1.877	25.011	4944.45	NA	1391.36	5.95	0.231	NA	3565.96	NA	1.974	2138.85	0.03242	0.213	NA	NA	0.224	27.16	1063.51	0.0649898	16383.8	0.128506	6.68798	0	0.5561	0.5561	4.57429
MWI0872	5	4	-11.1263	33.9174	1145	5	2018-05-03 10:50:53	2018-05-03 11:00:17	Maize	Standing crop	Main	NA	NA	NA	NA	0.42	NA	33.542	NA	0.018	0.263	NA	2.116	NA	4303.41	NA	1220.64	6.912	NA	0.212	2623.5	NA	6.967	2140.42	NA	0.154	NA	NA	0.242	18.059	1077.8	0.636622	15631.7	0.534661	7.6455	0	0.44	0.44	0.531431
MWI0873	5	4	-11.1295	33.9247	1116	8	2018-05-03 11:15:20	2018-05-03 11:21:28	Maize	Standing crop	Close pair	NA	NA	NA	NA	0.57	NA	51.286	NA	0.03	0.328	NA	1.806	14.941	4768.14	NA	1380.49	4.353	0.334	0.257	3152.93	NA	1.789	1909.39	NA	0.399	NA	NA	0.204	27.051	1305.66	0.0646776	29276.9	0.353844	21.1924	0.0142	0.9618	0.976	8.0379
MWI0874	3	2	-9.69263	33.2626	1286	5	2018-05-05 11:08:32	2018-05-05 11:22:44	Maize	Standing crop	Main	NA	NA	NA	NA	NA	NA	46.229	NA	0.003	0.042	0.001	1.439	17.488	4674.54	NA	1324.55	6.168	0.656	NA	3328.03	NA	9.188	1903.81	0.00666	0.13	NA	NA	0.161	27.774	2196.43	0.0346773	48101.2	1.09838	4.76859	0	1.239	1.239	5.38662
MWI0875	4	3	-15.0787	35.2161	477	5	2018-05-05 11:39:02	2018-05-05 11:48:47	Maize	Store	Main	NA	2.969	NA	NA	NA	NA	45.707	NA	NA	0.095	0.018	2.13	NA	3913.13	NA	1284.65	5.846	0.723	0.175	3121.99	NA	5.538	2009.36	0.02061	0.387	NA	NA	0.193	24.304	1276.19	0.0565306	23653.9	0.448308	14.6193	0	0.7237	0.7237	11.0827
MWI0876	1	1	-15.7806	34.9756	941	5	2018-05-05 11:42:33	2018-05-05 11:51:21	Maize	Store	Close pair	NA	9.096	NA	NA	0.33	NA	49.81	NA	0.017	0.303	NA	1.412	20.875	3697.54	NA	1052.85	5.082	1.584	0.213	2656.7	NA	3.539	1397.13	0.00616	0.381	NA	NA	0.094	19.602	1277.49	0.222579	20638.9	0.53528	NA	0	0.9693	0.9693	4.60593
MWI0877	7	5	-13.6925	34.5788	464	5	2018-05-05 12:01:02	2018-05-05 12:06:05	Rice	Standing crop	Main	NA	136.944	0.025	NA	5.067	NA	106.29	NA	0.078	NA	NA	2.479	95.422	2919.65	NA	1413.33	21.457	0.175	0.628	2762.3	NA	16.192	1688.88	0.03175	1.544	NA	NA	0.503	22.466	1588.09	4.34001	31963.1	0.367142	NA	0	1.096	1.096	5.415
MWI0878	1	1	-15.7818	34.9768	956	5	2018-05-05 12:08:40	2018-05-05 12:17:44	Maize	Store	Close pair	NA	6.985	NA	NA	0.167	NA	50.834	NA	0.01	0.186	NA	1.882	18.013	4414.31	NA	1229.86	5.277	1.879	0.129	3337.8	NA	1.959	1422.24	0.01019	0.3	NA	NA	0.086	27.986	1333.69	0.0262503	21134.6	0.960448	8.41402	0.0074	0.7979	0.8053	5.81518
MWI0879	2	2	-13.2833	33.2345	1029	9	2018-05-05 10:12:46	2018-05-05 10:18:33	Maize	Field stack	Main	NA	1.138	NA	NA	1.387	NA	74.195	NA	0.046	NA	0.003	1.47	19.292	3396.89	NA	1052.43	5.567	0.514	0.056	2642.38	NA	6.813	1429.77	0.04022	0.4	NA	NA	0.096	18.124	777.95	0.109348	10095.3	0.118293	NA	0	0.3638	0.3638	0.75693
MWI0880	4	3	-15.0625	35.2221	470	5	2018-05-05 12:12:37	2018-05-05 12:20:43	Maize	Standing crop	Main	NA	50.136	NA	NA	1.213	NA	159.104	NA	0.051	1.428	0.032	2.017	93.346	3991.86	NA	1235.94	7.858	0.299	0.704	2949.98	0.037	4.639	2105.58	NA	1.601	NA	NA	0.369	27.271	1135.33	0.986121	23238.9	1.19996	43.2815	0	1.365	1.365	12.083
MWI0881	5	4	-11.1758	33.9581	1171	7	2018-05-03 12:28:50	2018-05-03 12:36:23	Maize	Standing crop	Main	NA	NA	NA	NA	0.27	NA	40.596	NA	NA	NA	NA	2.201	NA	3063.38	NA	1006.11	4.1	0.472	NA	1795.39	NA	1.866	2046.88	0.02187	0.203	NA	NA	0.213	19.142	1512.4	0.22188	24133.8	0.320008	5.76433	0	0.4966	0.4966	1.11745
MWI0882	5	4	-11.2178	33.9186	1137	5	2018-05-03 14:24:29	2018-05-03 14:30:09	Maize	Field stack	Main	NA	NA	NA	NA	0.122	NA	46.114	NA	0.008	NA	NA	1.486	NA	3943.01	NA	1115.36	3.719	0.555	NA	2825.82	NA	3.6	1938.78	0.01717	0.112	NA	NA	0.219	18.622	1058.73	0.077434	9087.84	0.0179715	6.12841	0	0.5152	0.5152	3.57789
MWI0883	5	4	-11.2696	33.9606	1224	6	2018-05-03 15:44:12	2018-05-03 15:51:24	Maize	Standing crop	Main	NA	NA	NA	NA	0.094	NA	52.576	NA	NA	NA	NA	1.503	NA	4186.99	NA	1036.81	3.896	3.42	NA	2711.52	NA	2.47	1883.43	0.01417	0.176	NA	NA	0.191	20.517	786.939	0.0438626	9707.18	0.278933	1.92593	0.0024	0.4813	0.4837	4.10893
MWI0884	5	4	-11.2311	33.7939	1139	5	2018-05-03 17:31:37	2018-05-03 17:39:18	Maize	Standing crop	Main	NA	NA	NA	NA	0.435	NA	57.279	NA	0.024	0.618	0.004	1.722	15.165	4389.98	NA	1233.83	5.096	0.498	0.279	3121.4	NA	8.098	2024.46	0.02477	0.228	NA	NA	0.199	20.631	1482.83	0.056631	23171.5	0.138944	5.42773	0.0052	0.7306	0.7358	4.5518
MWI0885	5	4	-11.4242	33.8523	1221	6	2018-05-05 08:36:46	2018-05-05 08:43:46	Maize	Standing crop	Main	NA	NA	NA	NA	0.682	NA	35.87	NA	0.025	NA	NA	1.696	NA	3394.43	NA	1106.08	7.869	0.168	NA	2365.76	NA	5.7	2178.99	NA	0.167	NA	NA	0.2	21.235	1647.58	0.778843	35160.7	0.460255	11.5937	0	0.5604	0.5604	0.760043
MWI0886	8	6	-16.3936	34.7774	162	5	2018-05-05 09:55:29	2018-05-05 10:00:38	Pearl millet	Store	Main	NA	28.171	0.011	NA	0.549	NA	152.826	NA	0.1	6.805	0.014	3.089	76.334	4312.95	NA	2139.43	17.24	1.311	3.188	3992.2	NA	4.809	1961.97	0.20157	0.844	0.001	0.001	0.339	16.778	1418.33	0.0275032	23760.5	0.325875	90.7383	0.03	1.164	1.194	22.6254
MWI0887	8	6	-16.3474	34.7072	155	5	2018-05-05 11:16:30	2018-05-05 11:20:13	Pearl millet	Store	Main	NA	5.479	0.012	NA	2.056	NA	181.067	0.02	0.058	0.143	0.004	3.529	41.169	6713.23	NA	1536.08	9.743	0.543	0.853	3647.13	NA	3.822	1897.4	0.10259	3.335	0.001	NA	0.273	22.652	1073.41	0.0224738	22846.9	0.232094	128.634	0	0.8658	0.8658	16.1086
MWI0888	5	4	-11.491	33.8122	1352	5	2018-05-05 09:57:58	2018-05-05 10:04:03	Maize	Standing crop	Main	NA	NA	NA	NA	0.184	NA	57.572	NA	NA	NA	NA	1.289	NA	3814.77	NA	1009.57	3.809	0.568	NA	2310.92	NA	0.95	1844.92	0.03044	0.233	NA	NA	0.216	17.527	1746.02	0.0506837	27773.5	0.101741	9.3133	0.0053	0.8076	0.8129	5.87465
MWI0889	2	2	-13.2481	33.1612	1075	8	2018-05-05 12:08:56	2018-05-05 12:13:48	Maize	Store	Main	NA	7.045	NA	NA	0.921	NA	60.649	NA	0.013	0.05	0.006	1.286	21.86	3448.24	NA	1085.45	5.555	0.232	0.055	2640.85	NA	4.226	1500.12	0.05338	0.308	NA	NA	0.079	18.055	836.753	0.0946274	10977.6	0.0880758	NA	0	0.4807	0.4807	1.35563
MWI0890	5	4	-11.488	33.8922	1320	6	2018-05-05 11:41:17	2018-05-05 11:49:34	Maize	Standing crop	Main	NA	NA	NA	NA	0.903	NA	54.029	NA	0.008	0.298	0.002	2.148	22.329	4569.4	NA	1497.87	7.304	0.164	0.151	2789.23	NA	7.316	1933.59	NA	0.296	NA	NA	0.215	21.378	2094.17	0.0926705	33448.5	0.313063	15.0461	0	1.564	1.564	3.2379
MWI0891	5	4	-11.4878	33.8977	1336	5	2018-05-05 12:05:41	2018-05-05 12:13:32	Maize	Standing crop	Close pair	NA	NA	NA	NA	0.312	NA	58.185	NA	NA	0.246	0.006	2.085	16.598	4805.37	NA	1442.28	6.483	0.176	0.182	3334.96	NA	6.66	1769.41	0.01711	0.178	NA	NA	0.206	23.185	1020.42	0.245767	14516.4	0.414278	5.39935	0	0.5574	0.5574	1.47341
MWI0892	1	1	-15.8067	34.9815	975	5	2018-05-05 12:53:54	2018-05-05 13:03:45	Maize	Store	Main	NA	3.907	NA	NA	0.494	NA	58.845	NA	0.02	0.333	NA	1.97	22.618	4813.04	NA	1187.93	4.851	1.837	0.36	3344.06	NA	3.179	1438.95	0.004	0.492	NA	NA	0.069	20.948	1321.98	0.329714	18598.4	0.795719	NA	0	1.07	1.07	3.66411
MWI0893	5	4	-11.1453	33.9722	1207	5	2018-05-03 13:11:13	2018-05-03 13:20:10	Maize	Standing crop	Main	NA	NA	NA	NA	0.163	NA	55.379	NA	NA	0.283	NA	1.008	NA	3379.97	NA	1228.1	4.608	0.379	0.163	2786.89	NA	0.994	2181.62	NA	0.228	NA	NA	0.21	21.779	1429.98	0.042534	27713.3	0.163587	7.0836	0	1.426	1.426	9.36101
MWI0894	5	4	-11.4638	33.9685	1250	6	2018-05-05 12:56:43	2018-05-05 13:03:38	Maize	Standing crop	Main	NA	NA	NA	NA	0.267	NA	40.805	NA	0.096	NA	0.032	3.505	18.356	3900.76	NA	1575.65	14.341	NA	0.107	3194.49	NA	24.022	2500.86	NA	0.162	NA	NA	0.232	28.912	1504.47	11.9117	26336.7	0.118059	2.00518	0	0.5757	0.5757	0.186296
MWI0895	7	5	-13.7458	34.49	488	5	2018-05-05 13:34:23	2018-05-05 13:39:04	Maize	Standing crop	Main	NA	2.643	NA	NA	1.288	NA	51.883	NA	NA	NA	NA	1.59	NA	4203.16	NA	1266.2	5.698	0.588	NA	3050.51	NA	2.024	2078.16	0.11803	1.049	NA	NA	0.293	21.506	1827.22	0.0326084	34802.3	0.678642	114.131	0	4.33	4.33	18.3748
MWI0896	4	3	-15.0761	35.2387	485	5	2018-05-05 13:23:12	2018-05-05 13:43:10	Maize	Store	Close pair	NA	NA	NA	NA	0.636	NA	54.053	NA	0.024	0.095	NA	1.792	NA	3838.72	NA	1147.89	5.011	0.272	0.169	2812	NA	6.501	1875.42	NA	1.059	NA	NA	0.209	23.263	735.836	0.0391088	15959.2	0.241931	33.3336	0.023	0.5779	0.6009	12.782
MWI0897	1	1	-15.8121	35.0055	1027	3	2018-05-05 13:39:23	2018-05-05 13:46:10	Maize	Store	Main	NA	13.071	NA	NA	0.249	NA	62.43	NA	0.013	0.382	NA	1.594	26.378	4004.82	NA	1181.86	4.805	2.076	0.21	2911.74	NA	1.782	1333.03	0.02313	0.361	NA	NA	0.089	24.368	1313.76	0.027083	18873.9	1.35579	2.43892	0	1.132	1.132	3.90502
MWI0898	5	4	-11.515	33.934	1328	7	2018-05-05 13:45:00	2018-05-05 13:52:27	Maize	Standing crop	Main	NA	NA	NA	NA	0.091	NA	39.367	NA	NA	NA	0.017	1.213	NA	3459.15	NA	1084.53	4.085	0.194	NA	2604.87	NA	10.417	1985.79	NA	0.1	NA	NA	0.219	15.361	1476.26	0.413796	18893.9	0.0938123	6.13368	0	0.8549	0.8549	1.40748
MWI0899	4	3	-15.0791	35.2357	481	5	2018-05-05 13:58:00	2018-05-05 14:10:49	Maize	Standing crop	Close pair	NA	NA	NA	NA	0.619	NA	59.213	NA	0.03	NA	NA	2.079	NA	3811.13	NA	1163.28	5.86	0.542	0.237	2733.93	NA	5.243	1967.35	NA	0.864	NA	NA	0.211	20.026	962.566	0.0276106	21262.6	0.297566	32.7288	0.0624	1.2356	1.298	18.7875
MWI0900	1	1	-15.8266	35.0105	1030	3	2018-05-05 14:12:28	2018-05-05 14:17:03	Maize	Store	Main	NA	41.823	0.011	NA	0.62	NA	67.723	NA	0.026	0.846	NA	2.03	100.807	4046.08	NA	1134.48	5.301	1.755	0.387	2991.67	NA	2.275	1264.34	0.0151	0.607	NA	NA	0.347	21.948	1247.09	0.0364349	19409.2	0.354069	12.9379	0	0.7177	0.7177	2.2221
MWI0901	7	5	-13.7744	34.4697	497	5	2018-05-05 14:15:37	2018-05-05 14:23:17	Maize	Standing crop	Main	NA	9.948	NA	NA	1.177	NA	58.969	NA	NA	NA	NA	1.351	26.777	4238.91	NA	1436.77	5.522	0.373	NA	3360.14	NA	2.359	2348.91	0.54326	1.022	NA	NA	0.308	22.836	1387.11	0.193791	23538.6	0.330695	NA	0	1.302	1.302	4.81521
MWI0902	4	3	-15.0537	35.2466	461	5	2018-05-05 14:25:40	2018-05-05 14:43:58	Maize	Standing crop	Main	NA	NA	NA	NA	NA	0.033	66.649	NA	NA	NA	NA	1.689	NA	4671.74	NA	1495.57	6.895	0.301	0.109	3754.95	NA	5.107	1769.05	NA	0.56	NA	NA	0.198	24.121	935.088	0.0394715	16251.5	0.376494	16.6044	0	0.586	0.586	4.92175
MWI0903	1	1	-15.8314	35.006	1050	4	2018-05-05 14:51:06	2018-05-05 14:57:43	Maize	Store	Main	NA	15.662	NA	NA	0.261	NA	54.195	NA	0.031	0.362	NA	2.369	29.88	4581.99	NA	1487.86	6.785	1.872	0.225	3689.28	NA	2.054	1617.34	0.00576	0.335	NA	NA	0.101	29.834	1993.81	0.024152	43444.5	0.230389	11.265	0.0087	1.4813	1.49	7.98194
MWI0904	4	3	-15.0673	35.2928	491	5	2018-05-05 15:07:51	2018-05-05 15:28:03	Maize	Standing crop	Main	NA	3.531	NA	NA	NA	NA	43.294	NA	NA	0.074	NA	1.243	NA	3661.23	NA	925.47	3.637	0.669	NA	2685.52	NA	1.799	1727.76	NA	0.664	NA	NA	0.193	15.776	859.959	0.0322325	14321.4	0.350911	21.322	0.0034	0.9847	0.9881	8.9669
MWI0905	3	2	-9.68541	33.2319	1307	5	2018-05-05 16:47:23	2018-05-05 16:55:53	Maize	Standing crop	Main	NA	10.507	NA	NA	NA	NA	45.725	NA	0.009	0.539	NA	1.322	36.863	3435.28	NA	930.863	3.653	1.093	0.302	2079.3	NA	4.964	1595.78	0.01839	0.299	NA	NA	0.18	16.661	1445.6	NA	28728.9	0.550856	NA	0	0.6613	0.6613	0.921909
MWI0906	2	2	-13.3451	33.0144	1070	9	2018-05-05 14:03:15	2018-05-05 14:08:29	Maize	Store	Main	NA	15.369	0.003	NA	1.533	NA	79.207	NA	0.012	0.346	NA	1.775	16.048	3557.51	NA	1026.56	4.394	0.89	0.336	2327.92	NA	1.873	1830.87	0.152	0.595	NA	NA	0.271	17.412	542.789	0.0532972	5907.71	0.0742376	NA	0	0.7135	0.7135	3.73842
MWI0907	8	6	-16.3345	34.7733	126	5	2018-05-05 08:37:20	2018-05-05 08:44:15	Sorghum	Store	Main	NA	379.48	0.026	NA	13.7	NA	669.447	0.02	0.269	4.261	0.01	3.312	364.649	4886.42	0.066	1422.24	17.194	1.041	2.496	2815.84	NA	2.065	1852.89	0.4231	2.473	0.003	0.005	1.019	17.958	1507.37	0.019959	29135	0.383806	43.8002	0	1.181	1.181	22.0667
MWI0908	8	6	-16.4558	34.8777	101	5	2018-05-07 08:10:27	2018-05-07 08:15:58	Sorghum	Store	Main	NA	6.309	NA	NA	0.33	NA	139.352	NA	0.024	0.067	0.007	2.76	18.436	4370.32	NA	1404.05	7.366	2.012	0.353	2955.6	NA	5.28	1818.93	0.10772	0.53	0.001	0.001	0.271	14.405	1796.15	0.0177457	40832.3	0.547324	6.92799	0.46	1.695	2.155	33.8228
MWI0909	7	5	-13.834	34.525	482	5	2018-05-07 09:32:37	2018-05-07 09:37:23	Maize	Field stack	Main	NA	5.277	NA	NA	0.327	NA	56.629	NA	NA	NA	NA	1.934	28.974	5561.66	NA	1895.89	6.545	1.077	NA	4013.32	NA	4.303	2422.79	0.42631	0.377	NA	NA	0.308	30.885	2632.28	0.0144107	63904.8	1.10894	NA	0	3.416	3.416	16.6902
MWI0910	2	2	-13.3078	33.391	1045	8	2018-05-07 09:42:42	2018-05-07 09:50:29	Maize	Field stack	Main	NA	4.475	NA	NA	1.755	NA	63.497	NA	0.017	0.096	0.009	2.768	23.822	4161.88	NA	1163.64	5.671	0.396	0.361	2964.3	NA	11.063	1597.07	0.02668	0.754	NA	NA	0.103	22.213	733.057	0.102448	8852.05	0.054724	NA	0	0.5572	0.5572	2.12702
MWI0911	7	5	-13.7974	34.4217	498	5	2018-05-07 11:52:08	2018-05-07 12:01:09	Maize	Standing crop	Main	NA	3.511	NA	NA	0.351	NA	47.794	NA	NA	NA	NA	1.21	NA	3487.32	NA	1092.05	4.05	0.494	NA	2621.55	NA	0.896	2123.14	0.02936	0.394	NA	NA	0.324	21.557	1568.12	0.00820626	40972.5	0.507443	NA	0	1.452	1.452	12.0439
MWI0912	8	6	-16.4301	34.9699	47	5	2018-05-07 09:01:59	2018-05-07 09:08:42	Maize	Standing crop	Main	NA	7.798	NA	NA	0.167	NA	73.516	NA	0.037	0.062	NA	2.724	22.677	5033.99	0.035	1266.92	7.055	0.609	0.182	3421.67	NA	2.216	2244.72	0.04918	0.268	0.001	0.001	0.28	25.007	2730.45	0.0222387	50301	0.435223	3.78222	0.42	1.644	2.064	27.1664
MWI0913	5	4	-11.4062	33.8029	1231	6	2018-05-05 16:50:33	2018-05-05 16:57:39	Maize	Standing crop	Main	NA	NA	NA	NA	0.298	NA	42.26	NA	0.023	0.271	NA	2.326	NA	3437.83	NA	1123.27	6.038	0.56	0.242	2090.11	NA	5.495	1779.28	NA	0.152	NA	NA	0.206	18.724	1051.39	0.552979	16328.4	0.327852	5.59011	0	0.2561	0.2561	1.17395
MWI0914	4	3	-15.0575	35.3845	552	11	2018-05-07 12:05:22	2018-05-07 12:19:26	Maize	Store	Main	NA	6.873	NA	NA	NA	NA	53.116	NA	0.008	0.093	NA	1.781	NA	4555.37	NA	1295.88	5.554	0.603	0.264	3327.97	NA	2.512	1723.01	0.02701	0.36	NA	NA	0.204	23.966	986.461	0.0659311	16469.3	0.538684	6.75918	0	0.9797	0.9797	9.77723
MWI0915	5	4	-11.2727	33.7499	1239	5	2018-05-07 09:03:06	2018-05-07 09:10:09	Maize	Standing crop	Main	NA	NA	NA	NA	0.258	NA	31.345	NA	NA	0.258	NA	1.289	NA	3693.43	NA	921.523	4.416	0.202	0.423	1901.38	NA	3.605	2053.84	NA	0.168	NA	NA	0.228	11.679	1465.7	2.20595	29892.6	0.331751	6.52569	0	0.6259	0.6259	1.13723
MWI0916	5	4	-11.1879	33.8637	1048	7	2018-05-07 10:39:49	2018-05-07 10:45:56	Maize	Standing crop	Main	NA	NA	NA	NA	0.093	NA	49.639	NA	NA	0.132	NA	1.393	NA	3999.27	NA	1190.18	3.899	0.787	0.159	2797.11	NA	2.111	1891.3	NA	0.159	NA	NA	0.224	21.5	718.028	0.105733	10000.7	0.222168	9.88918	0	0.8676	0.8676	4.70927
MWI0917	4	3	-15.043	35.4567	699	5	2018-05-07 12:43:07	2018-05-07 12:55:29	Maize	Store	Main	NA	3.802	NA	NA	0.567	NA	43.298	NA	0.031	0.095	NA	1.272	NA	3043.56	NA	962.22	5.097	0.263	0.105	2242.99	NA	5.641	1859.15	NA	0.359	NA	NA	0.189	17.17	1313.77	0.0327872	32035.2	0.505291	17.9662	0	0.7002	0.7002	14.9281
MWI0918	7	5	-13.8256	34.372	536	5	2018-05-07 12:52:35	2018-05-07 12:56:52	Maize	Standing crop	Main	NA	2.186	NA	NA	0.36	NA	42.973	NA	NA	NA	NA	1.546	18.59	3864.27	NA	1252.29	5.318	0.102	NA	2760.47	NA	2.798	2336.75	0.02581	0.44	NA	NA	0.275	23.721	982.398	0.159942	15811	0.0934851	NA	0	0.4979	0.4979	2.45203
MWI0919	4	3	-15.0359	35.5038	633	5	2018-05-07 13:29:22	2018-05-07 13:41:34	Maize	Store	Main	NA	5.596	NA	NA	0.703	NA	85.581	NA	0.019	0.079	0.002	1.98	NA	4062.33	NA	1282.83	5.412	0.988	0.161	2998.99	NA	7.127	1819.36	0.13547	0.537	NA	NA	0.216	23.187	770.065	0.132745	6792.13	0.274882	14.3998	0	0.6501	0.6501	2.17473
MWI0920	7	5	-13.8503	34.4271	523	5	2018-05-07 14:06:06	2018-05-07 14:14:18	Maize	Standing crop	Main	NA	131.926	0.01	NA	0.692	NA	53.219	NA	0.063	NA	NA	2.284	123.215	3400.93	NA	1097.16	6.288	0.139	0.477	2057.62	NA	7.037	1851.15	0.00995	0.39	NA	NA	0.555	21.973	993.57	0.0367892	13627.1	0.136677	NA	0	0.579	0.579	3.21662
MWI0921	4	3	-15.0947	35.5213	633	8	2018-05-07 14:12:06	2018-05-07 14:23:19	Sorghum	Standing crop	Main	NA	60.59	NA	NA	1.648	NA	154.989	NA	0.026	0.861	NA	2.72	NA	4104.98	NA	1688.47	17.526	1.661	0.41	3072.99	0.026	5.452	1573.41	0.07181	1.494	NA	NA	0.285	19.18	985.604	0.0837715	13647.3	0.368084	8.75705	0	0.5834	0.5834	1.84032
MWI0922	8	6	-16.4812	34.7658	194	5	2018-05-07 10:27:55	2018-05-07 10:32:23	Pearl millet	Store	Main	NA	26.919	0.01	NA	0.74	NA	185.717	0.012	0.113	0.122	0.009	4.852	81.58	4317.09	NA	1176.26	8.989	0.831	0.8	2370.36	NA	4.486	1910.24	0.02361	1.005	0.002	0.001	0.329	42.189	3433.55	0.0150252	71562.2	0.185259	6.00253	0	1.706	1.706	22.8576
MWI0923	8	6	-16.4165	34.9104	73	5	2018-05-07 11:59:52	2018-05-07 12:04:24	Sorghum	Store	Main	NA	16.761	NA	NA	0.382	NA	138.795	NA	0.049	1.345	NA	3.221	41.674	4837.33	NA	1564.76	12.44	1.08	1.031	3517.21	NA	1.425	1958.68	0.20707	0.518	0.001	NA	0.31	19.265	794.341	0.0349968	16863.5	0.481913	5.89922	0.3	0.738	1.038	14.366
MWI0924	8	6	-16.3921	34.9455	44	5	2018-05-07 13:02:54	2018-05-07 13:08:34	Rice	Standing crop	Main	NA	20.792	0.019	NA	0.304	NA	105.01	0.016	0.045	0.255	0.002	3.819	21.182	2712.59	NA	1292.91	18.247	0.723	0.423	2976.96	NA	0.372	1712.16	0.02599	0.515	0.001	NA	0.29	25.336	2730.56	0.0187263	60498.4	0.942624	5.037	0.45	2.468	2.918	27.2181
MWI0925	8	6	-16.3427	34.9273	35	5	2018-05-07 14:39:20	2018-05-07 14:43:57	Rice	Standing crop	Close pair	NA	18.173	0.03	NA	0.434	0.035	192.516	0.018	0.05	0.34	NA	4.115	28.95	3115.91	NA	1530.46	23.608	0.786	0.439	3403.63	NA	0.371	1878.91	0.02797	0.828	NA	NA	0.304	31.092	2173.92	0.0165059	64963.6	1.84512	3.78636	0.01	4.14	4.15	24.4282
MWI0926	5	4	-11.3563	34.0001	1362	6	2018-05-07 12:17:35	2018-05-07 12:25:20	Maize	Standing crop	Main	NA	NA	NA	NA	0.671	NA	36.701	NA	0.018	NA	0.004	1.311	NA	4084.91	NA	1569.14	8.198	0.08	NA	3203.5	NA	12.228	2180.21	NA	0.23	NA	NA	0.207	21.248	1628.55	2.74564	29795.1	0.133635	6.28877	0	0.6279	0.6279	0.337095
MWI0927	4	3	-15.0885	35.4628	658	5	2018-05-07 15:17:01	2018-05-07 15:30:13	Maize	Standing crop	Main	NA	NA	NA	NA	0.538	NA	24.447	NA	0.016	0.303	0.001	1.555	NA	3470.65	NA	1368.95	5.656	0.462	0.274	2916.08	NA	10.596	1919.14	NA	0.228	NA	NA	0.214	19.719	625.5	0.424171	5412.73	0.112066	12.5363	0	0.4194	0.4194	0.612435
MWI0928	8	6	-16.4565	34.8702	102	5	2018-05-07 15:57:43	2018-05-07 16:03:19	Maize	Store	Main	NA	NA	0.008	NA	0.131	NA	42.706	NA	0.011	0.049	NA	2.663	13.091	3943.96	NA	1240.98	6.2	0.335	0.114	2821.01	NA	1.166	2006.29	0.03794	0.121	NA	NA	0.261	20.32	1587.62	0.0229931	38265.3	0.478786	7.28262	0.17	1.516	1.686	34.0488
MWI0929	2	2	-13.1148	33.2652	1029	8	2018-05-07 14:32:06	2018-05-07 14:39:03	Maize	Standing crop	Main	NA	2.048	NA	NA	1.324	NA	47.938	NA	0.004	NA	0.003	1.362	19.587	4319.4	NA	1068.39	6.158	0.743	0.155	3139.54	NA	2.565	1436.06	0.1765	0.66	NA	NA	0.073	18.976	633.881	0.159948	8411.21	0.105018	NA	0	0.7861	0.7861	2.33231
MWI0930	2	2	-13.0978	33.2529	1005	7	2018-05-07 15:13:15	2018-05-07 15:20:13	Maize	Store	Main	NA	4.293	0.004	NA	1.544	NA	65.049	NA	0.007	0.111	NA	1.531	21.731	4182.26	NA	1032.95	4.735	1.488	0.099	3297.9	NA	1.727	1468.39	0.09906	1.037	NA	NA	0.085	18.057	633.551	0.0544216	8692.86	0.0866809	NA	0	0.7648	0.7648	3.19493
MWI0931	2	2	-13.1241	33.2623	1017	7	2018-05-07 15:48:37	2018-05-07 15:55:57	Maize	Field stack	Main	NA	2.51	NA	NA	0.708	NA	36.899	NA	0.007	0.072	0.064	1.749	20.663	3145.42	NA	957.031	3.935	0.399	0.657	2079.7	NA	12.311	1515.91	0.00823	0.578	NA	NA	0.076	18.856	1494.86	0.0354132	32191.9	0.281774	NA	0	2.598	2.598	10.7873
MWI0932	3	2	-9.55412	33.1327	1299	5	2018-05-07 11:41:50	2018-05-07 11:54:30	Maize	Standing crop	Main	NA	1.455	NA	NA	NA	NA	41.087	NA	0.024	0.399	NA	1.994	31.095	5061.11	NA	1325.49	4.697	0.439	0.424	3653.2	NA	3.282	1656.16	NA	0.194	NA	NA	0.156	28.185	942.977	NA	25553.5	0.493807	NA	0	1.636	1.636	7.60335
MWI0933	3	2	-9.61598	33.0595	1374	5	2018-05-07 13:34:56	2018-05-07 13:43:21	Maize	Standing crop	Close pair	NA	NA	NA	NA	NA	NA	36.72	NA	0.014	0.96	NA	1.438	6.07	4396.95	NA	921.91	3.354	0.917	0.526	2309.95	NA	4.95	1250.71	0.01569	0.227	NA	NA	0.16	19.875	1150.22	NA	16752	0.356454	NA	0	1.021	1.021	1.87819
MWI0934	3	2	-9.60942	33.0576	1358	5	2018-05-07 13:51:13	2018-05-07 14:04:08	Maize	Standing crop	Close pair	0.001	NA	NA	NA	NA	NA	65.274	NA	0.01	NA	NA	3.585	10.107	5123.96	NA	1487.93	7.283	0.107	0.159	2980.27	NA	10.251	1928.79	0.04579	0.365	NA	NA	0.161	26.344	1495.39	NA	24484.9	0.363504	NA	0	0.6486	0.6486	0.767265
MWI0935	3	2	-9.58215	33.1615	1370	5	2018-05-07 15:02:12	2018-05-07 15:11:22	Maize	Standing crop	Main	NA	NA	NA	NA	NA	NA	41.807	NA	0.014	0.314	0.002	1.318	NA	3267.67	NA	1304.34	7.129	0.39	0.312	2816.39	NA	8.632	1293.02	0.01562	0.286	NA	NA	0.152	20.349	1132.03	0.152206	19995	0.383971	NA	0	0.9172	0.9172	1.31713
MWI0936	3	2	-9.58168	33.2147	1362	5	2018-05-07 15:39:19	2018-05-07 15:45:39	Maize	Standing crop	Main	NA	14.996	NA	NA	0.629	NA	28.08	NA	0.04	1.571	0.002	1.671	10.347	3356.23	NA	1160.75	6.441	0.676	0.76	2390.31	NA	8.486	1785.59	0.00877	0.27	NA	0.001	0.157	23.313	1735.16	0.210698	40511.7	0.510125	NA	0	1.099	1.099	0.86235
MWI0937	4	3	-15.0221	35.4193	548	5	2018-05-08 10:53:19	2018-05-08 11:05:08	Sorghum	Standing crop	Main	NA	NA	NA	NA	0.709	NA	149.32	NA	0.011	0.538	NA	2.32	NA	4215.17	NA	1887.55	13.119	2.751	0.788	3460.35	NA	2.08	1780.06	0.05686	0.765	NA	NA	0.196	23.33	1223.76	0.0338257	20817.3	0.405524	8.15962	0.0064	2.2626	2.269	17.0067
MWI0938	2	1	-12.6051	33.518	1194	7	2018-05-08 13:16:43	2018-05-08 13:23:15	Maize	Field stack	Main	NA	1.43	NA	NA	0.471	NA	70.907	NA	0.01	0.096	0.006	1.852	13.59	4415.1	NA	1208.98	6.577	NA	0.091	3587.12	NA	5.803	1246.47	0.05483	0.277	NA	NA	0.075	18.811	817.13	0.0529606	10453.1	0.143531	NA	0	0.586	0.586	3.12359
MWI0939	4	3	-14.9726	35.512	683	7	2018-05-08 13:05:11	2018-05-08 13:23:07	Maize	Standing crop	Main	NA	NA	NA	NA	2.396	NA	55.458	NA	0.052	0.393	0.001	1.833	NA	4179.25	NA	1204.58	7.351	0.24	0.754	2956.59	NA	7.779	1581.69	0.02105	0.86	NA	NA	0.18	21.192	675.114	8.70497	4690.87	0.0459789	33.4082	0	0.2187	0.2187	0.573536
MWI0940	7	5	-13.8794	34.3828	585	5	2018-05-08 09:50:06	2018-05-08 09:54:31	Maize	Field stack	Main	NA	2.005	NA	NA	NA	NA	30.967	NA	NA	NA	NA	0.871	NA	3131.19	NA	929.52	3.033	0.222	NA	2239.48	NA	1.609	2192.9	0.00988	0.143	NA	NA	0.274	17.423	1026.3	0.348547	18330.5	0.307143	NA	0	0.95	0.95	5.05529
MWI0941	2	1	-12.6677	33.5575	1138	8	2018-05-08 14:28:51	2018-05-08 14:36:22	Maize	Standing crop	Main	NA	3.016	NA	NA	1.063	NA	51.878	NA	0.006	NA	0.001	1.599	NA	3890.69	NA	913.753	3.874	NA	0.212	2618.28	NA	3.328	1028.58	0.14167	0.374	NA	NA	0.064	17.644	695.11	0.0680919	9000.64	0.188787	NA	0	0.5282	0.5282	1.62852
MWI0942	1	1	-15.5842	34.7897	367	5	2018-05-07 12:32:40	2018-05-07 12:40:44	Sorghum	Store	Main	NA	39.061	NA	NA	2.4	NA	365.568	NA	0.073	2.563	0.016	5.072	74.697	5216.32	NA	1974.63	18.404	4.443	1.56	3516.62	0.196	6.714	1223.6	0.18482	2.848	NA	NA	0.188	19.549	815.065	0.0303366	16803	0.292384	NA	0	0.6993	0.6993	5.72868
MWI0943	4	3	-15.0161	35.5491	623	8	2018-05-08 14:32:53	2018-05-08 14:52:56	Maize	Store	Main	NA	NA	NA	NA	0.733	NA	48.51	NA	0.009	0.488	0.013	1.487	NA	4094.28	NA	1255.96	7.025	0.236	0.431	3116.73	NA	13.722	1694.74	NA	0.553	NA	NA	0.19	25.351	847.062	0.546783	10292.8	0.179398	41.3956	0	0.8606	0.8606	3.59151
MWI0944	1	2	-15.7544	34.9005	675	5	2018-05-08 13:37:49	2018-05-08 13:46:45	Maize	Standing crop	Close pair	NA	139.444	0.003	NA	1.061	NA	77.676	0.164	0.051	0.579	NA	2.571	101.57	4621.01	NA	1428.9	8.094	0.322	0.283	3375.74	NA	2.476	1754.55	0.01471	0.767	NA	NA	0.444	25.271	2085.27	0.0361345	47561.9	0.11588	NA	0	1.223	1.223	9.11365
MWI0945	1	2	-15.7416	35.0674	1032	5	2018-05-08 15:43:07	2018-05-08 15:48:47	Maize	Store	Main	NA	4.93	0.007	NA	1.039	NA	59.162	0.203	0.012	0.194	0.004	2.673	35.731	3291.22	NA	1108.19	5.862	0.196	0.177	2564.6	NA	6.053	2064.49	0.01552	0.776	NA	NA	0.229	20.132	1605.38	0.0498091	23297.1	0.785084	22.3018	0	0.5629	0.5629	4.29643
MWI0946	8	6	-16.5753	34.9433	110	5	2018-05-08 09:58:49	2018-05-08 10:05:18	Pearl millet	Store	Main	NA	30.058	0.012	NA	0.506	NA	384.63	0.019	0.187	0.806	0.002	3.913	193.15	5060.79	NA	1423.25	12.62	1.225	1.512	3128.46	NA	6.697	1957.8	0.30582	0.491	NA	NA	0.636	30.938	2045.65	0.034967	38463	0.359503	4.8513	0.01	1.287	1.297	27.0637
MWI0947	8	6	-16.6487	34.9078	255	5	2018-05-08 11:46:57	2018-05-08 11:53:54	Sorghum	Store	Main	NA	3.632	NA	NA	0.235	NA	101.616	NA	0.006	NA	0.002	4.432	27.503	3763.96	NA	1650.54	13.661	0.62	0.229	3537.1	NA	3.061	2092.29	0.04419	0.181	NA	NA	0.264	22.2	3835.28	0.0236596	59314.1	0.311181	10.7439	0.01	1.482	1.492	27.0889
MWI0948	1	2	-15.8444	34.9956	977	5	2018-05-08 16:52:45	2018-05-08 16:57:14	Maize	Store	Main	NA	9.426	0.007	NA	NA	NA	63.258	0.236	0.025	0.349	0.002	2.116	19.871	4056.98	NA	1259.58	5.546	0.182	0.291	2873.15	NA	4.428	2281.9	0.01435	0.445	NA	NA	0.228	22.174	1396.43	0.0749396	21423.8	0.140414	NA	0	0.7228	0.7228	4.71954
MWI0951	8	6	-16.4791	35.014	44	5	2018-05-08 14:56:14	2018-05-08 15:02:32	Maize	Store	Main	NA	10.528	NA	NA	0.105	NA	62.154	NA	0.021	0.051	NA	2.657	25.981	3845.61	NA	1048.39	5.575	0.542	0.177	2659.66	NA	1.984	2058.31	0.00692	0.265	NA	NA	0.339	23.797	3163.31	0.0264146	59612.4	0.467839	4.14985	0.65	1.448	2.098	29.9564
MWI0952	3	2	-9.44804	32.9545	1635	5	2018-05-08 13:44:41	2018-05-08 13:54:43	Finger millet	Standing crop	Main	0.001	4.498	NA	NA	38.308	NA	3563.64	NA	0.03	0.098	0.004	5.017	8.902	6900.39	NA	2173.49	484.089	0.859	0.314	2739.83	0.085	9.225	1847.78	0.02941	31.54	NA	NA	0.191	23.693	1533.81	NA	28628.2	0.500657	NA	0	0.8033	0.8033	2.74114
MWI0953	7	5	-13.9229	34.5037	489	5	2018-05-08 13:32:35	2018-05-08 13:39:23	Maize	Standing crop	Main	NA	22.177	NA	NA	0.701	NA	86.321	NA	0.026	NA	NA	3.437	33.72	4411.36	NA	1263.14	7.281	0.268	NA	3198.28	NA	2.864	2167.43	0.01135	0.858	NA	NA	0.411	26.571	1210.38	0.0154265	27090.4	0.341883	NA	0	0.6617	0.6617	6.44713
MWI0954	7	5	-13.8387	34.4869	473	5	2018-05-09 09:39:15	2018-05-09 09:45:29	Maize	Standing crop	Main	NA	3.233	0.011	NA	0.633	NA	79.037	NA	0.021	NA	NA	1.63	18.831	5109.34	NA	1384.3	5.512	0.369	NA	3382.18	NA	3.741	2136.43	0.05244	0.705	NA	NA	0.354	24.184	1302.01	0.00977115	29203.2	0.445019	NA	0	1.874	1.874	11.3948
MWI0955	2	1	-13.1035	33.7711	1052	8	2018-05-09 09:41:51	2018-05-09 09:47:15	Maize	Standing crop	Main	NA	3.228	NA	NA	0.635	NA	69.953	NA	0.004	NA	NA	2.205	NA	4160.36	NA	1115.07	5.524	NA	0.177	3183.38	NA	2.41	1345.62	0.03791	0.58	NA	NA	0.074	23.903	716.096	0.159183	11456.3	0.168681	NA	0	0.514	0.514	1.65427
MWI0956	7	5	-13.869	34.5091	467	5	2018-05-09 10:20:27	2018-05-09 10:26:34	Maize	Standing crop	Main	NA	2.237	0.012	NA	0.145	NA	66.345	NA	NA	NA	NA	2.174	20.553	5647.26	NA	1820.78	6.187	0.514	NA	4505.52	NA	5.632	2327.78	0.07604	0.32	NA	NA	0.359	27.191	1849.74	0.00800852	44341.6	0.876365	NA	0	2.946	2.946	12.0099
MWI0957	8	6	-16.5124	34.9323	94	5	2018-05-08 13:15:30	2018-05-08 13:19:25	Pearl millet	Store	Main	NA	17.051	NA	NA	0.585	NA	255.438	0.025	0.355	0.172	NA	4.375	69.745	4736	NA	1355.07	11.969	0.509	1.533	3046.01	NA	3.513	1979.79	0.09818	0.74	NA	NA	0.327	36.452	2382.29	0.0280903	49175.5	0.561388	5.03917	0.92	1.573	2.493	35.1766
MWI0958	8	6	-16.4884	34.9045	94	5	2018-05-08 16:01:04	2018-05-08 16:09:07	Sorghum	Store	Main	NA	9.118	NA	NA	0.227	NA	109.678	NA	0.013	0.161	NA	3.268	28.094	3317.33	NA	1677.31	12.746	2.249	0.636	3024.5	NA	4.092	2128.92	0.21279	0.556	NA	NA	0.322	23.647	3112.79	0.0332308	57519.9	0.623818	7.31068	0.83	1.276	2.106	28.3242
MWI0959	3	2	-9.5028	33.3357	1209	5	2018-05-09 11:42:58	2018-05-09 11:59:50	Maize	Standing crop	Main	NA	5.501	0.006	NA	NA	NA	61.203	NA	0.029	0.514	NA	1.682	27.138	3247.57	NA	1218.45	7.115	1.024	0.392	2070.82	0.026	1.057	1997.18	NA	0.391	NA	NA	0.209	26.635	1452.45	NA	37925	0.225723	NA	0	1.421	1.421	8.08133
MWI0960	2	1	-13.193	33.6549	1063	7	2018-05-09 12:09:11	2018-05-09 12:18:34	Maize	Standing crop	Main	NA	1.522	NA	NA	0.246	NA	49.263	NA	0.013	0.079	0.002	2.165	10.337	3464.98	NA	972.062	4.472	NA	0.238	2347.09	NA	5.605	1411.76	0.00839	0.305	NA	NA	0.083	20.14	2046.19	0.083785	77105.4	0.49027	NA	0	1.564	1.564	9.07719
MWI0961	7	5	-13.8822	34.5579	462	5	2018-05-09 11:42:02	2018-05-09 11:47:07	Maize	Field stack	Close pair	NA	12.145	NA	NA	0.475	0.054	66.84	NA	NA	NA	NA	1.988	26.327	4168.77	NA	1060.34	5.309	0.42	NA	2781.89	NA	4.101	2072.3	0.31422	0.445	NA	NA	0.396	24.634	3147.83	0.0172267	92978.5	1.34603	20.1633	0	3.343	3.343	20.6377
MWI0962	7	5	-13.8848	34.5547	466	5	2018-05-09 12:06:51	2018-05-09 12:16:31	Maize	Standing crop	Close pair	NA	2.252	NA	NA	0.252	NA	50.524	NA	NA	NA	NA	1.648	17.537	3902.56	NA	1003.55	4.583	0.401	NA	2674.58	NA	3.428	2112.44	0.23698	0.281	NA	NA	0.384	19.48	2977.52	0.017012	82334.5	1.28619	18.0454	0	3.867	3.867	20.8407
MWI0963	4	3	-14.9032	35.5118	659	5	2018-05-09 12:54:12	2018-05-09 13:09:22	Maize	Store	Main	NA	10.738	NA	NA	NA	NA	183.571	NA	0.019	0.093	NA	2.296	NA	4683.19	NA	1398.5	7.299	0.67	0.105	3311.3	NA	3.101	1902.71	NA	0.771	NA	NA	0.203	21.217	1035.28	0.0420837	18085.8	0.0871905	8.83312	0	0.8463	0.8463	7.79688
MWI0964	1	2	-15.9269	34.8918	364	5	2018-05-09 11:54:36	2018-05-09 12:11:01	Maize	Store	Main	NA	7.542	0.004	NA	NA	NA	94.976	0.263	0.01	0.178	NA	2.693	26.263	5045.64	NA	1281.15	5.341	0.773	0.281	3010.79	NA	2.368	2356.35	0.06937	0.648	NA	NA	0.221	26.984	1368.09	0.0742697	24550.2	0.158081	NA	0	0.8905	0.8905	9.26163
MWI0965	1	2	-15.8957	34.9537	843	5	2018-05-09 13:45:34	2018-05-09 13:52:13	Maize	Store	Main	NA	40.919	0.009	NA	0.87	NA	50.437	0.512	0.033	0.394	0.004	2.453	36.14	3218.2	NA	953.484	5.22	0.144	0.269	2093.74	0.099	3.467	2236.29	0.02645	0.524	NA	NA	0.305	19.924	1306.24	1.40731	31235.5	0.154368	NA	0	0.8958	0.8958	2.54872
MWI0966	4	3	-14.9184	35.4655	561	5	2018-05-09 13:44:56	2018-05-09 13:55:02	Maize	Standing crop	Close pair	NA	118.459	NA	NA	0.693	NA	61.031	NA	0.064	1.014	NA	1.878	112.125	3753.77	NA	1085.27	6.433	0.402	0.629	2677.78	0.033	3.954	1875.37	NA	0.672	NA	0.035	0.451	19.8	865.771	0.0704071	12743.1	0.116993	12.7234	0	0.7684	0.7684	4.83508
MWI0967	2	1	-13.1322	33.5927	1124	5	2018-05-09 13:58:41	2018-05-09 14:06:11	Maize	Standing crop	Main	NA	1.954	NA	NA	0.624	NA	39.433	NA	0.008	NA	0.003	1.788	12.002	3227.33	NA	1075.45	5.713	NA	0.254	2306.05	NA	5.351	1643.03	0.05763	0.252	NA	NA	0.075	20.912	1491.2	0.127086	47119.2	0.438297	NA	0	1.511	1.511	7.66257
MWI0968	4	3	-14.9147	35.468	563	5	2018-05-09 14:11:48	2018-05-09 14:22:43	Maize	Store	Close pair	NA	14.496	NA	NA	0.585	NA	50.75	NA	0.021	0.179	0.004	1.741	NA	4172.27	NA	1151.58	5.359	0.233	0.196	2583.36	NA	9.985	1944.48	NA	0.663	NA	NA	0.229	22.347	1056.92	0.0505433	12810.4	0.14406	11.493	0	0.5818	0.5818	4.9542
MWI0969	4	3	-14.8721	35.4762	570	5	2018-05-09 14:55:26	2018-05-09 15:10:43	Maize	Store	Main	NA	23.613	NA	NA	0.87	NA	68.534	NA	0.02	0.471	0.001	1.778	NA	4300.19	NA	1427.58	6.853	0.48	0.397	3355.99	NA	8.043	1898.58	0.02515	0.692	NA	NA	0.268	23.587	1272.11	0.0351196	21806.1	0.595328	10.139	0	1.722	1.722	11.9365
MWI0970	3	2	-9.52445	33.2485	1283	5	2018-05-09 13:07:54	2018-05-09 13:17:12	Maize	Standing crop	Main	NA	5.994	NA	NA	NA	NA	46.813	NA	0.009	0.038	NA	1.586	9.379	3195.11	NA	936.228	3.655	0.703	0.27	1849.47	NA	1.715	1930	0.00308	0.321	NA	NA	0.178	17.852	2863.16	0.0242367	84241.7	0.719147	5.64198	0	2.014	2.014	9.38156
MWI0971	8	6	-16.5705	34.8481	223	5	2018-05-09 12:09:57	2018-05-09 12:15:03	Sorghum	Standing crop	Main	NA	12.897	0.009	NA	0.278	NA	176.582	NA	0.029	0.319	0.003	4.109	38.887	4231.49	NA	1842.29	16.571	1.348	0.305	3588.3	NA	4.341	2236	0.15193	0.266	NA	NA	0.354	17.564	2747	0.0115444	52650.1	0.493354	NA	0	1.626	1.626	26.9213
MWI0972	3	2	-9.59569	33.272	1308	5	2018-05-09 13:21:38	2018-05-09 13:29:37	Maize	Standing crop	Close pair	NA	1.598	NA	NA	NA	NA	73.886	NA	0.008	0.254	0.001	2.334	33.358	4390.05	NA	1375.63	6.352	0.79	0.205	3521.58	NA	2.994	2033.85	0.0815	0.398	NA	NA	0.175	25.511	866.396	0.0356241	11791.5	0.42637	4.69322	0.0252	0.8873	0.9125	5.49621
MWI0973	2	1	-13.083	33.5612	1138	8	2018-05-09 14:43:34	2018-05-09 14:50:11	Maize	Standing crop	Main	NA	3.178	NA	NA	1.386	NA	53.995	NA	0.009	0.239	0.001	1.627	11.738	3460.04	NA	945.771	4.94	NA	0.183	2290.32	NA	4.44	1386.59	0.02563	0.688	NA	NA	0.092	18.854	734.602	0.214108	19023.6	0.503272	NA	0	0.299	0.299	0.959599
MWI0974	3	2	-9.59212	33.2692	1321	5	2018-05-09 13:34:20	2018-05-09 13:44:38	Maize	Standing crop	Close pair	NA	1.112	NA	NA	NA	NA	38.39	NA	0.005	0.073	NA	1.69	25.46	3470.41	NA	1166.17	5.747	0.844	0.138	2616.17	NA	2.617	1752.03	0.01159	0.414	NA	NA	0.188	20.286	762.638	NA	13833.2	0.320182	NA	0	0.551	0.551	2.96712
MWI0975	8	6	-16.5098	34.8501	158	5	2018-05-09 13:39:19	2018-05-09 13:45:03	Sorghum	Store	Main	NA	11.597	NA	NA	0.43	NA	177.116	NA	0.041	0.104	NA	2.916	43.317	5420.9	NA	2096.09	15.417	1.547	0.386	4503.61	NA	2.288	2109.08	0.07147	0.382	NA	NA	0.418	21.084	1618.63	0.0169762	37460.3	0.300406	11.9733	0.01	1.34	1.35	29.7
MWI0976	8	6	-16.0951	34.8314	65	5	2018-05-10 07:36:17	2018-05-10 07:44:09	Rice	Standing crop	Main	NA	20.515	0.059	NA	0.547	NA	80.606	NA	0.053	0.165	NA	4.257	25.594	2403.68	NA	1074.84	17.469	1.958	0.462	2596.32	NA	0.716	1891.98	0.1102	0.412	NA	NA	0.389	22.612	1555.18	0.00819097	35692.6	1.17178	NA	0	1.043	1.043	10.1356
MWI0977	8	6	-16.1474	34.8095	86	5	2018-05-10 08:13:51	2018-05-10 08:19:26	Sorghum	Store	Main	NA	61.801	0.008	NA	1.096	NA	256.625	NA	0.09	0.755	0.007	3.257	108.79	4601.45	0.066	2080.99	22.774	1.014	1.098	3844.13	NA	2.104	1988.54	0.8435	0.876	NA	0.002	0.533	22.826	901.076	0.0139627	19038.3	1.26328	NA	0	0.8447	0.8447	7.41924
MWI0978	4	3	-14.7187	34.6375	998	6	2018-05-04 11:19:30	2018-05-04 11:29:15	Maize	Standing crop	Close pair	NA	NA	0.026	NA	NA	NA	74.109	NA	0.014	0.631	NA	2.129	NA	3627.86	NA	1061.68	5.337	0.347	0.39	2623.85	NA	2.872	1894.64	NA	0.456	NA	NA	0.163	25.491	1798.85	0.0409349	35198.6	0.52922	14.1806	0	1.3	1.3	9.49298
MWI0979	4	3	-14.686	34.6623	1030	5	2018-05-04 12:12:36	2018-05-04 12:23:19	Maize	Standing crop	Main	NA	NA	NA	NA	NA	NA	53.997	NA	0.011	0.723	NA	1.701	NA	4231.68	NA	1322.44	5.385	0.429	0.345	3405.17	NA	1.961	1754.48	NA	0.412	NA	NA	0.186	23.176	942.367	0.0564409	19662.8	1.00407	18.1505	0	0.7004	0.7004	3.94973
MWI0980	4	3	-14.66	34.6103	930	5	2018-05-04 13:26:21	2018-05-04 13:33:21	Maize	Standing crop	Main	NA	NA	NA	NA	NA	NA	51.879	NA	0.02	1.059	NA	1.897	NA	4722.04	NA	1451.91	6.272	0.371	0.542	3728.9	NA	2.304	2066.29	0.02308	0.445	NA	NA	0.2	21.598	1520.15	0.038797	29223.7	0.387469	16.7864	0	0.8387	0.8387	7.58346
MWI0981	4	3	-14.6811	34.5497	1363	5	2018-05-04 15:03:46	2018-05-04 15:14:26	Maize	Standing crop	Main	NA	NA	0.026	NA	NA	NA	57.398	NA	0.013	0.296	NA	1.666	NA	3972.4	NA	1153.26	5.885	0.306	0.146	2760.17	NA	1.961	1572	NA	0.502	NA	NA	0.208	21.166	3416.69	0.0255582	68707.2	0.661526	11.2407	0	1.216	1.216	6.77383
MWI0982	4	3	-14.5995	34.5442	1464	5	2018-05-04 15:49:45	2018-05-04 16:00:26	Maize	Standing crop	Main	NA	2.85	NA	NA	0.884	NA	61.719	NA	0.018	0.524	0.009	2.437	NA	3204.69	NA	979.675	5.407	NA	0.266	1900.11	0.015	6.935	1764.06	0.02433	0.518	NA	NA	0.196	21.232	3997.74	1.45866	65155.3	0.424821	44.2718	0	1.686	1.686	3.37901
MWI0983	4	3	-14.7158	34.7392	1101	6	2018-05-05 11:17:47	2018-05-05 11:27:30	Maize	Standing crop	Main	NA	NA	0.031	NA	NA	NA	67.352	NA	NA	NA	NA	2.092	NA	4613.81	NA	1317.77	6.283	0.429	NA	3724.44	NA	1.992	1769.52	0.04707	0.53	NA	NA	0.211	24.842	990.231	0.0460675	13504.3	0.486072	14.2776	0	0.6273	0.6273	3.13084
MWI0984	4	3	-14.5904	34.6439	797	6	2018-05-08 11:20:23	2018-05-08 11:29:46	Maize	Standing crop	Main	NA	2.605	0.031	NA	NA	NA	89.91	NA	0.01	0.066	NA	2.407	NA	4950.29	NA	1363.73	5.734	0.748	0.12	3745.54	NA	1.726	2232.7	0.02033	0.754	NA	NA	0.214	21.96	1620.86	0.0391172	30262.8	0.501219	9.13661	0.0849	1.2991	1.384	9.06875
MWI0985	4	3	-14.5537	34.5683	880	6	2018-05-09 09:57:44	2018-05-09 10:06:24	Maize	Field stack	Main	NA	NA	NA	NA	NA	NA	50.844	NA	NA	NA	NA	1.598	NA	4305.12	NA	1169.77	5.095	0.194	NA	3126.36	NA	8	1885.74	NA	0.3	NA	NA	0.204	20.026	1460.66	0.170278	18878	0.601808	11.6366	0	0.929	0.929	3.94981
MWI0986	4	3	-14.4928	34.5597	811	5	2018-05-09 10:57:35	2018-05-09 11:07:59	Maize	Field stack	Main	NA	11.636	NA	NA	1.182	NA	69.444	NA	0.017	0.416	NA	1.623	NA	4701.37	NA	1191.12	6.002	0.186	0.279	3226.45	NA	2.982	1726.63	NA	1.187	NA	NA	0.236	20.855	1207.5	0.185197	17346.3	0.661625	17.2926	0	0.5988	0.5988	1.91831
MWI0987	4	3	-14.4279	34.5227	780	5	2018-05-09 11:35:09	2018-05-09 11:49:43	Maize	Standing crop	Close pair	NA	NA	NA	NA	NA	NA	55.904	NA	NA	NA	NA	1.35	NA	4145.96	NA	1192.18	4.593	0.309	0.127	3087.37	NA	3.701	1625.9	NA	0.402	NA	NA	0.222	18.128	1379.81	0.247261	23361.2	0.678411	19.177	0	1.297	1.297	8.54852
MWI0988	4	3	-14.4271	34.5239	779	5	2018-05-09 12:05:36	2018-05-09 12:13:39	Maize	Standing crop	Close pair	NA	NA	NA	NA	0.53	NA	41.291	NA	NA	0.374	0.002	2.204	NA	4788.19	NA	1664.58	4.732	0.202	0.576	3697.8	NA	7.243	2333.83	NA	0.589	NA	NA	0.22	28.062	1310.37	0.118895	22143.9	0.665189	30.3597	0	1.729	1.729	8.75953
MWI0989	4	3	-14.439	34.4867	1312	5	2018-05-09 12:47:44	2018-05-09 12:56:59	Maize	Standing crop	Main	NA	NA	NA	NA	NA	NA	46.11	NA	NA	NA	NA	1.226	NA	4420.15	NA	1536.45	6.157	NA	NA	3565.97	NA	4.407	1897.16	NA	0.579	NA	NA	0.21	18.92	3449.05	1.92237	51964.1	0.918569	44.9642	0	1.967	1.967	4.1457
MWI0990	4	3	-14.5236	34.4704	1486	5	2018-05-10 09:14:58	2018-05-10 09:21:00	Maize	Standing crop	Main	NA	NA	0.026	NA	0.58	NA	47.067	NA	0.015	0.079	NA	2.536	NA	5930.05	NA	1660.62	6.464	NA	0.156	4320.9	NA	7.182	1626.51	NA	0.576	NA	NA	0.216	20.086	1893.78	0.352805	28077.9	0.53537	15.2376	0	1.303	1.303	2.65574
MWI0991	5	4	-11.1921	33.9801	1226	5	2018-05-08 15:10:13	2018-05-08 15:18:12	Maize	Standing crop	Main	NA	NA	NA	NA	0.476	NA	41.268	NA	0.012	NA	NA	1.922	NA	3116.94	NA	850.264	3.945	0.266	0.129	1460.56	NA	2.346	1867.95	NA	0.22	NA	NA	0.22	18.197	1604.55	0.290243	39358.6	0.142439	11.4379	0	0.862	0.862	2.14729
MWI0992	7	5	-13.981	34.4985	481	5	2018-05-10 09:26:32	2018-05-10 09:30:34	Sorghum	Field stack	Main	NA	4.73	NA	NA	1.87	NA	137.347	NA	NA	NA	NA	2.512	27.813	4646.17	NA	1987.48	25.847	0.442	0.56	3662.97	NA	3.659	2213.96	NA	1.64	NA	NA	0.363	25.509	1365.44	0.0876921	23909.7	0.47048	NA	0	1.229	1.229	7.27953
MWI0993	5	4	-11.1966	33.9756	1199	5	2018-05-08 15:33:51	2018-05-08 15:40:55	Maize	Standing crop	Close pair	NA	NA	NA	NA	0.285	NA	45.855	NA	0.011	NA	NA	2.038	NA	3258.5	NA	1063.43	3.649	0.212	NA	2588.43	NA	1.138	2307.05	NA	0.153	NA	NA	0.223	19.269	1537.15	0.046236	35371	0.207894	10.7657	0	1.239	1.239	6.62839
MWI0994	2	1	-12.7196	33.6322	1092	9	2018-05-10 09:46:02	2018-05-10 09:53:48	Maize	Field stack	Main	NA	1.897	NA	NA	0.508	NA	41.968	NA	0.008	NA	0.004	2.193	15.109	3613.38	NA	985.751	4.294	NA	0.025	2526.89	NA	6.858	1505.66	0.02096	0.281	NA	NA	0.073	19.487	890.908	0.631644	16152.3	0.219196	NA	0	0.501	0.501	1.1337
MWI0995	7	5	-13.9517	34.5241	467	5	2018-05-10 10:05:57	2018-05-10 10:10:55	Maize	Standing crop	Main	NA	2.088	NA	NA	0.284	NA	74.805	NA	NA	NA	NA	2.074	19.279	4327.19	NA	1381.18	4.881	0.873	NA	3264.32	NA	4.55	1944.64	0.00377	0.6	NA	NA	0.353	27.348	852.069	0.0327723	15811.2	0.183296	NA	0	1.376	1.376	8.51411
MWI0996	2	1	-12.7574	33.7036	975	7	2018-05-10 10:39:55	2018-05-10 10:48:09	Maize	Field stack	Main	NA	1.833	NA	NA	0.251	NA	70.859	NA	0.017	0.414	NA	2.403	23.68	4782.05	NA	1688.59	11.197	NA	0.551	3911.28	NA	2.604	1747.76	0.01075	0.701	NA	NA	0.074	30.938	1300.88	0.0279964	36883.2	1.12842	NA	0	1.02	1.02	8.09872
MWI0997	7	5	-13.9367	34.4414	539	5	2018-05-10 11:20:15	2018-05-10 11:26:35	Maize	Standing crop	Close pair	NA	8.997	NA	NA	0.649	NA	91.731	NA	0.017	NA	NA	1.76	20.988	4302.69	NA	1257.54	6.015	0.694	NA	2787.89	NA	3.845	2002.39	0.00441	0.959	NA	NA	0.369	20.887	794.476	0.0372785	12114	0.103678	9.73932	0.0085	0.6752	0.6837	6.423
MWI0998	7	5	-13.9408	34.4431	542	5	2018-05-10 11:44:09	2018-05-10 11:50:04	Maize	Field stack	Close pair	NA	9.994	NA	NA	0.386	NA	86.427	NA	0.04	NA	NA	2.321	23.455	4472.32	NA	1161.62	6.178	0.766	NA	2668.42	NA	8.471	2121.94	0.01505	0.764	NA	NA	0.38	20.636	837.308	0.0176377	11307.5	0.089446	NA	0.0009	0.3725	0.3734	4.68828
MWI0999	2	1	-12.796	33.6469	984	8	2018-05-10 11:29:55	2018-05-10 11:38:48	Maize	Field stack	Main	NA	2.119	NA	NA	0.764	NA	56.648	NA	0.018	1.23	NA	1.451	15.285	3536.71	NA	1114.71	6.021	NA	0.561	2753.35	NA	1.81	1464.78	0.01071	0.721	NA	NA	0.092	23.332	1192.34	0.13634	30966.6	0.442628	NA	0	0.9785	0.9785	3.18195
MWI1000	2	1	-12.8148	33.5831	1007	9	2018-05-10 12:47:07	2018-05-10 12:55:12	Maize	Standing crop	Main	NA	4.894	NA	NA	0.359	NA	46.192	NA	0.008	NA	NA	1.886	12.492	3253.24	NA	1021.66	5.462	NA	0.15	2513.1	NA	2.713	1470.09	0.02089	0.407	NA	NA	0.083	17.723	957.775	0.0718194	13929.9	0.237575	5.6391	0.0074	0.6957	0.7031	4.43214
MWI1001	7	5	-13.967	34.3883	629	5	2018-05-10 12:33:54	2018-05-10 12:38:54	Sorghum	Standing crop	Main	NA	9.078	NA	NA	0.522	NA	105.351	NA	0.017	NA	NA	2.502	26.813	3744.19	NA	1796.74	12.975	1.549	NA	3338.78	NA	1.164	2107.66	0.03852	0.869	NA	NA	0.379	20.147	1638.28	0.0414834	26579.1	0.257683	4.81097	0.0154	1.8286	1.844	10.9347
MWI1002	4	3	-14.3921	34.3274	1547	6	2018-05-10 11:51:39	2018-05-10 12:05:59	Maize	Standing crop	Main	NA	NA	NA	NA	0.618	NA	54.085	NA	0.013	0.121	NA	1.799	NA	4470.48	NA	1383.79	4.406	0.127	NA	3494.6	NA	7.661	1883.49	NA	0.529	NA	NA	0.263	18.335	3075.66	0.0395059	79581.6	0.867508	17.6113	0	0.8931	0.8931	3.05074
MWI1003	4	3	-14.3872	34.3313	1566	4	2018-05-10 12:33:58	2018-05-10 12:51:32	Maize	Standing crop	Main	NA	NA	NA	NA	NA	NA	50.101	NA	0.009	0.461	NA	1.475	NA	3174.86	NA	1082.42	5.538	0.131	0.188	2517.03	NA	5.949	1915.83	NA	0.325	NA	NA	0.216	15.659	3285.02	0.189396	55710.5	0.786561	17.7318	0	2.906	2.906	7.59669
MWI1004	7	5	-13.9912	34.4543	538	5	2018-05-10 13:25:07	2018-05-10 13:28:50	Sorghum	Standing crop	Main	NA	51.32	NA	NA	2.508	NA	262.518	NA	0.032	NA	NA	3.505	76.942	4357.55	NA	1970.97	17.14	1.789	0.572	3358.69	NA	3.604	2046.19	0.02327	2.746	NA	NA	0.447	23.145	980.577	0.00891163	17925.1	0.163108	NA	0	1.053	1.053	8.84457
MWI1005	1	2	-15.8358	34.8979	601	3	2018-05-09 16:44:13	2018-05-09 16:57:44	Maize	Store	Main	NA	30.206	0.007	NA	2.51	NA	83.754	0.438	0.02	0.373	0.003	2.497	50.3	4381.82	NA	1350.88	7.228	0.555	0.386	3091.98	NA	3.622	2111.36	0.02214	0.956	NA	NA	0.295	24.46	1074.84	0.0924555	20820.5	0.778632	NA	0	1.155	1.155	7.94428
MWI1006	1	2	-15.9001	35.0188	1005	5	2018-05-10 10:22:26	2018-05-10 10:29:15	Maize	Standing crop	Main	NA	NA	NA	NA	NA	NA	52.058	0.206	0.072	0.333	NA	2.226	15.36	4500.07	NA	1471.22	9.081	0.065	0.318	3470.8	NA	3.07	2283.74	0.01999	0.366	NA	NA	0.214	25.723	1411.45	0.39756	26810.1	0.143512	NA	0	0.9037	0.9037	3.25022
MWI1007	1	2	-15.8472	35.0458	1116	4	2018-05-10 13:26:48	2018-05-10 13:34:40	Maize	Store	Close pair	NA	23.835	0.003	NA	NA	NA	50.196	NA	0.038	0.52	NA	1.349	55.179	4285.64	NA	1382.15	6.008	0.345	0.343	3167.27	NA	1.859	2198.89	NA	0.461	NA	NA	0.3	15.753	1947.02	0.296831	24455.9	0.719536	NA	0	0.7824	0.7824	3.15697
MWI1008	2	1	-12.7392	33.557	1115	9	2018-05-10 13:53:13	2018-05-10 13:58:32	Maize	Standing crop	Close pair	NA	4.124	NA	NA	0.833	NA	75.231	NA	0.012	0.232	0.003	2.654	13.381	4725.18	NA	1121.83	6.765	NA	0.145	3367.49	NA	4.319	1358.39	0.0068	0.591	NA	NA	0.075	19.896	677.154	1.30362	9431.96	0.696783	NA	0	0.4388	0.4388	0.784642
MWI1009	1	2	-15.8501	35.0421	1100	4	2018-05-10 13:55:49	2018-05-10 14:02:05	Maize	Store	Close pair	NA	6.084	NA	NA	NA	NA	52.677	0.209	0.041	0.649	NA	2.008	25.197	4549.65	NA	1519.47	7.22	0.078	0.4	3566.34	NA	4.055	2430.48	0.01106	0.397	NA	NA	0.219	22.992	1548.93	0.190532	24160.3	0.369789	NA	0	0.9202	0.9202	3.21585
MWI1010	2	1	-12.7401	33.5573	1094	6	2018-05-10 14:04:44	2018-05-10 14:13:27	Maize	Field stack	Close pair	NA	1.565	NA	NA	0.742	NA	49.185	NA	0.006	0.325	0.002	1.639	10.619	3317.98	NA	928.358	4.363	NA	0.242	2479.48	NA	2.658	1367.61	0.01683	0.476	NA	NA	0.068	18.242	530.948	0.528969	6840.81	0.551756	NA	0	0.3683	0.3683	0.926458
MWI1011	1	2	-15.8475	35.0114	1091	5	2018-05-10 14:51:40	2018-05-10 14:59:54	Maize	Store	Main	NA	4.451	0.006	NA	0.615	NA	66.138	0.338	0.006	0.136	0.007	2.516	26.703	5119.3	NA	1277.15	4.182	0.254	0.14	3318.98	NA	10.319	2027.86	0.00483	0.767	NA	NA	0.219	18.305	1603.36	0.837141	26302.1	0.530349	NA	0	2.003	2.003	7.9183
MWI1012	7	5	-14.0343	34.5069	483	5	2018-05-10 15:05:22	2018-05-10 15:11:16	Maize	Standing crop	Main	NA	7.205	NA	NA	0.504	NA	71.049	NA	NA	NA	NA	2.022	24.358	4747.61	NA	1418.17	6.995	0.881	NA	3466.32	NA	1.746	2105.38	0.08952	0.529	NA	NA	0.374	26.323	1076.51	0.013932	19514.8	0.285569	NA	0	0.851	0.851	8.2756
MWI1013	3	2	-9.67984	33.5183	1490	5	2018-05-10 13:08:18	2018-05-10 13:14:29	Maize	Store	Main	NA	3.1	0.014	NA	0.664	NA	58.56	NA	0.01	0.282	NA	2.036	40.612	3983.01	NA	1065.34	4.833	0.15	0.159	2505.42	NA	9.83	1850.53	0.03506	0.384	NA	NA	0.181	18.132	3105	1.35227	41224.3	0.570633	29.6395	0	1.596	1.596	1.89693
MWI1014	3	2	-9.65234	33.468	1385	5	2018-05-10 10:47:08	2018-05-10 11:10:36	Maize	Standing crop	Main	NA	1.582	NA	NA	NA	NA	44.869	NA	0.026	1.546	0.002	2.399	30.56	3886.19	NA	1029.11	4.626	0.078	0.729	2321.86	NA	7.125	1876.75	0.02114	0.255	NA	NA	0.203	21.045	2316.8	0.244858	47591.6	0.517502	NA	0	1.32	1.32	4.59837
MWI1015	3	2	-9.71519	33.5806	1195	5	2018-05-10 15:17:13	2018-05-10 15:28:41	Maize	Standing crop	Main	NA	1.048	NA	NA	NA	NA	53.735	NA	0.044	0.294	0.001	2.466	29.074	4248.09	NA	1477.98	6.847	NA	0.403	2880.64	NA	7.815	1734.5	0.0478	0.279	NA	NA	0.18	26.241	2117.32	0.448206	58074.9	0.629049	19.6914	0	1.041	1.041	4.83863
MWI1016	3	2	-9.70718	33.649	1173	5	2018-05-10 16:30:19	2018-05-10 16:36:05	Maize	Standing crop	Main	0.001	2.375	NA	NA	0.857	NA	57.131	NA	0.006	NA	NA	2.173	NA	3624.01	NA	1019.17	6.74	0.593	0.188	1550.02	NA	4.294	1390.64	0.0308	0.488	NA	NA	0.175	25.527	2532.73	0.240237	45467.5	1.24324	13.4599	0	1.645	1.645	3.57684
MWI1017	3	2	-9.75219	33.659	958	5	2018-05-10 17:11:19	2018-05-10 17:23:09	Maize	Store	Main	NA	20.621	0.025	NA	0.649	NA	1261.13	NA	0.031	0.5	0.001	2.024	162.802	3742.14	NA	1377.77	7.602	0.128	0.296	3574.27	NA	4.417	1753.26	0.00632	2.056	NA	NA	0.242	21.388	3011.94	NA	51396.8	0.454517	NA	0	1.413	1.413	3.84416
MWI1018	8	6	-15.8813	34.7803	243	5	2018-05-10 10:35:18	2018-05-10 10:39:45	Maize	Store	Close pair	NA	11.82	NA	NA	1.044	NA	92.25	NA	0.015	0.039	NA	2.375	32.78	5349.18	NA	1487.89	7.792	0.617	0.091	3835.81	NA	1.781	2063.73	0.04774	1.405	NA	NA	0.32	24.895	745.404	0.0200219	12607.1	0.19972	NA	0	0.8403	0.8403	7.42102
MWI1019	8	6	-15.851	34.7675	230	5	2018-05-10 11:08:37	2018-05-10 11:12:59	Maize	Store	Main	NA	NA	NA	NA	0.456	NA	71.571	NA	0.006	0.033	0.007	2.814	18.637	4973.42	NA	1496.72	6.111	0.402	1.527	3306.91	NA	3.863	2191.53	0.01374	0.857	NA	NA	0.307	24.948	1125.32	0.0561433	18620.2	0.168755	26.2918	0.01	1.593	1.603	11.8198
MWI1020	7	5	-14.096	34.5232	488	5	2018-05-11 08:46:06	2018-05-11 08:54:48	Maize	Store	Main	NA	7.626	NA	NA	0.6	NA	77.525	NA	NA	NA	NA	1.75	26.602	5469.66	NA	1622.46	7.645	0.391	NA	4051.17	NA	1.994	2197.17	0.03131	0.776	NA	NA	0.363	22.793	1443.49	0.0332975	29224.8	0.711815	NA	0	1.286	1.286	8.2818
MWI1021	1	2	-15.9847	34.9241	350	3	2018-05-10 16:32:59	2018-05-10 16:39:28	Maize	Store	Main	NA	41.275	0.007	NA	NA	NA	78.586	0.241	0.03	0.628	0.001	2.917	48.913	4415.34	NA	1362.72	8.114	0.454	0.344	3101.28	NA	2.853	2372.96	0.0226	0.433	NA	NA	0.28	29.364	1216.04	0.0296079	26355	0.115715	NA	0	1.331	1.331	9.52747
MWI1022	8	6	-15.9711	34.7592	101	5	2018-05-10 09:13:37	2018-05-10 09:17:31	Sorghum	Standing crop	Main	NA	6.308	NA	NA	0.288	NA	74.323	NA	0.014	0.061	NA	2.775	27.258	3440.76	NA	1674.98	11.475	1.41	10.145	3268.66	NA	0.481	2072.12	0.67352	0.637	NA	NA	0.319	20.824	663.276	0.0164673	11839	0.366768	NA	0	0.4025	0.4025	4.75666
MWI1023	2	1	-12.6753	33.4685	1172	6	2018-05-11 09:35:52	2018-05-11 09:42:47	Maize	Standing crop	Main	NA	2.407	NA	NA	1.509	NA	60.955	NA	0.008	NA	0.002	2.082	NA	3352.1	NA	957.212	5.562	NA	NA	2545.82	0.036	5.045	1486.83	0.02039	0.424	NA	NA	0.07	16.721	944.15	1.16659	16588.7	0.288869	NA	0	0.6256	0.6256	1.20997
MWI1024	8	6	-16.2538	34.8329	69	5	2018-05-11 09:26:55	2018-05-11 09:33:34	Sorghum	Store	Main	NA	18.442	NA	NA	0.54	NA	149.902	NA	0.015	0.218	0.005	3.264	40.749	4562.74	0.027	1755.73	12.233	0.595	7.268	3673.09	NA	2.545	2038.73	0.03413	1.18	NA	0.001	0.338	21.291	776.346	0.00980065	18099.1	1.34723	NA	0	1.104	1.104	8.80068
MWI1025	7	5	-14.0792	34.4809	543	4	2018-05-11 09:47:22	2018-05-11 10:00:07	Sorghum	Store	Main	NA	6.67	NA	NA	0.451	NA	81.408	NA	NA	NA	NA	1.363	23.802	3830.68	NA	1875.66	17.542	0.63	NA	3347.98	NA	2.746	1848.06	0.05006	0.614	NA	NA	0.387	18.474	807.705	0.0206286	9513.82	0.329452	NA	0.0026	0.6691	0.6717	5.22521
MWI1026	1	2	-15.7064	35.1793	1108	5	2018-05-11 10:05:28	2018-05-11 10:11:20	Maize	Store	Main	NA	6.255	NA	NA	0.8	NA	64.367	0.199	0.017	0.235	NA	2.482	25.926	5543.09	NA	1819.56	6.884	0.38	0.136	4281.03	NA	4.405	2315.56	0.01911	0.901	NA	NA	0.22	31.086	1673.43	0.31615	27117	0.755233	NA	0	1.243	1.243	4.61651
MWI1027	4	3	-14.9792	35.6038	616	7	2018-05-10 08:08:46	2018-05-10 08:20:29	Maize	Store	Main	NA	5.956	NA	NA	1.196	NA	50.217	NA	NA	0.067	NA	1.637	NA	3990.96	NA	1209.34	5.179	0.63	NA	3046.97	NA	8.719	1712.08	0.05989	0.507	NA	NA	0.183	21.346	745.57	0.0721509	9078.12	0.208246	54.517	0	0.6411	0.6411	2.95578
MWI1028	1	2	-15.6977	35.1889	1088	5	2018-05-11 10:23:51	2018-05-11 10:34:09	Maize	Store	Main	NA	23.446	0.012	NA	0.843	NA	67.065	0.236	0.025	0.316	NA	1.88	31.517	4057.1	NA	1168.39	4.814	0.306	0.234	2807.71	NA	6.258	2106.34	0.0246	0.422	NA	NA	0.253	21.646	2353.58	0.0246355	39192.7	0.575257	5.92431	0.0238	1.7612	1.785	8.79523
MWI1029	8	6	-15.8702	34.7775	253	5	2018-05-10 09:55:06	2018-05-10 10:01:33	Maize	Store	Close pair	NA	14.486	NA	NA	1.31	NA	96.123	NA	0.021	0.358	NA	2.255	40.173	4988.29	NA	1275.4	6.22	0.459	0.323	3441.68	NA	2.36	1946.13	0.1259	1.47	NA	NA	0.331	19.069	813.347	0.0289019	14099	0.160084	63.6104	0	1.064	1.064	9.13216
MWI1030	2	1	-12.6536	33.3629	1154	8	2018-05-11 10:34:29	2018-05-11 10:41:33	Maize	Store	Main	NA	20.334	NA	NA	0.739	NA	63.087	NA	0.018	0.418	0.003	1.867	19.181	3699.73	NA	1232.86	6.963	NA	0.264	3114.39	NA	2.73	1467.55	0.08891	0.225	NA	NA	0.1	22.231	764.554	0.0473168	10972.2	0.13175	NA	0.005	0.5054	0.5104	3.56243
MWI1031	8	6	-16.2396	34.9245	54	5	2018-05-11 10:25:44	2018-05-11 10:32:57	Rice	Standing crop	Main	0.005	15.804	0.048	NA	0.845	NA	111.336	0.042	0.041	0.224	NA	4.189	31.68	3261.09	NA	1488.66	34.165	2.504	1.684	3652.2	NA	0.706	1854.44	0.20886	0.687	NA	NA	0.333	34.076	1081.05	0.0121792	26781.6	1.88304	NA	0	2.221	2.221	13.007
MWI1032	2	1	-12.7338	33.4782	1117	8	2018-05-11 11:59:12	2018-05-11 12:05:58	Maize	Field stack	Main	NA	4.314	NA	NA	0.49	NA	69.214	NA	0.006	NA	NA	2.311	26.965	4064.91	NA	1303.75	5.955	NA	0.039	3427.61	NA	1.63	1321.83	0.03593	0.394	NA	NA	0.077	29.323	978.473	0.0760723	22468.8	0.203531	NA	0	0.7612	0.7612	3.97443
MWI1033	4	3	-14.4313	34.4386	1504	8	2018-05-10 11:03:50	2018-05-10 11:10:37	Maize	Standing crop	Main	NA	7.305	NA	NA	1.135	NA	56.766	NA	0.022	0.257	NA	1.911	NA	4966.48	NA	1606.68	5.614	NA	0.149	3862.92	NA	6.854	2093.03	NA	0.759	NA	NA	0.228	22.802	4046.75	0.198949	86518.8	1.33351	34.8556	0	1.217	1.217	1.83589
MWI1034	3	2	-9.68167	33.5738	1332	5	2018-05-11 10:38:26	2018-05-11 10:54:42	Maize	Store	Close pair	NA	NA	NA	NA	NA	NA	38.72	NA	0.007	0.269	NA	1.257	19.62	3199.98	NA	973.859	3.975	0.151	0.16	1951.43	NA	7.115	1489.05	0.03437	0.312	NA	NA	0.186	16.974	2662.5	0.337899	61030.7	0.537759	44.0726	0	1.679	1.679	3.50265
MWI1035	8	6	-16.1656	34.8303	72	5	2018-05-11 11:22:26	2018-05-11 11:28:40	Maize	Store	Main	NA	5.031	NA	NA	0.177	NA	51.421	NA	0.006	NA	NA	1.192	18.4	4143.06	0.037	1128.03	3.875	0.356	2.181	2955.34	NA	1.861	2304.98	0.02626	0.288	NA	NA	0.296	22.322	992.695	0.0061728	30308.2	1.93108	NA	0	1.657	1.657	19.595
MWI1036	3	2	-9.68199	33.5717	1264	5	2018-05-11 11:17:51	2018-05-11 11:27:37	Maize	Store	Close pair	NA	1.444	NA	NA	NA	NA	62.609	NA	0.02	0.31	0.003	2.374	28.721	4845.65	NA	1390.2	7.679	0.364	0.278	3264.66	NA	5.459	1952.37	0.00519	0.344	NA	NA	0.173	29.875	3855.85	0.039576	54320.2	0.588834	13.8899	0	1.27	1.27	5.97841
MWI1037	1	2	-15.7267	35.2149	878	5	2018-05-11 11:24:42	2018-05-11 11:33:08	Sorghum	Standing crop	Main	NA	27.207	0.004	NA	3.815	NA	335.22	0.168	0.031	1.2	NA	3.23	48.59	5667.86	NA	2099.83	18.608	0.284	0.81	3492.39	NA	3.929	2320.51	0.01292	4.801	NA	NA	0.28	22.048	1116.09	0.0471705	20632.9	0.502407	NA	0	0.6104	0.6104	3.32003
MWI1038	1	2	-15.7729	35.1771	942	5	2018-05-11 12:27:44	2018-05-11 12:32:50	Maize	Store	Main	NA	34.702	0.005	NA	1.28	NA	68.847	0.321	0.034	0.323	NA	1.977	41.187	4224.43	NA	1307.42	5.592	0.131	0.321	3096.97	NA	3.164	1935.62	0.01352	1.106	NA	NA	0.261	23.253	1267.95	0.187905	35255.7	0.289838	NA	0	1.081	1.081	7.21815
MWI1039	1	2	-15.735	35.1343	1063	3	2018-05-11 13:13:25	2018-05-11 13:20:48	Maize	Store	Main	NA	3.157	0.055	NA	0.716	NA	67.258	0.358	0.044	1.369	NA	2.05	101.984	4660.97	NA	1484.35	7.004	0.183	0.81	3674.95	NA	3.858	2185.24	0.01701	0.599	NA	NA	0.21	27.123	657.749	0.333932	8893.85	0.120325	NA	0	0.3983	0.3983	1.07906
MWI1040	4	3	-14.951	35.6542	613	9	2018-05-10 08:42:16	2018-05-10 08:58:38	Rice	Standing crop	Main	NA	6.782	NA	NA	2.893	NA	76.685	NA	0.078	0.127	0.091	2.293	NA	2366.04	NA	1291.95	26.358	0.836	0.419	2804.41	NA	29.518	1922.85	0.08808	0.903	NA	NA	0.206	20.579	838.622	11.9137	10166.3	0.142492	58.95	0	0.5024	0.5024	0.702819
MWI1041	5	4	-11.2084	33.6201	1123	6	2018-05-09 08:20:48	2018-05-09 08:27:08	Maize	Standing crop	Main	NA	4.735	NA	NA	0.195	NA	36.932	NA	0.01	NA	NA	2.074	NA	3381.6	NA	926.137	4.222	0.375	NA	2113.61	NA	3.991	2078.11	NA	0.175	NA	NA	0.233	17.832	863.672	0.176198	8584.54	0.132873	5.59759	0	0.411	0.411	0.836011
MWI1042	5	4	-11.1455	33.6554	1079	6	2018-05-09 08:46:13	2018-05-09 08:50:59	Maize	Store	Main	NA	NA	NA	NA	0.352	NA	58.82	NA	0.021	0.697	NA	1.436	16.177	3617.57	NA	1137.88	5.56	0.261	0.428	2729.27	NA	2.447	2259.85	NA	0.204	NA	NA	0.227	21.85	734.876	0.128253	10026.8	0.214413	4.73647	0	0.3929	0.3929	1.72456
MWI1043	3	2	-9.7784	33.5405	1185	5	2018-05-11 08:42:36	2018-05-11 08:55:14	Maize	Standing crop	Main	NA	2.18	NA	NA	NA	NA	42.854	NA	0.024	0.227	NA	1.337	10.96	3149.9	NA	974.404	4.263	0.39	0.207	2281.98	NA	1.303	1822.99	0.01013	0.194	NA	NA	0.188	19.761	1267.52	NA	29607.2	0.414351	NA	0	0.7366	0.7366	3.16816
MWI1044	4	3	-14.9612	35.7736	607	5	2018-05-10 10:07:59	2018-05-10 10:20:05	Maize	Standing crop	Main	NA	NA	NA	NA	0.589	NA	47.822	NA	0.018	0.542	NA	1.478	NA	4891.09	NA	1418.74	5.727	0.473	0.253	3510.55	NA	4.882	2018.34	NA	0.761	NA	NA	0.212	18.534	242.887	0.0739648	2022.07	0.264335	14.2748	0	0.6745	0.6745	4.26779
MWI1045	4	3	-14.9363	35.5501	666	5	2018-05-11 08:33:23	2018-05-11 08:43:00	Maize	Store	Main	NA	3.275	NA	NA	NA	NA	62.833	NA	NA	0.204	NA	2.044	NA	3886.28	NA	1118.31	4.561	1.247	0.11	2876.21	NA	8.755	2000.03	NA	0.576	NA	NA	0.207	28.588	609.835	0.685669	3727.8	NA	18.8303	0	0.2667	0.2667	1.48038
MWI1046	4	3	-14.938	35.564	647	8	2018-05-11 09:12:01	2018-05-11 09:20:24	Pearl millet	Standing crop	Main	NA	4.041	NA	NA	2.617	NA	192.233	NA	0.108	0.174	NA	4.626	NA	5299.74	NA	1622.2	14.722	1.612	0.839	3908.84	0.011	11.136	2422.62	0.0974	2.8	NA	NA	0.255	61.15	886.782	0.0528246	13959.1	0.0755122	63.0569	0	1.141	1.141	11.111
MWI1047	2	1	-13.026	33.3565	1013	9	2018-05-11 16:57:44	2018-05-11 17:05:54	Maize	Standing crop	Main	NA	2.005	0.013	NA	1.251	NA	55.304	NA	0.007	NA	0.003	1.197	23.761	3814.8	NA	1060.94	6.127	NA	0.204	2505.22	NA	3.969	1924.14	0.01874	0.514	NA	NA	0.229	18.22	773.844	0.0803009	10518.7	0.198512	NA	0	0.4464	0.4464	1.87684
MWI1048	2	1	-13.0682	33.7241	1077	8	2018-05-12 09:03:08	2018-05-12 09:10:24	Maize	Standing crop	Main	0.01	2.168	NA	NA	0.5	NA	53.938	NA	0.011	0.069	0.003	1.694	NA	2788.15	NA	804.925	3.583	1.498	0.112	1452.77	NA	10.318	1717.47	0.0121	0.281	NA	NA	0.249	13.878	1467.44	1.33421	28478.8	0.415641	NA	0	0.8568	0.8568	2.15001
MWI1049	2	1	-13.0184	33.7871	1108	9	2018-05-12 10:07:34	2018-05-12 10:12:46	Maize	Standing crop	Main	NA	4.401	NA	NA	0.673	NA	57.656	NA	0.005	NA	NA	1.589	16.907	4177.97	NA	1127.92	5.179	NA	0.146	2663.09	NA	1.326	2001.01	0.00337	0.912	NA	NA	0.244	20.185	879.646	0.160751	17622.2	0.199407	NA	0	0.5089	0.5089	2.30699
MWI1050	4	3	-14.8827	35.7253	634	6	2018-05-11 14:30:40	2018-05-11 14:41:02	Maize	Store	Main	NA	11.865	NA	NA	3.874	NA	81.963	NA	0.032	0.499	0.004	2.19	NA	4365.04	NA	1233.26	8.376	0.295	0.472	2956.72	0.009	15.288	1967.48	NA	1.704	NA	NA	0.248	24.116	486.693	1.4374	5394.63	0.121595	48.4231	0	0.4351	0.4351	1.95669
MWI1051	1	2	-15.6753	35.1505	1083	4	2018-05-12 09:28:22	2018-05-12 09:36:18	Maize	Standing crop	Main	NA	NA	0.004	NA	NA	NA	38.815	0.585	0.008	0.405	NA	1.731	14.402	4484.6	NA	1152.77	4.033	0.804	0.256	3064.62	NA	1.656	2160.97	0.00597	0.467	NA	NA	0.213	18.676	1438.05	0.0359466	28321.8	0.573442	11.3126	0	1.668	1.668	5.79234
MWI1052	2	1	-12.9466	33.8104	1205	9	2018-05-12 10:49:30	2018-05-12 10:56:38	Maize	Standing crop	Main	NA	2.535	NA	NA	0.921	NA	47.845	NA	0.012	0.388	NA	1.18	12.842	4690.46	NA	1272.54	5.039	NA	0.289	3125.54	NA	1.621	2089.32	0.01705	0.451	NA	NA	0.23	21.678	1174.7	0.118324	24089.3	0.211835	NA	0	0.7996	0.7996	2.66239
MWI1053	1	2	-15.6569	35.1991	927	5	2018-05-12 10:21:41	2018-05-12 10:27:53	Maize	Store	Close pair	NA	44.35	0.013	NA	1.385	NA	81.922	0.516	0.052	0.57	NA	2.402	61.297	4627.31	NA	1401.52	6.257	0.549	0.459	3325.27	NA	2.827	2241.05	0.02965	1.121	NA	NA	0.329	26.299	1898	0.231796	31709.8	0.938359	NA	0	1.612	1.612	8.56028
MWI1054	1	2	-15.663	35.1997	912	5	2018-05-12 10:41:34	2018-05-12 10:48:09	Maize	Store	Close pair	NA	102.776	0.016	NA	2.725	NA	63.61	1.051	0.092	2.841	0.003	2.115	230.711	3493.2	NA	1164.8	6.481	0.38	1.39	2369.98	0.024	9.544	1984.9	0.01996	1.092	NA	0.002	0.906	17.808	1316.77	0.167883	26838.8	0.408952	NA	0	1.039	1.039	6.25942
MWI1055	1	2	-15.6873	35.2179	904	5	2018-05-12 11:26:52	2018-05-12 11:32:18	Maize	Store	Main	NA	33.751	NA	NA	0.936	NA	53.978	0.344	0.025	0.602	NA	2.987	53.157	4682.44	NA	1606.9	7.62	0.12	0.463	3085.08	NA	8.349	2591.09	0.00636	0.491	NA	NA	0.349	34.058	1283.18	0.542573	27832.9	0.20556	NA	0	1.362	1.362	5.9602
MWI1056	1	2	-15.6819	35.2426	862	5	2018-05-12 12:16:31	2018-05-12 12:27:12	Sorghum	Standing crop	Main	NA	24.202	0.008	NA	2.069	NA	254.222	0.419	0.028	0.514	NA	3.971	52.42	5195.95	NA	2418.08	20.175	0.895	0.389	4147.36	NA	3.474	2367.3	0.03638	1.833	NA	NA	0.278	24.289	878.45	0.0373787	17119.2	0.261376	NA	0	0.8532	0.8532	4.1353
MWI1057	2	1	-13.0308	33.6698	1159	6	2018-05-12 12:21:59	2018-05-12 12:28:11	Maize	Standing crop	Main	NA	2.684	NA	NA	0.376	NA	41.948	NA	0.011	0.106	0.002	1.38	16.021	3378.58	NA	1002.5	5.247	NA	0.131	2311.33	NA	1.889	1756.69	0.00293	0.222	NA	NA	0.254	18.293	781.275	0.292403	14379	0.184958	NA	0	0.7252	0.7252	2.7107
MWI1058	2	1	-13.0275	33.5992	1160	5	2018-05-12 13:13:48	2018-05-12 13:19:57	Maize	Field stack	Close pair	NA	NA	NA	NA	0.579	NA	59.143	NA	0.009	0.278	0.002	1.46	26.483	4428.74	NA	1197.64	5.234	NA	0.169	3464.44	NA	3.726	1554.99	0.03119	0.69	NA	NA	0.082	22.942	824.683	0.0395658	18988.9	0.288701	NA	0	0.5802	0.5802	2.28975
MWI1059	8	6	-16.1573	34.851	71	5	2018-05-11 12:08:18	2018-05-11 12:13:35	Maize	Store	Main	NA	5.861	NA	NA	0.429	NA	64.506	NA	0.007	0.052	NA	1.797	30.747	5744.07	NA	1504.07	7.157	0.401	0.196	4150.62	NA	1.09	2392.03	0.22464	0.567	NA	NA	0.283	31.045	1351.42	0.0105394	35597.9	2.07084	NA	0	2.007	2.007	13.5053
MWI1060	8	6	-15.992	34.4564	184	5	2018-05-11 15:12:31	2018-05-11 15:48:01	Maize	Store	Main	NA	7.263	0.008	NA	0.306	NA	52.264	NA	0.01	0.085	NA	1.956	22.397	4343.27	NA	1282.3	5.836	0.549	0.118	3281.64	NA	1.17	2106.94	0.02209	0.34	NA	NA	0.288	24.575	1680.31	0.0154174	43772.9	3.47529	19.3629	0	2.484	2.484	18.9244
MWI1061	8	6	-16.3665	34.6345	187	5	2018-05-12 11:35:56	2018-05-12 11:41:26	Sorghum	Store	Main	NA	364.216	0.027	NA	4.183	NA	188.367	0.006	0.136	1.49	0.03	3.992	280.831	5671.16	0.156	1881.95	14.889	1.24	0.798	3877.95	NA	4.858	1895.97	0.04075	1.809	0.003	0.008	0.832	23.921	1534.82	0.0184824	35435.5	1.40915	11.6535	0.02	1.841	1.861	18.8435
MWI1062	8	6	-16.329	34.6881	168	5	2018-05-12 12:27:07	2018-05-12 12:33:40	Sorghum	Standing crop	Main	NA	32.007	0.009	NA	0.506	NA	110.542	NA	0.033	0.235	0.002	3.086	56.333	4318.11	0.049	2106.84	15.862	0.928	1.938	3727.66	NA	4.694	1967.87	0.06656	0.93	NA	NA	0.387	22.883	670.633	0.0156058	11480.4	0.244193	NA	0.02	0.8206	0.8406	10.6147
MWI1063	8	6	-16.3177	34.7188	175	5	2018-05-12 13:41:21	2018-05-12 13:48:03	Sorghum	Store	Main	NA	10.212	NA	NA	0.418	NA	126.358	NA	0.009	0.073	0.008	3.031	31.915	3754.65	NA	2016.29	17.255	1.179	0.727	3545.04	NA	3.442	2156.12	0.07261	0.812	NA	NA	0.301	17.591	867.642	0.028816	15408.5	0.1871	18.5183	0.1	1	1.1	17.3241
MWI1064	8	6	-16.4669	34.6962	243	5	2018-05-12 15:37:57	2018-05-12 15:43:36	Maize	Store	Close pair	NA	22.378	NA	NA	0.4	NA	60.243	NA	0.018	0.103	0.003	2.061	38.932	4576.27	0.037	1200.26	5.113	0.612	0.098	3143.25	NA	3.167	2413.06	0.24796	0.311	NA	NA	0.335	23.701	2452.1	0.0211955	47074.6	0.444103	16.1024	0.01	1.118	1.128	23.0887
MWI1065	7	5	-14.0145	34.4394	563	4	2018-05-11 10:58:01	2018-05-11 11:06:16	Maize	Store	Main	NA	31.906	NA	NA	0.492	NA	76.562	NA	NA	NA	0.01	1.958	47.4	4204.35	NA	1259.23	5.032	0.73	NA	2592.05	NA	4.456	2125.79	NA	0.3	NA	NA	0.408	26.135	1433.38	0.00826866	25572.1	0.628845	NA	0	1.65	1.65	14.0169
MWI1066	4	3	-14.8029	35.5096	697	8	2018-05-12 10:55:13	2018-05-12 11:05:39	Maize	Standing crop	Close pair	NA	38.122	NA	NA	NA	NA	65.818	0.102	0.018	0.295	0.002	2.43	79.313	4262.05	NA	1626.81	6.554	0.61	0.251	3528.2	NA	4.862	2293.88	NA	0.376	NA	NA	0.28	28.177	1231.58	0.228681	22223	0.289643	10.8842	0	1.133	1.133	5.0366
MWI1067	3	2	-13.9494	33.7476	1043	5	2018-05-14 09:05:30	2018-05-14 09:18:57	Maize	Field stack	Main	NA	NA	NA	NA	NA	NA	38.094	NA	0.006	0.1	NA	1.266	13.463	3660.45	NA	929.872	3.472	0.25	0.122	2103.46	NA	3.633	1481.31	0.02672	0.253	NA	NA	0.196	15.372	1663.21	NA	39579.2	0.737894	NA	0	2.29	2.29	6.97626
MWI1068	4	3	-14.8029	35.5077	681	7	2018-05-12 11:34:08	2018-05-12 11:45:54	Maize	Store	Close pair	NA	65.884	NA	NA	0.666	NA	56.922	NA	0.032	0.437	0.005	2.129	NA	4707.79	NA	1453.46	6.133	0.487	0.28	3453.58	0.13	7.473	1757.28	NA	0.492	NA	0.003	0.3	21.664	1369.6	0.071483	26805.8	0.329616	8.0296	0	1.21	1.21	6.61589
MWI1069	7	5	-14.003	34.4111	604	4	2018-05-11 12:28:43	2018-05-11 12:43:37	Maize	Store	Main	NA	43.543	NA	NA	0.937	NA	59.834	NA	0.024	NA	NA	2.579	54.506	2786.49	NA	945.025	5.14	0.485	NA	1824.73	NA	7.916	2371.25	0.01666	0.611	NA	NA	0.449	18.584	1163.93	1.25561	19951.6	0.250115	NA	0	0.8343	0.8343	3.27081
MWI1070	3	2	-13.8889	33.7785	1116	5	2018-05-14 09:57:57	2018-05-14 10:04:13	Maize	Field stack	Main	0.001	6.23	NA	NA	0.69	NA	56.048	NA	0.029	0.267	0.002	1.845	7.749	3354.56	NA	998.854	6.165	0.231	0.236	2002.09	NA	3.38	1824.71	0.01628	0.486	NA	NA	0.195	20.981	2353.91	0.0416968	39144.5	0.710254	16.2666	0.057	2.086	2.143	8.89185
MWI1071	7	5	-14.7431	35.1547	515	5	2018-05-14 10:03:29	2018-05-14 10:14:05	Maize	Store	Close pair	NA	11.147	NA	NA	0.586	NA	82.194	NA	NA	NA	NA	2.026	23.299	3603.5	NA	1162.45	4.426	1.112	NA	2798.82	NA	2.192	1955.65	0.09818	1.115	NA	NA	0.388	23.405	1013.36	0.026569	13801.7	0.495037	NA	0	0.7893	0.7893	5.11343
MWI1072	2	1	-12.8967	33.7434	1094	8	2018-05-14 10:08:01	2018-05-14 10:13:33	Maize	Standing crop	Main	NA	1.812	NA	NA	0.158	NA	63.785	NA	0.004	NA	0.001	1.392	NA	3179.73	NA	987.567	4.413	NA	0.038	2380.53	NA	1.589	1566.13	0.03989	0.387	NA	NA	0.072	18.114	883.413	0.0408539	18464.6	0.249373	NA	0	0.8137	0.8137	3.71555
MWI1073	7	5	-14.7426	35.1571	508	5	2018-05-14 10:35:30	2018-05-14 10:42:48	Maize	Store	Close pair	NA	16.273	0.013	NA	0.333	NA	77.202	NA	0.019	NA	NA	1.858	30.566	4088.27	NA	1153.41	5.156	1.261	NA	2880.55	NA	2.733	2009.81	0.27586	0.508	NA	NA	0.417	23.333	1008.96	0.0396034	13090.1	0.363649	1.57987	0.0124	0.7922	0.8046	7.97024
MWI1074	4	3	-14.8206	35.4442	536	5	2018-05-12 12:54:54	2018-05-12 13:09:16	Maize	Store	Main	NA	8.003	NA	NA	1.084	NA	73.112	NA	0.01	0.412	NA	2.266	NA	4499.98	NA	1118.66	5.158	0.774	0.411	3168.7	NA	4.685	1584.39	NA	1.12	NA	NA	0.217	18.515	1945.54	0.0336587	31692.8	0.416702	35.6282	0	3.02	3.02	18.5725
MWI1075	4	3	-14.8908	35.3973	493	5	2018-05-12 14:50:51	2018-05-12 15:10:50	Maize	Store	Main	NA	NA	NA	NA	NA	NA	42.288	NA	0.019	0.332	0.005	1.769	NA	4089.93	NA	1305.52	4.193	0.184	0.367	2874.88	NA	15.875	2103.34	NA	0.695	NA	NA	0.203	25.636	1417.42	0.183873	30182.9	0.268183	32.6361	0	1.517	1.517	8.60292
MWI1076	4	3	-14.852	35.5401	721	10	2018-05-14 08:51:39	2018-05-14 09:10:10	Maize	Store	Main	NA	NA	NA	NA	0.884	NA	56.559	NA	0.015	NA	NA	1.842	NA	4289.44	NA	1408.59	7.271	0.153	NA	3377.7	NA	7.96	2012.97	0.03531	0.433	NA	NA	0.193	23.095	699.125	1.1676	5815.39	0.0835153	14.5941	0	0.3672	0.3672	1.072
MWI1077	4	3	-14.8609	35.5965	674	5	2018-05-14 09:49:59	2018-05-14 10:00:34	Maize	Standing crop	Main	NA	74.058	NA	NA	2.21	NA	59.513	NA	0.022	0.294	0.008	1.696	NA	3759.4	NA	1024.12	4.632	0.492	0.288	2462.86	0.012	14.874	1489.56	0.05157	0.833	NA	NA	0.248	19.867	692.361	7.15396	7563.83	0.0579222	22.1497	0	0.3423	0.3423	0.631127
MWI1078	1	2	-15.6884	35.3099	791	5	2018-05-12 12:54:56	2018-05-12 13:00:25	Maize	Store	Main	NA	4.62	NA	NA	1.443	NA	57.997	0.643	0.025	0.331	0.001	2.204	21.907	4158.1	NA	1292.2	6.641	0.092	0.544	2711.68	NA	7.272	2438.96	0.01468	1.242	NA	NA	0.221	25.419	957.338	0.329616	26372	0.289698	NA	0	1.038	1.038	4.52557
MWI1079	4	3	-14.8355	35.6825	665	6	2018-05-14 10:57:39	2018-05-14 11:16:18	Maize	Store	Main	NA	11.392	NA	NA	1.328	NA	56.881	NA	NA	0.242	0.002	1.471	NA	3670.69	NA	1022.11	5.567	0.412	0.21	2607.78	NA	9.814	1852.57	0.02966	0.662	NA	NA	0.207	20.112	619.893	0.480878	4191.29	0.114346	25.4775	0	0.3796	0.3796	1.23092
MWI1080	1	2	-15.6319	35.1421	1011	5	2018-05-14 11:15:35	2018-05-14 11:22:39	Maize	Store	Main	NA	4.014	0.008	NA	NA	NA	61.308	0.361	0.025	0.227	NA	2.568	23.157	4082.56	NA	1705.79	9.116	0.337	0.495	3637.63	NA	1.919	2663.8	0.01072	0.504	NA	NA	0.209	31.598	1274.64	0.0878127	23448	0.175195	NA	0	0.6247	0.6247	3.94308
MWI1081	3	2	-13.8105	33.7829	1188	5	2018-05-14 10:45:08	2018-05-14 11:03:49	Maize	Field stack	Main	NA	NA	0.003	NA	NA	NA	62.051	NA	0.008	0.363	0.002	2.084	13.863	3255.22	NA	1086.39	4.541	0.511	0.358	2513.19	NA	7.332	2126.66	0.00524	0.902	NA	NA	0.187	17.176	984.806	NA	13838.4	0.16203	NA	0	1.227	1.227	4.42626
MWI1082	4	3	-14.8269	35.7404	630	5	2018-05-14 11:55:24	2018-05-14 12:13:03	Maize	Store	Main	NA	NA	NA	NA	2.745	NA	65.849	NA	0.066	0.224	0.001	2.058	NA	3419.7	NA	1000.09	5.703	0.135	0.596	2455.66	NA	11.045	2024.37	0.03314	1.414	NA	NA	0.189	19.774	568.57	0.803411	8532.37	0.152527	43.3821	0	0.5744	0.5744	1.35964
MWI1083	2	1	-12.8497	33.8029	1055	9	2018-05-14 11:14:35	2018-05-14 11:20:35	Maize	Field stack	Main	NA	1.769	NA	NA	0.568	NA	54.176	NA	0.005	NA	NA	1.452	NA	3955.61	NA	935.443	4.434	NA	0.255	2663.47	NA	1.53	1504.49	0.02462	0.546	NA	NA	0.072	21.994	1363.25	0.0127444	28826.7	0.220154	NA	0	0.5884	0.5884	2.91343
MWI1084	7	5	-14.7367	35.1917	460	5	2018-05-14 12:21:45	2018-05-14 12:29:52	Sorghum	Store	Main	NA	94.538	0.013	NA	1.916	NA	372.787	NA	0.05	NA	NA	3.502	110.053	7589.65	NA	2037.22	19.809	1.684	0.894	3649.82	NA	3.65	2100.5	0.29901	3.545	NA	NA	0.539	24.996	1263.47	0.00976682	26854.9	0.72283	NA	0.0069	1.5191	1.526	13.1962
MWI1085	2	1	-12.7688	33.7559	917	7	2018-05-14 12:09:53	2018-05-14 12:15:27	Maize	Field stack	Main	NA	2.074	NA	NA	0.283	NA	55.938	NA	0.005	NA	0.002	2.118	11.05	3836.23	NA	1086.86	5.398	NA	0.166	2727.94	NA	2.906	1569.85	0.01053	0.389	NA	NA	0.074	23.757	1679.2	0.0693909	43734.4	0.373419	NA	0	1.514	1.514	7.56649
MWI1086	1	2	-15.5954	35.1146	914	4	2018-05-14 11:59:02	2018-05-14 12:05:06	Maize	Store	Main	NA	49.745	0.005	NA	0.624	NA	124.329	0.268	0.039	0.541	0.012	3.034	60.821	4097.01	NA	1271.69	7.416	0.253	0.362	2752.08	0.022	10.238	2388.92	0.01059	0.656	NA	NA	0.282	27.651	1442.72	0.234792	29329.8	0.314217	NA	0	0.8025	0.8025	7.50113
MWI1087	8	6	-15.9048	35.8049	709	5	2018-05-14 13:11:24	2018-05-14 13:19:15	Maize	Store	Main	NA	23.184	NA	NA	0.728	NA	83.426	NA	0.015	0.118	NA	1.52	32.899	4928.95	NA	1534.04	6.306	1.534	0.134	3620.35	NA	7.695	2204.33	0.11344	0.542	NA	NA	0.302	26.224	1155.84	0.0255897	14766	0.179864	NA	0	1.107	1.107	3.89768
MWI1088	3	2	-13.7453	33.7589	1224	5	2018-05-14 13:19:09	2018-05-14 13:31:16	Maize	Standing crop	Main	NA	2.451	0.007	NA	NA	NA	66.003	NA	0.022	0.311	0.01	2.155	169.945	3728.35	NA	1121.27	5.573	0.51	0.403	2616.79	0.048	10.289	1757.84	0.0125	0.431	NA	NA	0.261	34.873	1086.47	0.0251033	26913.6	0.492011	14.9775	0.0056	0.9134	0.919	7.66784
MWI1089	1	2	-15.5486	35.1623	979	5	2018-05-14 12:44:43	2018-05-14 12:50:27	Maize	Standing crop	Main	NA	3.873	0.008	NA	NA	NA	50.142	0.447	0.017	0.196	NA	2.097	22.8	4086.12	NA	1250.54	4.15	0.1	0.238	2830.23	NA	3.09	2264.49	0.00888	0.396	NA	NA	0.203	23.228	1103.96	0.125748	20988.8	0.137051	NA	0	0.6383	0.6383	3.01763
MWI1090	1	2	-15.6061	35.188	1015	5	2018-05-14 13:25:39	2018-05-14 13:31:19	Maize	Store	Main	NA	4.476	0.004	NA	NA	NA	59.284	0.494	0.012	0.099	NA	1.749	50.067	4129.54	NA	1125.15	4.886	0.43	0.236	2568.88	NA	3.95	1661.04	0.02219	0.403	NA	NA	0.23	21.95	1294.87	0.0304415	23764.2	0.14777	NA	0	0.6086	0.6086	2.2113
MWI1091	4	3	-14.766	35.8457	613	5	2018-05-14 13:43:05	2018-05-14 14:00:43	Maize	Store	Close pair	NA	37.97	NA	NA	3.143	NA	100.334	NA	0.098	0.348	0.005	2.019	NA	4271.14	NA	1349.52	8.563	0.365	0.458	3068.12	NA	9.789	1700.34	0.03279	1.523	NA	NA	0.223	23.982	754.6	0.0435348	13018.7	0.0291702	37.3568	0	0.6722	0.6722	6.31583
MWI1092	1	2	-15.6063	35.2358	879	5	2018-05-14 14:16:01	2018-05-14 14:22:57	Maize	Store	Main	NA	42.024	NA	NA	0.773	NA	59.64	0.295	0.027	0.63	NA	1.946	53.044	4725.5	NA	1535.49	6.451	0.342	0.443	3467.42	NA	5.705	1952.22	0.01903	0.519	NA	NA	0.282	27.73	1357.37	0.0762741	21789.1	0.194864	NA	0	0.8949	0.8949	4.48692
MWI1093	1	2	-15.8048	35.1264	1004	5	2018-05-14 16:19:37	2018-05-14 16:26:34	Maize	Store	Main	NA	11.611	0.004	NA	1.679	NA	58.154	0.528	0.028	0.41	NA	1.699	18.909	3564.2	NA	997.084	5.213	0.068	0.281	2443.47	NA	1.792	1869.92	0.0088	0.971	NA	NA	0.221	18.429	673.552	5.59855	8315.09	0.167921	NA	0	0.3451	0.3451	0.692861
MWI1094	7	5	-14.6809	35.1584	555	5	2018-05-14 14:42:37	2018-05-14 14:50:37	Sorghum	Store	Main	NA	34.726	0.01	NA	1.791	NA	336.264	NA	0.023	NA	NA	2.809	45.945	7792.72	NA	1513.27	14.201	1.59	0.407	3143.35	NA	4.1	1822.41	0.09315	3.23	NA	NA	0.452	15.814	1129.76	0.0171538	23707.3	0.714154	NA	0	0.909	0.909	7.12317
MWI1095	2	1	-12.9021	33.9427	1112	8	2018-05-14 14:38:18	2018-05-14 14:44:45	Maize	Standing crop	Close pair	NA	2.816	NA	NA	0.109	NA	50.621	NA	0.01	NA	NA	1.543	10.003	2854.71	NA	964.766	4.898	NA	0.052	1908.74	NA	1.595	1521.01	0.0682	0.157	NA	NA	0.08	17.354	2498.41	0.0617153	58801.3	0.879478	NA	0	1.421	1.421	6.21794
MWI1096	4	3	-14.7673	35.8419	618	5	2018-05-14 14:11:18	2018-05-14 14:28:27	Maize	Store	Close pair	NA	NA	NA	NA	3.661	NA	60.113	NA	0.485	1.264	0.002	1.601	NA	4898.88	NA	1575.34	5.686	0.691	0.746	3774.82	NA	14.36	1593.23	0.06316	0.981	NA	NA	0.185	22.04	687.331	0.048313	8329.3	NA	40.5896	0.0098	0.4159	0.4257	6.40169
MWI1097	8	6	-15.8346	35.7571	707	5	2018-05-14 15:43:22	2018-05-14 15:50:00	Maize	Store	Main	NA	14.42	0.009	NA	0.242	NA	81.755	NA	0.009	NA	NA	1.361	24.643	4056.56	NA	1130.02	5.679	0.82	NA	2813.44	NA	5.035	1765.2	0.08959	0.472	NA	NA	0.29	18.204	1690.46	0.0198178	22022	0.515862	NA	0	1.687	1.687	8.79687
MWI1098	2	1	-12.8941	33.8713	1170	9	2018-05-14 13:44:47	2018-05-14 13:49:31	Maize	Field stack	Main	NA	NA	NA	NA	0.372	NA	45.1	NA	0.012	0.389	0.001	1.577	10.726	3706.93	NA	1124.69	5.302	NA	0.542	3012.78	NA	3.714	1527.21	0.01172	0.306	NA	NA	0.061	18.767	1256.06	0.0870314	28896.7	0.195184	NA	0	1.201	1.201	4.13567
MWI1099	4	3	-14.7838	35.5844	721	8	2018-05-15 08:39:52	2018-05-15 08:58:15	Maize	Store	Main	NA	11.499	NA	NA	0.593	NA	55.093	NA	0.012	0.104	0.001	1.73	NA	4687.07	NA	1377.36	5.674	0.65	0.159	3535.89	NA	7.582	1749.45	0.04748	0.414	NA	NA	0.196	23.018	1088.57	0.0613654	10606.4	0.134908	13.7361	0	0.9803	0.9803	7.11471
MWI1100	5	4	-14.8125	35.626	686	6	2018-05-15 09:26:44	2018-05-15 09:46:43	Maize	Standing crop	Close pair	NA	NA	0.019	NA	0.785	NA	70.433	0.529	0.01	0.215	NA	2.653	25.026	4379.53	NA	1445.6	6.226	1.024	0.252	3471.61	NA	8.061	2241.81	0.0143	0.87	NA	NA	0.198	30.861	862.609	0.0636191	11425	0.285112	28.357	0	0.7216	0.7216	3.38093
MWI1101	5	4	-14.8165	35.6283	685	5	2018-05-15 10:04:34	2018-05-15 10:13:36	Maize	Store	Close pair	NA	357.764	0.019	NA	2.714	NA	104.406	1.254	0.129	1.526	0.006	2.638	213.498	4027.26	NA	1237.93	9.118	0.456	0.798	2870.4	0.037	11.616	2104.94	0.02368	1.146	NA	NA	0.745	28.092	1405.67	0.0849615	21326.5	0.17324	25.048	0	0.8963	0.8963	3.44766
MWI1102	5	4	-14.7873	35.6581	696	5	2018-05-15 10:40:13	2018-05-15 11:05:41	Maize	Store	Main	NA	8.107	NA	NA	2.031	NA	65.499	0.546	0.011	NA	NA	1.753	16.485	5393.75	NA	1425.36	5.534	0.688	0.066	3699.61	NA	9.108	1737.97	0.03125	1.564	NA	NA	0.24	21.782	770.972	0.0787	9349.31	0.713744	41.7682	0	0.5104	0.5104	1.66608
MWI1103	3	2	-13.5414	33.4171	1064	5	2018-05-15 09:42:44	2018-05-15 09:53:45	Maize	Store	Main	NA	1.498	NA	NA	NA	NA	73.294	NA	0.057	0.136	0.128	1.62	2.701	3175.02	NA	1054.09	5.313	0.282	0.29	2012.21	0.023	13.319	1776.66	0.01923	0.465	NA	NA	0.181	19.313	1509.46	NA	27684	0.413208	NA	0	1.071	1.071	2.80065
MWI1104	3	2	-13.627	33.3974	1075	5	2018-05-15 10:23:17	2018-05-15 10:45:49	Maize	Store	Main	NA	1.04	0.014	NA	NA	NA	80.682	NA	0.014	0.111	0.015	1.839	51.746	4110.65	NA	980.331	4.747	0.264	0.103	2522.15	NA	16.713	1858.76	0.02321	0.545	NA	NA	0.197	20.258	1730.14	0.0340241	31143.3	0.28353	20.6385	0	1.229	1.229	5.93368
MWI1105	7	5	-14.5893	35.1729	502	5	2018-05-14 16:19:32	2018-05-14 16:24:47	Sorghum	Store	Main	NA	8.315	0.011	NA	0.767	NA	191.427	NA	NA	NA	NA	3.877	32.382	5354.6	NA	2019.01	16.213	2.851	NA	4088.85	NA	2.383	2177.81	0.05581	1.715	NA	NA	0.385	21.632	1261.98	0.0510037	18155.5	1.16111	NA	0	1.181	1.181	5.88236
MWI1106	7	5	-14.5361	35.1651	536	5	2018-05-15 11:28:53	2018-05-15 11:38:55	Maize	Store	Main	NA	25.875	0.019	NA	0.594	NA	72.076	NA	0.028	NA	NA	2.076	34.105	3789.35	NA	1201.15	5.722	0.697	NA	2609.99	NA	3.757	2223.98	0.00726	0.523	NA	NA	0.394	25.199	1300.83	0.0265335	23535.1	0.441847	7.73449	0.0043	1.3197	1.324	11.3629
MWI1107	3	2	-13.7122	33.3768	1092	5	2018-05-15 11:31:56	2018-05-15 11:47:10	Maize	Field stack	Main	NA	1.462	0.005	NA	NA	NA	91.475	NA	0.013	0.034	0.394	2.182	27.965	3656.03	NA	950.417	5.053	0.121	0.141	2191.95	NA	25.801	1982.58	0.07182	0.522	0.002	NA	0.169	26.386	1846.03	NA	23748.4	0.664853	NA	0	1.607	1.607	2.88537
MWI1108	8	6	-15.787	35.7979	673	5	2018-05-15 08:01:29	2018-05-15 08:09:25	Maize	Store	Main	NA	14.384	NA	NA	0.555	NA	41.27	NA	0.015	0.044	NA	2.369	33.916	5707.87	NA	1529.14	5.532	0.384	0.185	4205.91	NA	10.473	1982.3	0.01128	0.639	NA	NA	0.29	26.613	1492.24	0.104141	24315.1	0.44027	NA	0	2.253	2.253	4.24459
MWI1109	2	1	-12.9367	33.8972	1109	8	2018-05-15 09:31:59	2018-05-15 09:39:23	Maize	Field stack	Main	NA	2.811	NA	NA	0.307	NA	50.884	NA	0.005	NA	NA	1.322	14.012	3889.23	NA	1128.86	5.475	NA	0.185	2963.21	NA	1.39	1234.21	0.00938	0.614	NA	NA	0.072	21.274	1008.1	0.0746869	20576.9	0.205776	NA	0	1.278	1.278	4.39165
MWI1110	2	1	-13.0172	33.8624	1152	8	2018-05-15 10:53:17	2018-05-15 10:58:51	Maize	Standing crop	Main	NA	2.983	NA	NA	0.373	NA	51.368	NA	0.019	0.465	NA	1.683	14.734	4130.18	NA	1257.82	4.993	NA	0.456	3421.73	NA	0.915	1361.49	0.04404	0.501	NA	NA	0.07	28.024	1258.7	0.0470788	24153	0.246351	NA	0	0.8887	0.8887	4.16754
MWI1111	7	5	-14.5282	35.203	461	5	2018-05-15 12:41:12	2018-05-15 12:49:17	Maize	Store	Main	NA	117.55	0.011	NA	0.677	NA	85.306	NA	0.057	NA	NA	1.772	112.311	4533.5	NA	1216.3	7.302	0.886	NA	3100.93	NA	2.027	1804.02	0.15965	0.554	NA	NA	0.583	23.359	1122.83	0.0134634	16854.3	0.275117	NA	0.0033	0.896	0.8993	7.20793
MWI1112	1	2	-15.7713	35.266	808	5	2018-05-15 11:28:18	2018-05-15 11:38:48	Maize	Store	Main	NA	7.056	0.004	NA	NA	NA	52.178	0.3	0.084	0.35	0.002	2.528	43.949	4379.6	NA	1399.27	6.472	0.169	0.433	2916.26	NA	9.959	2516.82	0.01386	0.665	NA	NA	0.243	27.487	1033.52	0.375831	15184.4	0.528162	NA	0	0.7186	0.7186	4.32598
MWI1113	2	1	-12.8304	33.703	1005	7	2018-05-15 13:01:55	2018-05-15 13:14:09	Maize	Field stack	Main	NA	2.632	NA	NA	0.402	NA	60.695	NA	0.009	NA	0.003	1.967	15.318	4548.05	NA	1231.51	7.757	NA	0.422	3302.89	NA	2.647	1467.3	0.00466	0.812	NA	NA	0.076	19.518	1284.11	0.0381729	29779	0.895297	NA	0	0.985	0.985	6.79545
MWI1114	7	5	-14.517	35.2022	472	5	2018-05-15 13:33:46	2018-05-15 13:39:55	Maize	Store	Main	NA	2.219	0.011	NA	0.113	NA	46.701	NA	NA	NA	NA	1.462	NA	3950.78	NA	1117.94	3.532	1.494	NA	3064.31	NA	0.896	2047.79	0.22064	0.209	NA	NA	0.372	22.16	958.044	0.0408888	12047.8	0.252597	2.93654	0.0189	1.1261	1.145	7.30668
MWI1115	7	5	-14.4941	35.2508	461	5	2018-05-15 14:14:33	2018-05-15 14:27:20	Maize	Store	Main	NA	10.72	NA	NA	0.189	NA	60.611	NA	NA	NA	NA	1.548	23.168	4723.99	NA	1440.08	4.282	0.853	NA	3443.99	NA	3.576	2216.59	0.15639	0.39	NA	NA	0.372	24.877	963.988	0.0858782	10874	0.163053	5.65544	0.1751	0.4393	0.6144	5.89782
MWI1116	2	2	-12.8711	33.6238	959	8	2018-05-15 14:07:13	2018-05-15 14:13:05	Maize	Field stack	Main	NA	6.353	NA	NA	NA	NA	67.054	NA	0.018	0.062	0.147	2.005	21.315	3550.22	NA	1247.9	7.062	0.37	0.298	2645.08	NA	8.738	1677.45	0.03017	0.433	NA	NA	0.096	23.68	1845.05	0.0521635	37259.7	10.8595	NA	0	1.75	1.75	7.34157
MWI1117	2	2	-12.9178	33.6664	1064	7	2018-05-15 14:51:16	2018-05-15 14:58:55	Maize	Standing crop	Main	NA	3.418	NA	NA	NA	NA	49.392	NA	0.006	0.093	0.004	2.338	17.373	4388.13	NA	1269.24	4.553	0.338	0.108	3495.97	NA	2.056	1412.07	0.00279	0.32	NA	NA	0.068	22.279	920.197	0.0738913	20689.5	0.272822	NA	0	0.8955	0.8955	4.06709
MWI1118	7	5	-14.4829	35.2418	462	5	2018-05-15 15:10:34	2018-05-15 15:21:53	Maize	Store	Main	NA	4.283	0.009	NA	0.231	NA	65.183	NA	NA	NA	NA	1.317	NA	4152.55	NA	1080.77	4.402	0.288	NA	2854.03	NA	1.465	1925.48	0.0056	0.548	NA	NA	0.388	17.801	590.43	0.189062	5503.13	0.163331	NA	0.0043	0.4755	0.4798	4.82443
MWI1119	1	1	-15.7976	35.209	919	5	2018-05-15 14:17:16	2018-05-15 14:28:52	Maize	Store	Main	NA	2.598	NA	NA	0.539	NA	54.105	NA	0.009	0.242	NA	1.87	14.888	4290.21	NA	1049.88	4.409	NA	0.392	3183.62	NA	4.844	1216.54	0.03728	0.609	NA	NA	0.087	19.756	1713.74	0.0819759	32642.2	0.5093	NA	0	0.8504	0.8504	7.95263
MWI1120	1	1	-15.8214	35.2351	896	5	2018-05-15 15:08:01	2018-05-15 15:27:26	Maize	Store	Main	NA	3.295	NA	NA	0.325	NA	48.421	NA	0.02	0.379	NA	2.71	18.947	3603.16	NA	1145.89	4.605	NA	0.391	3042.93	NA	0.742	1321.48	0.12891	0.455	NA	NA	0.08	22.475	973.867	0.0917604	18397.8	0.877138	NA	0	0.5408	0.5408	2.39053
MWI1121	2	2	-12.9605	33.6057	1103	8	2018-05-15 15:50:29	2018-05-15 15:58:18	Maize	Standing crop	Main	NA	3.588	NA	NA	NA	NA	44.597	NA	0.014	0.365	NA	1.778	16.022	4362.55	NA	1261.07	4.46	1.991	0.205	3219.78	NA	2.307	1552.89	0.05679	0.418	NA	NA	0.072	26.604	1472.88	0.0407617	28417.7	0.670309	5.5475	0.1155	1.1705	1.286	8.13594
MWI1122	3	2	-13.7701	33.3141	1063	5	2018-05-15 14:01:17	2018-05-15 14:10:24	Maize	Store	Main	NA	10.527	NA	NA	NA	NA	49.438	NA	0.015	0.048	0.022	1.185	34.306	3043.87	NA	944.983	3.704	0.201	NA	1969.56	0.02	12.358	1687.61	0.01567	0.466	NA	NA	0.167	21.306	1699.44	0.0677033	36746.3	0.291443	14.3821	0	1.34	1.34	4.22324
MWI1123	3	2	-13.6837	33.3152	1062	5	2018-05-15 15:35:16	2018-05-15 15:47:50	Maize	Field stack	Main	NA	2.784	NA	NA	NA	NA	66.718	NA	0.003	NA	0.052	1.256	5.518	3542.91	NA	867.525	4.422	0.324	0.218	2062.85	NA	14.908	1804.51	0.02841	0.41	0.006	NA	0.171	18.036	902.393	0.0300408	14931.1	0.17923	9.44754	0	0.7471	0.7471	4.32059
MWI1124	2	2	-13.0796	33.6315	1120	8	2018-05-15 17:08:04	2018-05-15 17:13:15	Maize	Standing crop	Main	NA	1.784	NA	NA	0.663	NA	41.296	NA	0.006	NA	NA	1.267	10.411	3400.47	NA	1129.32	4.663	0.238	0.204	2880.9	NA	2.047	1595.6	0.0493	0.263	NA	NA	0.084	21.459	1071.84	0.0534854	12430.9	0.12513	NA	0	0.6494	0.6494	2.69131
MWI1125	8	6	-15.8438	35.7954	681	5	2018-05-14 14:39:06	2018-05-14 14:57:04	Rice	Standing crop	Main	NA	12.632	0.019	NA	1.121	NA	91.537	NA	0.031	0.138	0.005	1.085	15.46	2628.82	NA	1269.98	17.673	1.39	0.119	2800.87	NA	32.934	2006.43	0.04459	0.646	NA	NA	0.309	23.982	6072.72	1.53093	63767.1	0.794995	NA	0	2.418	2.418	6.71315
MWI1126	8	6	-15.8635	35.7541	717	5	2018-05-14 16:13:58	2018-05-14 16:21:49	Maize	Store	Close pair	NA	13.946	NA	NA	0.684	NA	80.311	NA	0.009	NA	NA	1.601	21.534	4402.47	NA	1213.24	8.899	0.695	0.641	2859.21	NA	8.639	1831.19	0.02279	0.649	NA	NA	0.273	19.888	1760.56	0.0334858	33801.4	1.01453	4.4901	0	0.7215	0.7215	5.5523
MWI1127	8	6	-15.8629	35.7539	699	5	2018-05-14 16:42:11	2018-05-14 16:46:44	Maize	Store	Close pair	NA	8.05	NA	NA	0.661	NA	96.287	NA	0.014	0.03	NA	1.656	16.792	3968.52	NA	958.737	5.833	0.431	0.312	2486.94	NA	9.019	1617.87	0.01183	0.69	NA	NA	0.281	14.174	1837.35	0.0887514	28167.1	0.426213	2.38772	0.17	1.683	1.853	6.79527
MWI1128	8	6	-15.7052	35.7604	669	5	2018-05-15 11:24:29	2018-05-15 11:29:43	Maize	Store	Main	NA	43.186	0.009	NA	2.442	NA	164.008	NA	0.047	0.168	0.002	1.645	56.556	4152.56	NA	1359.4	6.348	1.196	1.194	3091.08	NA	10.223	2040.13	0.02593	0.864	NA	NA	0.34	25.388	1582.55	0.225671	36318.3	0.60401	NA	0	0.8511	0.8511	4.74964
MWI1129	5	4	-14.764	35.7212	665	6	2018-05-15 11:30:48	2018-05-15 11:59:10	Maize	Standing crop	Main	NA	NA	0.015	NA	0.546	NA	69.16	0.676	0.006	NA	NA	1.914	NA	3789.24	NA	1133.09	5.12	1.33	NA	2998.81	NA	13.051	1379.71	0.07208	0.386	NA	NA	0.202	23.032	740.462	0.128297	7731.43	0.110512	17.436	0	0.3594	0.3594	1.39974
MWI1130	2	2	-12.9725	33.5366	1013	8	2018-05-16 08:43:09	2018-05-16 08:50:04	Maize	Field stack	Main	NA	2.305	NA	NA	NA	NA	32.299	NA	0.026	0.287	0.009	1.706	16.507	3569.52	NA	1129.84	5.41	NA	0.633	2441.58	NA	10.498	1562.64	0.00784	0.279	NA	NA	0.065	23.432	1224.13	0.0674601	25595.8	0.508133	NA	0	0.8918	0.8918	2.93667
MWI1131	3	2	-13.9466	33.6015	1146	5	2018-05-16 08:44:52	2018-05-16 09:00:06	Maize	Standing crop	Main	NA	1.504	NA	NA	NA	NA	58.379	NA	0.004	NA	0.059	1.284	21.707	3499.71	NA	888.31	4.627	0.31	0.18	2061.16	NA	15.447	1773.96	0.03009	0.408	0.006	NA	0.194	15.551	1537.17	NA	31842.5	1.06151	NA	0	1.325	1.325	3.12238
MWI1132	5	4	-14.691	35.5684	865	5	2018-05-16 08:53:47	2018-05-16 09:04:05	Maize	Store	Main	NA	14.398	NA	NA	0.469	NA	78.261	0.564	0.018	0.251	NA	1.51	15.62	3763.68	NA	1026.73	5.205	0.275	0.173	2682.95	NA	7.547	1830.38	0.04979	0.34	NA	NA	0.231	17.93	1161.06	0.17303	18690.7	0.264723	10.4427	0	0.7017	0.7017	1.66937
MWI1133	3	2	-13.8945	33.5268	1130	5	2018-05-16 09:17:01	2018-05-16 09:30:59	Maize	Standing crop	Main	NA	3.459	NA	NA	1.035	NA	48.522	NA	0.02	NA	0.007	1.766	18.912	3835.19	NA	1039.88	6.116	0.121	0.178	2740.9	NA	8.407	1863.34	0.02724	0.448	NA	NA	0.188	22.889	1615.56	NA	35917.5	0.228542	NA	0	0.7208	0.7208	1.85643
MWI1134	8	6	-15.7703	35.7729	702	5	2018-05-15 08:38:46	2018-05-15 08:46:44	Maize	Store	Main	NA	5.58	NA	NA	0.638	NA	41.414	NA	0.022	NA	NA	1.143	15.072	2805.39	NA	702.248	2.962	0.427	3.405	1898.05	NA	2.137	2046.89	0.03774	0.564	NA	NA	0.265	13.104	2504.49	0.0383693	24689.3	0.674116	9.33868	0.02	1.293	1.313	9.0353
MWI1135	7	5	-14.4565	35.1513	543	5	2018-05-16 09:26:55	2018-05-16 09:41:37	Maize	Store	Main	NA	6.505	0.011	NA	0.375	NA	58.276	NA	NA	NA	NA	1.65	NA	4265.56	NA	1047.6	5.171	0.234	NA	2552.44	NA	5.045	2070.2	0.01645	0.539	NA	NA	0.371	18.511	853.961	0.0100834	20224.5	0.475069	NA	0	0.6589	0.6589	8.61817
MWI1136	8	6	-15.7482	35.8062	640	5	2018-05-15 09:18:07	2018-05-15 09:24:48	Maize	Store	Main	NA	15.3	NA	NA	0.989	NA	62.672	NA	0.022	0.043	0.01	3.576	36.992	6047.19	NA	1755.65	10.707	0.221	0.227	4266.38	NA	22.569	1920.7	NA	0.838	0.002	NA	0.296	30.349	1232.04	0.0252527	19352.6	0.280017	16.8749	0	0.8671	0.8671	14.3073
MWI1137	5	4	-11.1328	33.7231	1109	5	2018-05-09 09:33:01	2018-05-09 09:37:48	Maize	Field stack	Main	NA	NA	NA	NA	0.402	NA	46.394	NA	0.023	NA	0.006	1.52	NA	3153.1	NA	1235.7	4.894	0.129	0.511	2173.66	NA	4.925	2200.37	0.01977	0.264	NA	NA	0.204	18.141	680.213	0.170056	11922.5	0.262541	4.98387	0	0.5312	0.5312	1.74152
MWI1138	8	6	-15.6744	35.8081	649	5	2018-05-15 10:40:31	2018-05-15 10:45:03	Maize	Store	Main	NA	NA	NA	NA	NA	NA	NA	NA	NA	NA	NA	NA	NA	NA	NA	NA	NA	NA	NA	NA	NA	NA	NA	NA	NA	NA	NA	NA	NA	1130.25	0.068183	18529.3	1.19982	40.0499	0	0.6936	0.6936	4.04783
MWI1139	5	4	-14.7205	35.6564	830	5	2018-05-16 09:43:28	2018-05-16 10:01:28	Maize	Store	Main	NA	NA	NA	NA	0.533	NA	50.089	0.533	NA	NA	NA	2.112	NA	3820.61	NA	1157.91	5.442	0.448	NA	2627.68	NA	11.625	1617.68	0.02346	0.241	NA	NA	0.246	22.067	1277.56	0.549485	20483.9	0.220555	8.80525	0	0.602	0.602	0.865475
MWI1140	8	6	-15.7578	35.7409	800	5	2018-05-15 12:10:57	2018-05-15 12:16:01	Maize	Store	Main	NA	7.411	0.009	NA	1.261	NA	69.225	NA	0.026	NA	0.004	2.376	22.957	4366.95	NA	1400.59	7.593	0.228	0.197	3230.06	NA	8.568	1692.84	0.00903	0.932	NA	NA	0.269	24.614	1032.57	0.0411007	14721.7	0.18447	NA	0	0.6826	0.6826	3.18219
MWI1141	8	6	-15.7424	35.6514	740	5	2018-05-16 07:49:30	2018-05-16 07:57:08	Sorghum	Standing crop	Main	NA	10.9	NA	NA	1.293	NA	132.852	NA	0.036	0.055	NA	2.264	23.835	3471.35	NA	1330.65	19.867	0.461	0.469	2744.65	NA	5.331	1918.7	0.01489	1.089	NA	NA	0.273	19.968	951.609	0.0309947	20575.2	0.362499	18.1672	0	0.8797	0.8797	6.52214
MWI1142	8	6	-15.7404	35.6894	728	5	2018-05-16 08:40:04	2018-05-16 08:46:55	Maize	Store	Main	NA	9.175	NA	NA	1.363	NA	80.898	NA	0.023	0.074	0.003	2.232	26.308	4380.09	NA	1427.75	7.921	0.481	0.264	3148.39	NA	8.677	2183.64	0.01788	0.875	NA	NA	0.28	24.711	888.366	0.185935	12207.7	0.115585	40.41	0	0.5343	0.5343	4.42353
MWI1143	3	2	-13.7026	33.4507	1116	5	2018-05-16 10:16:52	2018-05-16 10:25:53	Maize	Field stack	Close pair	0.001	7.426	NA	NA	NA	NA	50.92	NA	0.02	0.109	0.041	2.322	27.309	2892.75	NA	993.107	5.008	0.505	0.194	1994.49	NA	17.855	1849.42	0.02582	0.322	NA	NA	0.172	24.188	1486.07	0.0306792	24373.9	0.744829	10.0125	0	1.058	1.058	4.93555
MWI1144	3	2	-13.7009	33.4486	1108	5	2018-05-16 10:34:31	2018-05-16 10:53:44	Maize	Field stack	Close pair	NA	7.191	0.01	NA	NA	NA	59.907	NA	0.027	0.353	0.333	2.09	55.538	2332.37	NA	673.499	4.097	0.062	0.244	1279.37	NA	26.876	2158.32	0.01291	0.401	NA	NA	0.209	19.904	2283.03	0.0570632	28664	0.6887	NA	0	1.303	1.303	2.07305
MWI1145	5	4	-14.7209	35.7481	655	5	2018-05-16 10:49:46	2018-05-16 11:04:58	Maize	Store	Main	NA	NA	NA	NA	2.009	NA	93.164	0.593	NA	0.149	NA	1.446	NA	4099.47	NA	1088.6	4.131	0.685	0.198	3008.97	NA	4.839	1773.37	0.05584	0.867	NA	NA	0.243	23.236	1825.11	0.0616923	34832.1	0.886222	64.8776	0	1.468	1.468	7.46155
MWI1146	2	2	-13.111	33.5052	1103	8	2018-05-16 09:46:02	2018-05-16 09:52:04	Maize	Standing crop	Main	NA	1.412	NA	NA	0.612	NA	68.564	NA	0.01	0.389	NA	2.666	17.046	3828.74	NA	1143.35	4.741	0.418	0.327	2896.7	NA	3.126	1546.56	0.03497	0.531	NA	NA	0.069	24.162	1175.16	0.0268172	19136.1	0.16728	NA	0	0.9705	0.9705	6.00431
MWI1147	2	2	-13.4735	33.3892	1036	9	2018-05-16 11:07:55	2018-05-16 11:14:46	Maize	Field stack	Close pair	NA	1.386	NA	NA	0.734	NA	62.687	NA	0.004	NA	0.002	1.599	9.019	3316.99	NA	904.06	4.561	0.335	NA	2395.64	NA	6.571	1314.28	0.00773	0.458	NA	NA	0.083	18.354	1315.99	0.103158	24064.7	0.186099	NA	0	0.8471	0.8471	3.10288
MWI1148	1	1	-15.8108	35.2807	806	5	2018-05-16 11:13:02	2018-05-16 11:18:35	Maize	Store	Main	NA	5.874	NA	NA	2.522	NA	74.902	NA	0.055	0.152	0.004	2.675	24.129	3614.78	NA	1208.25	5.107	NA	0.247	2799.64	NA	12.376	1263.63	0.01786	1.859	NA	NA	0.086	22.604	759.668	0.0422722	13422.1	0.242476	NA	0	1.73	1.73	4.40938
MWI1149	2	2	-13.4738	33.3906	1039	8	2018-05-16 11:29:54	2018-05-16 11:33:45	Maize	Standing crop	Close pair	NA	4.616	NA	NA	1.028	NA	71.086	NA	0.01	NA	NA	2.924	27.165	3608.03	NA	1079.5	5.137	0.863	0.431	2921.74	0.028	4.704	1446.67	0.01959	0.625	NA	NA	0.076	26.916	2655	0.0615035	49146.4	0.39905	NA	0	0.7648	0.7648	3.04047
MWI1150	3	2	-13.7824	33.4207	1131	4	2018-05-16 11:47:27	2018-05-16 12:00:35	Maize	Field stack	Main	NA	1.804	NA	NA	NA	NA	64.074	NA	0.014	0.097	0.048	1.543	32.164	3225.91	NA	1021.91	5.193	0.204	0.066	2359.65	0.147	17.894	1708.86	0.05347	0.296	NA	NA	0.187	20.524	2346.58	NA	39357.4	1.04476	NA	0	1.684	1.684	4.2168
MWI1151	8	6	-15.7312	35.7311	714	5	2018-05-16 10:27:54	2018-05-16 10:32:43	Maize	Store	Close pair	NA	9.417	NA	NA	0.865	NA	67.964	NA	0.011	NA	0.008	2.092	18.328	3395.97	NA	910.39	4.223	0.51	0.453	2225.71	NA	7.74	2076.69	0.0795	0.641	NA	NA	0.255	20.404	1146.57	0.0159689	21778.5	0.598995	NA	0	0.4553	0.4553	2.73036
MWI1152	8	6	-15.6928	35.7066	664	5	2018-05-16 11:15:18	2018-05-16 11:24:10	Sorghum	Standing crop	Main	NA	5.56	NA	NA	1.249	NA	138.074	NA	0.03	NA	0.039	2.671	31.384	4614.34	NA	2037.46	10.831	0.382	0.976	3615.99	NA	6.934	1861.05	0.00564	1.903	NA	NA	0.28	24.376	1338.51	0.0398087	31237.8	0.359986	24.4724	0	1.352	1.352	12.1463
MWI1153	1	1	-15.8546	35.2997	759	5	2018-05-16 12:01:08	2018-05-16 12:10:59	Maize	Store	Close pair	NA	173.747	0.034	NA	2.762	0.052	84.611	NA	0.354	3.974	0.002	2.383	519.182	3656.96	NA	1169.07	8.209	NA	1.692	3077.53	0.069	4.354	1225.91	0.01945	1.593	0.001	0.005	1.434	20.805	1066.17	0.121744	23104.5	0.482536	NA	0	0.7756	0.7756	4.85172
MWI1154	8	6	-15.652	35.7397	639	5	2018-05-16 12:01:41	2018-05-16 12:08:15	Sorghum	Standing crop	Close pair	NA	5.126	NA	NA	1.469	NA	125.969	NA	0.006	NA	0.011	2.451	18.153	2972.31	NA	1250.65	8.956	0.789	0.663	2296.79	NA	22.49	2020.97	0.6386	1.328	NA	NA	0.261	18.161	1241.4	0.0180975	30917.4	0.41547	NA	0	0.8079	0.8079	8.43944
MWI1155	7	5	-14.3933	35.1661	485	5	2018-05-16 12:16:21	2018-05-16 12:23:45	Maize	Store	Main	NA	257.066	0.02	NA	1.353	0.044	102.977	NA	0.121	NA	0.013	3.364	231.646	5522.05	0.091	1594.58	14.016	0.524	0.512	4017.61	NA	3.367	2449.57	0.01638	0.84	NA	NA	0.691	35.542	727.174	0.0133034	11807.2	0.349775	NA	0	0.4403	0.4403	4.71952
MWI1156	2	2	-13.5091	33.3266	1060	5	2018-05-16 12:15:33	2018-05-16 12:19:31	Maize	Store	Main	NA	3.307	NA	NA	NA	NA	42.243	NA	0.069	0.305	0.003	1.065	12	3991.09	NA	1169.97	4.134	0.56	0.322	3232.6	NA	5.212	1249.31	0.20127	0.336	NA	NA	0.081	19.467	838.107	0.0401778	12059.3	0.0569791	NA	0	0.3881	0.3881	1.74986
MWI1157	1	1	-15.8564	35.3043	754	5	2018-05-16 12:24:42	2018-05-16 12:32:39	Maize	Store	Close pair	NA	15.889	NA	NA	1.243	NA	62.599	NA	0.031	0.464	NA	2.211	28.464	3892.62	NA	1252.55	5.401	NA	0.799	3211.41	NA	2.331	1200.73	0.0471	0.877	NA	NA	0.127	24.722	977.14	0.098118	17420.1	0.182522	NA	0	0.7588	0.7588	3.45001
MWI1158	8	6	-15.6527	35.7394	644	5	2018-05-16 12:25:52	2018-05-16 12:34:22	Sorghum	Standing crop	Close pair	NA	4.54	NA	NA	2.089	NA	168.056	NA	0.02	0.134	0.013	2.918	41.284	4306.48	NA	1733.79	20.701	0.167	1.046	3069	NA	29.623	1985.71	0.02285	2.066	NA	NA	0.267	20.056	1258.52	0.0150954	32579.4	0.481653	NA	0	0.9299	0.9299	8.53092
MWI1159	1	1	-15.8508	35.2445	810	5	2018-05-16 13:29:10	2018-05-16 13:35:59	Maize	Store	Main	NA	8.749	0.011	NA	0.611	NA	62.985	NA	0.017	0.261	NA	1.662	29.86	3863.09	NA	1341.81	5.128	NA	0.163	3291.12	NA	1.518	1255.1	0.00828	0.913	NA	NA	0.107	24.706	1346.8	0.0860652	20877.4	0.29832	NA	0	1.253	1.253	6.94038
MWI1160	7	5	-14.4468	35.2354	461	5	2018-05-16 13:41:50	2018-05-16 13:53:10	Rice	Standing crop	Main	NA	6.957	0.012	NA	0.479	NA	85.487	NA	0.018	NA	NA	4.03	NA	2714.68	NA	1317.15	14.903	0.858	0.554	2838.23	NA	1.453	2239.81	0.01377	0.366	NA	NA	0.358	27.061	2748.05	0.0190585	81282.6	1.58134	8.01928	0.0216	3.9104	3.932	28.2988
MWI1161	7	5	-14.4625	35.2525	465	5	2018-05-16 14:44:32	2018-05-16 14:53:22	Maize	Store	Main	NA	5.492	0.011	NA	0.291	NA	51.838	NA	NA	NA	NA	1.639	17.63	4347.21	NA	1235.76	7.555	0.268	NA	3199.73	NA	2.031	2153.69	0.01107	0.329	NA	NA	0.367	23.439	633.9	0.0285198	9405.62	0.181271	6.64237	0.1522	1.4728	1.625	10.2655
MWI1162	2	2	-13.5648	33.3307	1038	8	2018-05-16 13:15:21	2018-05-16 13:20:41	Maize	Field stack	Main	NA	3.208	NA	NA	NA	NA	49.011	NA	0.012	0.087	0.004	1.959	23.665	5254.98	NA	1752.65	7.04	0.507	NA	4742.68	NA	5.579	1770.44	0.20522	0.273	NA	NA	0.067	32.868	707.492	0.0529573	11172.9	0.0578835	NA	0	0.7505	0.7505	3.08198
MWI1163	3	2	-13.8431	33.349	1118	5	2018-05-16 14:10:11	2018-05-16 14:15:47	Maize	Store	Main	NA	3.87	NA	NA	NA	NA	59.567	NA	0.011	0.258	0.088	1.483	10.739	3032.68	NA	923.32	4.112	0.242	0.182	1985.27	NA	18.68	1897.32	0.01157	0.478	NA	NA	0.19	16.026	2937.78	0.0626016	42620.5	0.441345	10.4802	0	1.535	1.535	6.42909
MWI1164	3	2	-13.8465	33.2995	1090	5	2018-05-16 14:39:49	2018-05-16 14:50:30	Maize	Standing crop	Main	0.001	5.472	NA	NA	0.654	NA	61.789	NA	0.009	NA	0.038	1.821	39.265	2920.45	NA	1050.38	4.714	0.057	0.188	2161.49	NA	9.544	1975.99	0.00942	0.452	NA	NA	0.166	21.594	2061.47	NA	31837	0.288569	NA	0	1.274	1.274	3.78055
MWI1165	1	1	-15.8905	35.2566	781	5	2018-05-16 14:13:57	2018-05-16 14:20:47	Maize	Store	Main	NA	3.895	NA	NA	1.701	NA	62.354	NA	0.018	0.342	NA	2.274	22.7	3471.9	NA	970.419	4.969	NA	0.29	2504.23	NA	5.871	1365.23	0.0195	1.127	NA	NA	0.103	20.655	861.289	0.27319	12951.9	0.245317	NA	0	0.6672	0.6672	1.84218
MWI1166	1	1	-15.9182	35.2707	749	4	2018-05-16 14:51:03	2018-05-16 14:56:51	Maize	Store	Main	NA	3.925	NA	NA	0.67	NA	63.149	NA	0.013	0.359	NA	1.662	24.322	4243.09	NA	1364.46	6.533	NA	3.071	3340.33	NA	3.525	1176.42	0.02403	0.773	NA	NA	0.094	22.371	719.876	0.0540872	12520	0.281823	NA	0	0.5842	0.5842	2.43666
MWI1167	1	1	-15.9516	35.2766	724	4	2018-05-16 15:21:47	2018-05-16 15:27:18	Maize	Store	Close pair	NA	14.089	NA	NA	0.458	NA	37.597	NA	0.034	0.253	NA	2.094	32.431	3674.74	NA	1192.09	4.906	NA	0.458	3113.04	NA	2.458	1207.51	0.30693	0.401	NA	NA	0.107	24.982	917.664	0.400177	14366.1	0.555912	NA	0	0.6837	0.6837	1.91173
MWI1168	7	5	-14.4753	35.2618	460	5	2018-05-16 15:41:36	2018-05-16 15:46:42	Maize	Store	Main	NA	13.718	NA	NA	0.479	NA	116.771	NA	NA	NA	NA	1.804	23.357	4701.19	NA	1276.83	4.701	0.952	NA	3216.05	NA	1.755	2155.66	NA	0.664	NA	NA	0.382	27.41	726.316	0.0451115	7623.44	0.239605	6.18562	0.1405	0.8504	0.9909	8.1729
MWI1169	2	2	-13.5149	33.2785	1057	5	2018-05-16 14:41:49	2018-05-16 14:47:28	Maize	Field stack	Main	NA	1.023	NA	NA	0.797	NA	53.624	NA	0.014	0.41	0.001	1.264	11.125	3556.35	NA	1091.02	4.506	0.497	0.196	2875.78	NA	2.909	1294.88	0.08335	0.412	NA	NA	0.057	19.318	1347.39	0.123395	14047	0.0981154	NA	0	0.4159	0.4159	1.25243
MWI1170	1	1	-15.9501	35.2802	714	3	2018-05-16 15:49:56	2018-05-16 15:55:23	Maize	Store	Close pair	NA	6.72	NA	NA	1.056	NA	47.101	NA	0.016	0.265	0.003	2.354	29.901	4079.07	NA	1256.32	4.728	NA	0.267	3144.86	NA	8.785	1371.56	0.02372	0.68	NA	NA	0.1	24.096	799.697	0.427312	13330.4	0.414948	NA	0	0.5442	0.5442	3.0628
MWI1171	7	5	-14.4911	35.2678	457	5	2018-05-16 16:18:03	2018-05-16 16:23:07	Rice	Standing crop	Main	NA	5.209	0.035	NA	0.327	NA	104.888	NA	0.03	NA	NA	1.294	NA	2457.09	NA	1142.04	10.188	0.77	NA	2579.98	NA	0.664	2078	NA	0.438	NA	NA	0.392	19.72	472.859	0.0224048	11673.3	0.372614	19.9742	0.8608	0.6052	1.466	10.1936
MWI1172	2	2	-13.4638	33.2471	1075	6	2018-05-16 15:44:44	2018-05-16 15:51:31	Maize	Standing crop	Close pair	NA	1.108	NA	NA	0.756	NA	42.06	NA	0.022	0.35	0.001	1.648	32.984	3784.93	NA	1021.45	5.055	1.902	0.213	2406.72	NA	6.443	1207.57	NA	0.379	NA	NA	0.066	22.987	837.08	0.228717	8606.34	0.0800307	NA	0	1.348	1.348	2.10095
MWI1173	2	2	-13.4651	33.2463	1074	8	2018-05-16 16:01:52	2018-05-16 16:37:43	Maize	Field stack	Close pair	NA	NA	NA	NA	0.711	NA	47.767	NA	0.02	NA	0.004	1.372	16.141	4338.4	NA	1208.29	4.248	0.45	0.211	3346.03	NA	8.53	1358.99	0.00531	0.439	NA	NA	0.065	22.553	757.622	0.220918	7044.57	NA	NA	0	0.7324	0.7324	1.70973
MWI1174	6	4	-11.2201	33.7163	1187	5	2018-05-09 13:27:35	2018-05-09 13:34:49	Maize	Field stack	Main	NA	NA	NA	NA	0.418	NA	50.926	NA	0.013	0.37	NA	2.109	16.988	4703.49	NA	1432.55	4.457	0.168	0.274	3047.74	NA	6.479	1709.13	0.0181	0.264	NA	NA	0.198	20.176	1040.5	0.513403	17131.7	0.190388	12.5422	0	0.6929	0.6929	2.02957
MWI1175	6	4	-11.2607	33.6739	1216	6	2018-05-09 15:44:52	2018-05-09 15:51:42	Maize	Field stack	Main	NA	NA	NA	NA	0.669	NA	47.472	NA	0.03	0.193	NA	1.441	18.837	3936.61	NA	1169.42	6.234	0.113	0.296	2658.15	NA	4.433	1626.46	0.01429	0.216	NA	NA	0.204	16.905	1168.85	1.06902	13946.5	0.170469	5.7774	0	0.5144	0.5144	0.589956
MWI1176	6	4	-11.3011	33.6174	1211	6	2018-05-09 16:40:56	2018-05-09 16:48:22	Maize	Field stack	Main	NA	NA	NA	NA	0.101	NA	40.542	NA	0.012	0.562	NA	1.827	18.233	4299.21	NA	1336.36	5.074	0.649	0.269	3266.83	NA	2.351	2037.58	0.01707	0.152	NA	NA	0.216	18.911	1083.44	0.589489	13298.8	0.346553	5.4982	0	0.3754	0.3754	0.739012
MWI1177	6	4	-11.3516	33.6644	1264	5	2018-05-09 17:29:15	2018-05-09 17:34:08	Maize	Standing crop	Main	NA	NA	NA	NA	0.244	NA	50.874	NA	0.007	0.214	NA	1.118	NA	3659.79	NA	955.611	3.105	0.282	0.359	2293.73	NA	2.185	1703.2	0.03711	0.236	NA	NA	0.233	16.503	800.554	0.0607398	9335.64	0.166867	5.85241	0	0.6916	0.6916	5.44563
MWI1178	6	4	-11.217	33.5208	1141	6	2018-05-10 08:18:22	2018-05-10 08:36:55	Maize	Field stack	Main	NA	NA	NA	NA	0.456	NA	74.32	NA	0.017	0.058	NA	2.335	16.713	4259.38	NA	1452.82	6.647	0.327	0.264	3080.28	NA	1.423	1655.37	NA	0.344	NA	NA	0.219	27.268	917.422	0.110034	17459.1	0.0967642	7.41899	0	0.3956	0.3956	4.58852
MWI1179	6	4	-11.2786	33.4669	1128	5	2018-05-10 09:36:15	2018-05-10 09:41:52	Maize	Field stack	Main	NA	NA	NA	NA	0.352	NA	63.948	NA	0.008	0.231	NA	1.259	NA	3499.87	NA	1058.18	4.308	0.247	0.154	2373.19	NA	6.093	1557.53	0.03234	0.394	NA	NA	0.238	15.73	846.199	0.297313	8962.9	0.188279	7.09733	0	0.497	0.497	1.05128
MWI1180	6	4	-11.164	33.564	1076	6	2018-05-10 11:01:16	2018-05-10 11:08:25	Maize	Standing crop	Main	NA	NA	NA	NA	0.669	NA	56.267	NA	0.011	0.327	NA	2.225	NA	3786.85	NA	998.317	4.587	0.402	0.322	2636.72	NA	2.556	1589.12	0.07979	0.353	NA	NA	0.237	18.39	991.607	0.0372136	21536.9	0.230017	18.5663	0	1.304	1.304	6.59389
MWI1181	6	4	-11.2001	33.442	1101	7	2018-05-10 14:23:02	2018-05-10 14:29:45	Maize	Standing crop	Main	NA	NA	NA	NA	0.443	NA	65.042	NA	0.016	0.241	0.003	2.28	NA	3746.72	NA	1224.43	7.478	0.089	0.268	2797.64	0.032	7.618	1344.05	NA	0.345	NA	NA	0.235	20.592	836.485	0.417655	9240.68	0.100636	9.58305	0	0.6389	0.6389	2.12612
MWI1182	6	4	-11.2856	33.3949	1158	5	2018-05-10 15:27:17	2018-05-10 15:33:53	Maize	Standing crop	Main	NA	NA	NA	NA	0.972	0.051	57.713	NA	0.006	NA	NA	2.205	16.706	2763.93	NA	1011.63	6.241	0.149	0.081	2010.03	NA	3.688	1633.51	0.02461	0.472	NA	NA	0.224	17.856	847.836	0.110807	11698.3	0.151456	11.7658	0	0.7226	0.7226	1.69685
MWI1183	6	4	-11.3571	33.3687	1135	6	2018-05-10 16:17:04	2018-05-10 16:22:51	Maize	Standing crop	Main	NA	NA	NA	NA	0.228	NA	55.752	NA	NA	0.219	0.002	2.123	NA	4867.16	NA	1462.53	4.804	0.816	0.142	3536.51	NA	5.422	1856.54	NA	0.188	NA	NA	0.235	23.859	995.725	0.325427	9830.12	0.281823	5.12643	0.0249	0.7159	0.7408	4.17889
MWI1184	5	4	-11.0821	33.7764	1142	6	2018-05-09 10:23:12	2018-05-09 10:28:12	Maize	Field stack	Main	NA	NA	NA	NA	0.283	NA	54.255	NA	0.015	NA	NA	1.988	20.672	3759.8	NA	1259.01	7.283	0.453	0.259	2795	NA	1.395	2451.15	NA	0.276	NA	NA	0.23	26.305	954.862	0.094766	19539.2	0.65557	4.83964	0	0.7263	0.7263	2.19986
MWI1185	5	4	-11.1606	33.7871	1200	7	2018-05-09 11:28:14	2018-05-09 11:33:52	Maize	Field stack	Main	NA	5.15	NA	NA	0.623	NA	40.349	NA	0.035	0.502	NA	1.889	14.719	3874.69	NA	1147.37	4.208	0.886	0.403	2723.12	NA	4.763	1992.1	0.02729	0.204	NA	NA	0.208	20.184	935.244	0.049165	14562.3	0.189264	6.9052	0	0.6147	0.6147	3.68614
MWI1186	6	4	-11.4631	33.289	1148	6	2018-05-10 17:21:57	2018-05-10 17:26:42	Maize	Field stack	Main	NA	NA	NA	NA	0.595	NA	51.024	NA	0.006	0.255	NA	1.257	NA	4764.6	NA	1589.43	7.355	0.945	0.178	3473.98	NA	8.365	1536.44	0.02234	0.202	NA	NA	0.239	21.86	705.855	0.0972913	6238.11	0.0870807	5.86617	0.0085	1.0385	1.047	4.53844
MWI1187	6	4	-11.4632	33.2854	1144	5	2018-05-10 17:36:29	2018-05-10 17:40:15	Maize	Standing crop	Close pair	NA	NA	NA	NA	0.522	NA	50.325	NA	0.006	0.337	NA	1.922	NA	4754.42	NA	1526.17	5.371	1.043	0.215	3511.73	NA	5.759	1766.63	NA	0.197	NA	NA	0.254	24.201	700.208	0.390525	5410.85	0.0855525	6.60719	0	0.4811	0.4811	3.21845
MWI1188	6	4	-11.5448	33.2962	1103	6	2018-05-10 18:14:56	2018-05-10 18:39:46	Maize	Standing crop	Main	NA	NA	NA	NA	1.379	NA	55.415	NA	0.011	0.083	NA	2.349	15.378	4655.35	NA	1235.12	5.77	0.116	0.164	3260.19	NA	5.692	1765.28	NA	0.315	NA	NA	0.243	19.393	1031.67	0.065677	13264.8	0.305645	18.0356	0	1.091	1.091	5.53484
MWI1189	6	4	-11.5208	33.3801	1130	5	2018-05-11 09:27:20	2018-05-11 09:32:13	Maize	Field stack	Main	NA	NA	NA	NA	0.189	NA	45.208	NA	0.013	0.498	0.004	1.765	22.868	4965.99	NA	1566.97	5.356	0.591	0.264	3708	NA	4.651	2018.59	NA	0.154	NA	NA	0.244	23.832	1094.74	0.0626777	11541.5	0.16165	8.32377	0	0.4841	0.4841	3.87686
MWI1190	6	4	-11.4453	33.3731	1117	6	2018-05-11 10:26:40	2018-05-11 10:34:28	Maize	Field stack	Main	NA	NA	NA	NA	1.104	NA	57.188	NA	0.006	0.369	0.002	1.869	NA	4054.33	NA	1262.77	7.413	0.141	0.17	2860.89	NA	3.771	1681.12	NA	0.386	NA	NA	0.225	18.705	1028.53	0.110253	10631.9	0.393855	9.58013	0	0.7526	0.7526	1.49935
MWI1191	6	4	-11.435	33.4529	1174	5	2018-05-11 11:03:42	2018-05-11 11:09:58	Maize	Field stack	Main	NA	NA	NA	NA	0.092	NA	50.687	NA	0.014	0.066	NA	2.206	18.602	4909.06	NA	1674.37	6.356	0.817	0.09	4039.27	NA	6.285	1653.73	0.05195	0.147	NA	NA	0.229	27.214	1152.13	0.0532656	8129.88	0.207577	5.01994	0.0005	0.3551	0.3556	3.01286
MWI1192	6	4	-11.5109	33.4579	1186	5	2018-05-11 12:00:07	2018-05-11 12:07:54	Maize	Standing crop	Main	NA	NA	NA	NA	0.821	NA	54.035	NA	0.01	0.406	0.002	1.577	NA	3335.42	NA	1133.74	6.222	0.436	0.408	2567.98	NA	5.996	1638.81	0.01471	0.266	NA	NA	0.233	21.323	644.643	0.0722667	5257.23	0.140423	7.02543	0	0.8262	0.8262	5.12134
MWI1193	2	2	-13.4151	33.2849	1083	8	2018-05-16 17:01:45	2018-05-16 17:07:00	Maize	Standing crop	Main	NA	NA	NA	NA	1.528	NA	74.509	NA	0.006	0.092	NA	1.857	9.111	3659.19	NA	1053.25	5.172	0.34	0.052	2708.09	NA	4.088	1271.11	0.02034	0.583	NA	NA	0.064	22.155	1834.97	0.259986	36131.1	0.313105	NA	0	0.9652	0.9652	2.04452
MWI1194	2	2	-13.3823	33.3815	1050	6	2018-05-17 09:18:51	2018-05-17 09:24:36	Maize	Store	Main	NA	4.512	NA	NA	NA	NA	49.837	NA	0.013	0.43	0.002	1.925	11.935	3952.83	NA	1046.39	5.138	0.428	0.225	2862.39	NA	3.677	1674.26	0.01835	0.372	NA	NA	0.072	22.694	1141.77	0.0411081	16521.9	0.162524	NA	0	0.5391	0.5391	3.58549
MWI1195	1	1	-15.9986	35.3007	675	5	2018-05-17 10:06:16	2018-05-17 10:12:39	Maize	Store	Main	NA	12.176	NA	NA	0.541	NA	41.758	NA	0.03	0.194	NA	2.225	23.931	3419.93	NA	1051.33	4.726	NA	0.399	2837.14	NA	2.318	1238.5	0.29357	0.418	NA	NA	0.099	24.09	1430.19	0.352564	25140.9	0.284268	NA	0	1.155	1.155	3.65219
MWI1196	8	6	-15.8017	35.653	748	5	2018-05-17 07:22:26	2018-05-17 07:28:27	Maize	Store	Main	NA	NA	NA	NA	0.398	NA	38.752	NA	0.013	0.035	NA	1.03	11.692	3362.64	NA	817.573	4.888	0.699	0.066	1880.71	NA	6.902	1790.92	0.00977	0.198	NA	NA	0.246	13.715	1683.86	0.177425	25769.2	0.685422	NA	0	0.8146	0.8146	2.19883
MWI1197	8	6	-15.8061	35.6517	753	5	2018-05-17 07:48:44	2018-05-17 07:54:21	Maize	Store	Main	NA	NA	NA	NA	0.262	NA	51.239	NA	0.002	NA	NA	1.254	15.351	3683.67	NA	1155.67	7.37	0.513	NA	2474.98	NA	4.72	2018.42	0.01418	0.195	NA	NA	0.264	22.988	7298.31	1.39064	93317.4	0.761997	6.20071	0	3.118	3.118	3.64234
MWI1198	2	2	-13.3556	33.4541	1022	8	2018-05-17 10:09:52	2018-05-17 10:15:03	Maize	Store	Main	NA	4.971	0.012	NA	1.486	NA	57.483	NA	0.024	0.746	0.001	1.667	33.169	3960.34	NA	1145.54	7.15	0.283	0.615	2869.64	NA	3.106	1385.17	0.03435	0.868	NA	NA	0.071	20.948	682.44	0.347262	6863.22	NA	NA	0	0.5355	0.5355	1.55601
MWI1199	2	2	-13.4119	33.4153	1039	7	2018-05-17 10:46:17	2018-05-17 10:50:51	Maize	Field stack	Main	NA	1.809	NA	NA	0.843	NA	53.06	NA	0.026	0.107	0.003	1.167	9.747	3787.72	NA	1096.13	4.633	0.853	0.127	3222.69	NA	14.838	1251.09	0.16009	0.513	NA	NA	0.071	16.212	691.229	0.0778653	6785.38	NA	NA	0	0.7714	0.7714	2.6415
MWI1200	2	2	-13.3469	33.3309	1035	7	2018-05-17 11:35:22	2018-05-17 11:40:46	Maize	Standing crop	Main	NA	1.806	NA	NA	1.138	NA	56.934	NA	0.019	0.205	0.019	1.778	16.793	3277.13	NA	887.835	6.553	0.067	0.431	2226.19	NA	11.948	1658.43	0.01429	0.539	NA	NA	0.072	16.827	881.281	0.850267	10122.6	NA	NA	0	0.3211	0.3211	0.454976
MWI1201	8	6	-15.8061	35.6454	744	5	2018-05-17 08:21:42	2018-05-17 08:30:23	Maize	Store	Main	NA	4.627	NA	NA	0.283	NA	47.92	NA	0.005	NA	NA	1.201	18.26	3942.77	NA	1121.08	4.969	0.436	NA	2778.59	NA	3.796	2112.74	0.00885	0.22	NA	NA	0.258	17.497	1361.36	NA	37070.6	NA	NA	NA	1.303	1.303	4.63865
MWI1202	8	6	-15.7991	35.6347	729	5	2018-05-17 08:47:07	2018-05-17 08:58:05	Maize	Store	Main	NA	15.438	0.01	NA	1.716	NA	73.896	NA	0.014	0.086	0.002	1.759	19.006	3523.61	NA	937.691	6.376	0.415	0.172	2029.04	NA	9.303	1678.92	0.01882	0.88	NA	NA	0.271	18.943	817.529	0.0166644	16943.4	0.627044	NA	0	0.83	0.83	5.06398
MWI1203	3	2	-13.8012	33.626	1170	5	2018-05-17 11:19:28	2018-05-17 11:27:43	Maize	Field stack	Main	NA	NA	NA	NA	NA	NA	56.834	NA	0.01	NA	0.135	1.531	6.902	2851.39	NA	1135.8	5.557	NA	NA	2382.7	NA	27.482	2128.34	0.01015	0.462	NA	NA	0.193	20.099	3229.73	0.263667	44053.3	0.294118	17.4687	0	1.595	1.595	3.68398
MWI1204	1	1	-15.8164	35.1944	904	5	2018-05-17 11:20:24	2018-05-17 11:25:49	Maize	Store	Close pair	NA	3.994	NA	NA	0.579	NA	55.114	NA	0.011	0.191	NA	1.825	17.266	3539.1	NA	1136.31	5.212	NA	0.203	2747.07	NA	3.375	1292.82	0.02403	0.693	NA	NA	0.089	18.612	1958.11	3.884	16771.9	0.179878	NA	0	1.46	1.46	0.981209
MWI1205	3	2	-13.7642	33.5855	1187	5	2018-05-17 12:42:05	2018-05-17 13:00:11	Maize	Store	Main	NA	NA	0.008	NA	NA	NA	61.517	NA	0.025	0.263	0.094	1.369	29.62	3782.41	NA	1253.03	3.866	0.249	0.227	2844.41	NA	15.639	2044.37	0.06783	0.468	0.001	NA	0.203	24.724	1151.16	NA	18073.2	0.062849	NA	0	1.515	1.515	8.897
MWI1206	2	2	-13.3558	33.2356	1038	7	2018-05-17 13:06:21	2018-05-17 13:11:26	Maize	Field stack	Main	NA	4.634	NA	NA	0.937	NA	62.068	NA	0.01	NA	0.002	1.365	14.276	3965	NA	1217.71	4.212	1.39	0.082	2858.64	NA	9.077	1597.22	0.22468	0.546	NA	NA	0.082	21.148	818.961	0.042615	11660.2	NA	NA	0	1.281	1.281	5.27682
MWI1207	3	2	-13.7859	33.4962	1146	5	2018-05-17 13:48:43	2018-05-17 13:58:54	Maize	Store	Main	0.002	16.106	NA	NA	NA	NA	73.235	NA	0.021	0.094	0.271	1.78	26.382	3654.24	NA	1149.78	5.897	0.295	0.062	2195.83	NA	29.455	2036.2	0.03419	0.415	0.001	NA	0.209	24.689	2646.52	0.00470132	42717	0.254059	NA	0	1.449	1.449	2.00981
MWI1208	1	1	-15.8551	35.1228	991	5	2018-05-17 12:29:26	2018-05-17 12:33:58	Maize	Store	Main	NA	11.851	NA	NA	0.46	NA	45.18	NA	0.016	0.339	NA	2.507	21.312	3344	NA	1049.34	5.145	NA	0.323	2675.34	NA	3.046	1349.27	0.01503	0.39	NA	NA	0.096	19.715	2365.86	0.0843066	62249.1	0.267024	NA	0	1.326	1.326	7.2471
MWI1209	1	1	-15.7594	35.1173	1117	5	2018-05-17 14:17:08	2018-05-17 14:24:13	Maize	Store	Close pair	NA	8.893	NA	NA	0.592	NA	57.33	NA	0.024	0.578	NA	3.683	27.676	4402.97	NA	1314.02	8.152	NA	0.42	3386.04	NA	7.288	1394.09	0.02824	0.473	NA	NA	0.086	22.693	2109.66	16.0276	20964.9	0.281494	NA	0	0.794	0.794	0.476993
MWI1210	1	1	-15.7534	35.1182	1103	5	2018-05-17 14:35:30	2018-05-17 14:50:56	Maize	Store	Close pair	NA	10.325	NA	NA	0.868	NA	63.275	NA	0.031	0.31	NA	3.508	30.827	4224.43	NA	1319.2	5.879	NA	0.52	3328.21	NA	6.178	1430.93	0.04943	0.574	NA	NA	0.097	23.34	1100.34	0.603276	15949.6	0.140908	NA	0	0.8384	0.8384	3.12564
MWI1211	7	5	-14.7166	35.0177	706	5	2018-05-17 13:17:05	2018-05-17 13:24:42	Maize	Store	Main	NA	5.853	0.011	NA	0.174	NA	58.227	NA	0.017	NA	NA	2.015	37.627	3725.72	NA	1253.37	4.903	1.102	NA	2814.03	NA	2.55	2006.33	0.09134	0.21	NA	NA	0.393	20.614	1920.16	0.0322339	31750.4	0.483491	NA	0.0076	1.4674	1.475	12.7572
MWI1212	2	2	-13.4139	33.1778	1062	7	2018-05-17 14:12:17	2018-05-17 14:17:14	Maize	Field stack	Main	NA	1.71	NA	NA	1.209	NA	60.6	NA	0.007	NA	0.01	1.246	8.87	3949.17	NA	1126.72	5.245	0.231	0.213	3073.35	NA	5.16	1783.43	0.09311	0.5	NA	NA	0.092	17.924	1051.55	0.537484	12909.6	NA	NA	0	0.475	0.475	0.648142
MWI1213	2	2	-13.4393	33.3281	1084	5	2018-05-17 15:08:49	2018-05-17 15:14:56	Maize	Field stack	Main	NA	0.953	NA	NA	0.696	NA	41.838	NA	0.006	NA	NA	2.188	9.72	3941.12	NA	1023.81	4.878	0.297	NA	2606.09	NA	3.288	1536.79	0.01651	0.429	NA	NA	0.068	20.252	1472.23	0.516735	26061.4	0.215314	NA	0	0.6578	0.6578	1.31109
MWI1214	1	1	-15.6688	35.2819	810	5	2018-05-17 15:39:24	2018-05-17 15:46:13	Maize	Store	Close pair	NA	20.123	NA	NA	0.567	NA	59.061	NA	0.024	0.387	0.005	3.828	51.496	4400.14	NA	1270.84	5.121	NA	0.508	3374.34	NA	7.974	1508.36	0.0125	0.555	NA	NA	0.167	23.243	1305.63	0.0175441	34425.9	0.109868	23.9147	0	1.242	1.242	6.70109
MWI1215	1	1	-15.6653	35.2771	810	5	2018-05-17 15:54:17	2018-05-17 16:19:15	Sorghum	Standing crop	Close pair	NA	53.22	NA	NA	0.967	NA	195.988	NA	0.043	1.223	NA	4.148	62.597	4252.86	NA	1620.48	13.678	NA	0.828	3168.48	NA	3.09	1084.04	0.04516	1.799	NA	NA	0.187	15.852	696.505	0.284594	10363.9	0.127881	NA	0	0.4044	0.4044	1.47784
MWI1216	7	5	-14.6568	34.9438	788	5	2018-05-17 15:37:27	2018-05-17 15:46:57	Maize	Store	Main	NA	16.402	NA	NA	1.085	NA	66.904	NA	0.016	NA	NA	1.842	27.949	4815.51	NA	1355.35	6.513	0.271	NA	3391.78	NA	10.738	1984.71	0.0047	0.508	NA	NA	0.378	22.515	1301.95	0.0382258	16473.4	0.301726	NA	0	1.01	1.01	3.67447
MWI1217	4	3	-14.3806	34.3027	1525	5	2018-05-10 13:16:23	2018-05-10 13:30:33	Maize	Standing crop	Main	NA	NA	NA	NA	0.932	NA	47.246	NA	NA	NA	NA	1.706	NA	3907.89	NA	1291.92	4.454	0.285	NA	3118.72	NA	5.996	1898.73	NA	0.678	NA	NA	0.205	20.983	2247.3	0.0273032	53203.4	1.08722	39.4876	0.0244	0.8934	0.9178	10.6887
MWI1218	4	3	-14.3755	34.4575	1609	7	2018-05-11 10:39:01	2018-05-11 10:43:28	Maize	Standing crop	Main	NA	NA	0.028	NA	0.885	NA	43.648	NA	NA	0.172	NA	1.094	NA	3197.42	NA	941.645	3.589	NA	NA	2066	NA	7.157	1989.25	NA	0.844	NA	NA	0.208	13.989	5032.84	11.2767	69489.8	1.13533	48.8129	0	1.786	1.786	1.00739
MWI1219	4	3	-14.3519	34.3999	1560	5	2018-05-11 11:07:56	2018-05-11 11:19:59	Maize	Standing crop	Main	NA	NA	NA	NA	1.398	NA	92.041	NA	0.116	0.472	0.026	1.797	NA	3979.58	NA	1066.51	7.898	NA	0.298	2802.11	NA	35.22	1611.89	NA	1.102	NA	NA	0.223	16.651	2138.65	13.4093	23682.1	0.419891	11.6846	0	0.5448	0.5448	0.438699
MWI1220	3	2	-13.741	33.6821	1218	5	2018-05-18 10:52:28	2018-05-18 11:08:28	Maize	Field stack	Close pair	NA	2.081	NA	NA	NA	NA	52.894	NA	0.01	NA	0.024	1.071	NA	2048.64	NA	479.716	3.112	0.116	NA	1076.61	NA	8.739	1691.97	0.0065	0.465	NA	NA	0.169	15.298	2275.56	NA	36846.9	5.13874	NA	0	1.513	1.513	3.23943
MWI1221	2	2	-13.5258	33.7303	1201	8	2018-05-18 11:13:51	2018-05-18 11:20:47	Maize	Standing crop	Main	NA	4.023	NA	NA	0.609	NA	68.497	NA	0.066	0.276	0.083	4.408	23.849	3685.74	NA	1056.62	7.466	0.074	0.255	2529.69	NA	32.712	1699.6	0.00806	0.477	NA	NA	0.066	21.622	2003.05	8.15443	41895.7	0.375681	NA	0	1.346	1.346	1.05412
MWI1222	3	2	-13.7426	33.6818	1211	5	2018-05-18 11:13:05	2018-05-18 11:30:06	Maize	Standing crop	Close pair	0.001	NA	NA	NA	NA	NA	36.586	NA	0.014	NA	0.024	1.668	15.645	2605.84	NA	855.737	4.382	0.062	0.098	1666.55	NA	14.288	2010.73	0.00676	0.234	NA	NA	0.175	19.812	1957.92	0.0793862	33207.3	8.33908	NA	0	1.68	1.68	3.13933
MWI1223	2	2	-13.4934	33.6812	1145	7	2018-05-18 11:44:48	2018-05-18 11:49:44	Maize	Field stack	Main	NA	6.019	0.003	NA	NA	NA	44.899	NA	0.008	NA	0.031	1.583	7.773	2876.32	NA	753.386	3.44	0.099	0.08	1736.6	NA	15.58	1391.8	0.02989	0.308	NA	NA	0.084	15.275	2132.11	2.76157	38559.1	0.298057	NA	0	1.483	1.483	1.86877
MWI1224	2	2	-13.5212	33.7424	1176	8	2018-05-18 12:13:12	2018-05-18 12:24:47	Maize	Store	Main	NA	2.288	NA	NA	NA	NA	54.787	NA	0.026	0.247	0.019	1.485	10.261	2562.74	NA	865.36	5.13	0.195	0.25	1874.81	NA	13.457	1814.44	0.01044	0.387	NA	NA	0.073	19.311	1302.94	0.069154	20358.5	0.492539	NA	0	1.029	1.029	3.29874
MWI1225	3	2	-13.8065	33.6939	1139	5	2018-05-18 12:15:00	2018-05-18 12:27:00	Maize	Field stack	Main	NA	NA	NA	NA	NA	NA	50.368	NA	0.007	0.295	NA	1.081	4.909	4270.2	NA	1164.09	4.481	0.181	0.211	2729.69	NA	3.84	1794.16	0.00993	0.327	NA	NA	0.177	22.818	1186.91	NA	26154.7	1.012	NA	0	1.596	1.596	6.58791
MWI1226	2	2	-13.538	33.7382	1216	8	2018-05-18 12:39:32	2018-05-18 12:45:09	Maize	Field stack	Main	NA	1.69	NA	NA	NA	NA	51.864	NA	0.025	NA	0.015	1.227	9.618	3297.27	NA	1110.58	4.517	0.348	0.158	2767.07	NA	7.6	1828.15	0.08009	0.289	NA	NA	0.067	21.792	1027.27	0.0721899	15540.2	0.280907	NA	0	1.069	1.069	3.76903
MWI1227	2	2	-13.5516	33.7475	1263	5	2018-05-18 13:17:02	2018-05-18 13:26:31	Maize	Field stack	Main	NA	2.135	NA	NA	0.614	NA	54.983	NA	0.012	0.245	0.004	1.874	9.12	2604.28	NA	904.898	4.667	0.283	0.135	1897.05	NA	9.555	1443.79	0.08537	0.525	NA	NA	0.072	18.851	1591.87	0.197177	30589.5	0.330879	NA	0	1.134	1.134	3.83908
MWI1228	2	2	-13.5846	33.7616	1305	8	2018-05-18 14:18:19	2018-05-18 14:25:23	Maize	Standing crop	Main	NA	1.998	NA	NA	NA	NA	54.421	NA	0.011	NA	0.063	1.928	12.306	2660.34	NA	1048.73	4.256	0.133	NA	2027.11	NA	21.277	1509.3	0.01633	0.478	NA	NA	0.078	17.94	1936.03	1.58167	43067.1	0.378006	NA	0	1.186	1.186	2.31656
MWI1229	3	2	-13.8117	33.8487	1230	5	2018-05-18 14:18:54	2018-05-18 14:41:26	Maize	Field stack	Main	NA	2.341	0.016	NA	NA	NA	45.291	NA	0.015	NA	0.002	1.303	31.541	3046.24	NA	707.217	5.06	0.198	0.236	2032.42	NA	1.637	1626.23	0.05871	0.311	NA	NA	0.181	17.449	819.702	NA	11570	0.0640954	NA	0	0.4828	0.4828	1.22354
MWI1230	1	1	-15.4614	34.8531	410	5	2018-05-18 15:15:33	2018-05-18 15:20:54	Maize	Store	Main	NA	131.465	0.052	NA	4.398	NA	206.456	NA	0.216	3.629	0.052	4.181	357.919	4139.87	NA	1397.68	10.951	NA	2.822	3412.06	0.033	8.659	1298.01	0.03355	1.972	0.001	0.004	0.883	25.044	807.189	0.0338981	17581.4	0.182221	NA	0.0014	0.8276	0.829	3.35572
MWI1231	3	3	-13.8192	33.9289	1156	7	2018-05-18 15:00:40	2018-05-18 15:25:41	Maize	Store	Main	NA	11.686	NA	NA	NA	NA	65.895	NA	0.008	NA	0.007	3.308	NA	3386.72	NA	1087.64	5.245	0.658	0.15	2045.24	NA	5.424	2087.9	0.0249	0.425	NA	NA	0.208	23	1305.65	NA	25365.7	0.0789926	NA	0	0.8442	0.8442	2.93999
MWI1232	3	3	-13.8624	33.8439	1152	5	2018-05-18 16:00:45	2018-05-18 16:25:11	Maize	Field stack	Main	NA	2.493	NA	NA	1.025	NA	57.661	NA	NA	NA	NA	2.042	NA	4006.55	NA	1138.13	5.931	0.205	0.15	2947.64	NA	1.385	1822.45	NA	0.509	NA	NA	0.196	20.238	870.859	NA	19771.2	0.220044	NA	0	0.9012	0.9012	2.35276
MWI1233	6	4	-11.4729	33.5333	1275	5	2018-05-11 12:44:07	2018-05-11 12:52:32	Maize	Field stack	Main	NA	NA	NA	NA	0.447	NA	53.16	NA	0.009	0.658	NA	2.125	27.017	4614.97	NA	1682.27	7.206	0.435	0.292	3862.59	NA	6.072	1955.3	NA	0.29	NA	NA	0.241	19.331	840.061	0.151925	11150.4	0.499413	5.85974	0	0.8307	0.8307	2.06283
MWI1234	6	4	-11.5334	33.5554	1327	5	2018-05-11 13:15:49	2018-05-11 13:21:36	Maize	Standing crop	Main	NA	NA	NA	NA	0.101	NA	37.441	NA	NA	NA	NA	1.603	16.369	5103.06	NA	1757.16	6.135	0.741	NA	3932.36	NA	10.385	2165.26	NA	0.113	NA	NA	0.238	20.018	920.353	0.0871919	13316.8	0.180244	5.23142	0	1.261	1.261	5.78435
MWI1235	6	4	-11.4479	33.5981	1306	5	2018-05-11 14:01:40	2018-05-11 14:18:45	Maize	Standing crop	Main	NA	NA	NA	NA	1.151	NA	56.917	NA	0.007	0.275	0.006	1.227	NA	2900.45	NA	966.974	5.929	0.229	0.232	1712.37	NA	6.475	1568.39	0.01648	0.565	NA	NA	0.237	14.375	1123.84	0.22961	15177.7	0.206845	6.15967	0	0.4844	0.4844	0.601411
MWI1236	6	4	-11.3858	33.5142	1216	5	2018-05-11 14:52:24	2018-05-11 15:00:29	Maize	Field stack	Main	NA	NA	NA	NA	0.618	NA	60.35	NA	0.009	0.3	NA	1.958	20.648	4092.56	NA	1594.64	9.877	0.928	0.219	3266.12	NA	6.392	2067.49	0.06983	0.28	NA	NA	0.24	26.64	1026.65	0.0903512	13811.4	0.753789	4.32772	0	0.6777	0.6777	1.6725
MWI1237	6	4	-11.3577	33.4491	1128	5	2018-05-11 16:17:37	2018-05-11 16:30:41	Maize	Store	Main	NA	5.659	NA	NA	0.29	NA	61.519	NA	0.008	0.086	NA	2.393	20.557	4111.3	NA	1350.38	5.082	0.595	0.085	3176.37	NA	2.665	1892.54	0.03257	0.354	NA	NA	0.238	21.096	727.633	0.06204	9074.43	0.16231	8.86723	0	0.7275	0.7275	5.49463
MWI1238	6	4	-11.3652	33.4531	1147	8	2018-05-11 16:41:35	2018-05-11 16:46:55	Maize	Field stack	Close pair	NA	NA	NA	NA	0.15	NA	52.689	NA	0.009	0.294	0.002	1.587	15.787	3928.61	NA	1086.86	4.15	0.682	0.143	2689.89	NA	5.983	1597.3	0.03506	0.119	NA	NA	0.24	14.263	1011.18	0.0677905	10012.9	0.164432	2.68426	0.0048	0.636	0.6408	4.60648
MWI1239	6	4	-11.3022	33.5439	1183	6	2018-05-11 17:31:56	2018-05-11 17:38:20	Maize	Standing crop	Main	NA	NA	NA	NA	0.122	NA	73.985	NA	0.006	0.204	NA	1.949	15.731	5031.47	NA	1438.95	4.794	0.894	0.183	3968.3	NA	4.282	1913.69	0.03523	0.237	NA	NA	0.227	25.713	2658.97	0.120188	17122.9	0.263647	2.02236	0.5874	1.9516	2.539	7.83935
MWI1240	7	5	-14.4689	35.0532	736	5	2018-05-18 11:45:35	2018-05-18 11:55:22	Maize	Store	Main	NA	34.956	NA	NA	0.544	NA	66.803	NA	0.028	NA	0.015	2.195	42.334	3772.43	NA	1196.9	5.267	0.726	NA	2473.08	NA	10.846	2167.35	NA	0.433	NA	NA	0.396	24.041	1691.7	1.21936	36653.6	0.496183	NA	0	0.8408	0.8408	3.78865
MWI1241	7	5	-14.6146	35.0828	788	5	2018-05-18 13:46:40	2018-05-18 13:55:16	Maize	Standing crop	Main	NA	2.372	NA	NA	0.182	NA	48.586	NA	NA	NA	NA	1.704	NA	3392.46	NA	987.441	4.49	0.934	NA	1895.52	NA	4.195	1898.04	NA	0.149	NA	NA	0.365	19.844	1106.53	0.0275882	18013.1	0.418728	NA	0	0.8361	0.8361	4.92948
MWI1242	7	5	-14.4551	34.9497	705	5	2018-05-18 17:02:47	2018-05-18 17:12:08	Sorghum	Field stack	Close pair	NA	12.099	0.01	NA	1.98	NA	139.327	NA	NA	NA	NA	3.042	26.135	4439.4	NA	1671.15	13.87	1.707	NA	3222.66	NA	11.36	2176.05	NA	1.99	NA	NA	0.386	23.248	725.966	0.0333876	8698.3	0.453855	NA	0.0009	0.6675	0.6684	3.80257
MWI1243	7	5	-14.4548	34.9463	702	5	2018-05-18 17:22:42	2018-05-18 17:28:52	Maize	Store	Close pair	NA	6.31	NA	NA	0.317	NA	57.821	NA	NA	NA	NA	1.317	NA	3139.14	NA	900.127	3.989	0.837	NA	1991.28	NA	6.216	2263.71	0.00675	0.329	NA	NA	0.363	18.988	766.895	0.0435113	9539.72	0.431486	NA	0	0.6483	0.6483	2.98899
MWI1244	2	2	-13.5177	33.7592	1206	5	2018-05-19 07:39:21	2018-05-19 07:46:34	Maize	Field stack	Main	NA	5.742	NA	NA	NA	NA	61.84	NA	0.018	0.048	0.015	1.545	18.571	3426.46	NA	1165.17	6.395	2.051	0.062	2454.96	NA	15.127	1672.16	0.00634	0.58	NA	NA	0.078	18.762	1330.39	0.441436	20589.3	0.496249	NA	0	0.9806	0.9806	2.55105
MWI1245	2	2	-13.4673	33.7316	1218	8	2018-05-19 08:16:08	2018-05-19 08:21:24	Maize	Field stack	Close pair	NA	4.182	NA	NA	NA	NA	69.369	NA	0.024	0.355	0.013	1.902	14.373	3109.79	NA	1108.25	6.394	0.186	0.2	2087.94	NA	12.491	1729.92	0.03985	0.384	NA	NA	0.08	23.316	2122.13	0.0466096	45288.7	1.07675	NA	0	2.1	2.1	8.91636
MWI1246	2	2	-13.4674	33.7349	1238	5	2018-05-19 08:33:16	2018-05-19 08:45:49	Maize	Standing crop	Close pair	NA	3.598	0.003	NA	0.79	NA	58.263	NA	0.023	NA	0.035	2.517	14.385	2977.88	NA	884.88	7.112	NA	0.114	1994.08	NA	12.231	1882.81	0.01455	0.565	NA	NA	0.084	21.902	2113.88	8.83841	48730.2	2.05238	NA	0	1.425	1.425	1.4414
MWI1247	8	6	-15.7863	35.6332	718	5	2018-05-17 10:44:40	2018-05-17 10:51:14	Maize	Store	Main	NA	33.331	NA	NA	1.898	NA	72.85	NA	0.02	0.119	0.003	2.078	37.895	4091.32	0.029	1349.69	9.208	0.472	0.291	3051.52	NA	8.847	2129.21	0.01598	1	NA	NA	0.3	28.814	1021.02	0.0211527	21439.1	0.438836	NA	0	0.42	0.42	1.62847
MWI1248	3	3	-13.9527	33.3991	1148	5	2018-05-19 08:54:24	2018-05-19 09:04:43	Maize	Field stack	Main	NA	NA	NA	NA	NA	NA	53.281	NA	NA	0.165	0.01	1.579	NA	3462.33	NA	1194.17	5.781	NA	0.106	2179.8	NA	12.894	1762.82	NA	0.294	NA	NA	0.165	17.52	2355.17	NA	38349.9	0.977194	NA	0	1.642	1.642	4.11059
MWI1249	3	3	-13.9431	33.462	1187	5	2018-05-19 09:28:18	2018-05-19 09:39:44	Maize	Store	Main	NA	NA	NA	NA	NA	0.032	43.879	NA	0.036	0.138	0.016	1.634	158.863	2712.18	NA	870.411	4.143	NA	0.268	1525.53	0.022	11.125	2050.34	NA	0.273	NA	NA	0.237	16.29	1077.76	0.0232063	22424.7	1.44162	18.3555	0	1.205	1.205	7.62834
MWI1250	2	2	-13.4401	33.78	1322	5	2018-05-19 09:12:18	2018-05-19 09:18:10	Maize	Standing crop	Main	NA	4.15	NA	NA	0.785	NA	44.307	NA	0.005	0.033	0.004	1.595	13.444	3054.35	NA	901.877	4.193	0.048	NA	1594.89	NA	7.555	1406.33	0.00907	0.515	NA	NA	0.075	17.078	1514.47	0.339414	24478.6	0.228995	NA	0	0.9942	0.9942	2.178
MWI1251	2	2	-13.5827	33.6884	1235	5	2018-05-19 10:15:38	2018-05-19 10:25:10	Maize	Store	Close pair	NA	3.232	NA	NA	NA	NA	58.831	NA	0.01	0.267	0.049	1.643	15.936	3423.47	NA	1024.65	4.517	0.079	0.163	2499.28	NA	20.642	1530.71	0.01745	0.336	NA	NA	0.078	21.192	1504.49	0.229897	31280	0.204623	NA	0	1.457	1.457	5.18485
MWI1252	6	4	-11.4507	33.7302	1228	5	2018-05-12 13:15:46	2018-05-12 13:22:23	Maize	Standing crop	Main	NA	NA	NA	NA	0.302	NA	52.604	NA	0.008	0.167	NA	1.758	16.279	4327.71	NA	1492.41	6.286	0.536	0.11	3270.96	NA	2.291	1645.85	NA	0.364	NA	NA	0.234	24.739	1007.66	0.324981	13732.2	0.172603	6.24513	0	0.5791	0.5791	1.63652
MWI1253	3	3	-13.9119	33.3465	1120	5	2018-05-19 10:26:59	2018-05-19 10:40:58	Maize	Store	Main	NA	13.113	NA	NA	NA	NA	71.405	NA	0.017	NA	0.022	1.779	NA	3357.57	NA	898.516	4.554	NA	0.206	1970.38	NA	15.635	1964.71	NA	0.43	NA	NA	0.202	21.327	2131.85	NA	40219.7	0.283807	NA	0	1.435	1.435	2.17984
MWI1254	6	4	-11.4753	33.6637	1290	5	2018-05-12 13:48:31	2018-05-12 13:53:46	Maize	Standing crop	Main	NA	NA	NA	NA	0.576	NA	43.435	NA	NA	NA	NA	2.092	NA	3858.96	NA	1423.5	5.007	0.295	0.109	2955.14	NA	2.947	1931.81	NA	0.177	NA	NA	0.239	19.664	851.731	0.0947948	11354.5	0.246194	4.79591	0	0.6265	0.6265	1.00853
MWI1255	6	4	-11.541	33.6788	1240	6	2018-05-12 14:27:44	2018-05-12 14:33:39	Maize	Standing crop	Main	NA	NA	NA	NA	0.586	NA	40.979	NA	0.033	0.225	NA	1.8	17.539	3141.66	NA	974.527	5.515	0.166	0.259	2232.85	NA	5.348	1650.64	NA	0.247	NA	NA	0.245	20.834	705.739	0.661838	8785.24	0.186535	15.5888	0	0.4544	0.4544	0.984272
MWI1256	6	4	-11.5314	33.6761	1246	5	2018-05-12 14:44:18	2018-05-12 14:49:45	Maize	Standing crop	Close pair	NA	NA	NA	NA	1.042	NA	68.121	NA	0.012	0.186	0.005	1.301	NA	3643.6	NA	1052.98	5.319	0.172	0.149	2168.24	NA	8.644	1518.51	NA	0.378	NA	NA	0.249	18.956	1533.02	0.434804	24735.3	0.202628	13.7458	0	0.7643	0.7643	1.04218
MWI1257	6	4	-11.5415	33.6218	1331	5	2018-05-14 08:41:06	2018-05-14 08:47:39	Maize	Standing crop	Main	NA	NA	NA	NA	0.597	NA	45.825	NA	0.015	1.373	0.007	1.682	18.698	4152.22	NA	1243.68	5.249	0.612	0.386	2946.34	NA	9.048	1502.37	NA	0.202	NA	NA	0.221	15.575	949.393	0.0647083	13024.9	0.262672	4.59724	0	0.9518	0.9518	2.43129
MWI1258	6	4	-11.6092	33.6575	1356	5	2018-05-14 10:12:28	2018-05-14 10:18:36	Maize	Field stack	Main	NA	4.4	NA	NA	1.132	NA	59.458	NA	0.011	0.322	NA	1.707	66.111	4725.4	NA	1401.11	5.019	0.223	0.179	3420.21	NA	2.916	1609.99	0.01487	0.318	NA	NA	0.277	18.249	1041.47	0.059612	17632.9	0.188858	11.0129	0	0.4761	0.4761	2.01243
MWI1259	6	4	-11.6853	33.6665	1440	6	2018-05-14 10:56:20	2018-05-14 11:02:14	Maize	Standing crop	Main	NA	NA	NA	NA	1.054	NA	56.742	NA	0.009	0.72	0.002	1.696	16.478	3220.4	NA	1093.01	6.045	0.224	0.363	2310.17	NA	6.665	1937.76	NA	0.362	NA	NA	0.245	16.755	919.789	3.05133	12400.3	0.584463	16.9536	0	0.4311	0.4311	0.532091
MWI1260	2	2	-13.5836	33.6895	1235	9	2018-05-19 10:34:34	2018-05-19 10:50:36	Maize	Field stack	Close pair	NA	2.715	NA	NA	NA	NA	76.694	NA	0.03	0.849	0.073	2.607	21.635	3396.31	NA	1117.47	7.543	0.158	0.426	2420.66	NA	28.978	1657.04	0.02837	0.52	NA	NA	0.089	22.387	1634.13	0.837438	30404.9	0.240364	NA	0	1.416	1.416	3.22778
MWI1261	6	4	-11.7381	33.6362	1387	5	2018-05-15 08:49:04	2018-05-15 08:54:35	Maize	Field stack	Main	NA	NA	NA	NA	0.661	NA	67.023	NA	0.008	0.29	NA	1.703	19.839	3568.89	NA	1177.16	5.037	0.171	0.136	2603.15	NA	2.439	1681.55	NA	0.389	NA	NA	0.252	15.51	1267.05	0.26185	17372.1	0.243146	11.4315	0	0.4437	0.4437	1.13635
MWI1262	2	2	-13.6324	33.7571	1319	5	2018-05-19 11:15:10	2018-05-19 11:20:59	Maize	Field stack	Main	NA	1.534	NA	NA	NA	NA	60.652	NA	0.035	0.04	0.144	2.212	13.871	4215.65	NA	1272.4	5.575	0.553	0.118	3203.47	NA	19.692	1712.14	0.0057	0.369	0.001	NA	0.063	23.348	1262.23	0.723378	20430.2	NA	NA	0	1.064	1.064	2.59552
MWI1263	6	4	-11.7167	33.5642	1373	6	2018-05-15 09:18:09	2018-05-15 09:25:36	Maize	Field stack	Main	NA	NA	NA	NA	0.238	NA	47.695	NA	0.014	0.278	0.01	1.341	42.056	3214.06	NA	1023.69	5.293	0.14	0.244	2290.24	NA	7.558	1569.6	NA	0.204	NA	NA	0.271	12.213	892.211	14.8677	5027.54	0.348645	3.31049	0	0.2099	0.2099	0.236658
MWI1264	6	4	-11.6628	33.5887	1335	5	2018-05-15 09:53:21	2018-05-15 09:59:03	Maize	Standing crop	Main	NA	NA	NA	NA	0.433	NA	38.961	NA	0.011	0.497	NA	1.373	15.488	3878.58	NA	1046.63	3.44	0.515	0.241	2622.36	NA	2.408	1637.11	NA	0.116	NA	NA	0.249	15.123	1718.38	0.071846	19530.1	0.408375	7.07857	0	0.9323	0.9323	2.4154
MWI1265	6	4	-11.61	33.5692	1294	5	2018-05-15 10:41:44	2018-05-15 10:47:25	Maize	Field stack	Main	NA	NA	NA	NA	0.241	NA	52.874	NA	0.019	0.739	NA	2.357	26.199	4559.18	NA	1651.8	6.529	0.203	0.337	3751.89	NA	2.567	1686.93	NA	0.208	NA	NA	0.25	26.258	1097.32	0.481198	14856.9	0.250451	9.88482	0	0.5435	0.5435	1.76981
MWI1266	6	4	-11.6166	33.573	1293	5	2018-05-15 11:01:07	2018-05-15 11:12:04	Maize	Standing crop	Close pair	NA	NA	NA	NA	0.581	NA	35.939	NA	0.017	0.656	NA	1.448	16.623	3503.08	NA	1234.67	5.379	0.342	0.33	2770.3	NA	3.068	1978.41	NA	0.171	NA	NA	0.235	23.53	1052.01	0.116252	16920	0.697168	8.42251	0	1.589	1.589	4.9438
MWI1267	6	4	-11.7448	33.7074	1369	7	2018-05-15 15:49:08	2018-05-15 15:53:49	Maize	Standing crop	Main	NA	NA	NA	NA	0.632	NA	56.87	NA	0.008	0.166	NA	1.266	19.485	4811.97	NA	1548.15	5.795	0.214	0.085	3654.47	NA	3.369	1818.46	NA	0.272	NA	NA	0.253	21.876	1183.91	0.650754	13541.6	0.327511	14.1401	0	0.6613	0.6613	1.27403
MWI1268	6	4	-11.7896	33.6942	1452	5	2018-05-15 17:03:39	2018-05-15 17:09:51	Maize	Standing crop	Main	NA	8.442	NA	NA	0.373	NA	29.982	NA	0.012	0.27	NA	1.284	NA	2694.15	NA	701.379	2.965	0.115	0.164	1447.33	NA	2.055	1651.65	NA	0.148	NA	NA	0.245	12.328	2109.15	0.258856	47362.6	0.410467	16.8711	0	0.8108	0.8108	2.22345
MWI1269	6	4	-11.7985	33.7488	1542	5	2018-05-15 17:44:13	2018-05-15 17:50:10	Maize	Standing crop	Main	NA	NA	NA	NA	0.474	NA	44.629	NA	0.006	0.256	NA	1.457	NA	3660.28	NA	1008.92	3.334	0.133	0.211	2415.69	NA	1.184	1478.39	0.04558	0.185	NA	NA	0.289	14.431	1849.73	0.0475738	34401.1	0.526287	9.56976	0	0.8045	0.8045	2.96831
MWI1270	6	4	-11.912	33.5933	1332	8	2018-05-16 10:17:35	2018-05-16 10:22:42	Maize	Field stack	Main	NA	NA	NA	NA	0.852	NA	47.267	NA	0.008	0.399	0.004	1.478	NA	2528.76	NA	804.493	4.218	0.065	0.179	1647.41	NA	11.485	1738.87	NA	0.324	NA	NA	0.253	10.833	1586.66	0.0521837	22694.4	0.532389	8.02976	0.0617	1.7173	1.779	6.40844
MWI1271	3	3	-13.8587	33.4141	1136	5	2018-05-19 11:49:47	2018-05-19 12:04:02	Maize	Field stack	Main	NA	5.628	NA	NA	NA	NA	59.732	NA	0.051	2.719	0.058	4.156	NA	3440.96	NA	1326.49	7.254	0.685	1.389	2773.1	NA	23.135	2268.94	NA	0.284	NA	NA	0.196	27.628	3282.15	0.0595956	33086.9	0.631844	11.3642	0	3.684	3.684	13.3229
MWI1272	6	4	-11.9872	33.5742	1429	5	2018-05-16 11:41:57	2018-05-16 11:49:53	Maize	Standing crop	Main	NA	NA	NA	NA	1.263	NA	30.134	NA	0.016	0.47	0.016	2.091	22.076	3280.25	NA	1164.94	8.087	0.362	0.362	2012.63	NA	8.549	1930.23	NA	0.344	NA	NA	0.251	23.407	1586.04	6.94746	16884.3	0.444603	11.7515	0	0.5774	0.5774	0.397153
MWI1273	6	4	-11.9869	33.6469	1425	6	2018-05-16 13:55:50	2018-05-16 14:00:29	Maize	Field stack	Main	NA	NA	0.019	NA	0.494	NA	69.313	NA	0.101	8.096	0.003	2.059	54.666	3009.77	NA	953.353	4.773	0.091	3.543	2134.18	NA	3.815	1768.38	NA	0.431	NA	NA	0.302	9.964	1109.25	5.84852	11659.3	0.844355	5.75448	0	0.2968	0.2968	0.226757
MWI1274	6	4	-11.9938	33.6431	1443	5	2018-05-16 14:09:33	2018-05-16 14:14:59	Maize	Field stack	Close pair	NA	NA	NA	NA	0.264	NA	36.552	NA	0.007	0.52	NA	1.862	21.308	4246.72	NA	1452.54	6.473	0.581	0.226	3393.93	NA	2.622	1912.5	NA	0.156	NA	NA	0.244	23.767	1215.35	0.412146	13750.8	0.725049	6.28981	0	0.6412	0.6412	0.699631
MWI1275	6	4	-12.0056	33.6842	1398	6	2018-05-16 14:46:08	2018-05-16 15:00:03	Maize	Standing crop	Main	NA	NA	NA	NA	0.171	NA	63.795	NA	0.007	0.465	NA	1.177	22.656	4695.57	NA	1432.75	4.477	0.454	0.204	3287.65	NA	2.557	1488.2	NA	0.293	NA	NA	0.269	17.112	1990.49	0.0826429	24688.1	0.325912	3.69004	0.0326	1.0374	1.07	6.31198
MWI1276	6	4	-11.8931	33.6729	1406	6	2018-05-16 15:58:47	2018-05-16 16:04:36	Maize	Field stack	Main	NA	NA	NA	NA	0.485	NA	57.882	NA	0.022	0.552	NA	1.25	36.02	3230.44	NA	1061.26	5.43	0.266	0.301	2347.9	NA	0.613	1597.09	NA	0.27	NA	NA	0.276	16.859	1087.43	0.08653	20128.2	0.270687	9.41157	0	0.8961	0.8961	3.04982
MWI1277	6	4	-11.8511	33.6618	1513	5	2018-05-16 16:38:09	2018-05-16 16:43:30	Maize	Standing crop	Main	NA	NA	NA	NA	1.142	NA	35.851	NA	0.007	0.098	NA	1.595	23.286	4182.5	NA	1489.77	8.152	0.121	0.073	3294.18	NA	3.762	1808.62	NA	0.252	NA	NA	0.247	20.366	1817.51	0.409586	27630.4	0.430979	19.0595	0	0.8688	0.8688	1.19124
MWI1278	6	4	-11.8797	33.599	1318	5	2018-05-16 17:11:15	2018-05-16 17:17:51	Maize	Field stack	Main	NA	NA	NA	NA	0.758	NA	42.533	NA	0.008	0.316	0.002	1.451	17.279	3552.6	NA	1295.44	4.559	0.099	0.189	2591.97	NA	2.855	1543.14	NA	0.37	NA	NA	0.265	17.921	999.683	0.459147	11261.1	0.404573	19.3088	0	0.5611	0.5611	1.22632
[truncated: 548 more rows]
[truncated: 60 more columns]
