# Supplementary material for: Cereal grain mineral micronutrient and soil chemistry data from GeoNutrition surveys in Ethiopia and Malawi
Source: Sci Data. 2022 Jul 25;9:443. doi: 10.1038/s41597-022-01500-5 (PMC9314434; doi:10.1038/s41597-022-01500-5)
Supplement: Supplementary file 12 — MWI_CropSoilData_NA [file 41597_2022_1500_MOESM12_ESM.xlsx]

## Sheet: MWI_Crop_LOD_ByICPRun
Crop_ICP_Run	Ag_grain	Al_grain	As_grain	B_grain	Ba_grain	Be_grain	Ca_grain	Cd_grain	Co_grain	Cr_grain	Cs_grain	Cu_grain	Fe_grain	K_grain	Li_grain	Mg_grain	Mn_grain	Mo_grain	Ni_grain	P_grain	Pb_grain	Rb_grain	S_grain	Se_grain	Si_grain	Sr_grain	Tl_grain	U_grain	V_grain	Zn_grain
1	0.00711717	1.28013	0.0101314	3.42574	0.0645606	0.0491373	11.4496	0.0131688	0.00274346	0.0657874	0.000762285	0.269396	9.978	4.56132	0.0903114	1.75387	0.0964085	0.807049	0.0222274	3.66171	0.0325691	0.00496962	172.472	0.00331076	3.13238	0.0377871	0.000412784	0.00215941	0.0260628	1.3499
2	0.000570859	0.925931	0.00287592	1.84391	0.59852	0.0380742	17.4198	0.0919226	0.00128519	0.0307488	0.000191238	0.15928	2.32717	2.90706	0.0834007	0.52124	0.0307899	0.0476001	0.0427582	4.05096	0.0189735	0.00675709	195.05	0.0026852	3.85419	0.032671	6.97024e-05	0.000111549	0.0171443	2.81707
3	0.00198864	2.44827	0.0246041	4.45274	0.529049	0.0286695	7.21157	0.061779	0.00762849	0.0612865	0.000981119	0.109283	72.1313	11.4022	0.140965	0.90582	0.405097	0.115531	0.104833	3.92916	0.00812602	0.0071545	197.768	0.0180734	6.61476	0.0405284	0.00042208	0.0010187	0.0231694	7.22112
4	0.00310238	4.38056	0.0134546	5.3055	0.0776941	0.0367749	20.3854	0.0404385	0.00516519	0.0558887	0.00121077	0.0602959	14.6445	80.2295	0.0984398	1.92692	0.112552	0.0311414	0.054641	52.2512	0.0149205	0.0149621	164.339	0.0136964	14.5759	0.0347479	0.00102997	0.00107054	0.0338507	3.63385
5	0.012555	1.02324	0.00889159	5.0053	0.104701	0.0424059	9.21514	0.932068	0.0159352	1.14503	0.00926793	0.73604	17.3731	34.215	0.0219408	5.03315	0.116317	0.046214	0.393903	2.75903	0.122636	0.0167349	294.413	0.00348937	10.2584	0.0261495	0.00953713	0.0090408	0.0168587	1.74999
6	0.00384422	3.12879	0.00748891	5.7629	0.0486539	0.0336643	29.0373	0.00520244	0.00183134	0.0244285	0.00115832	0.119387	10.5726	12.4035	0.0202153	1.61453	0.0991924	0.026984	0.062676	3.48884	0.29501	0.00855962	194.153	0.004901	5.05985	0.0176264	0.00030561	0.000937148	0.0300411	5.42144
7	0.0037275	0.926978	0.00584874	4.84039	0.0335679	0.0261305	15.2088	0.00857475	0.00187777	0.0483427	0.000920029	0.0599166	6.01847	27.3996	0.155181	0.859345	0.0568877	0.0109016	0.0173539	4.72149	0.0172235	0.00985173	179.144		7.21235	0.029247	0.00024576	0.000294346	0.0180366	0.898448
8	0.00335364	2.41439	0.00543668	5.25382	0.031354	0.0175166	36.6191	0.00437006	0.00160006	0.039952	0.00121299	0.065952	9.8366	12.228	0.0290875	3.02961	0.068348	0.0203255	0.161628	4.06263	0.010331	0.00904224	223.453		4.93475	0.0448333	0.00145284	0.00203748	0.0168581	1.45148
