# Supplementary material for: Cereal grain mineral micronutrient and soil chemistry data from GeoNutrition surveys in Ethiopia and Malawi
Source: Sci Data. 2022 Jul 25;9:443. doi: 10.1038/s41597-022-01500-5 (PMC9314434; doi:10.1038/s41597-022-01500-5)
Supplement: Supplementary file 15 — Supplementary file 2 [file 41597_2022_1500_MOESM15_ESM.xlsx]

## Sheet: MWI_CropElements
Element	Description	ConcentrationUnit	Note
Ag_grain	Silver	mg kg-1 DM
Al_grain	Aluminium	mg kg-1 DM
As_grain	Arsenic	mg kg-1 DM
B_grain	Boron	mg kg-1 DM
Ba_grain	Barium	mg kg-1 DM
Be_grain	Beryllium	mg kg-1 DM
Ca_grain	Calcium	mg kg-1 DM
Cd_grain	Cadmium	mg kg-1 DM
Co_grain	Cobalt	mg kg-1 DM
Cr_grain	Chromium	mg kg-1 DM
Cs_grain	Caesium	mg kg-1 DM
Cu_grain	Copper	mg kg-1 DM
Fe_grain	Iron	mg kg-1 DM
K_grain	Potassium	mg kg-1 DM
Li_grain	Lithium	mg kg-1 DM
Mg_grain	Magnesium	mg kg-1 DM
Mn_grain	Manganese	mg kg-1 DM
Mo_grain	Molybdenum	mg kg-1 DM
Ni_grain	Nickel	mg kg-1 DM
P_grain	Phosphorus	mg kg-1 DM
Pb_grain	Lead	mg kg-1 DM
Rb_grain	Rubidium	mg kg-1 DM
S_grain	Sulfur	mg kg-1 DM
Se_grain	Selenium	mg kg-1 DM
Sr_grain	Strontium	mg kg-1 DM
Tl_grain	Thallium	mg kg-1 DM
U_grain	Uranium	mg kg-1 DM
V_grain	Vanadium	mg kg-1 DM
Zn_grain	Zinc	mg kg-1 DM
