# Supplementary material for: Cereal grain mineral micronutrient and soil chemistry data from GeoNutrition surveys in Ethiopia and Malawi
Source: Sci Data. 2022 Jul 25;9:443. doi: 10.1038/s41597-022-01500-5 (PMC9314434; doi:10.1038/s41597-022-01500-5)
Supplement: Supplementary file 16 — MWI_CropElements [file 41597_2022_1500_MOESM16_ESM.xlsx]

## Sheet: MWI_Notes
NOTE: The cells with values of NM in the MWI_CropSoilData_Raw sheet indicate chemical properties or concentrations were not measured. Cells labelled NA in the MWI_CropSoilData_NA sheet means the chemical properties or concentrations were either not measured, below the limit of detection (LOD), or negative.
Worksheet	Content
MWI_CropSoilData_Raw	Raw crop and soil chemical data
MWI_CropSoilData_NA	Crop and soil chemical data where concentrations which were missing, or below limits of detection (LOD) are replaced by NA
Crop_LOD_ByICPRun	Elemental LOD by ICP run
CropElements	List of elements and units of concentration measurement in crops. The unit for the limits of detection (LOD) for the Crop_LOD_ByICPRun is the same as the concentration unit provided in this table.
SoilProperties	List of soil properties and units of measurement
Metadata column	Description
Crop_ICP_Run	The ICPMS (Inductively Coupled Plasma Mass Spectrometry) analytical run from which the LOD was calculated. Please use the run number to find out the crop elemental limits of detection (LOD) for all elements except Se
Crop_ICP_Run_Se	The ICPMS (Inductively Coupled Plasma Mass Spectrometry) analytical run from which the LOD for Se was calculated. Please use the run number to find out the crop Se limits of detection (LOD)
Latitude	Latitude of the sampled field (Geographic Coordinate System), in decimal degrees, WGS84 (EPSG:4326)
Longitude	Longitude of the sampled field (Geographic Coordinate System), in decimal degrees, WGS84 (EPSG:4326)
Altitude	Altitude of the sampled field (meters above sea level)
LocationPrecision	Geospatial location accuracy in meters
SamplingStart	The start date and time of cereal grain and soil field sampling
SamplingEnd	The end date and time of cereal grain and soil field sampling
Crop	Species of the sampled staple cereal crop
GrainSource	Source of the sampled grain (standing crop, field stack, or store)
Site	Main or closer pair
