# Supplementary material for: Cereal grain mineral micronutrient and soil chemistry data from GeoNutrition surveys in Ethiopia and Malawi
Source: Sci Data. 2022 Jul 25;9:443. doi: 10.1038/s41597-022-01500-5 (PMC9314434; doi:10.1038/s41597-022-01500-5)
Supplement: Supplementary file 17 — MWI_Notes [file 41597_2022_1500_MOESM17_ESM.xlsx]

## Sheet: MWI_SoilProperties
SoilProperty	Element	Fraction	Extraction	Unit
Al_Oxa	Al		Oxalate	mg kg-1 DM
Al_Sol_Ca	Al	Soluble	0.01 M Ca(NO3)2	mg kg-1 DM
Al_Tot_Aqu	Al	Total	Aqua regia	mg kg-1 DM
As_Tot_Aqu	As	Total	Aqua regia	mg kg-1 DM
Ba_Sol_Ca	Ba	Soluble	0.01 M Ca(NO3)2	mg kg-1 DM
C_inorg	C	Inorganic C		%
C_org	C	Organic C		%
C_tot	C	Total C		%
Ca_CEC	Ca	Exchangable	cobalt(III) hexamine	cmolc kg-1
Ca_Tot_Aqu	Ca	Total	Aqua regia	mg kg-1 DM
Cd_DTPA	Cd	Potentially available	DTPA	mg kg-1 DM
Cd_Sol_Ca	Cd	Soluble	0.01 M Ca(NO3)2	mg kg-1 DM
Cd_Tot_Aqu	Cd	Total	Aqua regia	mg kg-1 DM
Co_DTPA	Co	Potentially available	DTPA	mg kg-1 DM
Co_Sol_Ca	Co	Soluble	0.01 M Ca(NO3)2	mg kg-1 DM
Co_Tot_Aqu	Co	Total	Aqua regia	mg kg-1 DM
Cr_Tot_Aqu	Cr	Total	Aqua regia	mg kg-1 DM
Cu_DTPA	Cu	Potentially available	DTPA	mg kg-1 DM
Cu_Sol_Ca	Cu	Soluble	0.01 M Ca(NO3)2	mg kg-1 DM
Cu_Tot_Aqu	Cu	Total	Aqua regia	mg kg-1 DM
eCEC	eCEC	Effective cation exchange capacity	cobalt(III) hexamine	cmolc kg-1
Fe_DTPA	Fe	Potentially available	DTPA	mg kg-1 DM
Fe_Oxa	Fe		Oxalate	mg kg-1 DM
Fe_Sol_Ca	Fe	Soluble	0.01 M Ca(NO3)2	mg kg-1 DM
Fe_Tot_Aqu	Fe	Total	Aqua regia	mg kg-1 DM
K_CEC	K	Exchangable	cobalt(III) hexamine	cmolc kg-1
K_Sol_Ca	K	Soluble	0.01 M Ca(NO3)2	mg kg-1 DM
K_Tot_Aqu	K	Total	Aqua regia	mg kg-1 DM
Mg_CEC	Mg	Exchangable	cobalt(III) hexamine	cmolc kg-1
Mg_Sol_Ca	Mg	Soluble	0.01 M Ca(NO3)2	mg kg-1 DM
Mg_Tot_Aqu	Mg	Total	Aqua regia	mg kg-1 DM
Mn_DTPA	Mn	Potentially available	DTPA	mg kg-1 DM
Mn_Oxa	Mn		Oxalate	mg kg-1 DM
Mn_Sol_Ca	Mn	Soluble	0.01 M Ca(NO3)2	mg kg-1 DM
Mn_Tot_Aqu	Mn	Total	Aqua regia	mg kg-1 DM
Mo_Sol_Ca	Mo	Soluble	0.01 M Ca(NO3)2	mg kg-1 DM
Mo_Tot_Aqu	Mo	Total	Aqua regia	mg kg-1 DM
N_tot	N	Total N		%
Na_CEC	Na	Exchangable	cobalt(III) hexamine	cmolc kg-1
Na_Sol_Ca	Na	Soluble	0.01 M Ca(NO3)2	mg kg-1 DM
Na_Tot_Aqu	Na	Total	Aqua regia	mg kg-1 DM
Ni_DTPA	Ni	Potentially available	DTPA	mg kg-1 DM
Ni_Sol_Ca	Ni	Soluble	0.01 M Ca(NO3)2	mg kg-1 DM
Ni_Tot_Aqu	Ni	Total	Aqua regia	mg kg-1 DM
P_Olsen	P		Olsen method	mg kg-1 DM
P_Oxa	P		Oxalate	mg kg-1 DM
P_Sol_Ca	P	Soluble	0.01 M Ca(NO3)2 extraction	mg kg-1 DM
P_Tot_Aqu	P	Total	Aqua regia	mg kg-1 DM
Pb_DTPA	Pb	Potentially available	DTPA	mg kg-1 DM
Pb_Sol_Ca	Pb	Soluble	0.01 M Ca(NO3)2	mg kg-1 DM
Pb_Tot_Aqu	Pb	Total	Aqua regia	mg kg-1 DM
PBI	PBI	Phosphorus Buffering Index		no unit
pH_CaNO	pH	pH measured in 0.01 M Ca(NO3)2		no unit
pH_w	pH	pH measured in soil:water suspension		no unit
S_Ads_Seq	S	Adsorbed	Sequential (0.016 M KH2PO4)	mg kg-1 DM
S_Org_Seq	S	Organic	Sequential (10% TMAH)	mg kg-1 DM
S_Sol_Seq	S	Soluble	Sequential (0.01 M KNO3)	mg kg-1 DM
S_Tot_Aqu	S	Total	Aqua regia	mg kg-1 DM
Se_Ads_Seq	Se	Adsorbed	Sequential (0.016 M KH2PO4)	µg kg-1 DM
Se_Org_Seq	Se	Organic	Sequential (10% TMAH)	µg kg-1 DM
Se_Sol_Seq	Se	Soluble	Sequential (0.01 M KNO3)	µg kg-1 DM
Se_Tot_Aqu	Se	Total	Aqua regia	mg kg-1 DM
Ti_Tot_Aqu	Ti	Total	Aqua regia	mg kg-1 DM
U_Sol_Ca	U	Soluble	0.01 M Ca(NO3)2	mg kg-1 DM
Zn_DTPA	Zn	Potentially available	DTPA	mg kg-1 DM
Zn_E	Zn	Isotopically exchangeable	Isotopic dilution	mg kg-1 DM
Zn_LogKd	Zn	Partition coefficient	Isotopic dilution	log(L kg-1)
Zn_Sol_Ca	Zn	Soluble	0.01 M Ca(NO3)2	mg kg-1 DM
Zn_Tot_Aqu	Zn	Total	Aqua regia	mg kg-1 DM
